# Supplementary material for: Meteorologically Driven Simulations of Dengue Epidemics in San Juan, PR
Source: PLoS Negl Trop Dis. 2015 Aug 14;9(8):e0004002. doi: 10.1371/journal.pntd.0004002 (PMC4537107; doi:10.1371/journal.pntd.0004002)
Supplement: S1 Dataset — (CSV) [file pntd.0004002.s003.csv]

Date	PRCP (mm)	TMAX (C)	TMIN (C)
1/1/2009	0.00	27.2	20.6
1/2/2009	0.00	28.9	21.1
1/3/2009	3.30	27.8	23.3
1/4/2009	0.00	28.9	22.8
1/5/2009	0.00	28.9	22.8
1/6/2009	0.30	28.9	23.3
1/7/2009	0.00	29.4	22.8
1/8/2009	1.50	28.9	22.8
1/9/2009	0.00	29.4	22.8
1/10/2009	5.10	28.9	23.3
1/11/2009	0.30	28.3	23.3
1/12/2009	1.30	28.9	22.2
1/13/2009	3.30	28.9	22.8
1/14/2009	0.80	27.8	22.2
1/15/2009	3.80	28.9	22.8
1/16/2009	5.60	28.3	23.3
1/17/2009	5.10	27.2	23.9
1/18/2009	0.00	30.6	21.7
1/19/2009	0.00	31.1	23.3
1/20/2009	0.00	30.6	22.8
1/21/2009	16.50	31.1	24.4
1/22/2009	2.80	28.9	23.3
1/23/2009	0.30	29.4	22.8
1/24/2009	0.00	28.9	21.7
1/25/2009	0.00	28.9	22.2
1/26/2009	3.00	28.3	23.3
1/27/2009	1.30	26.7	23.3
1/28/2009	4.80	28.3	22.8
1/29/2009	1.30	28.3	21.7
1/30/2009	3.00	28.3	22.2
1/31/2009	0.00	28.9	22.2
2/1/2009	0.00	28.9	23.9
2/2/2009	1.30	30.0	22.8
2/3/2009	0.00	30.6	21.7
2/4/2009	0.80	29.4	22.2
2/5/2009	0.00	29.4	23.3
2/6/2009	1.30	28.3	22.8
2/7/2009	9.90	27.2	21.7
2/8/2009	15.70	28.3	21.7
2/9/2009	35.10	26.7	21.7
2/10/2009	13.20	27.2	21.7
2/11/2009	0.30	27.8	23.3
2/12/2009	0.80	27.8	22.2
2/13/2009	0.30	27.8	22.8
2/14/2009	0.00	27.8	21.7
2/15/2009	0.00	26.7	21.7
2/16/2009	0.00	30.0	21.7
2/17/2009	0.00	28.3	20.6
2/18/2009	2.00	27.2	22.2
2/19/2009	3.00	25.6	22.8
2/20/2009	0.50	28.9	21.7
2/21/2009	0.00	29.4	22.2
2/22/2009	0.30	30.0	22.8
2/23/2009	0.00	28.9	22.2
2/24/2009	0.00	28.9	22.8
2/25/2009	0.00	29.4	21.7
2/26/2009	0.00	28.9	22.2
2/27/2009	0.00	28.9	22.2
2/28/2009	0.00	28.9	21.7
3/1/2009	1.00	29.4	22.8
3/2/2009	0.00	30.0	22.8
3/3/2009	0.50	31.1	24.4
3/4/2009	0.00	28.3	24.4
3/5/2009	20.60	26.7	21.7
3/6/2009	0.50	27.2	22.2
3/7/2009	0.00	27.2	22.8
3/8/2009	0.00	27.2	23.3
3/9/2009	0.00	27.8	22.8
3/10/2009	0.00	27.8	23.9
3/11/2009	0.00	28.3	22.8
3/12/2009	0.30	27.2	22.8
3/13/2009	3.30	27.8	21.7
3/14/2009	6.60	27.2	21.1
3/15/2009	6.40	28.3	22.2
3/16/2009	8.90	27.2	21.7
3/17/2009	4.60	28.3	21.7
3/18/2009	0.00	28.9	21.7
3/19/2009	0.00	28.9	21.7
3/20/2009	0.00	30.0	21.1
3/21/2009	0.30	30.0	21.1
3/22/2009	2.50	28.3	22.8
3/23/2009	14.50	26.7	22.8
3/24/2009	0.00	27.2	23.3
3/25/2009	2.80	27.2	22.8
3/26/2009	0.00	27.2	23.3
3/27/2009	0.00	27.2	21.1
3/28/2009	0.00	28.3	21.7
3/29/2009	1.00	28.9	21.7
3/30/2009	0.00	28.9	22.2
3/31/2009	7.90	28.3	23.3
4/1/2009	0.00	29.4	22.2
4/2/2009	0.00	28.3	22.8
4/3/2009	0.00	28.9	21.7
4/4/2009	0.80	28.9	22.2
4/5/2009	2.50	28.9	22.8
4/6/2009	1.80	30.0	22.8
4/7/2009	0.00	30.0	22.8
4/8/2009	0.00	30.6	23.3
4/9/2009	0.00	30.6	22.8
4/10/2009	0.30	30.0	23.3
4/11/2009	0.30	29.4	23.3
4/12/2009	0.30	30.0	22.8
4/13/2009	0.00	30.0	23.3
4/14/2009	1.00	30.0	22.8
4/15/2009	3.80	30.0	22.8
4/16/2009	0.00	32.8	22.2
4/17/2009	0.00	30.0	23.9
4/18/2009	6.10	31.7	23.3
4/19/2009	24.10	29.4	22.2
4/20/2009	0.00	30.0	23.9
4/21/2009	7.40	30.6	25.0
4/22/2009	0.00	31.7	24.4
4/23/2009	0.00	30.0	24.4
4/24/2009	2.00	30.0	22.2
4/25/2009	14.20	27.2	22.2
4/26/2009	0.00	29.4	22.8
4/27/2009	0.00	30.0	24.4
4/28/2009	0.80	30.0	23.9
4/29/2009	2.50	28.3	23.3
4/30/2009	3.30	28.9	22.2
5/1/2009	0.50	28.9	23.9
5/2/2009	0.00	28.9	24.4
5/3/2009	0.00	28.9	23.3
5/4/2009	6.60	28.9	23.9
5/5/2009	2.50	30.6	23.3
5/6/2009	8.40	27.2	23.9
5/7/2009	2.30	28.3	24.4
5/8/2009	3.00	29.4	24.4
5/9/2009	6.60	28.9	24.4
5/10/2009	0.30	30.0	25.0
5/11/2009	0.30	28.3	24.4
5/12/2009	22.10	28.3	23.9
5/13/2009	15.20	27.8	22.8
5/14/2009	1.00	28.3	23.9
5/15/2009	1.30	29.4	23.9
5/16/2009	0.00	28.9	25.0
5/17/2009	0.80	29.4	23.9
5/18/2009	3.80	28.3	23.9
5/19/2009	4.30	31.1	23.9
5/20/2009	0.00	31.1	24.4
5/21/2009	11.90	29.4	24.4
5/22/2009	0.00	30.0	25.0
5/23/2009	0.00	30.6	25.6
5/24/2009	11.70	30.0	25.0
5/25/2009	18.80	31.1	25.0
5/26/2009	3.60	28.9	25.6
5/27/2009	9.10	31.1	24.4
5/28/2009	0.00	33.3	25.6
5/29/2009	0.00	31.7	25.6
5/30/2009	0.00	30.0	25.0
5/31/2009	0.00	30.6	24.4
6/1/2009	32.00	28.9	23.3
6/2/2009	5.80	31.1	24.4
6/3/2009	69.60	28.9	23.9
6/4/2009	0.00	31.1	24.4
6/5/2009	0.50	31.7	24.4
6/6/2009	1.80	31.7	24.4
6/7/2009	1.00	30.6	25.0
6/8/2009	0.00	32.2	25.6
6/9/2009	2.30	32.2	24.4
6/10/2009	0.00	32.8	25.0
6/11/2009	29.00	30.6	24.4
6/12/2009	13.20	31.1	25.6
6/13/2009	34.30	30.0	25.0
6/14/2009	1.30	30.6	25.0
6/15/2009	0.00	31.1	25.0
6/16/2009	3.00	31.7	25.0
6/17/2009	0.00	31.1	25.6
6/18/2009	0.00	32.2	25.6
6/19/2009	1.50	32.8	26.1
6/20/2009	5.80	31.7	24.4
6/21/2009	29.70	32.2	25.0
6/22/2009	0.00	33.3	24.4
6/23/2009	0.00	33.9	26.7
6/24/2009	0.00	33.3	26.1
6/25/2009	0.00	32.8	26.7
6/26/2009	0.00	33.3	26.7
6/27/2009	0.00	33.9	26.1
6/28/2009	0.00	32.8	26.7
6/29/2009	0.00	31.7	26.1
6/30/2009	32.50	32.8	26.1
7/1/2009	0.00	33.9	25.6
7/2/2009	0.00	32.8	26.1
7/3/2009	0.00	31.7	26.7
7/4/2009	0.00	32.2	26.7
7/5/2009	6.60	32.2	25.6
7/6/2009	10.90	31.1	23.9
7/7/2009	0.00	31.7	27.2
7/8/2009	2.30	31.7	26.7
7/9/2009	3.30	31.7	26.1
7/10/2009	0.50	31.7	26.7
7/11/2009	1.80	32.8	27.2
7/12/2009	0.50	31.7	26.7
7/13/2009	4.30	32.8	26.1
7/14/2009	0.00	32.8	26.7
7/15/2009	2.30	32.2	27.2
7/16/2009	0.00	32.2	27.8
7/17/2009	0.50	32.2	27.2
7/18/2009	11.70	32.2	25.0
7/19/2009	13.20	32.8	24.4
7/20/2009	0.50	31.7	26.1
7/21/2009	58.70	32.2	23.9
7/22/2009	0.00	32.8	27.2
7/23/2009	0.00	32.8	27.2
7/24/2009	0.00	32.2	27.2
7/25/2009	0.80	32.2	26.7
7/26/2009	1.00	32.8	26.1
7/27/2009	1.00	32.2	25.6
7/28/2009	0.00	32.2	27.2
7/29/2009	1.80	32.2	27.2
7/30/2009	0.30	31.7	27.2
7/31/2009	0.00	32.2	26.7
8/1/2009	1.50	31.7	25.6
8/2/2009	0.00	31.7	26.1
8/3/2009	5.80	32.8	25.6
8/4/2009	2.50	32.2	26.1
8/5/2009	26.90	30.6	25.0
8/6/2009	1.30	33.3	25.0
8/7/2009	0.00	32.2	26.7
8/8/2009	0.30	32.2	26.7
8/9/2009	4.30	32.2	25.0
8/10/2009	0.80	31.1	25.0
8/11/2009	0.00	31.7	26.7
8/12/2009	29.50	31.7	25.6
8/13/2009	9.70	32.8	26.1
8/14/2009	0.00	32.2	26.7
8/15/2009	2.50	31.7	25.6
8/16/2009	0.80	31.7	25.6
8/17/2009	44.20	30.6	25.6
8/18/2009	0.00	31.7	27.2
8/19/2009	5.30	31.1	26.7
8/20/2009	1.50	31.1	26.7
8/21/2009	0.50	33.9	26.7
8/22/2009	2.50	32.8	27.2
8/23/2009	0.00	31.7	26.7
8/24/2009	1.50	32.2	26.7
8/25/2009	0.00	33.9	26.1
8/26/2009	0.00	35.0	26.7
8/27/2009	0.00	32.8	26.1
8/28/2009	0.30	32.8	26.7
8/29/2009	73.20	32.2	24.4
8/30/2009	1.80	31.7	25.6
8/31/2009	1.00	32.8	26.1
9/1/2009	0.00	31.7	27.2
9/2/2009	0.00	31.7	27.2
9/3/2009	0.30	31.7	26.7
9/4/2009	1.00	31.7	26.1
9/5/2009	19.80	27.8	23.3
9/6/2009	0.30	31.7	25.6
9/7/2009	0.00	31.7	26.7
9/8/2009	0.00	31.7	26.1
9/9/2009	5.60	34.4	26.1
9/10/2009	0.00	33.9	26.7
9/11/2009	0.00	31.7	26.7
9/12/2009	0.00	31.7	26.1
9/13/2009	97.80	31.1	25.0
9/14/2009	1.30	32.2	25.6
9/15/2009	2.30	32.2	25.6
9/16/2009	5.30	31.1	25.6
9/17/2009	0.00	34.4	25.6
9/18/2009	12.20	31.7	25.6
9/19/2009	0.00	32.2	25.6
9/20/2009	13.50	30.6	23.9
9/21/2009	2.50	31.1	25.6
9/22/2009	0.30	31.7	25.6
9/23/2009	0.50	31.7	26.7
9/24/2009	0.80	32.2	26.1
9/25/2009	0.00	32.2	26.7
9/26/2009	0.00	31.7	26.7
9/27/2009	0.00	32.8	26.1
9/28/2009	0.00	33.3	27.2
9/29/2009	0.00	32.8	26.7
9/30/2009	0.00	32.8	27.2
10/1/2009	0.00	33.3	26.7
10/2/2009	7.40	31.7	26.1
10/3/2009	0.00	33.3	26.1
10/4/2009	0.00	32.2	26.7
10/5/2009	0.00	33.3	27.2
10/6/2009	0.00	33.3	26.7
10/7/2009	0.00	32.8	27.2
10/8/2009	5.80	32.2	27.2
10/9/2009	1.50	31.7	27.2
10/10/2009	4.10	32.2	27.2
10/11/2009	7.40	32.2	26.7
10/12/2009	10.70	31.1	25.6
10/13/2009	0.50	31.7	26.1
10/14/2009	4.10	31.7	25.6
10/15/2009	3.80	31.1	26.7
10/16/2009	0.00	33.3	26.1
10/17/2009	0.00	33.3	26.1
10/18/2009	10.20	32.2	24.4
10/19/2009	0.00	31.7	25.6
10/20/2009	1.80	31.1	25.0
10/21/2009	0.00	31.7	25.6
10/22/2009	0.00	31.7	25.6
10/23/2009	0.00	33.9	25.6
10/24/2009	0.00	32.8	26.7
10/25/2009	0.00	32.8	26.1
10/26/2009	0.30	32.2	26.1
10/27/2009	14.00	32.2	25.6
10/28/2009	12.70	32.2	25.6
10/29/2009	0.30	31.1	26.1
10/30/2009	7.40	30.6	25.0
10/31/2009	0.30	30.6	25.0
11/1/2009	0.80	30.6	25.6
11/2/2009	0.50	30.6	25.0
11/3/2009	0.00	30.6	25.6
11/4/2009	39.90	30.6	24.4
11/5/2009	0.00	30.6	25.0
11/6/2009	0.50	30.6	25.0
11/7/2009	0.00	30.6	25.0
11/8/2009	2.00	30.6	25.0
11/9/2009	78.70	27.2	22.8
11/10/2009	8.40	29.4	23.9
11/11/2009	0.80	31.7	23.9
11/12/2009	0.00	32.2	23.9
11/13/2009	0.00	32.8	25.0
11/14/2009	7.60	31.7	25.0
11/15/2009	20.80	32.2	24.4
11/16/2009	59.70	28.3	23.9
11/17/2009	0.00	30.0	23.9
11/18/2009	63.00	28.9	23.3
11/19/2009	0.30	29.4	23.3
11/20/2009	5.10	29.4	24.4
11/21/2009	0.00	32.8	24.4
11/22/2009	0.30	31.7	25.0
11/23/2009	0.00	30.6	25.0
11/24/2009	0.00	30.6	25.0
11/25/2009	18.00	29.4	23.9
11/26/2009	0.80	30.0	23.3
11/27/2009	0.00	30.0	23.3
11/28/2009	0.00	30.0	23.3
11/29/2009	1.30	29.4	23.9
11/30/2009	0.00	30.6	23.9
12/1/2009	0.00	30.0	23.9
12/2/2009	3.60	30.0	24.4
12/3/2009	2.30	30.0	24.4
12/4/2009	1.50	30.0	24.4
12/5/2009	0.00	30.6	24.4
12/6/2009	0.00	30.0	24.4
12/7/2009	4.60	30.0	23.3
12/8/2009	1.80	30.0	23.9
12/9/2009	7.60	29.4	23.9
12/10/2009	10.40	30.6	24.4
12/11/2009	5.60	29.4	23.9
12/12/2009	0.00	29.4	22.2
12/13/2009	0.50	28.9	25.0
12/14/2009	2.50	29.4	23.3
12/15/2009	1.30	28.9	24.4
12/16/2009	0.50	28.9	23.9
12/17/2009	0.00	28.3	23.9
12/18/2009	0.00	28.3	22.8
12/19/2009	0.00	31.1	23.3
12/20/2009	0.00	31.7	24.4
12/21/2009	0.00	31.1	23.3
12/22/2009	0.00	30.0	23.3
12/23/2009	0.00	30.6	21.7
12/24/2009	0.00	31.1	23.9
12/25/2009	3.80	29.4	23.9
12/26/2009	0.00	29.4	23.3
12/27/2009	0.30	30.0	23.9
12/28/2009	0.00	30.0	24.4
12/29/2009	0.00	30.0	23.9
12/30/2009	0.30	27.2	25.0
12/31/2009	0.00	28.9	23.3
1/1/2010	0.00	29.4	21.7
1/2/2010	0.00	31.7	22.8
1/3/2010	0.00	30.0	23.3
1/4/2010	0.00	31.1	22.2
1/5/2010	0.00	31.7	22.2
1/6/2010	0.30	31.1	23.3
1/7/2010	37.60	26.1	22.2
1/8/2010	10.70	26.7	22.8
1/9/2010	0.00	30.0	21.1
1/10/2010	0.00	28.3	20.6
1/11/2010	0.00	30.0	22.2
1/12/2010	0.30	28.9	23.3
1/13/2010	65.00	29.4	22.2
1/14/2010	89.20	24.4	21.7
1/15/2010	25.90	25.0	22.2
1/16/2010	13.50	27.8	22.8
1/17/2010	4.10	27.8	23.3
1/18/2010	9.70	29.4	23.3
1/19/2010	0.00	28.9	23.3
1/20/2010	5.80	27.8	22.8
1/21/2010	0.00	29.4	22.8
1/22/2010	6.90	28.3	22.8
1/23/2010	0.00	30.6	23.9
1/24/2010	0.50	28.3	22.8
1/25/2010	7.10	26.7	22.8
1/26/2010	0.00	28.3	22.2
1/27/2010	0.00	28.3	22.8
1/28/2010	0.80	28.3	21.7
1/29/2010	0.00	28.9	20.0
1/30/2010	3.60	28.9	20.6
1/31/2010	0.50	27.8	22.2
2/1/2010	0.30	27.8	21.7
2/2/2010	0.00	30.0	22.2
2/3/2010	0.00	31.1	22.8
2/4/2010	0.00	28.9	22.2
2/5/2010	0.00	29.4	22.8
2/6/2010	0.00	30.6	21.7
2/7/2010	0.00	30.0	22.2
2/8/2010	0.00	31.1	23.3
2/9/2010	0.00	29.4	21.7
2/10/2010	0.00	31.1	22.8
2/11/2010	0.00	29.4	22.2
2/12/2010	1.80	28.3	23.3
2/13/2010	0.00	31.1	21.7
2/14/2010	0.00	31.1	23.3
2/15/2010	0.00	30.6	23.3
2/16/2010	0.00	31.7	23.9
2/17/2010	0.00	32.8	23.3
2/18/2010	0.00	32.2	23.3
2/19/2010	0.00	29.4	23.9
2/20/2010	0.50	27.2	24.4
2/21/2010	0.00	28.3	23.3
2/22/2010	4.30	28.9	22.2
2/23/2010	0.00	31.1	22.8
2/24/2010	0.00	30.0	24.4
2/25/2010	0.00	33.9	24.4
2/26/2010	5.10	30.0	24.4
2/27/2010	15.50	29.4	24.4
2/28/2010	0.00	32.8	24.4
3/1/2010	0.00	29.4	24.4
3/2/2010	0.00	32.2	23.9
3/3/2010	0.00	32.2	25.6
3/4/2010	0.00	33.3	24.4
3/5/2010	9.70	30.6	23.3
3/6/2010	6.60	25.0	22.2
3/7/2010	26.70	23.3	20.0
3/8/2010	0.00	25.6	21.1
3/9/2010	0.30	26.7	21.1
3/10/2010	3.80	27.8	22.2
3/11/2010	26.40	25.6	22.8
3/12/2010	4.60	27.8	22.8
3/13/2010	0.00	31.7	22.8
3/14/2010	0.00	33.3	25.0
3/15/2010	0.00	33.3	23.9
3/16/2010	0.00	33.3	23.9
3/17/2010	0.00	29.4	25.0
3/18/2010	0.00	32.8	24.4
3/19/2010	0.00	33.3	25.0
3/20/2010	0.00	33.3	24.4
3/21/2010	0.30	31.7	22.2
3/22/2010	0.00	30.6	23.3
3/23/2010	0.00	31.7	23.9
3/24/2010	0.00	31.1	24.4
3/25/2010	0.00	30.6	23.9
3/26/2010	0.00	31.1	24.4
3/27/2010	0.00	30.6	23.3
3/28/2010	0.00	31.1	24.4
3/29/2010	0.00	31.1	23.9
3/30/2010	0.00	33.9	23.9
3/31/2010	0.00	31.7	25.0
4/1/2010	0.00	30.6	23.9
4/2/2010	0.00	28.9	22.2
4/3/2010	0.00	29.4	22.8
4/4/2010	0.00	28.9	22.8
4/5/2010	0.00	27.8	23.3
4/6/2010	11.90	28.3	21.1
4/7/2010	0.00	29.4	23.3
4/8/2010	0.00	29.4	23.9
4/9/2010	3.60	30.0	21.1
4/10/2010	0.80	29.4	23.9
4/11/2010	1.30	30.0	22.8
4/12/2010	0.00	30.0	24.4
4/13/2010	32.30	31.1	23.9
4/14/2010	5.60	30.6	23.9
4/15/2010	4.60	28.3	24.4
4/16/2010	0.30	28.3	24.4
4/17/2010	5.60	26.7	22.8
4/18/2010	0.00	28.9	22.8
4/19/2010	0.00	32.2	23.3
4/20/2010	10.70	32.8	25.0
4/21/2010	11.20	30.6	24.4
4/22/2010	0.00	30.0	25.6
4/23/2010	0.00	30.6	26.7
4/24/2010	0.00	28.9	26.1
4/25/2010	0.00	28.9	25.0
4/26/2010	0.00	31.1	23.3
4/27/2010	0.00	33.9	25.0
4/28/2010	0.00	34.4	26.1
4/29/2010	0.00	33.3	26.1
4/30/2010	0.00	31.1	26.1
5/1/2010	0.00	31.1	25.6
5/2/2010	28.40	28.3	22.8
5/3/2010	3.30	30.0	25.6
5/4/2010	3.80	29.4	25.6
5/5/2010	0.00	29.4	24.4
5/6/2010	0.00	29.4	23.3
5/7/2010	50.30	29.4	23.9
5/8/2010	11.40	30.0	23.9
5/9/2010	10.70	30.6	24.4
5/10/2010	7.10	30.6	23.9
5/11/2010	5.30	30.0	24.4
5/12/2010	0.00	30.6	25.6
5/13/2010	2.80	31.1	25.0
5/14/2010	2.00	30.6	26.1
5/15/2010	1.00	30.0	25.6
5/16/2010	0.00	30.6	25.6
5/17/2010	74.20	30.6	24.4
5/18/2010	33.50	30.6	23.9
5/19/2010	3.00	31.7	24.4
5/20/2010	1.30	30.6	25.6
5/21/2010	0.00	32.2	25.6
5/22/2010	0.50	32.8	25.0
5/23/2010	19.60	31.1	24.4
5/24/2010	3.60	32.2	25.0
5/25/2010	6.40	32.8	26.1
5/26/2010	0.00	32.8	25.6
5/27/2010	0.30	29.4	25.6
5/28/2010	14.20	31.1	25.0
5/29/2010	27.90	30.6	25.0
5/30/2010	3.60	31.1	25.6
5/31/2010	3.80	31.1	26.1
6/1/2010	2.00	31.7	25.6
6/2/2010	0.00	31.1	26.1
6/3/2010	0.00	33.3	25.0
6/4/2010	0.50	32.2	27.2
6/5/2010	9.10	31.1	26.1
6/6/2010	0.00	30.6	26.1
6/7/2010	6.10	33.3	26.1
6/8/2010	11.20	31.7	26.1
6/9/2010	0.00	32.2	26.1
6/10/2010	0.00	31.7	26.1
6/11/2010	0.50	31.1	26.1
6/12/2010	13.70	31.1	25.0
6/13/2010	2.00	31.7	25.0
6/14/2010	0.00	31.7	26.1
6/15/2010	9.10	31.7	25.6
6/16/2010	0.00	31.7	26.1
6/17/2010	20.30	28.9	25.6
6/18/2010	1.30	31.1	26.1
6/19/2010	45.50	27.2	24.4
6/20/2010	6.60	27.8	23.3
6/21/2010	17.30	31.1	23.9
6/22/2010	1.50	29.4	23.9
6/23/2010	30.50	31.1	23.3
6/24/2010	7.40	28.9	23.9
6/25/2010	11.20	30.0	23.9
6/26/2010	2.00	31.1	23.9
6/27/2010	0.50	31.1	25.6
6/28/2010	19.10	32.2	25.6
6/29/2010	10.90	31.7	25.6
6/30/2010	6.10	31.1	25.6
7/1/2010	5.80	32.2	26.1
7/2/2010	0.80	32.2	26.7
7/3/2010	0.00	31.7	26.7
7/4/2010	0.00	31.7	26.7
7/5/2010	22.40	31.1	24.4
7/6/2010	1.80	31.1	23.9
7/7/2010	0.00	33.9	26.1
7/8/2010	0.00	31.1	26.7
7/9/2010	1.30	32.2	26.1
7/10/2010	0.00	33.9	26.7
7/11/2010	0.00	32.2	26.7
7/12/2010	4.10	31.7	26.1
7/13/2010	8.60	31.7	26.1
7/14/2010	2.30	32.2	26.1
7/15/2010	3.00	32.2	26.1
7/16/2010	43.90	31.1	23.9
7/17/2010	14.00	30.0	24.4
7/18/2010	15.50	31.1	24.4
7/19/2010	17.80	27.2	23.3
7/20/2010	17.30	26.7	23.9
7/21/2010	14.20	31.7	23.9
7/22/2010	27.40	28.3	23.9
7/23/2010	8.60	30.0	22.8
7/24/2010	0.00	30.6	25.6
7/25/2010	0.00	31.1	25.6
7/26/2010	0.00	31.1	27.2
7/27/2010	7.60	31.7	25.0
7/28/2010	0.00	31.7	25.6
7/29/2010	0.00	31.1	26.1
7/30/2010	0.00	31.7	26.7
7/31/2010	0.00	31.7	26.7
8/1/2010	0.00	31.7	26.7
8/2/2010	7.60	31.7	26.1
8/3/2010	6.10	31.1	25.6
8/4/2010	0.00	31.1	26.7
8/5/2010	0.00	34.4	27.2
8/6/2010	0.00	33.3	27.2
8/7/2010	0.00	32.2	26.7
8/8/2010	2.00	32.2	26.7
8/9/2010	3.30	32.8	25.0
8/10/2010	8.40	30.6	25.6
8/11/2010	13.00	31.1	25.0
8/12/2010	12.20	31.1	26.1
8/13/2010	33.50	31.7	25.6
8/14/2010	0.00	31.7	26.1
8/15/2010	0.00	31.1	25.6
8/16/2010	0.00	32.2	25.6
8/17/2010	5.10	32.8	25.6
8/18/2010	0.00	32.2	27.2
8/19/2010	0.00	31.7	27.2
8/20/2010	1.50	30.0	25.6
8/21/2010	0.00	33.9	25.0
8/22/2010	7.10	32.2	26.7
8/23/2010	0.00	31.7	26.7
8/24/2010	0.00	32.2	27.2
8/25/2010	10.20	31.7	26.1
8/26/2010	2.00	31.7	26.1
8/27/2010	0.00	31.7	26.7
8/28/2010	0.00	32.2	26.7
8/29/2010	1.80	31.7	27.2
8/30/2010	89.40	29.4	24.4
8/31/2010	10.20	32.2	25.0
9/1/2010	21.10	32.8	25.6
9/2/2010	0.00	34.4	26.1
9/3/2010	0.00	31.7	27.2
9/4/2010	0.00	30.6	27.2
9/5/2010	1.50	30.6	26.1
9/6/2010	0.00	31.1	26.1
9/7/2010	30.00	31.7	25.6
9/8/2010	1.80	31.1	26.7
9/9/2010	1.30	30.6	25.6
9/10/2010	7.40	31.1	25.6
9/11/2010	27.20	30.6	24.4
9/12/2010	9.40	31.7	26.1
9/13/2010	0.00	30.6	26.1
9/14/2010	1.30	31.1	25.0
9/15/2010	5.30	31.1	25.0
9/16/2010	1.30	31.1	27.2
9/17/2010	13.20	31.7	25.0
9/18/2010	16.30	32.2	25.6
9/19/2010	21.10	33.3	25.0
9/20/2010	13.20	32.8	25.0
9/21/2010	18.80	30.6	24.4
9/22/2010	1.30	31.1	25.6
9/23/2010	4.80	30.0	26.1
9/24/2010	13.00	30.6	24.4
9/25/2010	1.00	30.6	25.6
9/26/2010	0.00	30.6	25.0
9/27/2010	9.10	30.6	25.0
9/28/2010	0.00	32.2	25.6
9/29/2010	5.80	31.7	25.0
9/30/2010	0.00	30.6	25.0
10/1/2010	9.40	29.4	25.0
10/2/2010	0.00	31.1	25.0
10/3/2010	2.80	30.0	26.1
10/4/2010	3.80	30.6	26.1
10/5/2010	24.10	30.6	25.6
10/6/2010	6.90	32.2	24.4
10/7/2010	28.70	30.0	25.0
10/8/2010	19.10	29.4	24.4
10/9/2010	2.30	32.8	25.0
10/10/2010	0.00	33.3	25.0
10/11/2010	4.60	32.2	25.0
10/12/2010	3.30	31.1	25.6
10/13/2010	13.00	30.6	24.4
10/14/2010	0.00	30.6	24.4
10/15/2010	8.10	31.1	25.0
10/16/2010	0.00	32.8	25.6
10/17/2010	0.00	31.1	25.6
10/18/2010	0.00	30.6	24.4
10/19/2010	0.00	30.6	23.9
10/20/2010	0.00	31.1	24.4
10/21/2010	0.00	33.3	26.1
10/22/2010	4.10	32.8	24.4
10/23/2010	0.30	30.6	25.6
10/24/2010	6.90	30.0	25.0
10/25/2010	0.80	30.0	24.4
10/26/2010	0.00	30.6	25.0
10/27/2010	1.80	31.1	24.4
10/28/2010	2.50	32.2	22.8
10/29/2010	46.20	30.0	23.9
10/30/2010	10.40	31.1	24.4
10/31/2010	0.80	31.1	25.6
11/1/2010	0.00	31.1	26.7
11/2/2010	0.00	30.0	25.6
11/3/2010	39.40	29.4	23.9
11/4/2010	0.00	31.7	25.0
11/5/2010	2.80	32.2	25.0
11/6/2010	9.70	30.6	25.0
11/7/2010	64.80	30.6	23.9
11/8/2010	3.30	29.4	23.3
11/9/2010	32.30	28.3	22.8
11/10/2010	4.60	30.0	24.4
11/11/2010	6.40	28.3	23.9
11/12/2010	5.30	28.9	23.9
11/13/2010	0.00	28.9	23.9
11/14/2010	0.00	28.3	24.4
11/15/2010	0.00	28.9	23.3
11/16/2010	0.00	28.9	23.3
11/17/2010	0.30	29.4	22.2
11/18/2010	0.30	28.9	23.3
11/19/2010	3.80	28.9	22.8
11/20/2010	0.00	29.4	25.0
11/21/2010	1.30	29.4	23.9
11/22/2010	21.80	28.3	22.8
11/23/2010	4.60	28.9	22.8
11/24/2010	0.00	28.3	23.9
11/25/2010	0.00	28.3	23.3
11/26/2010	0.80	27.2	23.3
11/27/2010	0.30	28.9	21.1
11/28/2010	0.30	28.3	23.3
11/29/2010	0.00	28.9	23.3
11/30/2010	0.50	28.3	23.3
12/1/2010	4.60	28.3	22.2
12/2/2010	0.00	28.3	22.2
12/3/2010	0.00	27.2	20.6
12/4/2010	0.00	27.8	20.0
12/5/2010	0.00	28.3	20.0
12/6/2010	0.00	28.3	20.6
12/7/2010	5.30	27.8	22.8
12/8/2010	35.60	28.3	22.8
12/9/2010	4.30	30.0	23.9
12/10/2010	0.00	30.0	23.3
12/11/2010	0.00	28.3	23.3
12/12/2010	0.00	28.3	22.8
12/13/2010	0.00	31.1	23.3
12/14/2010	5.30	30.6	23.3
12/15/2010	78.50	24.4	21.7
12/16/2010	0.30	27.2	22.2
12/17/2010	0.00	27.8	23.9
12/18/2010	1.30	27.8	22.8
12/19/2010	0.00	30.0	22.2
12/20/2010	33.00	27.8	21.1
12/21/2010	7.90	26.7	21.1
12/22/2010	8.40	25.6	22.2
12/23/2010	0.00	26.7	22.8
12/24/2010	0.00	27.8	20.6
12/25/2010	0.00	26.7	20.6
12/26/2010	1.30	28.3	22.8
12/27/2010	0.80	27.8	23.9
12/28/2010	3.30	26.1	23.3
12/29/2010	0.00	24.4	23.3
12/30/2010	0.00	26.1	21.7
12/31/2010	0.00	26.7	23.3
1/1/2011	5.60	27.2	20.6
1/2/2011	9.70	26.1	21.7
1/3/2011	4.60	26.7	21.1
1/4/2011	2.00	26.1	21.1
1/5/2011	21.80	26.7	21.7
1/6/2011	0.00	27.8	21.7
1/7/2011	0.00	30.0	21.1
1/8/2011	0.00	31.7	22.8
1/9/2011	0.30	28.9	22.2
1/10/2011	0.00	27.8	21.7
1/11/2011	1.00	27.2	22.2
1/12/2011	0.30	27.8	22.8
1/13/2011	11.20	27.2	22.8
1/14/2011	0.00	28.9	22.2
1/15/2011	0.00	29.4	21.7
1/16/2011	0.00	30.0	22.2
1/17/2011	3.80	28.3	23.3
1/18/2011	0.00	30.0	22.2
1/19/2011	0.00	28.3	22.2
1/20/2011	0.00	28.3	22.8
1/21/2011	2.50	29.4	21.7
1/22/2011	0.00	30.0	20.6
1/23/2011	0.00	27.2	22.2
1/24/2011	0.00	28.3	21.1
1/25/2011	2.50	27.8	22.8
1/26/2011	0.00	27.8	21.7
1/27/2011	1.80	28.9	22.2
1/28/2011	0.00	29.4	21.1
1/29/2011	0.00	29.4	21.1
1/30/2011	1.80	27.8	20.6
1/31/2011	0.00	28.9	21.7
2/1/2011	0.80	28.9	21.1
2/2/2011	0.30	28.9	22.8
2/3/2011	0.30	28.3	23.9
2/4/2011	0.30	28.3	21.7
2/5/2011	5.80	28.3	21.7
2/6/2011	0.30	30.0	22.2
2/7/2011	1.00	30.0	22.8
2/8/2011	1.30	29.4	22.8
2/9/2011	0.80	28.3	22.2
2/10/2011	2.80	28.9	23.3
2/11/2011	0.50	30.0	22.8
2/12/2011	0.00	29.4	22.8
2/13/2011	0.00	30.0	23.3
2/14/2011	15.50	28.9	22.2
2/15/2011	0.00	29.4	22.2
2/16/2011	6.60	28.9	22.8
2/17/2011	3.80	28.3	22.2
2/18/2011	2.00	28.3	21.7
2/19/2011	3.60	27.8	22.2
2/20/2011	1.00	27.8	21.7
2/21/2011	8.10	27.8	21.7
2/22/2011	0.00	27.2	21.7
2/23/2011	0.00	27.2	21.1
2/24/2011	0.00	27.2	21.7
2/25/2011	1.00	27.8	22.2
2/26/2011	0.00	27.8	22.2
2/27/2011	0.00	27.8	22.8
2/28/2011	0.00	28.3	21.7
3/1/2011	0.00	27.8	22.2
3/2/2011	1.30	27.8	21.1
3/3/2011	0.00	28.9	20.6
3/4/2011	0.00	28.3	21.7
3/5/2011	0.00	28.9	22.2
3/6/2011	0.00	28.9	22.8
3/7/2011	2.00	28.9	22.2
3/8/2011	0.00	27.8	22.2
3/9/2011	0.00	27.8	23.3
3/10/2011	0.80	27.2	22.2
3/11/2011	0.50	27.8	21.1
3/12/2011	0.00	28.3	21.7
3/13/2011	0.00	27.8	22.2
3/14/2011	0.80	27.8	22.2
3/15/2011	2.80	28.9	21.7
3/16/2011	0.50	28.3	22.2
3/17/2011	0.00	29.4	21.7
3/18/2011	2.50	28.3	22.8
3/19/2011	4.30	28.3	22.2
3/20/2011	0.00	27.2	21.7
3/21/2011	1.50	28.3	20.6
3/22/2011	8.90	26.7	20.6
3/23/2011	0.80	27.8	21.7
3/24/2011	0.50	28.9	22.2
3/25/2011	0.30	29.4	21.7
3/26/2011	1.30	31.1	23.3
3/27/2011	0.00	31.1	23.3
3/28/2011	0.30	30.0	22.2
3/29/2011	3.30	28.3	21.7
3/30/2011	0.00	30.6	23.3
3/31/2011	0.00	32.8	24.4
4/1/2011	0.00	32.2	22.8
4/2/2011	0.00	30.6	23.9
4/3/2011	0.00	31.1	22.2
4/4/2011	1.30	30.6	23.3
4/5/2011	5.80	28.9	22.8
4/6/2011	0.00	30.6	23.3
4/7/2011	0.00	29.4	23.3
4/8/2011	1.00	28.9	21.7
4/9/2011	0.00	29.4	21.7
4/10/2011	0.00	29.4	22.2
4/11/2011	0.00	29.4	23.3
4/12/2011	14.20	29.4	22.2
4/13/2011	0.00	28.9	22.8
4/14/2011	0.00	29.4	22.8
4/15/2011	0.00	28.9	22.8
4/16/2011	8.60	28.9	22.8
4/17/2011	0.30	28.3	24.4
4/18/2011	0.00	28.3	22.8
4/19/2011	0.30	28.9	23.9
4/20/2011	0.00	29.4	23.3
4/21/2011	0.00	30.6	22.8
4/22/2011	0.00	28.9	22.8
4/23/2011	0.00	29.4	23.9
4/24/2011	0.00	30.0	23.3
4/25/2011	0.00	30.6	23.9
4/26/2011	13.50	30.6	23.9
4/27/2011	24.90	27.2	22.8
4/28/2011	0.00	29.4	23.9
4/29/2011	0.00	29.4	23.9
4/30/2011	1.30	28.9	23.9
5/1/2011	48.30	26.7	23.3
5/2/2011	1.50	28.3	23.3
5/3/2011	0.00	28.9	24.4
5/4/2011	0.00	28.3	23.9
5/5/2011	0.00	27.8	23.9
5/6/2011	0.00	27.8	23.3
5/7/2011	0.00	28.9	22.8
5/8/2011	0.00	28.9	22.8
5/9/2011	0.00	29.4	24.4
5/10/2011	0.80	29.4	25.0
5/11/2011	0.00	29.4	25.0
5/12/2011	13.20	29.4	23.9
5/13/2011	0.80	27.8	24.4
5/14/2011	23.60	28.9	21.1
5/15/2011	0.50	31.1	23.3
5/16/2011	1.50	32.8	23.9
5/17/2011	13.20	27.8	22.8
5/18/2011	0.30	29.4	22.8
5/19/2011	11.40	27.8	23.9
5/20/2011	51.80	28.3	21.1
5/21/2011	0.50	30.0	20.6
5/22/2011	0.50	30.0	25.6
5/23/2011	6.60	30.0	23.3
5/24/2011	6.40	28.9	24.4
5/25/2011	11.90	29.4	23.9
5/26/2011	40.90	30.0	24.4
5/27/2011	0.30	30.6	25.0
5/28/2011	0.00	30.6	25.0
5/29/2011	1.80	30.6	25.0
5/30/2011	0.00	30.6	25.6
5/31/2011	40.90	30.6	22.8
6/1/2011	23.40	30.6	24.4
6/2/2011	24.90	30.0	23.9
6/3/2011	2.50	30.0	24.4
6/4/2011	12.40	28.9	21.1
6/5/2011	1.00	28.9	23.9
6/6/2011	3.30	28.9	23.3
6/7/2011	2.80	29.4	24.4
6/8/2011	2.00	30.0	25.6
6/9/2011	22.10	30.6	23.3
6/10/2011	0.00	33.9	25.6
6/11/2011	52.30	32.2	22.8
6/12/2011	74.90	30.6	24.4
6/13/2011	46.50	31.7	25.0
6/14/2011	0.00	31.1	25.0
6/15/2011	2.50	33.3	26.1
6/16/2011	50.00	31.1	22.2
6/17/2011	0.30	32.2	23.9
6/18/2011	0.00	30.6	26.7
6/19/2011	2.00	31.1	25.6
6/20/2011	16.00	31.1	25.0
6/21/2011	1.50	33.3	25.0
6/22/2011	0.00	31.1	25.6
6/23/2011	0.00	31.7	26.7
6/24/2011	0.00	31.7	26.1
6/25/2011	0.30	31.1	25.6
6/26/2011	0.00	31.7	26.1
6/27/2011	4.60	27.8	22.8
6/28/2011	0.00	31.1	23.9
6/29/2011	0.00	31.7	27.2
6/30/2011	0.00	31.7	26.7
7/1/2011	1.30	30.6	23.9
7/2/2011	10.90	28.3	23.9
7/3/2011	20.80	28.9	23.9
7/4/2011	0.00	32.2	24.4
7/5/2011	0.00	31.7	26.1
7/6/2011	0.30	31.1	26.1
7/7/2011	19.30	28.9	23.3
7/8/2011	0.30	31.1	24.4
7/9/2011	0.00	31.7	26.1
7/10/2011	3.30	31.1	25.6
7/11/2011	1.80	30.6	25.6
7/12/2011	6.40	28.9	23.9
7/13/2011	7.60	31.1	24.4
7/14/2011	55.40	31.1	22.8
7/15/2011	0.00	31.1	23.9
7/16/2011	12.70	31.1	23.9
7/17/2011	0.50	32.8	23.9
7/18/2011	17.00	31.1	25.0
7/19/2011	17.00	30.6	25.6
7/20/2011	1.30	32.8	25.6
7/21/2011	4.10	32.2	25.6
7/22/2011	5.80	31.1	25.0
7/23/2011	15.70	31.1	25.0
7/24/2011	4.30	32.8	25.0
7/25/2011	0.00	31.1	26.1
7/26/2011	1.00	31.1	25.6
7/27/2011	39.90	31.1	23.9
7/28/2011	26.40	30.6	24.4
7/29/2011	0.50	31.1	24.4
7/30/2011	7.90	31.1	25.0
7/31/2011	0.00	31.1	25.0
8/1/2011	4.60	31.1	25.0
8/2/2011	22.10	30.6	24.4
8/3/2011	55.60	28.9	22.8
8/4/2011	1.80	31.7	25.6
8/5/2011	0.00	32.2	27.2
8/6/2011	0.30	31.1	27.2
8/7/2011	4.10	30.6	26.7
8/8/2011	0.00	31.1	26.1
8/9/2011	2.80	31.1	25.6
8/10/2011	4.30	32.2	25.6
8/11/2011	0.00	33.3	26.7
8/12/2011	6.60	31.7	23.3
8/13/2011	6.60	29.4	24.4
8/14/2011	0.00	33.3	25.0
8/15/2011	0.00	32.2	26.1
8/16/2011	13.00	32.2	25.6
8/17/2011	0.80	32.8	24.4
8/18/2011	3.30	31.1	26.1
8/19/2011	10.90	31.1	25.6
8/20/2011	0.00	31.1	25.6
8/21/2011	31.50	31.1	25.6
8/22/2011	146.30	27.8	24.4
8/23/2011	105.40	27.8	22.8
8/24/2011	27.90	31.1	23.9
8/25/2011	0.00	31.7	24.4
8/26/2011	18.00	31.1	24.4
8/27/2011	0.00	33.3	24.4
8/28/2011	1.50	30.0	25.6
8/29/2011	0.30	31.1	25.0
8/30/2011	3.80	31.1	25.6
8/31/2011	0.00	31.7	24.4
9/1/2011	29.50	31.1	24.4
9/2/2011	0.00	33.3	25.6
9/3/2011	0.00	31.7	25.6
9/4/2011	0.00	31.1	25.6
9/5/2011	0.00	31.1	26.1
9/6/2011	3.00	31.1	26.1
9/7/2011	0.00	31.1	25.6
9/8/2011	16.50	31.7	25.6
9/9/2011	0.00	31.1	26.1
9/10/2011	0.50	31.1	26.7
9/11/2011	1.50	30.6	26.1
9/12/2011	0.00	34.4	25.6
9/13/2011	14.20	28.3	22.8
9/14/2011	1.50	31.7	25.6
9/15/2011	0.00	32.2	25.6
9/16/2011	0.50	30.6	23.9
9/17/2011	6.90	30.0	22.8
9/18/2011	1.30	26.1	22.8
9/19/2011	4.60	29.4	23.9
9/20/2011	1.00	31.7	23.9
9/21/2011	5.10	31.7	23.9
9/22/2011	9.70	32.2	26.1
9/23/2011	0.00	31.1	25.0
9/24/2011	0.50	30.0	25.0
9/25/2011	32.50	32.2	23.9
9/26/2011	0.00	29.4	25.0
9/27/2011	0.00	32.2	23.9
9/28/2011	0.00	32.2	26.1
9/29/2011	0.00	31.1	26.1
9/30/2011	39.10	32.2	25.0
10/1/2011	0.00	33.3	25.6
10/2/2011	0.00	31.7	24.4
10/3/2011	0.30	31.1	25.6
10/4/2011	6.60	31.1	25.6
10/5/2011	10.40	31.1	24.4
10/6/2011	0.00	32.8	23.3
10/7/2011	3.60	31.1	25.0
10/8/2011	11.90	30.6	25.0
10/9/2011	0.00	31.1	25.0
10/10/2011	0.00	30.6	23.9
10/11/2011	0.00	31.1	23.9
10/12/2011	0.00	31.1	25.0
10/13/2011	0.00	32.8	24.4
10/14/2011	0.00	32.2	24.4
10/15/2011	0.30	31.1	23.3
10/16/2011	9.10	31.7	23.9
10/17/2011	1.00	30.6	24.4
10/18/2011	47.50	30.6	23.3
10/19/2011	0.00	31.1	23.9
10/20/2011	0.80	30.6	25.0
10/21/2011	3.60	29.4	23.9
10/22/2011	5.80	30.0	23.9
10/23/2011	0.30	31.1	23.3
10/24/2011	0.00	30.6	25.0
10/25/2011	0.80	31.1	25.6
10/26/2011	1.80	31.1	25.6
10/27/2011	0.50	31.1	23.9
10/28/2011	4.60	31.1	25.0
10/29/2011	13.50	31.1	23.3
10/30/2011	2.80	30.6	25.0
10/31/2011	15.00	30.6	22.8
11/1/2011	0.00	30.6	23.3
11/2/2011	0.00	31.1	23.3
11/3/2011	0.00	27.8	22.8
11/4/2011	0.00	31.7	23.3
11/5/2011	0.00	30.0	25.0
11/6/2011	0.00	32.8	23.9
11/7/2011	15.20	31.1	23.9
11/8/2011	1.50	29.4	23.9
11/9/2011	7.90	30.0	23.9
11/10/2011	5.60	31.7	23.3
11/11/2011	10.20	30.0	23.9
11/12/2011	0.00	30.6	23.9
11/13/2011	3.30	30.0	24.4
11/14/2011	3.30	30.0	24.4
11/15/2011	0.50	30.0	25.0
11/16/2011	5.60	29.4	24.4
11/17/2011	0.50	30.0	23.9
11/18/2011	6.10	30.0	23.3
11/19/2011	0.30	28.9	25.6
11/20/2011	6.10	30.0	24.4
11/21/2011	3.00	29.4	25.0
11/22/2011	6.10	28.9	25.0
11/23/2011	0.30	29.4	24.4
11/24/2011	0.00	30.0	23.9
11/25/2011	0.30	28.9	23.9
11/26/2011	0.80	28.9	22.8
11/27/2011	39.90	28.3	23.3
11/28/2011	2.80	28.3	22.2
11/29/2011	1.30	28.9	24.4
11/30/2011	0.00	28.9	23.9
12/1/2011	7.10	28.9	23.9
12/2/2011	0.00	28.9	23.9
12/3/2011	0.00	28.9	23.3
12/4/2011	0.00	28.3	21.7
12/5/2011	85.30	28.3	22.2
12/6/2011	0.00	28.3	22.8
12/7/2011	3.80	29.4	23.9
12/8/2011	3.80	28.9	23.9
12/9/2011	20.60	28.9	23.9
12/10/2011	36.60	27.8	23.3
12/11/2011	6.10	28.3	22.8
12/12/2011	0.00	28.3	22.8
12/13/2011	0.00	27.8	22.2
12/14/2011	0.00	28.9	23.9
12/15/2011	26.40	28.3	23.3
12/16/2011	0.30	28.3	22.8
12/17/2011	0.30	27.8	22.2
12/18/2011	0.00	27.8	23.3
12/19/2011	0.00	28.3	23.3
12/20/2011	2.80	27.2	22.2
12/21/2011	1.00	27.8	23.3
12/22/2011	0.30	28.3	23.3
12/23/2011	1.00	28.3	22.2
12/24/2011	0.30	28.3	23.3
12/25/2011	0.00	27.8	23.9
12/26/2011	0.30	28.3	22.2
12/27/2011	0.50	28.9	23.3
12/28/2011	3.00	28.3	22.2
12/29/2011	0.00	28.9	22.8
12/30/2011	0.30	30.0	22.8
12/31/2011	8.10	28.9	22.8
1/1/2012	3.30	28.9	22.8
1/2/2012	9.40	27.2	22.2
1/3/2012	0.00	28.9	21.1
1/4/2012	0.00	28.3	22.2
1/5/2012	1.00	28.3	22.8
1/6/2012	7.10	27.8	22.8
1/7/2012	4.60	28.3	22.8
1/8/2012	0.00	29.4	22.8
1/9/2012	0.30	28.9	21.7
1/10/2012	0.00	28.3	22.2
1/11/2012	0.50	27.8	22.8
1/12/2012	0.00	28.9	21.7
1/13/2012	0.50	29.4	22.2
1/14/2012	0.80	28.3	22.8
1/15/2012	1.80	28.3	22.8
1/16/2012	2.80	28.3	22.8
1/17/2012	4.30	27.8	21.7
1/18/2012	10.90	27.2	21.7
1/19/2012	11.70	28.3	20.6
1/20/2012	0.30	27.8	22.2
1/21/2012	0.00	28.3	21.1
1/22/2012	0.00	27.8	22.2
1/23/2012	0.30	27.8	23.3
1/24/2012	0.00	27.8	22.2
1/25/2012	0.00	27.8	22.8
1/26/2012	2.00	28.3	21.7
1/27/2012	3.00	27.8	21.7
1/28/2012	6.60	27.2	21.1
1/29/2012	5.10	27.8	21.7
1/30/2012	15.50	27.2	22.2
1/31/2012	3.00	27.8	22.2
2/1/2012	2.50	27.2	22.8
2/2/2012	6.10	27.8	22.2
2/3/2012	1.30	27.8	22.2
2/4/2012	5.30	27.8	21.7
2/5/2012	2.00	28.3	21.7
2/6/2012	5.30	27.8	21.1
2/7/2012	2.80	27.8	22.2
2/8/2012	9.40	27.8	22.2
2/9/2012	0.30	28.9	22.8
2/10/2012	0.00	29.4	22.8
2/11/2012	0.00	31.1	21.7
2/12/2012	0.00	30.6	22.2
2/13/2012	0.00	27.8	21.7
2/14/2012	3.30	26.7	22.2
2/15/2012	3.30	27.8	22.8
2/16/2012	1.30	27.8	22.2
2/17/2012	0.30	27.8	23.3
2/18/2012	0.00	27.2	22.2
2/19/2012	0.00	28.3	21.1
2/20/2012	0.00	28.3	20.6
2/21/2012	0.00	28.3	21.7
2/22/2012	0.00	29.4	22.2
2/23/2012	1.50	30.0	23.9
2/24/2012	1.30	29.4	22.8
2/25/2012	0.00	29.4	22.8
2/26/2012	2.50	28.9	23.3
2/27/2012	0.50	29.4	24.4
2/28/2012	0.50	28.9	22.8
2/29/2012	0.30	28.9	22.2
3/1/2012	4.80	27.2	22.8
3/2/2012	0.30	29.4	21.7
3/3/2012	2.80	29.4	22.8
3/4/2012	0.80	30.6	22.8
3/5/2012	0.30	30.6	22.8
3/6/2012	3.80	29.4	22.8
3/7/2012	10.20	28.3	22.2
3/8/2012	2.00	28.3	22.2
3/9/2012	0.00	28.9	22.8
3/10/2012	0.00	28.3	22.2
3/11/2012	0.00	28.9	22.8
3/12/2012	0.00	28.9	23.3
3/13/2012	0.00	28.9	22.2
3/14/2012	0.30	29.4	23.3
3/15/2012	0.30	28.9	22.2
3/16/2012	0.00	30.6	22.8
3/17/2012	0.00	30.0	22.8
3/18/2012	0.00	29.4	22.2
3/19/2012	0.00	29.4	22.8
3/20/2012	0.00	29.4	23.3
3/21/2012	9.10	29.4	22.8
3/22/2012	11.40	27.8	22.8
3/23/2012	23.90	28.3	22.2
3/24/2012	11.70	28.9	22.2
3/25/2012	78.50	27.8	22.8
3/26/2012	0.30	30.0	22.8
3/27/2012	0.00	30.0	23.9
3/28/2012	3.30	29.4	22.8
3/29/2012	67.30	26.7	22.2
3/30/2012	3.30	28.3	22.8
3/31/2012	1.30	29.4	22.8
4/1/2012	0.00	31.7	22.2
4/2/2012	0.00	32.2	23.3
4/3/2012	0.00	30.0	24.4
4/4/2012	0.00	29.4	23.9
4/5/2012	0.00	31.1	24.4
4/6/2012	0.00	32.2	23.9
4/7/2012	3.80	29.4	23.9
4/8/2012	0.00	29.4	23.9
4/9/2012	8.60	27.8	23.3
4/10/2012	43.20	29.4	22.8
4/11/2012	0.00	31.7	22.8
4/12/2012	8.60	33.3	23.9
4/13/2012	14.50	30.6	23.3
4/14/2012	17.30	27.2	23.3
4/15/2012	0.50	27.8	23.3
4/16/2012	0.00	28.3	23.9
4/17/2012	0.00	28.3	22.8
4/18/2012	0.00	27.8	22.2
4/19/2012	0.00	27.8	21.7
4/20/2012	0.00	28.9	22.2
4/21/2012	0.00	30.0	23.9
4/22/2012	17.50	31.7	24.4
4/23/2012	0.00	32.8	25.6
4/24/2012	0.00	33.3	26.1
4/25/2012	8.90	30.6	25.6
4/26/2012	0.00	31.1	25.0
4/27/2012	2.00	31.1	24.4
4/28/2012	0.30	30.6	24.4
4/29/2012	2.30	30.6	23.9
4/30/2012	7.10	29.4	23.9
5/1/2012	0.00	30.0	23.9
5/2/2012	23.40	28.3	23.9
5/3/2012	6.40	29.4	23.9
5/4/2012	18.30	30.0	22.8
5/5/2012	23.60	28.9	23.3
5/6/2012	0.30	28.9	25.0
5/7/2012	0.00	28.9	23.9
5/8/2012	1.50	30.0	24.4
5/9/2012	0.00	30.6	25.0
5/10/2012	0.30	30.6	23.9
5/11/2012	16.00	30.6	25.0
5/12/2012	0.00	31.7	25.6
5/13/2012	0.00	30.6	25.6
5/14/2012	0.00	30.0	25.0
5/15/2012	0.30	30.6	24.4
5/16/2012	7.40	30.6	23.9
5/17/2012	9.10	28.9	23.9
5/18/2012	8.90	29.4	24.4
5/19/2012	0.00	31.7	25.0
5/20/2012	1.50	31.7	25.0
5/21/2012	7.40	30.6	25.0
5/22/2012	6.40	31.1	23.9
5/23/2012	0.00	31.7	25.0
5/24/2012	0.00	31.7	23.9
5/25/2012	0.00	30.0	25.0
5/26/2012	0.00	30.0	23.9
5/27/2012	0.00	30.0	24.4
5/28/2012	0.00	30.6	24.4
5/29/2012	0.00	31.1	24.4
5/30/2012	0.00	32.8	25.6
5/31/2012	3.60	32.2	26.1
6/1/2012	0.00	33.9	26.1
6/2/2012	0.00	33.9	25.6
6/3/2012	0.00	33.3	25.6
6/4/2012	0.00	32.2	25.6
6/5/2012	0.00	33.9	25.0
6/6/2012	0.00	33.9	26.1
6/7/2012	0.00	33.3	26.7
6/8/2012	0.00	33.3	26.1
6/9/2012	0.00	32.8	26.1
6/10/2012	0.00	32.2	25.6
6/11/2012	0.00	33.3	25.6
6/12/2012	0.00	34.4	26.7
6/13/2012	0.00	35.0	26.1
6/14/2012	0.00	32.8	26.1
6/15/2012	0.00	34.4	26.1
6/16/2012	0.30	33.3	26.1
6/17/2012	0.30	33.3	26.7
6/18/2012	0.00	32.2	26.7
6/19/2012	0.30	33.9	25.6
6/20/2012	0.00	33.3	26.7
6/21/2012	0.00	35.0	26.7
6/22/2012	0.00	35.0	26.7
6/23/2012	0.00	33.9	26.7
6/24/2012	0.00	33.3	26.7
6/25/2012	2.80	33.9	26.1
6/26/2012	0.30	33.3	25.0
6/27/2012	0.00	33.9	26.7
6/28/2012	0.00	32.8	26.1
6/29/2012	0.30	32.8	25.6
6/30/2012	0.00	33.9	25.6
7/1/2012	0.00	33.3	26.7
7/2/2012	10.40	32.2	25.6
7/3/2012	0.00	32.8	26.7
7/4/2012	1.80	32.8	23.3
7/5/2012	32.50	28.3	23.3
7/6/2012	0.00	32.2	25.0
7/7/2012	0.00	31.7	26.7
7/8/2012	3.00	32.2	25.6
7/9/2012	14.70	31.7	26.1
7/10/2012	0.00	32.8	26.1
7/11/2012	0.00	31.7	27.2
7/12/2012	2.00	31.1	26.1
7/13/2012	4.30	31.1	25.6
7/14/2012	0.30	32.8	25.6
7/15/2012	6.60	31.1	26.7
7/16/2012	0.00	31.7	26.7
7/17/2012	0.30	31.1	26.1
7/18/2012	6.40	31.1	25.0
7/19/2012	9.90	31.7	25.6
7/20/2012	29.00	30.0	25.6
7/21/2012	1.30	32.8	25.6
7/22/2012	2.00	31.7	26.7
7/23/2012	0.50	31.1	26.7
7/24/2012	0.00	31.7	26.7
7/25/2012	0.00	32.8	26.1
7/26/2012	0.00	31.1	26.1
7/27/2012	0.30	31.7	26.7
7/28/2012	4.10	31.1	25.0
7/29/2012	0.00	31.7	26.7
7/30/2012	4.30	32.2	26.1
7/31/2012	39.60	28.9	24.4
8/1/2012	1.30	32.8	26.1
8/2/2012	0.00	31.1	26.1
8/3/2012	0.50	31.1	25.6
8/4/2012	8.40	31.7	25.0
8/5/2012	0.30	31.7	26.7
8/6/2012	0.00	31.1	26.7
8/7/2012	14.20	31.1	24.4
8/8/2012	3.30	30.6	26.1
8/9/2012	0.00	33.9	26.1
8/10/2012	0.00	32.8	26.1
8/11/2012	0.30	31.7	26.7
8/12/2012	43.70	32.8	23.3
8/13/2012	8.10	31.7	23.3
8/14/2012	0.50	31.7	26.1
8/15/2012	16.00	31.1	25.6
8/16/2012	1.50	32.2	26.1
8/17/2012	8.90	31.1	26.1
8/18/2012	0.00	33.3	26.7
8/19/2012	0.00	32.2	26.7
8/20/2012	0.00	31.7	26.7
8/21/2012	16.00	31.1	25.6
8/22/2012	22.60	32.2	26.1
8/23/2012	3.30	31.1	25.0
8/24/2012	17.80	28.9	24.4
8/25/2012	15.20	32.2	23.9
8/26/2012	0.00	31.1	25.6
8/27/2012	5.30	30.6	24.4
8/28/2012	0.00	31.7	25.6
8/29/2012	2.00	31.1	26.1
8/30/2012	0.00	31.7	25.6
8/31/2012	0.80	31.1	25.6
9/1/2012	0.30	31.7	26.1
9/2/2012	0.00	31.7	26.7
9/3/2012	0.00	32.2	25.6
9/4/2012	0.00	32.8	26.1
9/5/2012	0.00	32.2	26.1
9/6/2012	0.00	32.8	26.7
9/7/2012	0.00	32.8	26.1
9/8/2012	0.00	32.8	26.7
9/9/2012	0.00	33.3	25.6
9/10/2012	0.00	32.8	26.1
9/11/2012	0.00	32.8	26.1
9/12/2012	0.00	32.8	26.1
9/13/2012	4.60	32.8	26.7
9/14/2012	1.00	33.3	26.1
9/15/2012	0.00	33.3	26.1
9/16/2012	0.00	32.8	26.1
9/17/2012	0.00	33.3	26.7
9/18/2012	0.50	32.2	26.7
9/19/2012	1.30	32.8	26.1
9/20/2012	0.00	32.8	27.2
9/21/2012	0.00	32.8	26.7
9/22/2012	1.30	33.9	25.6
9/23/2012	2.30	33.3	25.6
9/24/2012	0.00	33.3	26.7
9/25/2012	9.10	31.7	24.4
9/26/2012	10.20	31.7	25.0
9/27/2012	2.50	32.2	25.0
9/28/2012	8.90	32.2	25.6
9/29/2012	0.00	33.3	26.1
9/30/2012	11.90	32.8	25.6
10/1/2012	0.00	32.8	26.7
10/2/2012	11.20	32.2	25.6
10/3/2012	0.80	32.2	25.6
10/4/2012	1.00	31.7	25.6
10/5/2012	0.50	31.1	25.6
10/6/2012	0.00	31.1	25.0
10/7/2012	0.00	32.2	25.6
10/8/2012	3.80	31.7	25.6
10/9/2012	0.00	31.7	25.0
10/10/2012	0.30	31.7	25.6
10/11/2012	16.30	31.7	23.9
10/12/2012	6.90	31.1	23.3
10/13/2012	2.30	31.1	26.7
10/14/2012	6.40	30.6	26.7
10/15/2012	0.30	33.9	26.1
10/16/2012	20.80	33.3	25.0
10/17/2012	13.00	33.3	26.1
10/18/2012	6.10	32.2	25.6
10/19/2012	9.40	31.1	24.4
10/20/2012	0.00	31.7	25.0
10/21/2012	0.00	31.1	25.0
10/22/2012	0.50	31.7	25.0
10/23/2012	0.00	31.7	25.6
10/24/2012	0.00	32.8	25.0
10/25/2012	8.40	32.8	25.0
10/26/2012	10.90	32.2	24.4
10/27/2012	0.00	34.4	26.7
10/28/2012	0.00	34.4	26.7
10/29/2012	0.00	32.8	26.7
10/30/2012	0.00	33.3	26.1
10/31/2012	0.00	31.7	26.1
11/1/2012	0.00	31.1	26.1
11/2/2012	0.00	31.1	25.6
11/3/2012	0.50	31.7	25.6
11/4/2012	0.00	31.1	25.0
11/5/2012	1.00	31.7	25.0
11/6/2012	0.30	32.2	25.0
11/7/2012	0.00	32.8	24.4
11/8/2012	0.00	32.2	25.6
11/9/2012	0.00	31.7	25.0
11/10/2012	0.00	31.1	25.6
11/11/2012	1.80	30.6	25.6
11/12/2012	1.00	31.1	26.1
11/13/2012	2.80	30.6	24.4
11/14/2012	3.80	30.6	25.6
11/15/2012	0.50	31.1	25.0
11/16/2012	2.80	30.6	25.0
11/17/2012	3.80	31.1	25.0
11/18/2012	0.00	31.1	25.0
11/19/2012	0.50	31.1	25.0
11/20/2012	0.00	31.1	25.0
11/21/2012	4.30	30.6	25.0
11/22/2012	9.70	30.6	24.4
11/23/2012	31.80	30.6	23.9
11/24/2012	0.80	29.4	23.9
11/25/2012	0.00	30.6	24.4
11/26/2012	0.00	30.6	26.7
11/27/2012	0.00	30.0	25.6
11/28/2012	4.80	31.1	24.4
11/29/2012	5.60	30.6	24.4
11/30/2012	2.80	30.6	23.9
12/1/2012	1.50	30.0	23.9
12/2/2012	2.30	29.4	23.9
12/3/2012	41.90	28.9	23.3
12/4/2012	0.30	30.0	24.4
12/5/2012	2.30	32.2	23.9
12/6/2012	6.60	29.4	22.8
12/7/2012	0.30	28.9	23.3
12/8/2012	0.00	30.6	24.4
12/9/2012	0.30	30.6	24.4
12/10/2012	0.00	30.0	24.4
12/11/2012	3.30	29.4	23.9
12/12/2012	0.50	30.6	25.6
12/13/2012	8.90	27.2	23.9
12/14/2012	0.50	29.4	23.3
12/15/2012	2.50	28.9	23.3
12/16/2012	2.80	28.9	21.7
12/17/2012	7.90	29.4	22.2
12/18/2012	0.00	29.4	22.2
12/19/2012	29.50	27.8	22.8
12/20/2012	0.30	28.9	23.9
12/21/2012	8.90	27.8	22.8
12/22/2012	9.40	28.9	22.8
12/23/2012	0.00	28.9	23.9
12/24/2012	0.00	29.4	22.2
12/25/2012	0.00	28.9	23.3
12/26/2012	0.00	29.4	22.8
12/27/2012	0.30	30.6	23.9
12/28/2012	1.80	29.4	23.3
12/29/2012	0.30	28.9	23.3
12/30/2012	0.00	29.4	22.2
12/31/2012	2.30	28.3	23.3
1/1/2013	1.80	28.3	23.3
1/2/2013	0.00	29.4	22.8
1/3/2013	3.30	27.2	22.2
1/4/2013	0.00	28.9	23.3
1/5/2013	0.30	28.9	25.6
1/6/2013	0.30	29.4	24.4
1/7/2013	3.00	28.9	22.8
1/8/2013	0.80	28.9	23.9
1/9/2013	0.30	28.9	23.3
1/10/2013	0.50	28.9	23.3
1/11/2013	0.80	28.3	23.3
1/12/2013	14.50	27.8	22.2
1/13/2013	0.00	27.8	22.8
1/14/2013	0.30	27.8	21.1
1/15/2013	3.00	27.8	22.2
1/16/2013	0.30	27.2	21.7
1/17/2013	0.80	28.3	22.2
1/18/2013	1.00	27.8	22.8
1/19/2013	0.00	28.3	22.2
1/20/2013	0.30	28.9	22.8
1/21/2013	1.00	27.8	22.2
1/22/2013	0.00	30.0	22.8
1/23/2013	0.30	30.0	22.8
1/24/2013	0.00	28.9	23.3
1/25/2013	0.50	28.9	22.2
1/26/2013	5.30	28.9	23.3
1/27/2013	0.00	28.9	22.8
1/28/2013	0.00	29.4	23.9
1/29/2013	0.80	28.3	22.2
1/30/2013	3.00	28.3	22.8
1/31/2013	3.30	28.9	22.8
2/1/2013	19.30	27.8	22.8
2/2/2013	0.00	28.3	21.7
2/3/2013	0.00	29.4	22.2
2/4/2013	0.00	28.3	20.6
2/5/2013	2.80	28.3	21.1
2/6/2013	2.00	28.3	21.7
2/7/2013	0.00	30.0	22.2
2/8/2013	25.70	28.9	22.2
2/9/2013	0.00	28.9	22.2
2/10/2013	0.00	28.3	21.7
2/11/2013	4.30	27.8	23.3
2/12/2013	0.00	27.8	22.8
2/13/2013	0.00	28.3	21.1
2/14/2013	0.30	28.3	22.2
2/15/2013	0.00	30.0	22.2
2/16/2013	0.00	31.1	22.2
2/17/2013	0.00	29.4	22.8
2/18/2013	0.00	28.9	21.7
2/19/2013	2.80	28.3	22.8
2/20/2013	0.80	29.4	22.8
2/21/2013	0.00	30.0	22.2
2/22/2013	0.00	28.9	22.2
2/23/2013	0.00	28.9	23.3
2/24/2013	0.00	28.9	22.2
2/25/2013	0.50	29.4	22.2
2/26/2013	0.50	29.4	23.3
2/27/2013	0.00	32.2	22.8
2/28/2013	0.00	30.6	22.2
3/1/2013	0.00	31.1	21.7
3/2/2013	0.00	30.0	21.7
3/3/2013	0.00	32.8	22.8
3/4/2013	6.10	30.0	22.8
3/5/2013	0.30	26.7	22.8
3/6/2013	0.00	28.3	22.8
3/7/2013	10.70	30.0	22.2
3/8/2013	5.30	28.3	22.8
3/9/2013	0.50	27.8	21.7
3/10/2013	0.30	27.8	22.8
3/11/2013	0.00	27.8	23.3
3/12/2013	0.00	28.3	23.3
3/13/2013	0.00	28.9	23.3
3/14/2013	0.00	29.4	21.7
3/15/2013	0.00	29.4	21.7
3/16/2013	1.00	28.9	22.8
3/17/2013	3.00	29.4	22.8
3/18/2013	0.80	29.4	22.8
3/19/2013	2.00	29.4	22.8
3/20/2013	0.00	31.1	23.3
3/21/2013	0.00	33.3	23.3
3/22/2013	0.00	33.9	24.4
3/23/2013	1.50	30.6	24.4
3/24/2013	0.00	31.1	23.9
3/25/2013	0.00	31.1	22.8
3/26/2013	0.00	33.3	23.3
3/27/2013	0.00	32.2	22.8
3/28/2013	0.00	31.1	23.9
3/29/2013	3.30	27.2	23.9
3/30/2013	2.80	28.3	22.8
3/31/2013	11.20	27.2	22.8
4/1/2013	0.30	30.6	23.9
4/2/2013	0.00	32.8	23.3
4/3/2013	0.00	32.2	23.9
4/4/2013	0.00	30.6	23.3
4/5/2013	3.80	30.6	23.9
4/6/2013	0.00	32.8	23.3
4/7/2013	3.80	32.8	23.9
4/8/2013	1.80	32.2	25.6
4/9/2013	9.70	31.1	24.4
4/10/2013	1.50	31.1	24.4
4/11/2013	2.30	30.6	24.4
4/12/2013	2.00	31.1	23.9
4/13/2013	5.60	31.1	23.9
4/14/2013	0.80	31.7	24.4
4/15/2013	1.00	31.7	24.4
4/16/2013	37.30	31.1	21.7
4/17/2013	2.30	30.6	22.2
4/18/2013	5.30	30.0	23.3
4/19/2013	2.30	30.0	23.9
4/20/2013	0.00	28.3	24.4
4/21/2013	0.00	29.4	23.3
4/22/2013	0.30	29.4	22.8
4/23/2013	1.30	30.0	22.2
4/24/2013	5.80	28.9	23.3
4/25/2013	0.00	29.4	22.8
4/26/2013	0.00	29.4	23.9
4/27/2013	5.80	29.4	23.3
4/28/2013	7.90	30.0	22.8
4/29/2013	0.00	30.0	23.9
4/30/2013	5.60	30.0	23.9
5/1/2013	0.00	30.6	23.3
5/2/2013	0.00	30.0	24.4
5/3/2013	0.00	31.7	24.4
5/4/2013	0.00	32.8	25.0
5/5/2013	15.20	32.2	25.6
5/6/2013	0.00	31.1	25.0
5/7/2013	7.90	30.6	24.4
5/8/2013	26.70	30.6	23.9
5/9/2013	68.30	30.0	23.3
5/10/2013	39.90	30.6	22.2
5/11/2013	1.00	30.0	22.8
5/12/2013	0.00	30.0	24.4
5/13/2013	0.30	31.1	24.4
5/14/2013	0.50	31.1	24.4
5/15/2013	6.90	30.0	25.0
5/16/2013	0.00	30.6	25.0
5/17/2013	0.00	30.6	25.0
5/18/2013	0.00	30.6	23.9
5/19/2013	0.00	31.1	24.4
5/20/2013	2.50	30.6	24.4
5/21/2013	5.10	28.9	23.9
5/22/2013	64.30	28.3	23.3
5/23/2013	8.60	29.4	24.4
5/24/2013	0.50	31.1	24.4
5/25/2013	14.00	31.7	23.9
5/26/2013	0.00	30.6	25.0
5/27/2013	44.20	30.6	21.7
5/28/2013	0.30	30.6	24.4
5/29/2013	4.60	30.6	25.6
5/30/2013	36.10	30.6	24.4
5/31/2013	22.60	30.0	23.9
6/1/2013	1.80	30.6	23.9
6/2/2013	0.00	31.1	23.9
6/3/2013	0.50	32.2	24.4
6/4/2013	9.70	31.7	25.0
6/5/2013	0.30	31.1	26.1
6/6/2013	1.30	30.6	25.0
6/7/2013	8.90	30.6	23.9
6/8/2013	5.60	30.0	24.4
6/9/2013	0.00	31.7	25.0
6/10/2013	1.50	30.0	25.6
6/11/2013	19.30	30.0	24.4
6/12/2013	80.50	28.9	23.9
6/13/2013	2.50	30.6	25.6
6/14/2013	2.80	32.2	25.0
6/15/2013	6.90	33.3	26.1
6/16/2013	0.00	30.6	25.6
6/17/2013	0.00	30.6	26.7
6/18/2013	0.00	31.1	26.1
6/19/2013	29.50	30.6	23.3
6/20/2013	0.00	30.6	24.4
6/21/2013	0.00	30.6	25.0
6/22/2013	8.60	30.0	24.4
6/23/2013	6.90	30.6	25.0
6/24/2013	60.20	30.0	23.9
6/25/2013	7.60	30.6	25.0
6/26/2013	22.10	30.6	23.9
6/27/2013	5.10	28.9	23.3
6/28/2013	0.30	32.2	23.9
6/29/2013	0.00	31.1	25.6
6/30/2013	5.10	30.6	25.0
7/1/2013	4.30	31.1	25.0
7/2/2013	17.80	30.0	24.4
7/3/2013	4.80	30.0	23.3
7/4/2013	1.00	31.7	25.6
7/5/2013	0.00	31.1	26.1
7/6/2013	7.10	31.1	25.0
7/7/2013	8.40	31.7	25.0
7/8/2013	0.30	31.7	26.1
7/9/2013	5.30	31.1	24.4
7/10/2013	5.10	31.1	25.0
7/11/2013	0.00	31.7	25.6
7/12/2013	0.00	31.1	26.1
7/13/2013	4.60	31.1	24.4
7/14/2013	5.30	31.1	24.4
7/15/2013	10.70	31.1	24.4
7/16/2013	0.80	32.8	25.0
7/17/2013	5.60	31.7	26.1
7/18/2013	234.40	27.8	23.3
7/19/2013	0.00	31.1	25.0
7/20/2013	0.00	31.7	26.1
7/21/2013	6.60	31.7	23.9
7/22/2013	27.20	29.4	24.4
7/23/2013	0.00	31.7	26.1
7/24/2013	0.00	31.7	26.1
7/25/2013	0.00	32.2	26.7
7/26/2013	7.60	31.1	25.6
7/27/2013	0.50	31.1	25.6
7/28/2013	1.80	30.6	24.4
7/29/2013	0.00	33.9	25.6
7/30/2013	0.50	32.8	26.7
7/31/2013	0.30	31.7	26.1
8/1/2013	37.30	28.9	25.6
8/2/2013	0.30	32.2	25.6
8/3/2013	0.00	32.2	27.2
8/4/2013	0.00	32.2	27.8
8/5/2013	3.30	32.2	25.0
8/6/2013	1.30	32.8	25.0
8/7/2013	19.80	31.7	24.4
8/8/2013	1.50	31.7	25.6
8/9/2013	21.80	31.7	25.0
8/10/2013	4.80	31.7	25.6
8/11/2013	8.60	31.7	25.0
8/12/2013	1.50	31.1	24.4
8/13/2013	0.00	32.2	25.6
8/14/2013	0.00	33.3	26.7
8/15/2013	0.30	32.2	26.7
8/16/2013	6.60	30.6	26.1
8/17/2013	1.00	32.2	26.1
8/18/2013	11.70	31.7	26.1
8/19/2013	3.00	31.7	25.6
8/20/2013	6.10	32.8	26.1
8/21/2013	4.30	31.7	23.3
8/22/2013	39.90	30.6	22.2
8/23/2013	0.30	31.1	26.1
8/24/2013	1.00	31.7	25.6
8/25/2013	0.30	32.2	27.2
8/26/2013	3.80	32.2	26.1
8/27/2013	7.90	32.8	26.1
8/28/2013	0.50	32.2	26.1
8/29/2013	1.30	31.7	26.7
8/30/2013	0.00	34.4	26.1
8/31/2013	0.30	32.8	26.1
9/1/2013	0.30	31.7	26.7
9/2/2013	0.80	32.2	25.6
9/3/2013	6.60	31.7	24.4
9/4/2013	17.50	30.6	25.6
9/5/2013	21.30	27.2	23.9
9/6/2013	2.00	30.0	23.3
9/7/2013	0.30	30.0	25.6
9/8/2013	10.20	33.3	23.9
9/9/2013	0.00	34.4	26.1
9/10/2013	0.80	32.2	26.1
9/11/2013	2.30	31.1	25.6
9/12/2013	15.70	29.4	25.6
9/13/2013	0.00	31.1	26.1
9/14/2013	73.20	30.6	23.9
9/15/2013	0.00	32.2	25.6
9/16/2013	0.30	32.8	26.7
9/17/2013	0.00	32.2	26.7
9/18/2013	21.30	32.8	26.1
9/19/2013	2.30	35.0	26.1
9/20/2013	16.30	34.4	25.6
9/21/2013	0.00	31.7	26.1
9/22/2013	0.00	34.4	26.1
9/23/2013	0.00	33.3	26.7
9/24/2013	2.30	33.3	26.7
9/25/2013	0.00	33.3	26.1
9/26/2013	0.00	34.4	26.1
9/27/2013	0.00	34.4	26.1
9/28/2013	0.00	35.0	26.1
9/29/2013	0.00	35.6	26.7
9/30/2013	0.00	33.3	27.2
10/1/2013	0.00	33.3	26.7
10/2/2013	2.00	32.8	25.6
10/3/2013	4.60	32.2	26.1
10/4/2013	14.00	33.9	24.4
10/5/2013	0.30	30.6	23.9
10/6/2013	1.50	31.1	25.0
10/7/2013	0.00	32.2	25.0
10/8/2013	1.30	32.8	26.1
10/9/2013	1.00	33.9	25.6
10/10/2013	1.30	32.2	25.6
10/11/2013	3.00	31.7	24.4
10/12/2013	2.50	31.7	25.0
10/13/2013	7.40	31.7	25.0
10/14/2013	0.00	33.3	25.0
10/15/2013	0.50	33.9	26.1
10/16/2013	0.00	33.3	25.6
10/17/2013	0.00	32.2	25.0
10/18/2013	0.00	30.0	25.6
10/19/2013	0.00	30.6	25.6
10/20/2013	0.30	31.7	25.6
10/21/2013	1.80	31.7	25.0
10/22/2013	0.00	33.3	25.6
10/23/2013	0.00	33.3	25.6
10/24/2013	0.00	33.3	26.1
10/25/2013	0.00	32.2	26.7
10/26/2013	0.00	32.8	25.6
10/27/2013	0.00	33.3	25.6
10/28/2013	2.00	31.7	25.6
10/29/2013	26.20	30.0	24.4
10/30/2013	1.50	30.6	24.4
10/31/2013	11.20	30.6	23.9
11/1/2013	5.80	29.4	23.3
11/2/2013	0.30	30.0	22.8
11/3/2013	0.00	30.6	24.4
11/4/2013	0.50	31.7	25.0
11/5/2013	5.10	31.7	24.4
11/6/2013	3.00	30.0	24.4
11/7/2013	0.30	30.6	23.3
11/8/2013	0.50	30.0	23.9
11/9/2013	0.00	31.1	24.4
11/10/2013	1.80	31.1	25.0
11/11/2013	11.70	31.7	24.4
11/12/2013	1.30	31.7	25.6
11/13/2013	0.00	32.2	25.0
11/14/2013	1.00	31.1	25.0
11/15/2013	34.50	30.0	23.9
11/16/2013	3.00	28.9	23.9
11/17/2013	0.00	29.4	25.0
11/18/2013	1.00	29.4	23.3
11/19/2013	0.00	28.9	23.3
11/20/2013	1.00	30.0	23.3
11/21/2013	30.70	30.0	23.3
11/22/2013	7.60	27.8	22.8
11/23/2013	0.00	28.9	23.3
11/24/2013	0.00	29.4	22.2
11/25/2013	1.30	29.4	23.9
11/26/2013	1.00	29.4	23.9
11/27/2013	26.90	28.9	22.8
11/28/2013	0.80	28.9	23.3
11/29/2013	4.60	27.2	23.9
11/30/2013	85.30	26.1	22.2
12/1/2013	4.80	26.7	21.7
12/2/2013	0.00	30.0	21.1
12/3/2013	17.30	30.0	23.9
12/4/2013	30.20	26.7	21.7
12/5/2013	58.70	30.0	20.6
12/6/2013	0.00	29.4	23.3
12/7/2013	2.30	28.9	24.4
12/8/2013	2.50	29.4	24.4
12/9/2013	2.00	30.6	25.6
12/10/2013	9.10	30.6	23.9
12/11/2013	2.30	29.4	25.0
12/12/2013	0.00	30.6	25.0
12/13/2013	0.00	30.6	24.4
12/14/2013	0.50	30.0	24.4
12/15/2013	2.00	29.4	25.0
12/16/2013	1.80	30.0	24.4
12/17/2013	0.30	30.6	23.9
12/18/2013	7.40	30.6	24.4
12/19/2013	5.60	29.4	24.4
12/20/2013	9.70	29.4	24.4
12/21/2013	2.80	29.4	24.4
12/22/2013	5.30	29.4	23.9
12/23/2013	5.80	29.4	24.4
12/24/2013	18.30	30.0	22.8
12/25/2013	0.00	31.1	21.7
12/26/2013	0.00	30.6	22.8
12/27/2013	0.00	30.0	25.0
12/28/2013	0.50	30.0	25.0
12/29/2013	3.60	30.6	24.4
12/30/2013	0.30	29.4	23.9
12/31/2013	0.50	30.0	25.0
