# Supplementary material for: Meteorologically Driven Simulations of Dengue Epidemics in San Juan, PR
Source: PLoS Negl Trop Dis. 2015 Aug 14;9(8):e0004002. doi: 10.1371/journal.pntd.0004002 (PMC4537107; doi:10.1371/journal.pntd.0004002)
Supplement: S2 Dataset — (CSV) [file pntd.0004002.s004.csv]

Date	Sim 1	Sim 2	Sim 3	Sim 4	Sim 5	Sim 6	Sim 7	Sim 8	Sim 9	Sim 10	Sim 11	Sim 12	Sim 13	Sim 14	Sim 15	Sim 16	Sim 17	Sim 18	Sim 19	Sim 20	Sim 21	Sim 22	Sim 23	Sim 24	Sim 25	Sim 26	Sim 27	Sim 28	Sim 29	Sim 30	Sim 31	Sim 32	Sim 33	Sim 34	Sim 35	Sim 36	Sim 37	Sim 38	Sim 39	Sim 40	Sim 41	Sim 42	Sim 43	Sim 44	Sim 45	Sim 46	Sim 47	Sim 48	Sim 49
1/1/2009	0	0	0	0	0	0	0	0	0	0	0	0	0	0	0	0	0	0	0	0	0	0	0	0	0	0	0	0	0	0	0	0	0	0	0	0	0	0	0	0	0	0	0	0	0	0	0	0	0
1/2/2009	0	0	0	0	0	0	0	0	0	0	0	0	0	0	0	0	0	0	0	0	0	0	0	0	0	0	0	0	0	0	0	0	0	0	0	0	0	0	0	0	0	0	0	0	0	0	0	0	0
1/3/2009	0	0	0	0	0	0	0	0	0	0	0	0	0	0	0	0	0	0	0	0	0	0	0	0	0	0	0	0	0	0	0	0	0	0	0	0	0	0	0	0	0	0	0	0	0	0	0	0	0
1/4/2009	0	0	0	0	0	0	0	0	0	0	0	0	0	0	0	0	0	0	0	0	0	0	0	0	0	0	0	0	0	0	0	0	0	0	0	0	0	0	0	0	0	0	0	0	0	0	0	0	0
1/5/2009	0	0	0	0	0	0	0	0	0	0	0	0	0	0	0	0	0	0	0	0	0	0	0	0	0	0	0	0	0	0	0	0	0	0	0	0	0	0	0	0	0	0	0	0	0	0	0	0	0
1/6/2009	0	0	0	0	0	0	0	0	0	0	0	0	0	0	0	0	0	0	0	0	0	0	0	0	0	0	0	0	0	0	0	0	0	0	0	0	0	0	0	0	0	0	0	0	0	0	0	0	0
1/7/2009	0	0	0	0	0	0	0	0	0	0	0	0	0	0	0	0	0	0	0	0	0	0	0	0	0	0	0	0	0	0	0	0	0	0	0	0	0	0	0	0	0	0	0	0	0	0	0	0	0
1/8/2009	0	0	0	0	0	0	0	0	0	0	0	0	0	0	0	0	0	0	0	0	0	0	0	0	0	0	0	0	0	0	0	0	0	0	0	0	0	0	0	0	0	0	0	0	0	0	0	0	0
1/9/2009	0	0	0	0	0	0	0	0	0	0	0	0	0	0	0	0	0	0	0	0	0	0	0	0	0	0	0	0	0	0	0	0	0	0	0	0	0	0	0	0	0	0	0	0	0	0	0	0	0
1/10/2009	0	0	0	0	0	0	0	0	0	0	0	0	0	0	0	0	0	0	0	0	0	0	0	0	0	0	0	0	0	0	0	0	0	0	0	0	0	0	0	0	0	0	0	0	0	0	0	0	0
1/11/2009	0	0	0	0	0	0	0	0	0	0	0	0	0	0	0	0	0	0	0	0	0	0	0	0	0	0	0	0	0	0	0	0	0	0	0	0	0	0	0	0	0	0	0	0	0	0	0	0	0
1/12/2009	0	0	0	0	0	0	0	0	0	0	0	0	0	0	0	0	0	0	0	0	0	0	0	0	0	0	0	0	0	0	0	0	0	0	0	0	0	0	0	0	0	0	0	0	0	0	0	0	0
1/13/2009	0	0	0	0	0	0	0	0	0	0	0	0	0	0	0	0	0	0	0	0	0	0	0	0	0	0	0	0	0	0	0	0	0	0	0	0	0	0	0	0	0	0	0	0	0	0	0	0	0
1/14/2009	0	0	0	0	0	0	0	0	0	0	0	0	0	0	0	0	0	0	0	0	0	0	0	0	0	0	0	0	0	0	0	0	0	0	0	0	0	0	0	0	0	0	0	0	0	0	0	0	0
1/15/2009	0	0	0	0	0	0	0	0	0	0	0	0	0	0	0	0	0	0	0	0	0	0	0	0	0	0	0	0	0	0	0	0	0	0	0	0	0	0	0	0	0	0	0	0	0	0	0	0	0
1/16/2009	0	0	0	0	0	0	0	0	0	0	0	0	0	0	0	0	0	0	0	0	0	0	0	0	0	0	0	0	0	0	0	0	0	0	0	0	0	0	0	0	0	0	0	0	0	0	0	0	0
1/17/2009	0	0	0	0	0	0	0	0	0	0	0	0	0	0	0	0	0	0	0	0	0	0	0	0	0	0	0	0	0	0	0	0	0	0	0	0	0	0	0	0	0	0	0	0	0	0	0	0	0
1/18/2009	0	0	0	0	0	0	0	0	0	0	0	0	0	0	0	0	0	0	0	0	0	0	0	0	0	0	0	0	0	0	0	0	0	0	0	0	0	0	0	0	0	0	0	0	0	0	0	0	0
1/19/2009	0	0	0	0	0	0	0	0	0	0	0	0	0	0	0	0	0	0	0	0	0	0	0	0	0	0	0	0	0	0	0	0	0	0	0	0	0	0	0	0	0	0	0	0	0	0	0	0	0
1/20/2009	0	0	0	0	0	0	0	0	0	0	0	0	0	0	0	0	0	0	0	0	0	0	0	0	0	0	0	0	0	0	0	0	0	0	0	0	0	0	0	0	0	0	0	0	0	0	0	0	0
1/21/2009	0	0	0	0	0	0	0	0	0	0	0	0	0	0	0	0	0	0	0	0	0	0	0	0	0	0	0	0	0	0	0	0	0	0	0	0	0	0	0	0	0	0	0	0	0	0	0	0	0
1/22/2009	0	0	0	0	0	0	0	0	0	0	0	0	0	0	0	0	0	0	0	0	0	0	0	0	0	0	0	0	0	0	0	0	0	0	0	0	0	0	0	0	0	0	0	0	0	0	0	0	0
1/23/2009	0	0	0	0	0	0	0	0	0	0	0	0	0	0	0	0	0	0	0	0	0	0	0	0	0	0	0	0	0	0	0	0	0	0	0	0	0	0	0	0	0	0	0	0	0	0	0	0	0
1/24/2009	0	0	0	0	0	0	0	0	0	0	0	0	0	0	0	0	0	0	0	0	0	0	0	0	0	0	0	0	0	0	0	0	0	0	0	0	0	0	0	0	0	0	0	0	0	0	0	0	0
1/25/2009	0	0	0	0	0	0	0	0	0	0	0	0	0	0	0	0	0	0	0	0	0	0	0	0	0	0	0	0	0	0	0	0	0	0	0	0	0	0	0	0	0	0	0	0	0	0	0	0	0
1/26/2009	0	0	0	0	0	0	0	0	0	0	0	0	0	0	0	0	0	0	0	0	0	0	0	0	0	0	0	0	0	0	0	0	0	0	0	0	0	0	0	0	0	0	0	0	0	0	0	0	0
1/27/2009	0	0	0	0	0	0	0	0	0	0	0	0	0	0	0	0	0	0	0	0	0	0	0	0	0	0	0	0	0	0	0	0	0	0	0	0	0	0	0	0	0	0	0	0	0	0	0	0	0
1/28/2009	0	0	0	0	0	0	0	0	0	0	0	0	0	0	0	0	0	0	0	0	0	0	0	0	0	0	0	0	0	0	0	0	0	0	0	0	0	0	0	0	0	0	0	0	0	0	0	0	0
1/29/2009	0	0	0	0	0	0	0	0	0	0	0	0	0	0	0	0	0	0	0	0	0	0	0	0	0	0	0	0	0	0	0	0	0	0	0	0	0	0	0	0	0	0	0	0	0	0	0	0	0
1/30/2009	0	0	0	0	0	0	0	0	0	0	0	0	0	0	0	0	0	0	0	0	0	0	0	0	0	0	0	0	0	0	0	0	0	0	0	0	0	0	0	0	0	0	0	0	0	0	0	0	0
1/31/2009	0	0	0	0	0	0	0	0	0	0	0	0	0	0	0	0	0	0	0	0	0	0	0	0	0	0	0	0	0	0	0	0	0	0	0	0	0	0	0	0	0	0	0	0	0	0	0	0	0
2/1/2009	0	0	0	0	0	0	0	0	0	0	0	0	0	0	0	0	0	0	0	0	0	0	0	0	0	0	0	0	0	0	0	0	0	0	0	0	0	0	0	0	0	0	0	0	0	0	0	0	0
2/2/2009	0	0	0	0	0	0	0	0	0	0	0	0	0	0	0	0	0	0	0	0	0	0	0	0	0	0	0	0	0	0	0	0	0	0	0	0	0	0	0	0	0	0	0	0	0	0	0	0	0
2/3/2009	0	0	0	0	0	0	0	0	0	0	0	0	0	0	0	0	0	0	0	0	0	0	0	0	0	0	0	0	0	0	0	0	0	0	0	0	0	0	0	0	0	0	0	0	0	0	0	0	0
2/4/2009	0	0	0	0	0	0	0	0	0	0	0	0	0	0	0	0	0	0	0	0	0	0	0	0	0	0	0	0	0	0	0	0	0	0	0	0	0	0	0	0	0	0	0	0	0	0	0	0	0
2/5/2009	0	0	0	0	0	0	0	0	0	0	0	0	0	0	0	0	0	0	0	0	0	0	0	0	0	0	0	0	0	0	0	0	0	0	0	0	0	0	0	0	0	0	0	0	0	0	0	0	0
2/6/2009	0	0	0	0	0	0	0	0	0	0	0	0	0	0	0	0	0	0	0	0	0	0	0	0	0	0	0	0	0	0	0	0	0	0	0	0	0	0	0	0	0	0	0	0	0	0	0	0	0
2/7/2009	0	0	0	0	0	0	0	0	0	0	0	0	0	0	0	0	0	0	0	0	0	0	0	0	0	0	0	0	0	0	0	0	0	0	0	0	0	0	0	0	0	0	0	0	0	0	0	0	0
2/8/2009	0	0	0	0	0	0	0	0	0	0	0	0	0	0	0	0	0	0	0	0	0	0	0	0	0	0	0	0	0	0	0	0	0	0	0	0	0	0	0	0	0	0	0	0	0	0	0	0	0
2/9/2009	0	0	0	0	0	0	0	0	0	0	0	0	0	0	0	0	0	0	0	0	0	0	0	0	0	0	0	0	0	0	0	0	0	0	0	0	0	0	0	0	0	0	0	0	0	0	0	0	0
2/10/2009	0	0	0	0	0	0	0	0	0	0	0	0	0	0	0	0	0	0	0	0	0	0	0	0	0	0	0	0	0	0	0	0	0	0	0	0	0	0	0	0	0	0	0	0	0	0	0	0	0
2/11/2009	0	0	0	0	0	0	0	0	0	0	0	0	0	0	0	0	0	0	0	0	0	0	0	0	0	0	0	0	0	0	0	0	0	0	0	0	0	0	0	0	0	0	0	0	0	0	0	0	0
2/12/2009	0	0	0	0	0	0	0	0	0	0	0	0	0	0	0	0	0	0	0	0	0	0	0	0	0	0	0	0	0	0	0	0	0	0	0	0	0	0	0	0	0	0	0	0	0	0	0	0	0
2/13/2009	0	0	0	0	0	0	0	0	0	0	0	0	0	0	0	0	0	0	0	0	0	0	0	0	0	0	0	0	0	0	0	0	0	0	0	0	0	0	0	0	0	0	0	0	0	0	0	0	0
2/14/2009	0	0	0	0	0	0	0	0	0	0	0	0	0	0	0	0	0	0	0	0	0	0	0	0	0	0	0	0	0	0	0	0	0	0	0	0	0	0	0	0	0	0	0	0	0	0	0	0	0
2/15/2009	0	0	0	0	0	0	0	0	0	0	0	0	0	0	0	0	0	0	0	0	0	0	0	0	0	0	0	0	0	0	0	0	0	0	0	0	0	0	0	0	0	0	0	0	0	0	0	0	0
2/16/2009	0	0	0	0	0	0	0	0	0	0	0	0	0	0	0	0	0	0	0	0	0	0	0	0	0	0	0	0	0	0	0	0	0	0	0	0	0	0	0	0	0	0	0	0	0	0	0	0	0
2/17/2009	0	0	0	0	0	0	0	0	0	0	0	0	0	0	0	0	0	0	0	0	0	0	0	0	0	0	0	0	0	0	0	0	0	0	0	0	0	0	0	0	0	0	0	0	0	0	0	0	0
2/18/2009	0	0	0	0	0	0	0	0	0	0	0	0	0	0	0	0	0	0	0	0	0	0	0	0	0	0	0	0	0	0	0	0	0	0	0	0	0	0	0	0	0	0	0	0	0	0	0	0	0
2/19/2009	0	0	0	0	0	0	0	0	0	0	0	0	0	0	0	0	0	0	0	0	0	0	0	0	0	0	0	0	0	0	0	0	0	0	0	0	0	0	0	0	0	0	0	0	0	0	0	0	0
2/20/2009	0	0	0	0	0	0	0	0	0	0	0	0	0	0	0	0	0	0	0	0	0	0	0	0	0	0	0	0	0	0	0	0	0	0	0	0	0	0	0	0	0	0	0	0	0	0	0	0	0
2/21/2009	0	0	0	0	0	0	0	0	0	0	0	0	0	0	0	0	0	0	0	0	0	0	0	0	0	0	0	0	0	0	0	0	0	0	0	0	0	0	0	0	0	0	0	0	0	0	0	0	0
2/22/2009	0	0	0	0	0	0	0	0	0	0	0	0	0	0	0	0	0	0	0	0	0	0	0	0	0	0	0	0	0	0	0	0	0	0	0	0	0	0	0	0	0	0	0	0	0	0	0	0	0
2/23/2009	0	0	0	0	0	0	0	0	0	0	0	0	0	0	0	0	0	0	0	0	0	0	0	0	0	0	0	0	0	0	0	0	0	0	0	0	0	0	0	0	0	0	0	0	0	0	0	0	0
2/24/2009	0	0	0	0	0	0	0	0	0	0	0	0	0	0	0	0	0	0	0	0	0	0	0	0	0	0	0	0	0	0	0	0	0	0	0	0	0	0	0	0	0	0	0	0	0	0	0	0	0
2/25/2009	0	0	0	0	0	0	0	0	0	0	0	0	0	0	0	0	0	0	0	0	0	0	0	0	0	0	0	0	0	0	0	0	0	0	0	0	0	0	0	0	0	0	0	0	0	0	0	0	0
2/26/2009	0	0	0	0	0	0	0	0	0	0	0	0	0	0	0	0	0	0	0	0	0	0	0	0	0	0	0	0	0	0	0	0	0	0	0	0	0	0	0	0	0	0	0	0	0	0	0	0	0
2/27/2009	0	0	0	0	0	0	0	0	0	0	0	0	0	0	0	0	0	0	0	0	0	0	0	0	0	0	0	0	0	0	0	0	0	0	0	0	0	0	0	0	0	0	0	0	0	0	0	0	0
2/28/2009	0	0	0	0	0	0	0	0	0	0	0	0	0	0	0	0	0	0	0	0	0	0	0	0	0	0	0	0	0	0	0	0	0	0	0	0	0	0	0	0	0	0	0	0	0	0	0	0	0
3/1/2009	0	0	0	0	0	0	0	0	0	0	0	0	0	0	0	0	0	0	0	0	0	0	0	0	0	0	0	0	0	0	0	0	0	0	0	0	0	0	0	0	0	0	0	0	0	0	0	0	0
3/2/2009	0	0	0	0	0	0	0	0	0	0	0	0	0	0	0	0	0	0	0	0	0	0	0	0	0	0	0	0	0	0	0	0	0	0	0	0	0	0	0	0	0	0	0	0	0	0	0	0	0
3/3/2009	0	0	0	0	0	0	0	0	0	0	0	0	0	0	0	0	0	0	0	0	0	0	0	0	0	0	0	0	0	0	0	0	0	0	0	0	0	0	0	0	0	0	0	0	0	0	0	0	0
3/4/2009	0	0	0	0	0	0	0	0	0	0	0	0	0	0	0	0	0	0	0	0	0	0	0	0	0	0	0	0	0	0	0	0	0	0	0	0	0	0	0	0	0	0	0	0	0	0	0	0	0
3/5/2009	0	0	0	0	0	0	0	0	0	0	0	0	0	0	0	0	0	0	0	0	0	0	0	0	0	0	0	0	0	0	0	0	0	0	0	0	0	0	0	0	0	0	0	0	0	0	0	0	0
3/6/2009	0	0	0	0	0	0	0	0	0	0	0	0	0	0	0	0	0	0	0	0	0	0	0	0	0	0	0	0	0	0	0	0	0	0	0	0	0	0	0	0	0	0	0	0	0	0	0	0	0
3/7/2009	0	0	0	0	0	0	0	0	0	0	0	0	0	0	0	0	0	0	0	0	0	0	0	0	0	0	0	0	0	0	0	0	0	0	0	0	0	0	0	0	0	0	0	0	0	0	0	0	0
3/8/2009	0	0	0	0	0	0	0	0	0	0	0	0	0	0	0	0	0	0	0	0	0	0	0	0	0	0	0	0	0	0	0	0	0	0	0	0	0	0	0	0	0	0	0	0	0	0	0	0	0
3/9/2009	0	0	0	0	0	0	0	0	0	0	0	0	0	0	0	0	0	0	0	0	0	0	0	0	0	0	0	0	0	0	0	0	0	0	0	0	0	0	0	0	0	0	0	0	0	0	0	0	0
3/10/2009	0	0	0	0	0	0	0	0	0	0	0	0	0	0	0	0	0	0	0	0	0	0	0	0	0	0	0	0	0	0	0	0	0	0	0	0	0	0	0	0	0	0	0	0	0	0	0	0	0
3/11/2009	0	0	0	0	0	0	0	0	0	0	0	0	0	0	0	0	0	0	0	0	0	0	0	0	0	0	0	0	0	0	0	0	0	0	0	0	0	0	0	0	0	0	0	0	0	0	0	0	0
3/12/2009	0	0	0	0	0	0	0	0	0	0	0	0	0	0	0	0	0	0	0	0	0	0	0	0	0	0	0	0	0	0	0	0	0	0	0	0	0	0	0	0	0	0	0	0	0	0	0	0	0
3/13/2009	0	0	0	0	0	0	0	0	0	0	0	0	0	0	0	0	0	0	0	0	0	0	0	0	0	0	0	0	0	0	0	0	0	0	0	0	0	0	0	0	0	0	0	0	0	0	0	0	0
3/14/2009	0	0	0	0	0	0	0	0	0	0	0	0	0	0	0	0	0	0	0	0	0	0	0	0	0	0	0	0	0	0	0	0	0	0	0	0	0	0	0	0	0	0	0	0	0	0	0	0	0
3/15/2009	0	0	0	0	0	0	0	0	0	0	0	0	0	0	0	0	0	0	0	0	0	0	0	0	0	0	0	0	0	0	0	0	0	0	0	0	0	0	0	0	0	0	0	0	0	0	0	0	0
3/16/2009	0	0	0	0	0	0	0	0	0	0	0	0	0	0	0	0	0	0	0	0	0	0	0	0	0	0	0	0	0	0	0	0	0	0	0	0	0	0	0	0	0	0	0	0	0	0	0	0	0
3/17/2009	0	0	0	0	0	0	0	0	0	0	0	0	0	0	0	0	0	0	0	0	0	0	0	0	0	0	0	0	0	0	0	0	0	0	0	0	0	0	0	0	0	0	0	0	0	0	0	0	0
3/18/2009	0	0	0	0	0	0	0	0	0	0	0	0	0	0	0	0	0	0	0	0	0	0	0	0	0	0	0	0	0	0	0	0	0	0	0	0	0	0	0	0	0	0	0	0	0	0	0	0	0
3/19/2009	0	0	0	0	0	0	0	0	0	0	0	0	0	0	0	0	0	0	0	0	0	0	0	0	0	0	0	0	0	0	0	0	0	0	0	0	0	0	0	0	0	0	0	0	0	0	0	0	0
3/20/2009	0	0	0	0	0	0	0	0	0	0	0	0	0	0	0	0	0	0	0	0	0	0	0	0	0	0	0	0	0	0	0	0	0	0	0	0	0	0	0	0	0	0	0	0	0	0	0	0	0
3/21/2009	0	0	0	0	0	0	0	0	0	0	0	0	0	0	0	0	0	0	0	0	0	0	0	0	0	0	0	0	0	0	0	0	0	0	0	0	0	0	0	0	0	0	0	0	0	0	0	0	0
3/22/2009	0	0	0	0	0	0	0	0	0	0	0	0	0	0	0	0	0	0	0	0	0	0	0	0	0	0	0	0	0	0	0	0	0	0	0	0	0	0	0	0	0	0	0	0	0	0	0	0	0
3/23/2009	0	0	0	0	0	0	0	0	0	0	0	0	0	0	0	0	0	0	0	0	0	0	0	0	0	0	0	0	0	0	0	0	0	0	0	0	0	0	0	0	0	0	0	0	0	0	0	0	0
3/24/2009	0	0	0	0	0	0	0	0	0	0	0	0	0	0	0	0	0	0	0	0	0	0	0	0	0	0	0	0	0	0	0	0	0	0	0	0	0	0	0	0	0	0	0	0	0	0	0	0	0
3/25/2009	0	0	0	0	0	0	0	0	0	0	0	0	0	0	0	0	0	0	0	0	0	0	0	0	0	0	0	0	0	0	0	0	0	0	0	0	0	0	0	0	0	0	0	0	0	0	0	0	0
3/26/2009	0	0	0	0	0	0	0	0	0	0	0	0	0	0	0	0	0	0	0	0	0	0	0	0	0	0	0	0	0	0	0	0	0	0	0	0	0	0	0	0	0	0	0	0	0	0	0	0	0
3/27/2009	0	0	0	0	0	0	0	0	0	0	0	0	0	0	0	0	0	0	0	0	0	0	0	0	0	0	0	0	0	0	0	0	0	0	0	0	0	0	0	0	0	0	0	0	0	0	0	0	0
3/28/2009	0	0	0	0	0	0	0	0	0	0	0	0	0	0	0	0	0	0	0	0	0	0	0	0	0	0	0	0	0	0	0	0	0	0	0	0	0	0	0	0	0	0	0	0	0	0	0	0	0
3/29/2009	0	0	0	0	0	0	0	0	0	0	0	0	0	0	0	0	0	0	0	0	0	0	0	0	0	0	0	0	0	0	0	0	0	0	0	0	0	0	0	0	0	0	0	0	0	0	0	0	0
3/30/2009	0	0	0	0	0	0	0	0	0	0	0	0	0	0	0	0	0	0	0	0	0	0	0	0	0	0	0	0	0	0	0	0	0	0	0	0	0	0	0	0	0	0	0	0	0	0	0	0	0
3/31/2009	0	0	0	0	0	0	0	0	0	0	0	0	0	0	0	0	0	0	0	0	0	0	0	0	0	0	0	0	0	0	0	0	0	0	0	0	0	0	0	0	0	0	0	0	0	0	0	0	0
4/1/2009	0	0	0	0	0	0	0	0	0	0	0	0	0	0	0	0	0	0	0	0	0	0	0	0	0	0	0	0	0	0	0	0	0	0	0	0	0	0	0	0	0	0	0	0	0	0	0	0	0
4/2/2009	0	0	0	0	0	0	0	0	0	0	0	0	0	0	0	0	0	0	0	0	0	0	0	0	0	0	0	0	0	0	0	0	0	0	0	0	0	0	0	0	0	0	0	0	0	0	0	0	0
4/3/2009	0	0	0	0	0	0	0	0	0	0	0	0	0	0	0	0	0	0	0	0	0	0	0	0	0	0	0	0	0	0	0	0	0	0	0	0	0	0	0	0	0	0	0	0	0	0	0	0	0
4/4/2009	0	0	0	0	0	0	0	0	0	0	0	0	0	0	0	0	0	0	0	0	0	0	0	0	0	0	0	0	0	0	0	0	0	0	0	0	0	0	0	0	0	0	0	0	0	0	0	0	0
4/5/2009	0	0	0	0	0	0	0	0	0	0	0	0	0	0	0	0	0	0	0	0	0	0	0	0	0	0	0	0	0	0	0	0	0	0	0	0	0	0	0	0	0	0	0	0	0	0	0	0	0
4/6/2009	0	0	0	0	0	0	0	0	0	0	0	0	0	0	0	0	0	0	0	0	0	0	0	0	0	0	0	0	0	0	0	0	0	0	0	0	0	0	0	0	0	0	0	0	0	0	0	0	0
4/7/2009	0	0	0	0	0	0	0	0	0	0	0	0	0	0	0	0	0	0	0	0	0	0	0	0	0	0	0	0	0	0	0	0	0	0	0	0	0	0	0	0	0	0	0	0	0	0	0	0	0
4/8/2009	0	0	0	0	0	0	0	0	0	0	0	0	0	0	0	0	0	0	0	0	0	0	0	0	0	0	0	0	0	0	0	0	0	0	0	0	0	0	0	0	0	0	0	0	0	0	0	0	0
4/9/2009	0	0	0	0	0	0	0	0	0	0	0	0	0	0	0	0	0	0	0	0	0	0	0	0	0	0	0	0	0	0	0	0	0	0	0	0	0	0	0	0	0	0	0	0	0	0	0	0	0
4/10/2009	0	0	0	0	0	0	0	0	0	0	0	0	0	0	0	0	0	0	0	0	0	0	0	0	0	0	0	0	0	0	0	0	0	0	0	0	0	0	0	0	0	0	0	0	0	0	0	0	0
4/11/2009	0	0	0	0	0	0	0	0	0	0	0	0	0	0	0	0	0	0	0	0	0	0	0	0	0	0	0	0	0	0	0	0	0	0	0	0	0	0	0	0	0	0	0	0	0	0	0	0	0
4/12/2009	0	0	0	0	0	0	0	0	0	0	0	0	0	0	0	0	0	0	0	0	0	0	0	0	0	0	0	0	0	0	0	0	0	0	0	0	0	0	0	0	0	0	0	0	0	0	0	0	0
4/13/2009	0	0	0	0	0	0	0	0	0	0	0	0	0	0	0	0	0	0	0	0	0	0	0	0	0	0	0	0	0	0	0	0	0	0	0	0	0	0	0	0	0	0	0	0	0	0	0	0	0
4/14/2009	0	0	0	0	0	0	0	0	0	0	0	0	0	0	0	0	0	0	0	0	0	0	0	0	0	0	0	0	0	0	0	0	0	0	0	0	0	0	0	0	0	0	0	0	0	0	0	0	0
4/15/2009	0	0	0	0	0	0	0	0	0	0	0	0	0	0	0	0	0	0	0	0	0	0	0	0	0	0	0	0	0	0	0	0	0	0	0	0	0	0	0	0	0	0	0	0	0	0	0	0	0
4/16/2009	0	0	0	0	0	0	0	0	0	0	0	0	0	0	0	0	0	0	0	0	0	0	0	0	0	0	0	0	0	0	0	0	0	0	0	0	0	0	0	0	0	0	0	0	0	0	0	0	0
4/17/2009	0	0	0	0	0	0	0	0	0	0	0	0	0	0	0	0	0	0	0	0	0	0	0	0	0	0	0	0	0	0	0	0	0	0	0	0	0	0	0	0	0	0	0	0	0	0	0	0	0
4/18/2009	0	0	0	0	0	0	0	0	0	0	0	0	0	0	0	0	0	0	0	0	0	0	0	0	0	0	0	0	0	0	0	0	0	0	0	0	0	0	0	0	0	0	0	0	0	0	0	0	0
4/19/2009	0	0	0	0	0	0	0	0	0	0	0	0	0	0	0	0	0	0	0	0	0	0	0	0	0	0	0	0	0	0	0	0	0	0	0	0	0	0	0	0	0	0	0	0	0	0	0	0	0
4/20/2009	0	0	0	0	0	0	0	0	0	0	0	0	0	0	0	0	0	0	0	0	0	0	0	0	0	0	0	0	0	0	0	0	0	0	0	0	0	0	0	0	0	0	0	0	0	0	0	0	0
4/21/2009	0	0	0	0	0	0	0	0	0	0	0	0	0	0	0	0	0	0	0	0	0	0	0	0	0	0	0	0	0	0	0	0	0	0	0	0	0	0	0	0	0	0	0	0	0	0	0	0	0
4/22/2009	0	0	0	0	0	0	0	0	0	0	0	0	0	0	0	0	0	0	0	0	0	0	0	0	0	0	0	0	0	0	0	0	0	0	0	0	0	0	0	0	0	0	0	0	0	0	0	0	0
4/23/2009	0	0	0	0	0	0	0	0	0	0	0	0	0	0	0	0	0	0	0	0	0	0	0	0	0	0	0	0	0	0	0	0	0	0	0	0	0	0	0	0	0	0	0	0	0	0	0	0	0
4/24/2009	0	0	0	0	0	0	0	0	0	0	0	0	0	0	0	0	0	0	0	0	0	0	0	0	0	0	0	0	0	0	0	0	0	0	0	0	0	0	0	0	0	0	0	0	0	0	0	0	0
4/25/2009	0	0	0	0	0	0	0	0	0	0	0	0	0	0	0	0	0	0	0	0	0	0	0	0	0	0	0	0	0	0	0	0	0	0	0	0	0	0	0	0	0	0	0	0	0	0	0	0	0
4/26/2009	0	0	0	0	0	0	0	0	0	0	0	0	0	0	0	0	0	0	0	0	0	0	0	0	0	0	0	0	0	0	0	0	0	0	0	0	0	0	0	0	0	0	0	0	0	0	0	0	0
4/27/2009	0	0	0	0	0	0	0	0	0	0	0	0	0	0	0	0	0	0	0	0	0	0	0	0	0	0	0	0	0	0	0	0	0	0	0	0	0	0	0	0	0	0	0	0	0	0	0	0	0
4/28/2009	0	0	0	0	0	0	0	0	0	0	0	0	0	0	0	0	0	0	0	0	0	0	0	0	0	0	0	0	0	0	0	0	0	0	0	0	0	0	0	0	0	0	0	0	0	0	0	0	0
4/29/2009	0	0	0	0	0	0	0	0	0	0	0	0	0	0	0	0	0	0	0	0	0	0	0	0	0	0	0	0	0	0	0	0	0	0	0	0	0	0	0	0	0	0	0	0	0	0	0	0	0
4/30/2009	0	0	0	0	0	0	0	0	0	0	0	0	0	0	0	0	0	0	0	0	0	0	0	0	0	0	0	0	0	0	0	0	0	0	0	0	0	0	0	0	0	0	0	0	0	0	0	0	0
5/1/2009	0	0	0	0	0	0	0	0	0	0	0	0	0	0	0	0	0	0	0	0	0	0	0	0	0	0	0	0	0	0	0	0	0	0	0	0	0	0	0	0	0	0	0	0	0	0	0	0	0
5/2/2009	0	0	0	0	0	0	0	0	0	0	0	0	0	0	0	0	0	0	0	0	0	0	0	0	0	0	0	0	0	0	0	0	0	0	0	0	0	0	0	0	0	0	0	0	0	0	0	0	0
5/3/2009	0	0	0	0	0	0	0	0	0	0	0	0	0	0	0	0	0	0	0	0	0	0	0	0	0	0	0	0	0	0	0	0	0	0	0	0	0	0	0	0	0	0	0	0	0	0	0	0	0
5/4/2009	0	0	0	0	0	0	0	0	0	0	0	0	0	0	0	0	0	0	0	0	0	0	0	0	0	0	0	0	0	0	0	0	0	0	0	0	0	0	0	0	0	0	0	0	0	0	0	0	0
5/5/2009	0	0	0	0	0	0	0	0	0	0	0	0	0	0	0	0	0	0	0	0	0	0	0	0	0	0	0	0	0	0	0	0	0	0	0	0	0	0	0	0	0	0	0	0	0	0	0	0	0
5/6/2009	0	0	0	0	0	0	0	0	0	0	0	0	0	0	0	0	0	0	0	0	0	0	0	0	0	0	0	0	0	0	0	0	0	0	0	0	0	0	0	0	0	0	0	0	0	0	0	0	0
5/7/2009	0	0	0	0	0	0	0	0	0	0	0	0	0	0	0	0	0	0	0	0	0	0	0	0	0	0	0	0	0	0	0	0	0	0	0	0	0	0	0	0	0	0	0	0	0	0	0	0	0
5/8/2009	0	0	0	0	0	0	0	0	0	0	0	0	0	0	0	0	0	0	0	0	0	0	0	0	0	0	0	0	0	0	0	0	0	0	0	0	0	0	0	0	0	0	0	0	0	0	0	0	0
5/9/2009	0	0	0	0	0	0	0	0	0	0	0	0	0	0	0	0	0	0	0	0	0	0	0	0	0	0	0	0	0	0	0	0	0	0	0	0	0	0	0	0	0	0	0	0	0	0	0	0	0
5/10/2009	0	0	0	0	0	0	0	0	0	0	0	0	0	0	0	0	0	0	0	0	0	0	0	0	0	0	0	0	0	0	0	0	0	0	0	0	0	0	0	0	0	0	0	0	0	0	0	0	0
5/11/2009	0	0	0	0	0	0	0	0	0	0	0	0	0	0	0	0	0	0	0	0	0	0	0	0	0	0	0	0	0	0	0	0	0	0	0	0	0	0	0	0	0	0	0	0	0	0	0	0	0
5/12/2009	0	0	0	0	0	0	0	0	0	0	0	0	0	0	0	0	0	0	0	0	0	0	0	0	0	0	0	0	0	0	0	0	0	0	0	0	0	0	0	0	0	0	0	0	0	0	0	0	0
5/13/2009	0	0	0	0	0	0	0	0	0	0	0	0	0	0	0	0	0	0	0	0	0	0	0	0	0	0	0	0	0	0	0	0	0	0	0	0	0	0	0	0	0	0	0	0	0	0	0	0	0
5/14/2009	0	0	0	0	0	0	0	0	0	0	0	0	0	0	0	0	0	0	0	0	0	0	0	0	0	0	0	0	0	0	0	0	0	0	0	0	0	0	0	0	0	0	0	0	0	0	0	0	0
5/15/2009	0	0	0	0	0	0	0	0	0	0	0	0	0	0	0	0	0	0	0	0	0	0	0	0	0	0	0	0	0	0	0	0	0	0	0	0	0	0	0	0	0	0	0	0	0	0	0	0	0
5/16/2009	0	0	0	0	0	0	0	0	0	0	0	0	0	0	0	0	0	0	0	0	0	0	0	0	0	0	0	0	0	0	0	0	0	0	0	0	0	0	0	0	0	0	0	0	0	0	0	0	0
5/17/2009	0	0	0	0	0	0	0	0	0	0	0	0	0	0	0	0	0	0	0	0	0	0	0	0	0	0	0	0	0	0	0	0	0	0	0	0	0	0	0	0	0	0	0	0	0	0	0	0	0
5/18/2009	0	0	0	0	0	0	0	0	0	0	0	0	0	0	0	0	0	0	0	0	0	0	0	0	0	0	0	0	0	0	0	0	0	0	0	0	0	0	0	0	0	0	0	0	0	0	0	0	0
5/19/2009	0	0	0	0	0	0	0	0	0	0	0	0	0	0	0	0	0	0	0	0	0	0	0	0	0	0	0	0	0	0	0	0	0	0	0	0	0	0	0	0	0	0	0	0	0	0	0	0	0
5/20/2009	0	0	0	0	0	0	0	0	0	0	0	0	0	0	0	0	0	0	0	0	0	0	0	0	0	0	0	0	0	0	0	0	0	0	0	0	0	0	0	0	0	0	0	0	0	0	0	0	0
5/21/2009	0	0	0	0	0	0	0	0	0	0	0	0	0	0	0	0	0	0	0	0	0	0	0	0	0	0	0	0	0	0	0	0	0	0	0	0	0	0	0	0	0	0	0	0	0	0	0	0	0
5/22/2009	0	0	0	0	0	0	0	0	0	0	0	0	0	0	0	0	0	0	0	0	0	0	0	0	0	0	0	0	0	0	0	0	0	0	0	0	0	0	0	0	0	0	0	0	0	0	0	0	0
5/23/2009	0	0	0	0	0	0	0	0	0	0	0	0	0	0	0	0	0	0	0	0	0	0	0	0	0	0	0	0	0	0	0	0	0	0	0	0	0	0	0	0	0	0	0	0	0	0	0	0	0
5/24/2009	0	0	0	0	0	0	0	0	0	0	0	0	0	0	0	0	0	0	0	0	0	0	0	0	0	0	0	0	0	0	0	0	0	0	0	0	0	0	0	0	0	0	0	0	0	0	0	0	0
5/25/2009	0	0	0	0	0	0	0	0	0	0	0	0	0	0	0	0	0	0	0	0	0	0	0	0	0	0	0	0	0	0	0	0	0	0	0	0	0	0	0	0	0	0	0	0	0	0	0	0	0
5/26/2009	0	0	0	0	0	0	0	0	0	0	0	0	0	0	0	0	0	0	0	0	0	0	0	0	0	0	0	0	0	0	0	0	0	0	0	0	0	0	0	0	0	0	0	0	0	0	0	0	0
5/27/2009	0	0	0	0	0	0	0	0	0	0	0	0	0	0	0	0	0	0	0	0	0	0	0	0	0	0	0	0	0	0	0	0	0	0	0	0	0	0	0	0	0	0	0	0	0	0	0	0	0
5/28/2009	0	0	0	0	0	0	0	0	0	0	0	0	0	0	0	0	0	0	0	0	0	0	0	0	0	0	0	0	0	0	0	0	0	0	0	0	0	0	0	0	0	0	0	0	0	0	0	0	0
5/29/2009	0	0	0	0	0	0	0	0	0	0	0	0	0	0	0	0	0	0	0	0	0	0	0	0	0	0	0	0	0	0	0	0	0	0	0	0	0	0	0	0	0	0	0	0	0	0	0	0	0
5/30/2009	0	0	0	0	0	0	0	0	0	0	0	0	0	0	0	0	0	0	0	0	0	0	0	0	0	0	0	0	0	0	0	0	0	0	0	0	0	0	0	0	0	0	0	0	0	0	0	0	0
5/31/2009	0	0	0	0	0	0	0	0	0	0	0	0	0	0	0	0	0	0	0	0	0	0	0	0	0	0	0	0	0	0	0	0	0	0	0	0	0	0	0	0	0	0	0	0	0	0	0	0	0
6/1/2009	0	0	0	0	0	0	0	0	0	0	0	0	0	0	0	0	0	0	0	0	0	0	0	0	0	0	0	0	0	0	0	0	0	0	0	0	0	0	0	0	0	0	0	0	0	0	0	0	0
6/2/2009	0	0	0	0	0	0	0	0	0	0	0	0	0	0	0	0	0	0	0	0	0	0	0	0	0	0	0	0	0	0	0	0	0	0	0	0	0	0	0	0	0	0	0	0	0	0	0	0	0
6/3/2009	0	0	0	0	0	0	0	0	0	0	0	0	0	0	0	0	0	0	0	0	0	0	0	0	0	0	0	0	0	0	0	0	0	0	0	0	0	0	0	0	0	0	0	0	0	0	0	0	0
6/4/2009	0	0	0	0	0	0	0	0	0	0	0	0	0	0	0	0	0	0	0	0	0	0	0	0	0	0	0	0	0	0	0	0	0	0	0	0	0	0	0	0	0	0	0	0	0	0	0	0	0
6/5/2009	0	0	0	0	0	0	0	0	0	0	0	0	0	0	0	0	0	0	0	0	0	0	0	0	0	0	0	0	0	0	0	0	0	0	0	0	0	0	0	0	0	0	0	0	0	0	0	0	0
6/6/2009	0	0	0	0	0	0	0	0	0	0	0	0	0	0	0	0	0	0	0	0	0	0	0	0	0	0	0	0	0	0	0	0	0	0	0	0	0	0	0	0	0	0	0	0	0	0	0	0	0
6/7/2009	0	0	0	0	0	0	0	0	0	0	0	0	0	0	0	0	0	0	0	0	0	0	0	0	0	0	0	0	0	0	0	0	0	0	0	0	0	0	0	0	0	0	0	0	0	0	0	0	0
6/8/2009	0	0	0	0	0	0	0	0	0	0	0	0	0	0	0	0	0	0	0	0	0	0	0	0	0	0	0	0	0	0	0	0	0	0	0	0	0	0	0	0	0	0	0	0	0	0	0	0	0
6/9/2009	0	0	0	0	0	0	0	0	0	0	0	0	0	0	0	0	0	0	0	0	0	0	0	0	0	0	0	0	0	0	0	0	0	0	0	0	0	0	0	0	0	0	0	0	0	0	0	0	0
6/10/2009	0	0	0	0	0	0	0	0	0	0	0	0	0	0	0	0	0	0	0	0	0	0	0	0	0	0	0	0	0	0	0	0	0	0	0	0	0	0	0	0	0	0	0	0	0	0	0	0	0
6/11/2009	0	0	0	0	0	0	0	0	0	0	0	0	0	0	0	0	0	0	0	0	0	0	0	0	0	0	0	0	0	0	0	0	0	0	0	0	0	0	0	0	0	0	0	0	0	0	0	0	0
6/12/2009	0	0	0	0	0	0	0	0	0	0	0	0	0	0	0	0	0	0	0	0	0	0	0	0	0	0	0	0	0	0	0	0	0	0	0	0	0	0	0	0	0	0	0	0	0	0	0	0	0
6/13/2009	0	0	0	0	0	0	0	0	0	0	0	0	0	0	0	0	0	0	0	0	0	0	0	0	0	0	0	0	0	0	0	0	0	0	0	0	0	0	0	0	0	0	0	0	0	0	0	0	0
6/14/2009	0	0	0	0	0	0	0	0	0	0	0	0	0	0	0	0	0	0	0	0	0	0	0	0	0	0	0	0	0	0	0	0	0	0	0	0	0	0	0	0	0	0	0	0	0	0	0	0	0
6/15/2009	0	0	0	0	0	0	0	0	0	0	0	0	0	0	0	0	0	0	0	0	0	0	0	0	0	0	0	0	0	0	0	0	0	0	0	0	0	0	0	0	0	0	0	0	0	0	0	0	0
6/16/2009	0	0	0	0	0	0	0	0	0	0	0	0	0	0	0	0	0	0	0	0	0	0	0	0	0	0	0	0	0	0	0	0	0	0	0	0	0	0	0	0	0	0	0	0	0	0	0	0	0
6/17/2009	0	0	0	0	0	0	0	0	0	0	0	0	0	0	0	0	0	0	0	0	0	0	0	0	0	0	0	0	0	0	0	0	0	0	0	0	0	0	0	0	0	0	0	0	0	0	0	0	0
6/18/2009	0	0	0	0	0	0	0	0	0	0	0	0	0	0	0	0	0	0	0	0	0	0	0	0	0	0	0	0	0	0	0	0	0	0	0	0	0	0	0	0	0	0	0	0	0	0	0	0	0
6/19/2009	0	0	0	0	0	0	0	0	0	0	0	0	0	0	0	0	0	0	0	0	0	0	0	0	0	0	0	0	0	0	0	0	0	0	0	0	0	0	0	0	0	0	0	0	0	0	0	0	0
6/20/2009	0	0	0	0	0	0	0	0	0	0	0	0	0	0	0	0	0	0	0	0	0	0	0	0	0	0	0	0	0	0	0	0	0	0	0	0	0	0	0	0	0	0	0	0	0	0	0	0	0
6/21/2009	0	0	0	0	0	0	0	0	0	0	0	0	0	0	0	0	0	0	0	0	0	0	0	0	0	0	0	0	0	0	0	0	0	0	0	0	0	0	0	0	0	0	0	0	0	0	0	0	0
6/22/2009	0	0	0	0	0	0	0	0	0	0	0	0	0	0	0	0	0	0	0	0	0	0	0	0	0	0	0	0	0	0	0	0	0	0	0	0	0	0	0	0	0	0	0	0	0	0	0	0	0
6/23/2009	0	0	0	0	0	0	0	0	0	0	0	0	0	0	0	0	0	0	0	0	0	0	0	0	0	0	0	0	0	0	0	0	0	0	0	0	0	0	0	0	0	0	0	0	0	0	0	0	0
6/24/2009	0	0	0	0	0	0	0	0	0	0	0	0	0	0	0	0	0	0	0	0	0	0	0	0	0	0	0	0	0	0	0	0	0	0	0	0	0	0	0	0	0	0	0	0	0	0	0	0	0
6/25/2009	0	0	0	0	0	0	0	0	0	0	0	0	0	0	0	0	0	0	0	0	0	0	0	0	0	0	0	0	0	0	0	0	0	0	0	0	0	0	0	0	0	0	0	0	0	0	0	0	0
6/26/2009	0	0	0	0	0	0	0	0	0	0	0	0	0	0	0	0	0	0	0	0	0	0	0	0	0	0	0	0	0	0	0	0	0	0	0	0	0	0	0	0	0	0	0	0	0	0	0	0	0
6/27/2009	0	0	0	0	1	1	0	0	0	0	0	0	0	1	1	0	0	0	1	0	0	1	0	0	0	0	1	1	0	0	0	0	0	0	0	1	1	0	0	0	0	1	1	0	0	0	0	1	0
6/28/2009	0	0	0	0	1	1	0	0	0	0	0	0	0	1	1	0	0	0	1	0	0	1	0	0	0	0	1	1	0	0	0	0	0	0	0	1	1	0	0	0	0	1	1	0	0	0	0	1	0
6/29/2009	0	0	0	0	1	1	0	0	0	0	0	0	0	1	1	0	0	0	1	0	0	1	0	0	0	0	1	1	0	0	0	0	0	0	0	1	1	0	0	0	0	1	1	0	0	0	0	1	0
6/30/2009	0	0	0	0	1	1	0	0	0	0	0	0	0	1	1	0	0	0	1	0	0	1	0	0	0	0	1	1	0	0	0	0	0	0	0	1	1	0	0	1	0	1	1	0	0	0	0	1	0
7/1/2009	1	1	2	2	2	2	0	0	0	1	1	2	2	2	2	1	1	2	2	1	2	2	1	1	2	2	2	2	0	0	0	1	1	2	2	2	2	1	1	2	2	2	2	1	1	2	2	2	0
7/2/2009	2	2	4	4	5	5	0	0	0	2	2	3	3	4	4	3	3	4	5	2	3	4	2	2	4	4	5	5	0	0	0	2	2	3	3	4	4	3	3	4	4	5	5	2	2	3	3	4	0
7/3/2009	1	1	1	1	1	1	0	0	0	0	0	1	1	1	1	1	1	1	1	1	1	1	1	1	1	1	1	1	0	0	0	0	0	1	1	1	1	1	1	1	1	1	1	1	1	1	1	1	0
7/4/2009	0	0	0	0	1	1	0	0	0	0	0	0	0	1	0	0	0	1	1	0	0	1	0	0	0	0	1	1	0	0	0	0	0	0	0	1	0	0	0	1	1	1	1	0	0	0	0	1	0
7/5/2009	1	1	2	1	2	2	0	0	0	1	1	2	2	3	3	1	1	2	2	1	2	3	1	1	2	1	2	2	0	0	0	1	1	2	2	3	3	1	1	2	2	2	2	1	1	2	2	3	0
7/6/2009	2	2	2	2	3	3	0	0	0	2	2	3	3	4	4	2	2	3	4	2	3	4	2	2	2	2	3	3	0	0	0	2	2	3	3	4	4	2	2	3	3	4	4	2	2	3	3	4	0
7/7/2009	0	0	0	0	0	0	0	0	0	0	0	0	0	0	0	0	0	0	0	0	0	0	0	0	0	0	0	0	0	0	0	0	0	0	0	0	0	0	0	0	0	0	0	0	0	0	0	0	0
7/8/2009	2	2	2	3	3	3	0	1	1	1	1	2	2	3	3	1	1	2	3	1	2	3	2	2	2	3	3	3	0	1	1	1	1	2	2	3	3	1	1	2	2	3	3	1	1	2	2	3	1
7/9/2009	2	2	2	2	3	3	0	1	1	1	1	2	2	3	3	1	1	2	3	1	2	3	2	2	2	2	3	3	0	1	1	1	1	2	2	3	3	1	1	2	2	2	3	1	1	2	2	3	1
7/10/2009	4	3	5	5	7	7	0	1	1	3	3	5	5	7	7	3	3	5	7	3	5	7	4	3	5	5	7	7	0	1	1	3	3	5	5	7	7	3	3	5	5	7	7	3	3	5	5	7	1
7/11/2009	0	0	0	0	0	0	0	0	0	0	0	0	0	0	0	0	0	0	0	0	0	0	0	0	0	0	0	0	0	0	0	0	0	0	0	0	0	0	0	0	0	0	0	0	0	0	0	0	0
7/12/2009	1	1	1	1	1	1	0	0	0	1	1	2	1	2	2	0	0	1	1	1	2	2	1	1	1	1	1	1	0	0	0	1	1	2	1	2	2	0	0	1	1	1	1	1	1	1	2	2	0
7/13/2009	1	1	2	2	3	3	1	2	2	1	2	2	2	3	3	1	1	2	3	1	2	2	1	1	2	2	3	3	1	2	2	1	2	2	2	3	3	1	1	2	2	2	3	1	1	2	2	2	2
7/14/2009	2	2	3	3	4	4	2	3	4	3	3	5	5	6	6	2	2	3	4	3	4	5	2	2	3	3	4	4	2	3	4	3	3	5	5	6	6	2	2	3	3	4	4	3	3	4	4	5	5
7/15/2009	3	4	5	5	7	7	2	4	5	5	5	7	7	10	10	3	3	4	6	4	7	9	3	4	5	5	7	7	2	4	5	5	5	7	7	10	10	3	3	4	4	5	6	4	4	6	7	9	5
7/16/2009	2	2	3	3	4	4	2	2	3	1	1	2	2	2	3	1	1	2	3	1	1	2	2	2	3	3	4	4	2	2	3	1	1	2	2	2	3	1	1	2	2	3	3	1	1	1	1	2	2
7/17/2009	3	3	5	5	6	7	4	5	7	4	4	6	6	8	8	3	3	4	5	4	5	7	3	3	5	5	6	7	4	5	7	4	4	6	6	8	8	3	3	4	4	5	5	3	4	5	5	7	5
7/18/2009	2	3	4	4	5	5	3	5	7	3	3	5	5	7	7	2	2	3	4	3	4	6	2	3	4	4	5	5	3	5	7	3	3	5	5	7	7	2	2	3	3	4	4	3	3	4	4	6	6
7/19/2009	3	3	4	4	5	5	3	5	6	3	4	5	6	7	7	2	2	3	4	3	4	5	3	3	4	4	5	5	3	5	6	3	4	5	6	7	7	2	2	3	3	4	4	2	3	4	4	5	6
7/20/2009	3	3	4	5	6	6	2	4	5	4	5	7	7	9	9	2	2	3	5	4	5	7	3	3	4	5	6	6	2	4	5	4	5	7	7	9	9	2	2	3	3	4	5	3	4	5	5	7	5
7/21/2009	3	4	5	6	7	8	4	6	8	4	4	6	6	8	8	3	3	4	5	3	5	6	3	4	5	6	7	8	4	6	8	4	4	6	6	8	8	3	3	4	4	6	5	3	3	4	5	6	6
7/22/2009	5	5	7	8	9	10	6	9	12	5	5	8	8	11	11	4	4	6	8	5	7	9	5	5	7	8	9	10	6	9	12	5	5	8	8	11	11	4	4	6	6	8	8	4	5	6	7	9	9
7/23/2009	7	8	11	12	14	16	9	13	18	9	9	13	14	17	18	6	6	9	12	7	10	14	7	8	11	12	14	16	9	13	18	9	9	13	14	17	18	6	6	9	9	12	12	6	7	10	10	14	14
7/24/2009	5	5	7	8	10	11	5	8	10	6	6	9	9	12	13	4	4	6	8	5	7	10	5	5	7	8	10	11	5	8	10	6	6	9	9	12	13	4	4	6	6	8	8	4	5	7	7	10	8
7/25/2009	3	3	4	5	6	7	3	5	7	3	3	4	4	5	6	2	2	4	5	2	3	4	3	3	4	5	6	7	3	5	7	3	3	4	4	5	6	2	2	3	4	5	5	2	2	3	3	4	5
7/26/2009	0	0	0	0	0	0	0	0	0	0	0	0	0	0	0	0	0	0	0	0	0	0	0	0	0	0	0	0	0	0	0	0	0	0	0	0	0	0	0	0	0	0	0	0	0	0	0	0	0
7/27/2009	3	4	5	6	7	8	5	8	10	5	5	7	8	10	10	3	3	4	5	4	6	8	3	4	5	6	7	8	5	8	10	5	5	7	8	10	10	3	3	4	4	6	5	4	4	5	6	8	6
7/28/2009	7	8	11	12	15	16	9	14	19	9	9	13	14	18	19	6	6	9	12	7	11	14	7	8	11	12	15	16	9	14	19	9	9	13	14	18	19	6	6	9	9	12	12	6	7	10	11	14	13
7/29/2009	5	5	8	8	10	11	4	5	7	4	5	7	7	9	9	4	4	7	9	3	5	7	5	5	8	8	10	11	4	5	7	4	5	7	7	9	9	4	4	7	7	9	9	3	3	5	5	7	6
7/30/2009	4	5	6	7	8	9	6	9	11	5	5	8	8	10	11	3	3	5	6	4	6	8	4	5	6	7	8	9	6	9	11	5	5	8	8	10	11	3	3	5	5	6	6	4	4	5	6	8	7
7/31/2009	3	4	5	6	7	8	5	7	9	4	4	6	6	8	9	3	3	4	6	3	5	6	3	4	5	6	7	8	5	7	9	4	4	6	6	8	9	3	3	4	4	5	6	3	3	4	5	6	6
8/1/2009	11	13	17	19	23	26	15	23	30	14	15	22	23	29	30	9	9	14	18	11	17	22	11	13	17	19	23	26	15	23	30	14	15	22	23	29	30	9	9	14	14	18	18	10	11	15	17	22	19
8/2/2009	8	9	12	13	16	18	9	13	17	8	9	12	13	17	18	6	7	10	13	6	10	13	8	9	12	13	16	18	9	13	17	8	9	12	13	17	18	6	7	10	10	13	13	6	6	9	10	13	12
8/3/2009	0	1	1	1	1	1	1	1	1	0	1	1	1	1	1	0	0	1	1	0	1	1	0	1	1	1	1	1	1	1	1	0	1	1	1	1	1	0	0	1	1	1	1	0	0	1	1	1	1
8/4/2009	4	5	7	7	9	10	4	5	7	4	4	5	6	7	7	4	4	6	7	3	4	5	4	5	7	7	9	10	4	5	7	4	4	5	6	7	7	4	4	5	6	7	7	2	3	4	4	5	5
8/5/2009	2	3	4	4	5	5	3	4	5	2	3	4	4	5	5	2	2	3	4	2	3	4	2	3	4	4	5	5	3	4	5	2	3	4	4	5	5	2	2	3	3	4	4	2	2	3	3	4	4
8/6/2009	7	8	11	12	14	16	10	15	20	10	11	15	16	20	21	5	6	8	11	8	12	16	7	8	11	12	14	16	10	15	20	10	11	15	16	20	21	5	6	8	8	11	11	7	8	10	12	16	12
8/7/2009	6	6	9	10	12	13	6	9	12	6	7	9	10	12	13	5	5	7	10	5	7	10	6	6	9	10	12	13	6	9	12	6	7	9	10	12	13	5	5	7	7	9	10	4	5	7	7	10	8
8/8/2009	3	4	5	6	7	8	5	8	11	5	5	7	8	10	10	2	3	4	5	4	6	8	3	4	5	6	7	8	5	8	11	5	5	7	8	10	10	2	3	3	4	5	5	3	4	5	6	8	7
8/9/2009	6	7	9	10	12	13	7	11	14	6	7	10	11	13	15	4	5	7	9	6	8	11	6	7	9	10	12	13	7	11	14	6	7	10	11	13	15	4	5	7	7	9	9	5	6	7	8	11	11
8/10/2009	3	3	5	5	6	7	2	3	4	2	2	3	3	4	4	3	3	4	5	2	2	3	3	3	5	5	6	7	2	3	4	2	2	3	3	4	4	3	3	4	4	5	5	1	2	2	2	3	4
8/11/2009	5	6	7	9	10	11	7	11	15	8	8	12	13	16	17	3	4	6	7	6	9	12	5	6	7	9	10	11	7	11	15	8	8	12	13	16	17	3	4	5	6	7	7	5	6	8	9	12	10
8/12/2009	7	9	11	13	15	18	11	16	22	10	11	16	17	21	23	5	6	9	12	9	13	17	7	9	11	13	15	18	11	16	22	10	11	16	17	21	23	5	6	8	9	11	12	7	9	11	13	17	16
8/13/2009	4	5	6	7	8	10	4	7	9	4	5	6	7	9	9	3	4	5	7	4	5	7	4	5	6	7	8	10	4	7	9	4	5	6	7	9	9	3	4	5	5	6	7	3	4	4	5	7	8
8/14/2009	6	7	9	11	12	14	9	14	19	9	9	13	14	17	19	4	5	7	9	7	10	14	6	7	9	11	12	14	9	14	19	9	9	13	14	17	19	4	5	6	7	8	9	6	7	9	10	14	15
8/15/2009	6	7	9	11	13	15	7	11	15	7	7	10	11	13	15	5	6	8	11	6	8	11	6	7	9	11	13	15	7	11	15	7	7	10	11	13	15	5	6	8	8	10	11	5	6	7	8	11	14
8/16/2009	6	7	8	10	11	13	6	10	13	7	7	10	11	13	15	5	5	8	10	6	8	11	6	7	8	10	11	13	6	10	13	7	7	10	11	13	15	5	5	7	8	9	10	5	6	7	8	11	11
8/17/2009	8	10	12	15	17	20	14	21	28	13	14	19	22	26	29	6	7	10	14	11	16	22	8	10	12	15	17	20	14	21	28	13	14	19	22	26	29	6	7	9	10	12	14	9	11	14	16	22	20
8/18/2009	6	8	9	12	13	16	11	16	22	9	10	14	16	19	21	4	5	8	10	8	11	15	6	8	9	12	13	16	11	16	22	9	10	14	16	19	21	4	5	7	8	9	10	6	8	10	11	15	15
8/19/2009	5	6	8	9	10	13	8	12	16	7	8	11	12	15	17	3	4	6	8	6	9	12	5	6	8	9	10	13	8	12	16	7	8	11	12	15	17	3	4	5	6	7	8	5	6	7	9	12	12
8/20/2009	7	8	10	12	14	17	7	10	14	6	7	9	11	13	14	5	6	9	12	5	8	10	7	8	10	12	14	17	7	10	14	6	7	9	11	13	14	5	6	8	9	10	12	4	5	6	8	10	14
8/21/2009	8	10	13	15	17	21	12	17	23	10	11	15	17	20	23	6	7	11	14	8	12	17	8	10	13	15	17	21	12	17	23	10	11	15	17	20	23	6	7	10	11	13	14	7	8	10	12	17	16
8/22/2009	8	11	13	16	17	22	15	23	30	13	15	20	23	27	31	6	7	11	14	11	17	22	8	11	13	16	17	22	15	23	30	13	15	20	23	27	31	6	7	9	11	12	14	9	11	14	17	22	20
8/23/2009	6	8	10	12	13	16	9	13	17	8	9	12	13	16	17	4	5	8	10	6	9	12	6	8	10	12	13	16	9	13	17	8	9	12	13	16	17	4	5	7	8	9	10	5	6	8	9	12	15
8/24/2009	7	10	12	14	15	19	13	18	24	10	12	16	18	21	24	5	6	10	13	9	13	18	7	10	12	14	15	19	13	18	24	10	12	16	18	21	24	5	6	8	10	11	13	7	9	11	13	18	15
8/25/2009	6	8	10	12	13	16	10	15	20	9	10	13	15	18	20	5	6	9	11	7	11	15	6	8	10	12	13	16	10	15	20	9	10	13	15	18	20	5	6	7	9	10	11	6	7	9	11	15	14
8/26/2009	6	8	10	12	13	17	7	11	14	7	8	11	12	14	16	5	6	9	12	6	9	12	6	8	10	12	13	17	7	11	14	7	8	11	12	14	16	5	6	8	9	10	12	5	6	7	9	12	13
8/27/2009	9	12	14	18	19	23	15	22	29	13	16	21	23	27	31	7	8	12	16	11	17	23	9	12	14	18	19	23	15	22	29	13	16	21	23	27	31	7	8	10	12	13	16	9	11	14	17	23	17
8/28/2009	7	9	11	13	14	18	12	18	24	11	13	17	19	22	25	5	6	9	11	9	14	18	7	9	11	13	14	18	12	18	24	11	13	17	19	22	25	5	6	7	9	10	11	7	9	11	14	18	16
8/29/2009	6	7	9	11	12	15	7	11	14	7	8	10	12	14	16	4	5	7	10	6	9	11	6	7	9	11	12	15	7	11	14	7	8	10	12	14	16	4	5	6	7	8	10	5	6	7	9	11	12
8/30/2009	13	17	21	26	28	35	22	33	43	19	23	30	34	40	45	10	12	18	23	17	25	33	13	17	21	26	28	35	22	33	43	19	23	30	34	40	45	10	12	15	18	20	23	13	17	20	25	33	27
8/31/2009	8	10	12	15	16	21	11	17	23	11	13	17	19	22	25	6	7	10	14	9	14	19	8	10	12	15	16	21	11	17	23	11	13	17	19	22	25	6	7	9	10	12	14	7	9	11	14	19	16
9/1/2009	1	1	1	1	1	1	1	1	1	1	1	1	1	2	2	0	1	1	1	1	1	1	1	1	1	1	1	1	1	1	1	1	1	1	1	2	2	0	1	1	1	1	1	0	1	1	1	1	1
9/2/2009	6	8	9	12	12	15	11	17	23	10	12	16	18	21	24	4	5	7	10	9	13	17	6	8	9	12	12	15	11	17	23	10	12	16	18	21	24	4	5	6	7	8	10	7	9	10	13	17	11
9/3/2009	12	16	18	23	24	31	20	30	40	19	22	29	34	39	45	8	11	15	20	16	24	32	12	16	18	23	24	31	20	30	40	19	22	29	34	39	45	8	11	13	15	17	20	12	16	19	24	32	26
9/4/2009	6	8	10	12	13	16	10	16	21	10	11	15	17	20	23	4	6	8	11	8	12	16	6	8	10	12	13	16	10	16	21	10	11	15	17	20	23	4	6	7	8	9	11	6	8	10	12	16	15
9/5/2009	4	6	7	9	9	12	8	12	16	6	7	10	11	13	15	3	4	6	8	6	8	11	4	6	7	9	9	12	8	12	16	6	7	10	11	13	15	3	4	5	6	7	8	4	6	6	8	11	10
9/6/2009	0	0	0	0	0	1	0	1	1	0	0	0	1	1	1	0	0	0	0	0	0	1	0	0	0	0	0	1	0	1	1	0	0	0	1	1	1	0	0	0	0	0	0	0	0	0	0	1	0
9/7/2009	7	9	10	14	14	18	13	19	26	11	13	17	20	23	27	5	6	9	11	10	14	19	7	9	10	14	14	18	13	19	26	11	13	17	20	23	27	5	6	7	9	9	11	7	10	11	14	19	13
9/8/2009	8	11	13	17	17	23	18	27	36	17	19	25	30	34	40	5	7	11	14	14	21	28	8	11	13	17	17	23	18	27	36	17	19	25	30	34	40	5	7	8	11	11	14	11	14	16	21	28	18
9/9/2009	5	7	8	11	11	15	8	13	17	8	9	12	15	16	19	4	5	8	10	7	10	14	5	7	8	11	11	15	8	13	17	8	9	12	15	16	19	4	5	6	8	8	10	5	7	8	10	14	12
9/10/2009	6	9	10	13	13	17	13	19	26	11	13	16	19	22	26	4	6	9	11	10	14	19	6	9	10	13	13	17	13	19	26	11	13	16	19	22	26	4	6	7	9	9	11	7	10	11	14	19	12
9/11/2009	2	3	3	5	5	6	6	10	13	5	6	8	9	10	12	1	2	3	4	4	7	9	2	3	3	5	5	6	6	10	13	5	6	8	9	10	12	1	2	2	3	3	4	3	4	5	7	9	7
9/12/2009	6	9	10	13	13	17	11	16	22	9	11	14	17	19	23	4	6	9	11	8	12	16	6	9	10	13	13	17	11	16	22	9	11	14	17	19	23	4	6	7	9	9	11	6	8	9	12	16	14
9/13/2009	10	14	15	20	20	28	23	34	45	19	23	29	35	39	47	6	9	13	17	17	24	33	10	14	15	20	20	28	23	34	45	19	23	29	35	39	47	6	9	10	13	13	17	12	17	19	24	33	20
9/14/2009	7	10	11	15	15	20	17	25	33	14	17	21	26	29	34	5	6	10	13	13	19	25	7	10	11	15	15	20	17	25	33	14	17	21	26	29	34	5	6	7	10	10	13	9	13	14	19	25	19
9/15/2009	8	12	13	18	17	24	15	22	30	12	15	19	23	25	30	6	8	12	16	11	16	22	8	12	13	18	17	24	15	22	30	12	15	19	23	25	30	6	8	9	12	12	16	8	11	12	16	22	20
9/16/2009	6	9	10	13	13	17	12	18	24	9	12	15	17	19	23	4	6	9	12	8	13	17	6	9	10	13	13	17	12	18	24	9	12	15	17	19	23	4	6	7	9	9	12	6	8	10	13	17	14
9/17/2009	9	12	14	18	18	25	21	32	42	17	20	25	31	34	41	6	8	12	15	15	22	29	9	12	14	18	18	25	21	32	42	17	20	25	31	34	41	6	8	9	12	12	15	11	15	17	22	29	22
9/18/2009	21	30	33	45	44	61	42	63	83	35	43	54	65	71	86	15	20	30	39	31	46	61	21	30	33	45	44	61	42	63	83	35	43	54	65	71	86	15	20	22	30	30	39	23	31	34	46	61	48
9/19/2009	6	9	10	13	13	18	11	17	22	10	12	15	18	19	24	4	6	9	12	8	13	17	6	9	10	13	13	18	11	17	22	10	12	15	18	19	24	4	6	7	9	9	12	6	8	9	13	17	14
9/20/2009	0	0	0	1	1	1	0	1	1	0	1	1	1	1	1	0	0	0	1	0	1	1	0	0	0	1	1	1	0	1	1	0	1	1	1	1	1	0	0	0	0	0	1	0	0	0	1	1	1
9/21/2009	7	10	11	15	15	21	17	26	34	14	17	21	25	28	34	5	7	10	13	12	18	24	7	10	11	15	15	21	17	26	34	14	17	21	25	28	34	5	7	7	10	9	13	9	12	13	18	24	19
9/22/2009	8	12	13	18	17	25	21	32	42	17	22	27	33	36	43	5	8	11	15	16	24	31	8	12	13	18	17	25	21	32	42	17	22	27	33	36	43	5	8	8	11	11	15	11	16	17	24	31	22
9/23/2009	14	21	22	31	30	41	25	38	50	23	29	36	44	48	58	10	15	21	28	22	32	43	14	21	22	31	30	41	25	38	50	23	29	36	44	48	58	10	15	16	21	21	28	15	22	24	32	43	30
9/24/2009	10	15	16	22	22	30	21	32	43	18	22	27	33	36	44	7	10	15	20	16	24	32	10	15	16	22	22	30	21	32	43	18	22	27	33	36	44	7	10	11	15	15	20	11	16	17	24	32	25
9/25/2009	4	7	7	10	9	13	13	19	26	10	12	15	19	20	25	3	4	6	8	9	13	18	4	7	7	10	9	13	13	19	26	10	12	15	19	20	25	3	4	4	6	6	8	6	9	10	13	18	13
9/26/2009	6	8	9	12	11	16	11	17	22	9	12	14	18	19	23	4	6	8	11	9	13	17	6	8	9	12	11	16	11	17	22	9	12	14	18	19	23	4	6	6	8	8	11	6	9	9	13	17	13
9/27/2009	10	15	16	23	21	30	26	39	51	21	26	32	40	43	53	7	10	15	19	20	29	39	10	15	16	23	21	30	26	39	51	21	26	32	40	43	53	7	10	10	15	14	19	14	20	21	29	39	27
9/28/2009	11	16	17	24	23	33	25	38	51	22	28	34	42	46	56	7	11	16	21	21	31	41	11	16	17	24	23	33	25	38	51	22	28	34	42	46	56	7	11	11	16	15	21	14	21	22	31	41	26
9/29/2009	10	15	16	23	21	30	21	32	42	18	22	27	34	37	46	7	10	15	19	16	24	32	10	15	16	23	21	30	21	32	42	18	22	27	34	37	46	7	10	11	15	14	19	11	16	17	24	32	24
9/30/2009	5	8	9	12	11	16	13	19	26	10	13	16	20	21	27	3	5	8	10	9	14	18	5	8	9	12	11	16	13	19	26	10	13	16	20	21	27	3	5	5	8	7	10	6	9	10	14	18	14
10/1/2009	6	9	9	14	12	18	17	25	34	14	17	21	26	28	35	4	6	8	11	12	18	24	6	9	9	14	12	18	17	25	34	14	17	21	26	28	35	4	6	6	8	8	11	8	12	13	18	24	15
10/2/2009	9	13	14	20	18	27	26	40	53	22	27	33	42	44	56	5	8	12	16	20	29	39	9	13	14	20	18	27	26	40	53	22	27	33	42	44	56	5	8	8	12	11	16	13	20	21	29	39	23
10/3/2009	9	14	14	21	19	28	22	33	44	19	24	29	37	39	49	6	9	13	17	17	25	34	9	14	14	21	19	28	22	33	44	19	24	29	37	39	49	6	9	9	13	12	17	12	17	18	25	34	21
10/4/2009	10	15	16	23	21	31	26	39	52	21	27	32	41	43	55	6	10	15	19	19	28	38	10	15	16	23	21	31	26	39	52	21	27	32	41	43	55	6	10	10	15	13	19	13	19	20	28	38	24
10/5/2009	7	10	10	15	14	21	20	30	40	16	20	24	31	32	41	4	6	9	12	14	20	28	7	10	10	15	14	21	20	30	40	16	20	24	31	32	41	4	6	6	9	8	12	9	14	14	20	28	17
10/6/2009	18	28	28	42	38	56	51	76	101	40	51	61	78	81	103	11	17	25	33	35	52	70	18	28	28	42	38	56	51	76	101	40	51	61	78	81	103	11	17	17	25	22	33	23	35	36	52	70	49
10/7/2009	15	23	24	35	31	47	38	57	75	30	39	46	59	61	78	9	14	21	28	27	40	53	15	23	24	35	31	47	38	57	75	30	39	46	59	61	78	9	14	14	21	19	28	18	27	27	40	53	39
10/8/2009	7	11	12	17	15	23	19	28	38	16	20	24	31	32	41	5	7	11	14	14	21	28	7	11	12	17	15	23	19	28	38	16	20	24	31	32	41	5	7	7	11	10	14	9	14	14	21	28	18
10/9/2009	13	20	20	30	27	40	34	51	68	25	33	39	50	52	67	8	12	18	24	23	34	45	13	20	20	30	27	40	34	51	68	25	33	39	50	52	67	8	12	12	18	16	24	15	23	23	34	45	36
10/10/2009	19	30	30	45	40	61	49	74	98	39	50	59	76	79	101	12	19	28	36	35	52	69	19	30	30	45	40	61	49	74	98	39	50	59	76	79	101	12	19	18	28	24	36	23	35	35	52	69	53
10/11/2009	1	2	2	3	3	4	3	5	6	3	3	4	5	5	7	1	1	2	2	2	4	5	1	2	2	3	3	4	3	5	6	3	3	4	5	5	7	1	1	1	2	2	2	2	2	2	4	5	4
10/12/2009	9	14	14	20	18	27	19	29	38	17	22	26	33	34	44	6	9	13	17	16	24	32	9	14	14	20	18	27	19	29	38	17	22	26	33	34	44	6	9	9	13	12	17	10	16	16	24	32	23
10/13/2009	35	57	56	84	74	114	88	133	175	65	87	100	131	133	173	21	35	51	67	58	87	116	35	57	56	84	74	114	88	133	175	65	87	100	131	133	173	21	35	33	51	44	67	38	58	58	87	116	110
10/14/2009	20	32	31	47	42	64	46	69	92	37	49	57	74	76	98	12	19	28	38	33	50	66	20	32	31	47	42	64	46	69	92	37	49	57	74	76	98	12	19	18	28	24	38	22	33	33	50	66	58
10/15/2009	13	22	21	32	28	43	35	53	70	24	32	37	49	50	64	8	14	20	26	23	34	45	13	22	21	32	28	43	35	53	70	24	32	37	49	50	64	8	14	13	20	17	26	14	23	22	34	45	36
10/16/2009	16	26	25	39	34	52	37	56	74	29	38	44	58	59	76	10	16	24	32	27	40	53	16	26	25	39	34	52	37	56	74	29	38	44	58	59	76	10	16	15	24	20	32	17	27	26	40	53	47
10/17/2009	25	40	39	60	52	80	55	84	111	44	58	67	88	90	117	16	27	39	51	42	63	83	25	40	39	60	52	80	55	84	111	44	58	67	88	90	117	16	27	24	39	33	51	27	42	41	63	83	78
10/18/2009	1	2	2	3	3	4	3	4	5	2	3	3	4	4	6	1	1	2	3	2	3	4	1	2	2	3	3	4	3	4	5	2	3	3	4	4	6	1	1	1	2	2	3	1	2	2	3	4	4
10/19/2009	18	30	29	45	38	60	41	61	81	32	43	49	65	66	86	11	19	28	37	31	45	60	18	30	29	45	38	60	41	61	81	32	43	49	65	66	86	11	19	17	28	23	37	19	31	30	45	60	49
10/20/2009	18	29	28	44	37	58	43	65	86	31	42	48	63	64	84	11	19	27	36	30	44	58	18	29	28	44	37	58	43	65	86	31	42	48	63	64	84	11	19	17	27	23	36	19	30	29	44	58	48
10/21/2009	13	21	20	31	26	42	26	39	51	21	28	32	43	43	57	8	14	20	26	20	30	40	13	21	20	31	26	42	26	39	51	21	28	32	43	43	57	8	14	12	20	16	26	13	20	20	30	40	38
10/22/2009	23	38	37	57	48	77	52	78	103	41	55	62	83	83	110	15	25	37	48	40	59	78	23	38	37	57	48	77	52	78	103	41	55	62	83	83	110	15	25	22	37	30	48	25	40	38	59	78	63
10/23/2009	13	22	21	33	27	43	34	51	68	24	32	37	49	49	66	8	14	21	27	23	34	46	13	22	21	33	27	43	34	51	68	24	32	37	49	49	66	8	14	12	21	17	27	14	23	22	34	46	38
10/24/2009	13	22	21	33	28	45	29	44	58	24	32	37	49	49	66	8	14	20	26	22	33	44	13	22	21	33	28	45	29	44	58	24	32	37	49	49	66	8	14	12	20	16	26	14	22	22	33	44	36
10/25/2009	22	36	34	54	45	73	58	87	115	42	57	64	87	86	116	12	22	32	42	39	57	77	22	36	34	54	45	73	58	87	115	42	57	64	87	86	116	12	22	19	32	26	42	24	39	37	57	77	52
10/26/2009	19	32	30	48	40	64	52	77	103	38	51	57	78	76	103	11	19	28	37	35	51	68	19	32	30	48	40	64	52	77	103	38	51	57	78	76	103	11	19	17	28	22	37	21	35	33	51	68	47
10/27/2009	20	34	32	51	42	68	49	73	97	38	52	58	79	78	105	11	20	30	39	35	52	70	20	34	32	51	42	68	49	73	97	38	52	58	79	78	105	11	20	18	30	24	39	21	35	33	52	70	52
10/28/2009	30	51	47	77	63	103	78	117	155	53	72	81	110	107	146	17	30	44	57	48	71	94	30	51	47	77	63	103	78	117	155	53	72	81	110	107	146	17	30	26	44	34	57	29	48	45	71	94	86
10/29/2009	31	53	49	79	65	106	72	108	144	52	71	80	109	106	144	17	31	45	59	48	71	94	31	53	49	79	65	106	72	108	144	52	71	80	109	106	144	17	31	27	45	35	59	29	48	45	71	94	81
10/30/2009	22	37	34	56	46	75	53	80	106	41	55	62	84	82	112	12	22	33	43	38	56	75	22	37	34	56	46	75	53	80	106	41	55	62	84	82	112	12	22	19	33	25	43	23	38	35	56	75	48
10/31/2009	19	33	30	49	40	66	48	72	95	36	50	55	76	74	101	11	19	28	37	34	50	67	19	33	30	49	40	66	48	72	95	36	50	55	76	74	101	11	19	16	28	22	37	20	34	31	50	67	50
11/1/2009	23	39	36	59	47	79	62	93	123	46	64	71	97	94	129	13	23	33	44	43	63	84	23	39	36	59	47	79	62	93	123	46	64	71	97	94	129	13	23	19	33	26	44	26	43	39	63	84	62
11/2/2009	44	76	69	113	91	152	110	166	219	82	114	125	173	166	228	24	44	65	85	76	114	151	44	76	69	113	91	152	110	166	219	82	114	125	173	166	228	24	44	37	65	50	85	46	76	70	114	151	112
11/3/2009	2	4	4	6	5	8	6	8	11	4	6	6	9	8	12	1	2	3	4	4	6	8	2	4	4	6	5	8	6	8	11	4	6	6	9	8	12	1	2	2	3	3	4	2	4	4	6	8	6
11/4/2009	33	58	52	87	69	116	81	121	160	56	78	85	119	114	157	17	32	47	62	50	75	99	33	58	52	87	69	116	81	121	160	56	78	85	119	114	157	17	32	27	47	36	62	30	50	46	75	99	96
11/5/2009	33	58	52	86	69	116	79	119	157	56	78	85	118	113	155	18	33	48	63	51	76	101	33	58	52	86	69	116	79	119	157	55	78	85	118	113	155	18	33	27	48	36	63	30	51	46	76	100	98
11/6/2009	14	25	22	37	30	50	33	50	66	27	38	41	57	55	75	8	15	21	28	25	38	50	14	25	22	37	29	49	32	49	64	26	37	40	56	54	74	8	14	12	21	16	28	15	25	23	37	49	38
11/7/2009	39	69	61	102	81	137	89	135	177	67	94	102	142	136	188	22	40	59	78	64	95	126	37	66	59	99	79	133	86	130	171	65	91	99	138	132	182	21	39	32	57	43	75	36	62	56	92	122	109
11/8/2009	22	39	34	58	46	77	53	79	105	36	50	54	76	72	100	12	23	34	44	34	51	68	21	37	33	56	44	75	51	77	101	34	49	52	73	70	97	12	22	18	33	24	43	19	33	30	49	65	69
11/9/2009	21	37	33	55	43	74	45	67	89	34	48	52	73	70	97	12	22	32	43	34	50	66	20	36	32	53	42	71	43	65	86	33	47	51	71	68	94	11	22	17	32	23	42	19	33	29	49	64	56
11/10/2009	39	71	62	105	82	141	87	130	171	61	86	92	130	123	172	22	42	62	82	59	88	117	40	72	64	108	85	144	89	134	176	62	88	95	133	126	176	23	43	35	64	47	84	35	61	54	90	120	122
11/11/2009	28	50	44	74	58	99	58	87	115	42	60	65	91	86	120	16	30	44	57	41	62	82	29	52	46	77	60	103	61	91	120	44	63	67	95	90	125	16	31	25	46	34	60	25	43	39	64	85	84
11/12/2009	30	54	48	81	63	108	57	86	113	45	64	69	97	92	129	17	32	47	62	44	65	86	30	54	47	80	62	107	56	84	111	44	63	68	95	90	126	17	32	25	47	34	61	25	43	38	64	85	83
11/13/2009	12	22	20	33	26	44	24	35	47	19	26	28	40	38	53	7	13	19	25	18	27	35	13	23	20	34	26	45	23	35	46	18	26	28	40	37	52	7	13	11	20	14	26	10	18	16	27	35	34
11/14/2009	17	30	26	45	35	60	43	64	85	32	46	49	69	65	92	9	18	26	34	31	46	61	17	31	27	46	36	62	43	65	85	32	46	49	70	65	92	9	18	14	27	19	35	18	31	28	46	61	45
11/15/2009	19	35	30	52	40	69	46	70	92	34	49	52	74	69	98	11	21	30	40	33	49	65	20	36	32	54	42	73	48	71	94	35	50	53	76	71	100	11	22	17	32	23	42	19	34	30	50	67	54
11/16/2009	14	26	23	39	30	52	30	45	59	24	34	37	52	49	69	8	16	23	30	23	34	46	16	28	25	42	32	57	32	48	63	25	36	39	55	51	73	9	17	13	25	18	32	14	25	22	36	48	38
11/17/2009	35	64	55	96	73	128	75	111	147	54	77	82	117	109	155	19	37	54	71	51	75	100	34	62	53	92	70	123	73	109	144	53	76	80	114	106	152	18	36	27	52	37	68	28	50	43	73	98	99
11/18/2009	33	61	53	92	70	123	74	110	145	50	72	76	109	101	145	18	35	51	67	47	70	93	32	60	51	89	68	119	73	109	145	50	71	75	108	100	143	17	34	26	50	35	65	26	47	41	69	92	100
11/19/2009	16	29	25	44	33	58	38	57	75	29	42	44	64	59	84	8	17	24	32	28	41	54	17	31	27	47	35	62	41	61	80	31	44	47	67	62	89	9	18	14	26	18	34	16	29	25	43	57	41
11/20/2009	38	70	60	105	79	140	84	126	167	60	87	92	132	122	175	20	40	58	76	57	84	112	39	72	61	108	81	144	86	129	171	61	89	93	135	124	178	20	41	31	60	41	78	33	58	50	86	114	108
11/21/2009	33	61	52	91	69	122	71	106	141	51	75	78	113	104	149	17	35	51	66	49	72	96	34	63	53	94	71	126	74	110	145	53	77	81	116	107	154	18	36	27	52	36	68	28	50	43	74	98	91
11/22/2009	19	36	30	54	40	72	39	59	78	31	45	47	68	62	90	10	21	30	39	30	44	58	19	36	30	54	40	72	41	61	80	31	46	48	69	63	92	10	21	16	30	21	40	17	30	26	45	60	49
11/23/2009	18	35	29	52	38	69	38	57	75	29	42	44	64	58	84	10	20	29	38	28	41	55	19	35	29	52	39	70	40	59	78	30	44	46	66	60	87	10	20	15	29	20	38	16	29	25	43	57	48
11/24/2009	28	53	44	79	59	106	65	98	129	44	65	67	99	90	130	15	30	44	57	43	63	84	28	53	44	79	58	105	65	97	127	44	64	67	98	89	129	14	30	22	43	30	57	23	42	36	63	83	85
11/25/2009	32	61	51	91	67	121	68	102	134	49	73	75	110	100	145	17	34	50	66	48	70	93	33	61	51	91	68	122	68	102	135	50	73	76	110	100	146	17	35	26	51	34	66	26	48	41	71	94	90
11/26/2009	20	39	32	57	42	77	39	59	77	30	44	46	67	61	89	10	22	32	41	29	43	57	22	41	34	61	45	82	42	63	83	32	47	49	72	65	95	11	23	17	34	23	44	17	31	26	46	61	55
11/27/2009	1	3	2	4	3	5	3	4	5	2	3	3	4	4	6	1	1	2	3	2	3	4	1	3	2	4	3	5	3	4	5	2	3	3	5	4	6	1	2	1	2	2	3	1	2	2	3	4	4
11/28/2009	57	110	90	163	119	218	117	175	231	83	123	126	185	167	244	29	60	88	116	80	119	157	56	108	89	161	117	215	119	179	235	84	125	128	189	170	249	28	59	43	87	58	114	44	82	68	121	160	175
11/29/2009	45	87	71	130	95	174	92	137	180	64	95	97	143	129	189	23	49	71	93	63	93	123	42	81	67	121	88	162	89	133	175	62	92	94	139	125	184	22	45	33	66	44	87	33	61	51	90	120	145
11/30/2009	34	65	53	96	70	128	58	87	115	44	66	67	100	90	131	17	36	52	69	44	65	85	32	62	51	92	67	123	58	87	115	44	66	67	100	90	131	16	34	25	51	33	66	24	44	36	65	85	100
12/1/2009	19	37	30	54	39	73	32	47	62	25	37	37	55	49	73	10	20	30	39	24	36	48	20	39	32	58	42	77	35	52	69	27	40	41	60	54	79	10	22	16	32	21	42	14	27	22	39	52	56
12/2/2009	22	44	35	65	47	86	50	74	98	32	48	49	73	65	96	11	24	35	47	32	48	63	22	43	35	65	47	86	50	75	98	32	49	50	73	66	97	11	24	17	36	23	47	17	32	27	48	63	77
12/3/2009	46	89	72	132	95	176	81	121	159	59	88	89	133	118	175	24	50	74	97	60	89	117	43	84	68	126	90	167	80	120	158	58	88	89	132	118	174	22	48	34	70	46	92	32	60	49	88	116	145
12/4/2009	28	55	44	81	58	108	47	69	91	35	53	54	80	71	105	14	31	45	59	36	53	71	26	50	41	75	54	100	46	68	89	35	52	53	79	70	103	13	29	20	42	27	55	19	35	29	52	69	85
12/5/2009	19	38	30	56	40	74	30	44	58	24	36	36	54	48	72	10	21	31	41	25	36	48	19	37	30	55	39	73	31	46	60	25	37	38	56	50	74	10	21	15	31	20	40	13	25	21	37	49	55
12/6/2009	25	50	40	74	53	98	54	81	106	39	59	59	88	79	116	14	29	43	56	41	61	80	28	54	44	80	57	107	55	83	109	40	60	61	91	81	119	15	32	22	47	30	61	22	42	34	62	82	62
12/7/2009	29	57	45	84	60	112	56	84	110	40	60	60	90	80	118	16	34	50	65	42	62	82	28	56	45	82	59	110	55	83	108	39	59	59	89	79	117	15	33	23	49	31	64	22	42	34	61	81	90
12/8/2009	32	63	50	94	67	125	47	70	92	37	56	56	84	75	111	17	37	55	72	39	58	76	30	60	48	89	63	118	48	71	93	37	57	57	86	76	113	16	35	25	52	33	68	21	40	32	58	77	99
12/9/2009	20	40	32	59	42	79	31	47	61	25	38	38	58	51	76	11	23	34	45	26	39	52	20	40	32	59	42	79	33	49	65	26	40	40	60	53	79	11	23	16	35	22	45	14	27	22	41	54	54
12/10/2009	29	58	46	87	61	116	68	101	133	47	71	71	108	95	142	15	34	49	65	49	72	95	31	61	49	91	64	121	68	101	132	47	71	71	107	94	141	16	35	24	52	33	67	25	48	39	71	94	70
12/11/2009	40	80	64	120	84	159	85	126	165	58	89	88	134	117	176	20	45	65	86	58	86	114	40	80	63	119	83	159	83	123	161	57	87	87	131	115	173	20	45	30	66	41	85	30	57	46	85	112	114
12/12/2009	29	58	46	87	61	116	45	68	89	33	51	50	77	67	101	15	33	47	62	33	49	65	27	55	43	82	57	109	46	68	90	33	51	51	77	67	101	14	31	21	45	28	58	17	34	27	49	65	98
12/13/2009	25	50	39	74	52	99	36	54	71	29	44	43	66	57	87	13	28	41	53	29	43	56	25	50	39	74	51	98	39	57	75	30	46	46	69	60	91	12	28	19	41	25	53	16	30	24	45	59	70
12/14/2009	16	32	25	48	33	64	26	38	51	21	32	31	48	41	63	8	18	26	34	21	31	41	16	33	26	49	34	65	27	40	53	21	33	32	49	43	65	8	18	12	27	17	35	11	22	17	32	42	40
12/15/2009	33	66	51	98	68	130	74	110	145	51	79	77	118	102	155	16	37	54	70	52	76	101	33	66	51	98	68	131	73	108	142	50	77	76	116	100	153	16	37	25	54	33	70	26	51	40	75	99	86
12/16/2009	42	85	66	126	87	168	83	124	162	59	92	90	138	119	181	21	48	70	92	61	90	120	42	85	66	127	87	169	83	124	162	59	92	90	138	119	181	21	49	32	71	43	92	31	61	48	90	119	115
12/17/2009	22	45	35	67	46	90	34	51	67	26	40	39	61	52	80	11	26	38	49	27	40	53	23	46	35	68	47	90	36	54	71	27	42	41	63	54	83	11	26	17	38	23	50	14	28	22	42	55	64
12/18/2009	16	33	25	48	33	64	24	36	47	19	29	29	44	38	58	8	18	27	35	20	29	38	16	33	25	49	33	65	25	37	49	20	31	30	46	40	61	8	19	12	27	16	35	10	20	16	30	40	41
12/19/2009	28	57	44	85	58	113	59	88	115	40	63	61	94	81	124	14	32	46	60	41	60	80	27	56	42	83	56	110	58	86	113	40	62	60	93	79	122	13	31	20	45	27	58	20	41	32	60	79	80
12/20/2009	35	73	56	109	73	144	72	108	141	51	79	77	119	102	156	17	40	59	77	52	77	101	35	73	55	108	73	143	72	107	140	50	79	76	118	101	155	17	40	26	58	35	76	26	52	40	76	101	102
12/21/2009	31	66	50	97	66	129	56	83	108	41	65	63	97	83	128	15	36	52	68	43	63	83	32	67	50	99	66	131	57	85	111	42	66	64	99	84	130	15	37	24	53	32	69	22	43	34	64	84	88
12/22/2009	18	38	28	56	38	74	27	40	53	21	33	32	49	42	65	9	20	29	38	21	31	41	18	37	28	55	37	74	28	42	54	22	34	33	51	43	67	9	20	13	29	17	38	11	22	17	32	43	52
12/23/2009	1	2	2	3	2	4	2	2	3	1	2	2	3	2	4	1	1	2	2	1	2	2	1	2	2	3	2	4	2	2	3	1	2	2	3	3	4	1	1	1	2	1	2	1	1	1	2	3	3
12/24/2009	50	106	79	156	104	208	98	145	190	68	107	102	161	135	210	25	59	86	112	73	107	141	48	101	76	150	100	200	97	144	189	67	106	102	160	135	209	24	57	36	83	48	108	36	72	55	107	141	161
12/25/2009	5	11	8	16	11	21	10	14	19	7	11	10	16	14	21	3	6	9	12	7	11	14	5	10	8	15	10	20	10	14	18	7	11	10	16	14	21	2	6	4	9	5	11	4	7	6	11	14	16
12/26/2009	30	65	48	95	63	126	52	78	102	40	63	60	94	79	124	15	36	53	69	43	64	84	31	64	48	96	63	127	53	79	104	40	64	61	96	81	126	15	36	23	53	31	69	22	44	33	65	85	90
12/27/2009	21	44	32	65	43	86	32	47	62	26	41	39	61	52	81	10	24	35	46	28	41	54	21	44	33	65	43	86	32	48	63	26	42	40	62	52	82	10	24	15	36	21	47	14	28	21	42	55	61
12/28/2009	42	90	66	133	87	176	80	119	155	55	88	84	132	111	173	21	51	74	97	61	90	118	41	86	64	127	84	169	80	119	155	55	88	84	132	111	173	20	49	30	71	41	93	30	61	46	89	118	137
12/29/2009	36	77	57	114	75	151	62	91	119	47	74	70	111	93	146	18	44	65	85	52	77	101	35	75	56	112	73	148	62	93	121	47	75	71	113	94	147	18	43	27	63	36	83	26	52	39	77	102	108
12/30/2009	11	24	18	36	23	47	21	30	40	15	23	22	35	29	46	6	14	20	26	16	24	32	11	23	17	35	23	46	20	30	40	15	23	22	35	29	46	5	13	8	20	11	26	8	16	12	24	32	35
12/31/2009	29	62	45	91	59	120	53	79	103	39	62	58	93	77	121	14	35	51	66	43	63	83	28	59	43	87	57	116	53	79	102	38	62	58	92	77	121	14	33	21	49	28	64	21	42	32	62	82	76
1/1/2010	27	58	42	86	56	113	50	73	96	36	57	54	86	71	112	13	33	48	62	40	58	77	26	57	42	84	55	111	50	74	97	36	58	55	87	72	114	13	32	20	47	26	61	19	40	30	59	77	81
1/2/2010	31	68	50	101	65	133	57	84	110	42	67	63	101	84	132	16	38	56	73	46	68	90	31	67	49	99	64	131	58	86	112	42	68	64	102	85	134	15	38	23	56	31	72	23	47	35	69	91	99
1/3/2010	27	59	43	88	57	116	46	68	89	36	58	55	87	72	114	14	33	49	64	40	59	77	27	58	42	86	55	114	46	68	89	36	59	55	88	73	115	13	33	20	48	27	62	19	40	30	59	78	75
1/4/2010	22	49	35	72	47	95	46	68	89	31	51	47	76	63	99	11	27	40	52	34	51	67	21	46	34	68	44	90	45	67	87	31	50	47	74	61	97	10	26	16	38	21	49	16	34	25	50	65	60
1/5/2010	28	61	44	90	58	119	54	80	104	38	62	58	93	77	122	14	34	50	65	43	63	83	27	60	43	88	57	116	55	81	106	39	63	59	94	78	123	13	34	20	49	27	64	21	43	32	63	83	83
1/6/2010	22	49	35	72	46	95	41	60	78	30	49	45	73	60	95	11	28	40	52	33	49	65	23	49	36	73	47	97	42	63	82	31	50	47	75	62	99	11	28	17	41	23	53	16	35	25	51	67	74
1/7/2010	18	40	29	59	38	78	33	48	63	25	41	38	61	50	79	9	23	33	43	28	41	54	18	39	28	58	37	77	33	49	64	25	41	38	62	50	80	9	22	13	33	18	42	13	28	21	41	55	54
1/8/2010	32	70	50	104	66	138	60	88	115	43	70	65	105	86	137	15	39	57	75	47	69	91	31	68	49	100	64	133	59	88	114	43	70	65	105	85	137	15	38	22	56	30	72	22	47	34	69	91	82
1/9/2010	1	3	2	5	3	6	3	4	5	2	3	3	5	4	6	1	2	3	3	2	3	4	1	3	2	5	3	6	3	4	5	2	3	3	5	4	6	1	2	1	3	1	3	1	2	2	3	4	4
1/10/2010	22	49	34	72	45	95	43	63	82	30	49	45	74	60	96	11	27	40	52	34	49	65	21	46	33	68	43	90	42	62	81	30	49	45	73	59	95	10	26	15	38	20	49	15	33	24	49	64	52
1/11/2010	44	97	69	144	91	190	74	110	143	56	92	84	137	111	179	21	55	80	104	63	92	121	44	98	69	145	91	191	77	114	148	58	95	87	142	115	185	21	55	32	81	43	105	30	65	47	95	125	134
1/12/2010	29	64	45	95	60	126	54	80	104	39	64	58	95	77	124	14	36	52	68	43	63	83	28	63	44	93	58	123	54	80	104	39	64	59	95	77	124	13	35	20	51	27	66	20	43	31	63	83	78
1/13/2010	21	48	33	70	44	93	40	59	77	29	47	43	71	57	92	10	26	38	50	32	46	61	20	46	32	68	42	89	40	59	76	28	47	43	70	57	92	10	25	15	37	20	48	15	32	23	46	61	53
1/14/2010	9	20	14	29	18	38	17	25	33	12	19	18	29	23	38	4	11	16	21	13	19	25	9	20	14	29	18	38	18	26	34	12	20	18	30	24	39	4	11	6	16	8	21	6	14	10	20	26	31
1/15/2010	15	35	24	51	32	67	28	41	54	21	34	31	51	41	66	7	19	28	37	23	34	45	15	34	24	50	31	66	28	42	54	21	34	31	51	41	67	7	19	11	28	15	36	11	24	17	35	46	44
1/16/2010	1	2	1	3	2	4	1	2	3	1	2	2	3	2	4	0	1	2	2	1	2	3	1	2	1	3	2	4	1	2	3	1	2	2	3	2	4	0	1	1	2	1	2	1	1	1	2	3	3
1/17/2010	18	42	29	62	38	82	37	55	71	29	49	44	73	58	95	9	24	34	45	34	49	65	18	41	29	61	38	80	38	55	72	30	49	45	74	59	96	9	23	13	34	18	44	16	34	24	50	66	50
1/18/2010	19	44	30	64	40	85	36	54	70	27	46	41	68	54	89	9	24	35	45	31	45	59	18	41	28	60	37	80	36	53	68	27	45	41	67	53	87	8	23	13	33	17	43	14	30	21	44	58	47
1/19/2010	18	42	29	62	38	82	26	38	49	20	34	30	50	40	65	9	23	33	43	23	33	43	17	40	27	58	36	77	26	38	49	20	34	30	50	40	65	8	22	12	32	16	41	10	22	16	33	43	49
1/20/2010	7	15	11	23	14	30	11	16	21	8	14	12	20	16	26	3	8	12	16	9	13	18	7	15	10	22	14	29	11	17	22	8	14	13	21	17	27	3	8	5	12	6	16	4	9	7	14	18	23
1/21/2010	12	27	18	39	24	52	26	38	49	19	31	28	46	37	61	5	14	21	27	21	31	40	11	26	18	38	23	50	26	38	49	19	31	28	47	37	61	5	14	8	20	10	27	10	21	15	31	40	34
1/22/2010	14	31	21	46	28	61	25	37	48	18	30	27	44	35	58	6	17	25	32	20	29	38	14	31	21	46	28	61	25	37	49	18	30	27	44	35	58	6	17	9	25	13	32	9	20	14	29	38	40
1/23/2010	20	46	31	67	41	89	29	42	55	22	38	34	56	44	73	9	25	36	47	25	37	49	20	46	31	68	41	90	30	44	57	23	39	35	58	46	76	9	25	14	37	19	48	12	26	18	38	50	60
1/24/2010	16	37	25	55	33	72	25	36	47	20	34	30	50	39	65	7	20	29	38	22	33	43	16	37	25	54	33	71	25	37	48	20	34	31	51	40	66	7	20	11	29	15	38	10	23	16	34	44	45
1/25/2010	10	23	15	33	20	44	10	15	19	9	15	14	23	18	30	5	12	18	23	11	15	20	10	22	15	32	20	43	10	15	20	9	16	14	24	19	31	4	12	7	18	9	23	5	11	7	16	21	24
1/26/2010	7	17	11	24	15	32	17	25	32	13	21	19	32	25	41	3	9	13	17	14	21	28	7	16	11	24	14	31	17	25	33	13	22	19	32	25	42	3	9	5	13	7	17	7	15	10	21	28	20
1/27/2010	14	33	22	48	29	64	32	47	61	24	41	36	61	48	79	6	18	26	34	27	40	53	14	32	21	47	28	62	32	47	61	24	41	36	61	47	79	6	17	9	25	13	33	12	27	19	40	53	38
1/28/2010	10	24	16	35	21	46	14	21	27	11	19	17	28	22	37	5	13	19	25	13	19	24	10	24	16	35	21	46	14	21	27	11	19	17	28	22	36	5	13	7	19	9	25	6	13	9	19	24	27
1/29/2010	14	34	22	49	29	65	19	28	36	16	27	24	40	32	53	7	18	27	35	18	27	35	14	34	23	50	30	66	20	30	39	17	29	25	43	33	56	7	19	10	27	13	35	9	19	13	29	37	41
1/30/2010	14	34	23	50	30	66	30	43	56	22	38	33	57	44	73	7	19	28	36	26	38	50	14	33	22	49	29	64	29	43	56	22	38	33	56	44	73	6	18	10	27	13	35	11	26	18	38	50	42
1/31/2010	11	27	18	40	24	53	20	29	38	15	26	22	38	29	49	5	15	22	29	18	26	34	11	26	17	38	22	50	19	28	36	14	25	22	37	28	48	5	15	8	21	10	27	8	17	12	25	33	30
2/1/2010	7	17	11	25	15	33	10	15	20	8	14	13	21	17	28	3	10	14	18	10	15	19	7	17	11	25	15	33	11	16	21	9	15	13	23	17	29	3	10	5	14	7	18	5	10	7	15	20	19
2/2/2010	8	19	12	28	16	36	14	21	27	12	20	18	30	23	39	4	10	15	20	14	20	27	8	20	13	29	17	38	16	23	30	13	22	19	32	25	42	4	11	6	16	8	21	7	15	10	22	29	22
2/3/2010	9	21	14	30	18	40	17	25	33	13	23	20	34	27	45	4	11	17	22	16	23	31	8	20	13	29	17	39	17	25	32	13	23	20	34	26	44	4	11	6	16	8	21	7	16	11	23	30	23
2/4/2010	8	19	13	28	17	37	18	26	34	14	24	21	36	27	46	4	11	15	20	16	24	31	7	18	12	26	15	34	17	25	32	13	23	20	34	26	44	3	10	5	14	7	19	7	15	10	23	30	20
2/5/2010	8	19	12	28	16	37	12	18	23	10	18	15	27	20	34	4	10	15	19	12	18	23	8	18	12	27	16	36	12	18	24	10	18	16	27	21	35	3	10	5	15	7	19	5	12	8	18	23	20
2/6/2010	7	18	12	27	15	35	10	15	19	8	15	13	22	17	28	3	10	14	19	10	14	19	8	18	12	27	16	36	11	16	21	9	16	14	23	18	30	3	10	5	15	7	19	5	11	7	15	20	19
2/7/2010	7	17	11	25	14	32	14	20	26	11	19	16	28	21	36	3	9	14	18	13	19	25	7	17	11	24	14	32	14	20	26	11	19	16	28	21	36	3	9	5	14	6	17	6	13	9	19	25	19
2/8/2010	9	23	15	33	19	44	18	27	34	14	25	21	37	28	48	5	13	19	25	18	26	35	9	22	14	32	19	43	18	26	34	14	25	21	37	28	47	4	13	7	19	9	24	8	18	12	26	34	24
2/9/2010	7	17	11	25	14	32	11	16	21	9	16	14	24	18	30	3	10	14	19	12	17	22	7	16	11	24	14	32	11	16	20	9	16	14	24	18	30	3	10	5	14	7	18	5	12	8	17	22	17
2/10/2010	4	11	7	16	9	21	8	12	15	7	12	11	18	14	24	2	6	9	12	9	13	17	4	11	7	16	9	21	8	12	16	7	12	11	18	14	24	2	6	3	9	4	12	4	9	6	13	17	11
2/11/2010	7	16	11	24	14	32	14	20	26	11	20	17	29	22	38	3	10	14	18	14	21	28	7	16	10	23	13	31	14	20	26	11	20	17	29	22	38	3	9	5	14	6	18	6	14	9	21	27	17
2/12/2010	6	15	9	21	12	28	13	19	24	10	18	15	27	20	35	3	8	12	16	13	19	25	6	14	9	20	11	26	12	18	23	10	17	15	26	19	33	3	8	4	11	5	15	5	12	8	18	23	14
2/13/2010	5	12	8	17	10	23	8	12	16	7	12	10	18	14	23	2	7	10	13	9	12	16	5	11	7	17	10	22	8	12	15	7	12	10	18	13	23	2	6	3	9	4	12	4	8	6	12	16	12
2/14/2010	7	17	11	24	14	32	11	16	20	9	16	14	24	18	31	3	9	14	18	11	17	22	7	17	11	25	14	32	11	16	21	10	17	14	25	19	32	3	10	5	14	6	18	5	12	8	17	23	17
2/15/2010	6	15	9	21	12	28	13	19	24	10	18	15	26	20	34	3	8	12	15	13	18	24	6	14	9	20	12	27	13	18	24	10	17	15	26	19	33	3	8	4	12	5	15	5	12	8	18	23	16
2/16/2010	11	28	18	41	23	53	23	34	43	19	33	28	49	37	64	5	15	23	29	23	34	44	11	26	17	39	22	51	22	33	42	18	32	27	48	36	62	5	15	7	22	10	28	9	22	15	33	43	29
2/17/2010	0	1	1	2	1	2	1	1	2	1	1	1	2	2	3	0	1	1	1	1	1	2	0	1	1	2	1	2	1	1	2	1	1	1	2	2	3	0	1	0	1	0	1	0	1	1	1	2	1
2/18/2010	10	24	15	35	20	45	20	29	37	16	28	24	41	31	54	4	13	19	25	20	29	37	9	23	14	34	19	44	19	28	37	16	28	24	41	31	53	4	13	6	19	9	24	8	19	13	28	37	25
2/19/2010	5	14	8	20	11	26	12	17	22	10	17	15	26	19	33	2	8	11	14	12	18	23	5	13	8	19	10	24	11	17	22	9	17	14	25	18	32	2	7	4	11	5	14	5	12	8	17	23	13
2/20/2010	0	1	1	1	1	2	1	1	2	1	1	1	2	1	2	0	0	1	1	1	1	2	0	1	0	1	1	2	1	1	1	1	1	1	2	1	2	0	0	0	1	0	1	0	1	1	1	1	1
2/21/2010	3	9	5	13	7	17	6	9	11	5	9	8	14	10	18	2	5	7	9	7	10	12	3	9	5	13	7	17	6	9	12	5	10	8	14	10	18	2	5	2	7	3	9	3	7	4	10	13	9
2/22/2010	6	16	10	24	13	31	12	17	22	10	19	15	27	20	35	3	9	13	17	13	19	25	6	16	10	24	13	31	12	18	23	11	19	16	28	21	37	3	9	4	13	6	17	6	13	9	20	26	16
2/23/2010	13	32	20	47	26	61	32	47	61	25	45	38	67	49	86	6	18	26	34	32	46	60	12	30	19	44	24	58	31	46	59	24	44	36	65	47	83	5	17	8	25	11	32	13	31	19	45	58	33
2/24/2010	6	16	10	24	13	31	13	20	25	11	20	16	29	21	37	3	9	13	17	14	20	26	6	16	10	24	13	31	14	20	25	11	20	16	29	21	37	3	9	4	13	6	17	6	14	9	20	26	17
2/25/2010	4	10	6	15	8	19	10	15	20	8	14	12	21	15	27	2	6	8	11	10	15	19	4	9	6	14	8	18	10	15	19	7	14	11	20	15	26	2	5	3	8	3	10	4	10	6	14	18	11
2/26/2010	3	9	5	13	7	16	8	12	16	7	12	10	18	13	23	2	5	7	9	9	13	16	3	8	5	11	6	15	8	12	15	6	12	10	17	13	22	1	5	2	7	3	8	3	8	5	12	16	8
2/27/2010	3	9	5	13	7	17	6	9	12	6	10	8	15	11	19	2	5	7	9	7	10	14	3	9	5	13	7	16	7	10	13	6	11	9	16	11	20	1	5	2	7	3	9	3	7	5	11	14	8
2/28/2010	5	14	8	20	11	26	12	18	23	10	19	16	28	20	36	2	8	11	14	13	20	26	5	13	8	19	11	25	12	18	23	10	19	16	28	20	36	2	8	4	11	5	14	6	13	8	20	26	13
3/1/2010	5	14	9	21	11	27	14	20	26	11	20	17	30	22	39	3	8	12	15	15	21	28	5	14	8	20	11	26	14	20	25	11	20	16	30	21	38	2	8	4	11	5	15	6	14	9	21	27	14
3/2/2010	0	1	0	1	1	1	1	1	1	1	1	1	2	1	2	0	0	1	1	1	1	1	0	1	0	1	1	1	1	1	1	1	1	1	2	1	2	0	0	0	1	0	1	0	1	0	1	1	1
3/3/2010	4	10	6	15	8	19	12	17	22	9	17	14	25	18	32	2	6	8	11	12	18	23	3	9	5	13	7	17	11	16	21	9	16	13	24	17	30	2	5	2	8	3	10	5	11	7	17	22	10
3/4/2010	7	20	12	28	15	37	15	21	27	12	22	18	33	23	42	3	11	16	21	16	23	30	7	19	11	27	15	36	15	22	28	12	23	18	33	24	43	3	11	5	16	7	20	7	16	10	23	30	19
3/5/2010	6	15	9	22	12	29	16	24	30	13	24	19	35	25	45	3	9	13	17	17	25	33	6	14	9	21	11	28	15	22	29	12	23	19	34	24	43	2	8	4	12	5	16	7	16	10	24	31	15
3/6/2010	5	15	9	21	11	28	16	23	30	13	24	19	35	25	45	3	8	12	16	17	25	33	5	13	8	19	10	25	14	21	27	12	22	18	32	23	41	2	8	3	11	5	14	6	16	10	23	30	14
3/7/2010	2	6	3	8	4	10	4	5	7	3	5	4	8	5	10	1	3	5	6	4	5	7	2	5	3	8	4	10	4	5	7	3	5	4	8	6	10	1	3	1	4	2	6	2	4	2	6	7	6
3/8/2010	5	13	8	19	10	25	12	17	21	9	17	14	25	18	32	2	7	11	14	12	17	23	5	13	7	18	10	24	11	17	21	9	17	13	25	17	32	2	7	3	10	4	13	5	12	7	17	23	14
3/9/2010	7	18	10	25	13	33	14	20	25	11	21	17	31	22	40	3	10	14	19	15	22	29	6	17	10	24	13	32	14	20	25	12	21	17	32	22	40	3	9	4	14	6	18	6	15	9	22	29	17
3/10/2010	6	15	9	22	11	28	17	25	31	14	26	20	38	27	49	2	8	12	16	18	26	35	5	14	8	20	10	26	16	23	29	13	24	19	35	25	45	2	8	3	11	4	14	7	17	10	25	32	14
3/11/2010	5	14	8	21	11	27	15	21	27	12	22	17	32	23	41	2	8	12	15	15	22	29	5	14	8	20	10	26	14	20	26	11	21	17	31	22	40	2	8	3	11	4	15	6	15	9	22	28	14
3/12/2010	2	6	4	9	5	12	5	7	9	4	7	6	10	7	13	1	4	5	7	5	7	10	2	7	4	10	5	13	5	8	10	4	8	6	11	8	15	1	4	2	6	2	7	2	6	3	8	11	7
3/13/2010	0	0	0	0	0	0	0	0	0	0	0	0	0	0	0	0	0	0	0	0	0	0	0	0	0	0	0	0	0	0	0	0	0	0	0	0	0	0	0	0	0	0	0	0	0	0	0	0	5
3/14/2010	4	11	6	16	8	21	11	15	19	9	16	13	24	17	31	2	6	9	12	12	17	23	4	11	6	16	8	20	10	15	19	8	16	13	23	16	30	2	6	3	9	4	12	4	12	7	17	22	7
3/15/2010	1	2	1	3	2	4	2	3	3	2	3	2	4	3	5	0	1	2	2	2	3	4	1	2	1	3	1	4	2	3	3	2	3	2	4	3	5	0	1	0	2	1	2	1	2	1	3	4	1
3/16/2010	4	11	6	16	8	21	10	15	19	8	15	12	22	16	29	2	6	9	12	11	16	21	4	10	6	14	7	19	9	13	17	8	14	11	21	14	27	2	6	2	8	3	11	4	10	6	15	20	10
3/17/2010	0	1	0	1	1	2	1	1	1	1	1	1	2	1	2	0	0	1	1	1	1	2	0	1	0	1	1	1	1	1	1	1	1	1	2	1	2	0	0	0	1	0	1	0	1	0	1	1	1
3/18/2010	3	10	6	14	7	18	7	10	13	6	12	9	17	12	22	2	5	8	10	8	12	16	3	9	5	13	6	17	7	10	13	6	11	9	16	11	21	1	5	2	7	3	9	3	8	5	11	15	9
3/19/2010	3	8	4	11	6	14	5	8	10	5	9	7	13	9	16	1	4	6	8	6	9	11	3	8	4	11	6	15	6	9	11	5	9	7	14	10	18	1	4	2	6	2	8	2	6	4	9	12	7
3/20/2010	6	18	10	26	13	34	18	26	34	15	29	23	42	29	54	3	10	14	18	20	28	37	6	18	10	26	13	33	18	26	33	15	28	22	41	29	53	3	10	4	14	5	18	7	19	11	28	36	17
3/21/2010	1	3	2	5	2	6	3	4	5	3	5	4	7	5	9	0	2	3	3	3	5	6	1	3	2	4	2	6	3	4	5	3	5	4	7	5	9	0	2	1	3	1	3	1	3	2	5	6	2
3/22/2010	5	15	8	22	11	28	12	18	23	10	20	15	29	20	37	2	9	12	16	14	20	26	6	16	9	23	12	30	14	20	26	11	22	17	32	22	41	3	9	4	14	5	17	6	16	9	23	29	14
3/23/2010	3	8	4	12	6	15	7	10	13	6	12	9	17	12	22	1	5	7	9	9	12	16	3	8	4	11	6	14	7	11	13	6	12	9	18	12	22	1	4	2	7	3	8	3	9	5	13	16	7
3/24/2010	3	8	4	11	6	14	8	11	14	6	12	9	18	12	22	1	4	6	8	9	13	16	3	7	4	11	5	14	7	11	14	6	12	9	17	12	22	1	4	2	6	3	8	3	8	5	12	16	7
3/25/2010	5	14	8	20	10	26	13	18	24	11	21	16	31	21	39	2	8	11	15	15	22	28	5	13	7	19	10	25	13	18	23	11	21	16	30	21	39	2	8	3	11	5	14	6	15	8	21	28	12
3/26/2010	4	13	7	19	9	24	11	16	21	9	17	13	25	17	32	2	7	11	14	12	18	23	4	12	7	18	9	23	11	16	20	9	17	13	25	17	31	2	7	3	10	4	13	5	12	7	17	22	13
3/27/2010	4	11	6	16	8	20	9	13	16	7	14	11	21	14	27	2	6	9	11	10	15	19	4	11	6	16	8	21	9	13	17	8	15	12	22	15	28	2	6	3	9	4	12	4	10	6	15	20	10
3/28/2010	2	5	3	7	4	9	4	6	8	4	7	6	11	7	14	1	3	4	5	5	8	10	2	5	3	8	4	10	4	6	8	4	8	6	12	8	15	1	3	1	4	2	5	2	5	3	8	10	4
3/29/2010	3	8	4	12	6	15	8	11	14	6	12	9	18	12	22	1	5	7	8	9	12	16	3	8	5	12	6	16	8	12	15	6	12	9	18	12	23	1	5	2	7	3	9	3	9	5	13	17	7
3/30/2010	5	15	8	22	11	28	14	20	26	11	22	17	33	22	41	2	8	12	16	16	23	30	5	16	9	23	11	30	15	22	27	12	23	18	34	23	43	3	9	4	13	5	17	6	17	9	24	31	14
3/31/2010	4	12	7	18	9	23	11	15	19	8	16	12	24	16	30	2	7	10	13	12	17	22	4	12	7	18	9	23	11	15	20	8	17	12	24	16	31	2	7	3	10	4	13	4	12	7	17	22	12
4/1/2010	3	10	5	14	7	18	7	10	13	6	12	9	18	12	23	2	5	8	10	9	12	16	3	9	5	13	6	17	7	10	12	6	12	9	17	11	22	2	5	2	7	3	10	3	8	5	12	15	9
4/2/2010	3	8	4	12	6	15	8	11	14	6	12	9	17	11	21	1	5	7	9	8	12	16	3	9	5	12	6	16	8	11	14	6	12	9	18	12	22	1	5	2	7	3	9	3	9	5	13	16	8
4/3/2010	3	10	5	14	7	18	9	13	16	7	14	10	20	14	26	2	6	8	11	10	15	20	4	11	6	15	7	19	10	14	17	7	15	11	21	14	27	2	6	3	9	4	12	4	11	6	16	21	9
4/4/2010	4	11	6	17	8	21	11	16	20	9	18	13	26	17	32	2	7	10	13	13	19	25	4	12	7	17	9	22	11	16	20	9	18	13	26	17	33	2	7	3	11	5	14	5	14	7	20	26	11
4/5/2010	4	12	7	17	9	22	11	15	19	9	17	13	24	16	31	2	7	10	13	13	19	25	4	12	7	17	9	22	10	15	19	8	17	12	24	16	31	2	7	4	10	5	13	5	13	7	19	24	12
4/6/2010	4	11	6	16	8	21	9	13	16	7	14	10	20	14	26	2	6	9	12	10	15	20	4	11	7	16	9	21	9	13	16	7	14	10	20	13	26	2	7	4	10	5	12	4	10	6	15	20	10
4/7/2010	3	9	5	12	7	16	7	10	13	6	11	8	16	11	21	2	5	7	9	8	12	16	4	9	5	13	7	17	7	10	13	6	11	9	17	11	21	2	5	3	8	4	10	3	9	5	12	16	7
4/8/2010	3	7	4	10	5	12	6	9	11	5	10	7	14	10	18	1	4	6	7	7	10	14	3	7	4	10	5	12	6	9	11	5	10	7	14	9	18	2	4	2	6	3	7	3	7	4	10	14	6
4/9/2010	3	9	5	13	7	16	8	11	14	7	13	10	19	13	24	2	5	7	9	10	14	18	3	9	5	12	7	16	8	11	14	6	13	9	18	12	23	2	5	3	7	4	9	3	9	5	13	17	8
4/10/2010	3	9	5	13	7	17	7	11	13	6	12	9	17	12	22	2	5	7	9	9	12	16	3	9	5	13	7	17	7	11	13	6	12	9	17	11	22	2	5	3	8	4	10	3	9	5	12	16	8
4/11/2010	3	7	4	10	5	13	5	7	9	4	9	6	12	8	16	2	4	6	7	6	9	11	3	7	4	10	5	13	5	7	9	4	9	6	13	8	16	2	4	2	6	3	7	2	6	3	9	12	6
4/12/2010	0	1	0	1	0	1	0	1	1	0	1	0	1	1	1	0	0	0	1	0	1	1	0	1	0	1	0	1	0	1	1	0	1	1	1	1	1	0	0	0	0	0	1	0	0	0	1	1	0
4/13/2010	2	6	3	8	4	11	5	7	9	4	9	6	12	8	16	1	3	5	6	6	8	11	2	6	3	9	4	11	5	8	10	4	9	7	13	8	16	1	3	2	5	3	6	2	6	3	9	11	5
4/14/2010	2	6	3	9	4	11	6	8	10	5	10	7	14	9	18	1	3	5	6	7	9	12	2	6	3	9	5	12	6	8	11	5	10	7	14	9	18	1	3	2	5	3	6	2	7	4	10	13	5
4/15/2010	2	7	4	10	5	13	6	8	11	5	10	7	15	10	19	1	4	6	7	7	10	13	3	8	4	11	5	14	6	9	11	5	11	8	16	10	20	2	4	2	6	3	8	3	7	4	11	14	6
4/16/2010	3	8	4	12	6	15	6	9	11	5	11	8	16	10	20	2	4	7	8	8	11	14	3	9	5	13	7	17	7	10	13	6	12	9	17	11	22	2	5	3	7	4	9	3	8	4	12	15	7
4/17/2010	2	7	4	10	5	12	6	8	10	5	10	7	14	9	18	1	4	5	7	7	10	13	3	7	4	10	5	13	6	9	11	5	10	7	15	10	19	1	4	2	6	3	7	2	7	4	10	13	6
4/18/2010	1	4	2	6	3	8	4	6	8	3	7	5	10	6	12	1	2	3	4	5	7	9	1	4	2	6	3	8	4	6	8	3	7	5	10	6	12	1	2	1	3	2	4	2	5	2	7	9	4
4/19/2010	3	9	5	13	6	17	7	11	14	6	12	9	18	11	23	2	5	7	9	9	13	16	3	9	5	13	6	17	8	11	14	6	13	9	18	12	23	2	5	3	7	4	9	3	9	5	13	17	8
4/20/2010	5	14	7	20	9	25	12	17	21	10	21	15	30	19	38	3	7	11	14	15	21	27	5	15	8	21	10	27	13	18	23	11	22	16	32	21	41	3	8	4	12	6	15	5	15	8	22	29	11
4/21/2010	3	8	4	11	5	14	7	9	12	6	11	8	17	11	21	1	4	6	8	8	12	15	3	8	4	12	6	15	7	10	12	6	12	9	17	11	22	2	5	2	7	3	8	3	8	4	12	16	7
4/22/2010	1	4	2	6	3	8	3	4	6	3	6	4	9	5	11	1	2	3	4	4	6	8	1	4	2	6	3	8	3	5	6	3	6	4	9	6	11	1	2	1	4	2	4	1	4	2	6	8	3
4/23/2010	1	4	2	6	3	7	3	5	6	3	6	4	8	5	10	1	2	3	4	4	6	7	1	4	2	6	3	8	4	5	6	3	6	4	8	5	11	1	2	1	3	2	4	1	4	2	6	8	3
4/24/2010	2	6	3	9	4	12	5	7	9	4	8	6	12	8	15	1	3	5	6	6	9	11	2	7	4	10	5	13	5	8	9	4	9	6	13	8	16	1	4	2	5	3	7	2	6	3	9	12	5
4/25/2010	0	1	0	1	0	1	0	1	1	0	1	1	1	1	1	0	0	0	1	1	1	1	0	1	0	1	0	1	0	1	1	0	1	1	1	1	2	0	0	0	1	0	1	0	1	0	1	1	0
4/26/2010	3	9	4	13	6	16	8	11	14	7	14	10	20	13	25	2	5	7	9	10	14	19	3	10	5	14	7	18	9	12	15	7	16	11	23	14	28	2	6	3	8	4	10	4	11	6	16	21	7
4/27/2010	3	9	4	12	6	16	8	11	13	6	13	9	19	12	23	2	5	7	9	9	13	17	3	9	5	13	6	17	8	11	14	7	14	10	20	13	25	2	5	3	8	3	10	3	10	5	14	18	7
4/28/2010	4	11	6	16	7	20	10	13	17	8	16	11	24	15	30	2	6	9	11	12	17	22	4	12	6	17	8	21	10	14	18	8	17	12	24	15	31	2	6	3	9	4	12	4	12	6	17	22	9
4/29/2010	2	7	4	10	5	13	6	9	11	5	11	8	16	10	20	1	4	6	8	8	11	15	3	8	4	11	5	15	7	10	12	6	12	8	17	11	22	2	4	2	7	3	8	3	9	4	12	16	6
4/30/2010	1	4	2	6	3	8	4	6	7	3	6	4	9	6	11	1	2	3	4	5	6	8	1	5	2	6	3	8	4	6	7	3	6	4	9	6	11	1	3	1	4	2	5	2	5	2	7	9	4
5/1/2010	2	7	3	10	5	13	6	8	10	5	10	7	15	9	18	1	4	6	7	7	11	14	2	7	4	11	5	14	6	8	10	5	11	7	15	9	19	1	4	2	6	3	8	3	8	4	11	15	6
5/2/2010	2	6	3	9	4	12	6	8	10	5	10	7	14	9	18	1	4	5	7	7	11	14	2	7	4	10	5	13	6	8	10	5	11	7	15	9	19	1	4	2	6	3	7	3	8	4	11	15	5
5/3/2010	3	7	4	11	5	13	7	9	12	6	12	8	17	11	22	2	4	6	8	9	13	17	3	8	4	11	6	14	7	10	12	6	13	9	18	11	23	2	5	3	7	3	8	3	10	5	14	18	6
5/4/2010	3	8	4	11	6	14	7	10	12	6	12	8	17	11	22	2	4	6	8	9	13	17	3	8	5	11	6	15	7	10	13	6	13	9	18	11	23	2	5	3	7	4	9	3	9	5	14	18	6
5/5/2010	3	7	4	10	5	12	6	9	11	5	10	7	15	9	19	2	4	6	7	8	11	15	3	7	4	10	5	13	6	9	11	5	10	7	15	9	18	2	4	2	6	3	8	3	8	4	11	14	5
5/6/2010	3	8	5	11	6	14	6	9	11	5	11	7	16	10	20	2	4	6	8	8	12	15	3	8	5	12	6	15	6	9	12	5	12	8	17	10	21	2	5	3	7	4	9	3	9	4	12	16	6
5/7/2010	5	13	7	18	10	23	11	16	20	9	20	14	29	18	36	3	7	10	13	15	21	27	5	13	8	19	10	24	12	17	21	10	21	15	30	18	38	3	7	5	11	6	14	5	15	8	22	28	10
5/8/2010	0	1	0	1	0	1	0	1	1	0	1	1	1	1	1	0	0	0	1	1	1	1	0	1	0	1	0	1	0	1	1	0	1	1	1	1	2	0	0	0	0	0	1	0	1	0	1	1	0
5/9/2010	3	7	4	10	5	13	6	9	11	5	11	7	16	10	20	2	4	6	7	8	11	15	3	7	4	10	5	13	6	9	12	5	11	8	16	10	20	2	4	3	6	3	7	3	8	4	11	15	5
5/10/2010	3	8	4	11	6	14	6	9	11	5	11	7	15	9	19	2	4	6	8	8	11	14	3	8	5	12	6	15	6	9	12	5	11	7	16	9	20	2	4	3	7	4	8	2	8	4	11	14	7
5/11/2010	3	8	5	11	6	14	6	8	10	5	10	7	15	9	19	2	4	6	8	7	10	13	3	9	5	12	6	16	6	9	11	5	11	8	16	10	20	2	5	3	7	4	9	3	8	4	11	14	7
5/12/2010	3	8	5	12	6	15	6	9	12	6	12	8	18	11	22	2	4	6	8	9	12	16	3	9	5	12	6	16	7	10	12	6	13	9	18	11	23	2	5	3	7	4	9	3	9	4	13	17	6
5/13/2010	2	5	3	7	4	8	5	7	8	3	7	5	11	6	13	1	2	4	4	5	7	10	2	5	3	7	3	9	5	7	8	3	8	5	11	7	14	1	3	2	4	2	5	2	5	3	8	10	4
5/14/2010	4	9	5	12	7	16	8	11	14	6	14	9	20	12	25	2	5	7	9	10	14	18	4	9	5	13	7	17	8	12	15	6	14	10	20	12	25	2	5	3	7	5	9	3	10	5	15	19	7
5/15/2010	3	7	4	10	6	12	5	8	10	4	10	6	14	8	17	2	4	6	7	7	10	13	3	7	4	10	6	13	6	8	10	5	10	7	14	9	18	2	4	3	6	4	8	2	7	4	11	14	6
5/16/2010	2	5	3	7	4	9	3	4	6	3	6	4	9	5	11	1	3	4	5	5	7	9	2	5	3	8	4	10	3	5	6	3	7	5	10	6	12	1	3	2	4	3	6	2	5	2	7	9	4
5/17/2010	3	7	4	10	6	13	5	7	9	5	10	7	14	9	18	2	4	5	7	7	11	13	3	7	4	10	6	13	5	8	10	5	11	7	15	9	19	2	4	3	6	4	7	2	7	4	11	14	5
5/18/2010	3	6	4	9	5	11	6	8	10	4	10	6	14	8	17	2	3	5	6	7	10	13	3	6	4	9	5	12	6	8	10	4	10	7	14	8	18	2	3	3	5	3	6	2	7	3	10	13	5
5/19/2010	3	7	4	10	6	13	6	9	11	5	11	7	16	9	20	2	4	5	7	8	11	15	3	8	5	11	6	14	6	9	11	5	12	8	17	10	21	2	4	3	6	4	7	3	8	4	12	15	6
5/20/2010	4	9	6	13	7	16	7	9	12	5	12	8	17	10	21	2	5	7	9	9	12	15	4	9	5	13	7	17	7	10	12	6	13	8	18	11	23	2	5	4	7	5	9	3	9	4	12	16	7
5/21/2010	4	9	6	13	8	17	7	10	12	5	12	8	17	10	21	3	5	7	9	8	12	15	4	10	6	14	8	18	7	10	13	6	13	9	18	11	23	3	5	4	8	5	10	3	9	4	13	16	8
5/22/2010	4	9	5	12	7	15	6	9	11	5	11	7	16	10	20	2	4	7	8	8	11	15	4	9	5	13	7	17	7	9	11	5	12	8	17	10	22	2	5	4	7	5	9	3	9	4	12	16	7
5/23/2010	2	5	3	7	4	9	4	5	7	3	7	5	10	6	12	1	3	4	5	5	7	9	2	5	3	7	4	9	4	5	7	3	7	5	10	6	13	1	3	2	4	3	5	2	5	2	8	10	4
5/24/2010	3	8	5	11	6	14	7	10	12	6	12	8	18	10	22	2	4	6	8	9	13	16	3	8	5	12	6	15	7	10	12	6	13	8	18	11	23	2	5	3	7	4	8	3	9	4	13	17	6
5/25/2010	4	9	6	13	7	16	8	11	13	6	13	9	19	11	24	3	5	7	9	10	14	18	4	10	6	13	7	17	8	11	13	6	14	9	20	12	25	2	5	4	8	5	10	3	10	5	14	19	6
5/26/2010	3	9	5	12	7	15	7	10	12	6	12	8	18	10	22	2	5	7	9	9	13	16	4	9	5	13	7	17	7	10	13	6	13	9	19	11	23	2	5	4	8	5	9	3	10	4	13	18	7
5/27/2010	4	9	6	13	7	16	7	10	12	6	13	8	19	11	23	2	5	7	9	9	13	17	4	10	6	14	7	18	8	11	13	6	14	9	20	12	25	3	5	4	8	5	10	3	10	5	14	19	8
5/28/2010	4	10	6	13	8	17	8	11	13	6	13	8	19	11	23	3	5	7	10	10	14	18	4	10	6	14	7	18	8	11	14	6	14	9	19	11	24	3	5	4	8	5	10	3	10	5	14	18	7
5/29/2010	4	9	6	13	7	16	7	11	13	6	13	9	19	11	24	2	5	7	9	10	14	18	4	10	5	13	7	17	7	11	13	6	14	9	20	11	24	2	5	4	8	5	10	3	10	5	14	19	6
5/30/2010	3	8	5	12	7	15	7	10	12	6	13	8	18	11	23	2	4	7	8	9	13	17	3	9	5	12	7	16	7	10	13	6	13	9	19	11	24	2	5	3	7	4	9	3	10	4	14	18	6
5/31/2010	4	9	6	13	7	16	7	10	13	6	13	9	19	11	24	3	5	7	9	10	14	18	4	10	6	14	8	18	8	11	14	6	15	9	20	12	25	3	6	4	8	5	10	3	11	5	15	20	8
6/1/2010	5	11	7	16	9	20	9	12	15	7	16	10	22	13	28	3	6	9	11	12	17	21	5	12	7	17	9	21	9	13	16	7	16	10	23	13	29	3	7	5	10	6	12	4	12	5	17	22	8
6/2/2010	4	9	5	13	7	16	7	10	12	5	12	8	17	10	21	2	5	7	9	9	13	16	4	9	5	13	7	16	7	10	12	5	12	8	17	10	22	2	5	4	7	5	9	3	9	4	13	16	6
6/3/2010	3	8	5	12	7	15	7	10	12	5	12	8	18	10	22	2	4	6	8	9	13	17	3	9	5	12	7	15	7	10	12	6	13	8	18	11	23	2	5	3	7	4	9	3	10	4	13	17	6
6/4/2010	3	8	5	11	6	14	6	9	11	5	12	8	17	10	21	2	4	6	8	9	12	16	3	8	5	12	6	15	7	10	12	5	13	8	18	10	22	2	5	3	7	4	8	3	9	4	13	17	6
6/5/2010	4	10	6	14	8	17	8	11	14	6	14	9	20	12	25	3	5	8	10	11	15	19	4	10	6	14	8	18	8	12	14	6	15	10	21	12	26	3	6	4	8	5	11	3	11	5	15	20	7
6/6/2010	4	10	6	14	8	18	8	11	14	6	14	9	21	12	25	3	5	8	10	11	15	19	4	10	6	15	8	19	8	11	14	6	15	10	21	12	26	3	6	4	9	5	11	3	11	5	15	20	7
6/7/2010	3	8	5	12	7	14	6	9	11	5	12	8	17	10	21	2	4	6	8	9	13	16	3	8	5	12	7	15	7	10	12	5	13	8	18	10	22	2	5	3	7	4	9	3	9	4	13	17	6
6/8/2010	3	7	4	9	5	12	6	8	10	5	11	7	16	9	19	2	4	5	7	8	12	15	3	7	4	10	5	13	6	9	11	5	12	8	17	9	21	2	4	3	6	4	7	3	9	4	12	16	5
6/9/2010	3	7	4	10	6	12	6	9	11	5	12	7	17	10	21	2	4	5	7	9	12	16	3	7	4	10	6	13	6	9	12	5	13	8	18	10	22	2	4	3	6	4	7	3	9	4	13	17	5
6/10/2010	3	9	5	12	7	15	8	11	14	6	15	9	21	12	26	2	4	6	8	11	15	20	3	9	5	12	7	16	8	12	15	7	16	10	22	12	28	2	5	3	7	4	9	3	11	5	16	20	6
6/11/2010	3	8	5	12	7	15	8	11	13	6	14	9	20	11	25	2	4	6	8	10	14	18	3	9	5	12	7	16	8	11	14	6	15	9	21	12	26	2	5	3	7	4	9	3	10	5	15	19	7
6/12/2010	5	13	8	18	10	23	10	14	18	8	18	11	26	14	32	3	7	10	13	13	19	24	5	14	8	19	10	25	11	15	18	8	19	12	27	15	34	3	7	5	11	7	13	4	14	6	19	25	10
6/13/2010	4	11	7	16	9	20	8	11	14	6	15	9	21	12	26	3	6	8	11	11	15	19	4	11	6	16	9	21	8	12	14	7	16	10	22	12	27	3	6	4	9	6	11	3	11	5	16	20	8
6/14/2010	2	6	3	8	4	10	5	7	9	4	10	6	14	8	17	1	3	4	6	7	10	13	2	6	3	8	4	11	5	7	9	4	11	7	15	8	18	1	3	2	5	3	6	2	7	3	11	14	4
6/15/2010	6	16	9	22	12	28	14	19	23	10	23	14	33	18	41	4	8	12	15	17	24	30	6	17	9	23	12	30	14	20	24	10	25	15	34	19	43	4	9	6	13	8	16	5	17	7	25	32	13
6/16/2010	7	17	10	24	13	30	14	19	23	10	24	14	34	19	41	4	9	13	16	17	24	31	7	18	10	25	13	32	14	20	24	10	25	16	35	20	44	4	9	6	14	8	17	5	18	7	25	32	13
6/17/2010	5	12	7	17	9	22	9	12	15	7	16	10	23	13	28	3	6	9	12	12	16	21	5	13	7	18	9	23	9	13	16	7	17	11	24	13	30	3	7	5	10	6	12	4	12	5	17	22	9
6/18/2010	4	10	6	13	7	17	6	8	10	5	11	7	16	9	20	2	5	7	9	8	11	15	4	10	5	14	7	18	6	9	11	5	12	7	17	9	21	2	5	4	8	5	10	2	8	4	12	15	7
6/19/2010	4	10	6	14	7	18	9	13	15	7	15	9	22	12	27	2	5	8	10	11	16	20	4	11	6	15	7	19	9	13	16	7	16	10	23	13	28	2	6	4	8	5	10	3	12	5	16	21	8
6/20/2010	7	18	10	25	13	31	14	20	24	11	25	15	35	19	43	4	9	13	17	18	25	32	7	19	10	26	13	33	15	20	25	11	26	16	36	20	45	4	10	7	15	8	18	5	19	8	26	34	14
6/21/2010	6	16	9	23	12	28	10	14	17	8	19	11	27	15	33	4	8	12	16	14	19	25	6	17	9	24	12	30	11	15	18	8	20	12	28	15	34	4	9	6	13	8	17	4	14	6	20	26	12
6/22/2010	7	18	11	26	14	32	13	18	22	10	23	14	32	18	40	4	10	14	18	17	24	30	7	20	10	27	14	35	14	19	23	10	24	15	34	18	42	4	11	7	15	9	19	5	17	7	24	32	15
6/23/2010	5	13	7	18	9	23	9	13	16	7	16	10	23	12	28	3	7	10	12	12	17	21	5	14	7	19	9	24	9	13	16	7	17	10	24	13	29	3	7	5	11	6	13	3	12	5	17	22	10
6/24/2010	3	8	5	12	6	14	6	8	10	5	11	7	16	9	20	2	4	6	8	8	12	15	3	9	5	12	6	15	6	9	10	5	12	7	16	9	20	2	5	3	7	4	8	2	9	4	12	16	6
6/25/2010	4	10	6	14	7	18	8	11	14	6	15	9	21	12	26	2	5	8	10	11	16	20	4	11	6	15	7	19	8	12	15	6	16	9	22	12	27	2	6	4	8	5	11	3	12	5	16	21	7
6/26/2010	3	8	5	12	6	14	6	9	10	5	12	7	16	9	20	2	4	6	8	9	12	15	3	9	5	12	6	15	6	9	11	5	12	7	17	9	21	2	5	3	7	4	8	3	9	4	12	16	6
6/27/2010	3	7	4	11	5	13	5	7	9	4	10	6	15	8	18	2	4	6	7	8	11	14	3	8	4	11	5	14	5	8	9	4	11	7	15	8	19	2	4	3	6	3	8	2	8	3	11	14	5
6/28/2010	4	12	7	16	9	20	8	12	14	6	15	9	22	12	27	3	6	9	11	11	16	20	4	12	6	17	9	22	9	12	15	6	16	10	23	12	28	3	7	4	10	5	12	3	12	5	16	21	8
6/29/2010	4	11	6	16	8	19	8	11	14	6	15	9	21	12	26	3	6	8	11	11	16	20	4	12	6	16	8	21	8	12	15	6	16	10	22	12	27	3	7	4	9	5	12	3	12	5	16	21	8
6/30/2010	0	1	0	1	0	1	0	1	1	0	1	0	1	1	1	0	0	0	1	1	1	1	0	1	0	1	0	1	0	1	1	0	1	0	1	1	1	0	0	0	0	0	1	0	1	0	1	1	0
7/1/2010	6	16	9	22	12	27	12	16	20	9	23	14	33	18	40	4	8	12	15	17	24	31	6	16	9	23	12	29	12	17	21	10	25	15	34	18	42	4	9	6	13	7	17	5	18	7	25	32	11
7/2/2010	3	9	5	12	6	15	6	8	10	5	12	7	17	9	20	2	4	6	8	9	12	16	3	9	5	12	6	16	6	9	10	5	12	7	17	9	21	2	5	3	7	4	9	3	9	4	13	16	6
7/3/2010	3	8	4	11	5	13	5	7	9	4	11	6	15	8	19	2	4	6	7	8	11	14	3	8	4	11	5	14	6	8	10	5	12	7	16	9	20	2	4	3	6	3	8	2	8	3	12	15	5
7/4/2010	3	7	4	10	5	12	5	7	9	4	10	6	15	8	18	2	4	5	7	8	11	14	3	7	4	10	5	13	5	8	9	4	11	7	16	8	19	2	4	2	6	3	7	2	8	3	11	14	5
7/5/2010	3	7	4	10	5	12	6	8	10	4	11	6	15	8	19	2	4	5	7	8	11	14	3	7	4	10	5	13	6	9	11	5	12	7	16	8	20	2	4	2	6	3	7	2	8	3	11	15	5
7/6/2010	6	17	9	23	12	29	12	17	20	9	23	14	33	18	40	4	8	12	15	17	24	30	6	17	9	24	12	31	12	17	21	10	25	15	34	18	42	4	9	5	13	7	16	5	17	7	24	31	11
7/7/2010	4	11	6	15	7	18	7	9	12	5	14	8	19	10	23	2	5	8	10	10	14	17	4	11	6	15	7	20	7	10	12	6	14	8	20	10	25	2	6	3	8	4	10	3	10	4	14	18	7
7/8/2010	2	7	4	10	5	12	5	6	8	4	10	5	14	7	16	1	3	5	6	7	10	12	2	7	4	10	5	13	5	7	8	4	10	6	14	7	17	1	4	2	5	3	7	2	7	3	10	13	5
7/9/2010	5	15	8	20	10	25	12	17	21	9	22	12	30	16	37	3	7	10	13	15	21	27	5	15	8	21	10	27	13	18	21	9	23	13	32	17	39	3	8	5	11	6	14	4	16	6	22	28	11
7/10/2010	6	17	9	24	12	30	14	19	23	10	24	14	34	18	41	4	9	12	16	17	24	31	6	18	9	25	12	32	14	20	24	10	25	15	35	18	43	4	9	6	14	7	17	5	18	7	25	32	13
7/11/2010	6	15	8	21	11	27	10	14	16	8	19	11	27	14	33	3	8	11	14	14	19	25	6	16	8	22	11	28	10	14	17	8	21	12	28	15	35	3	8	5	12	6	15	4	14	6	20	26	11
7/12/2010	3	8	4	11	5	14	5	6	8	4	9	5	13	7	16	2	4	6	7	7	9	12	3	8	4	12	5	15	5	7	8	4	10	6	14	7	17	2	4	3	6	3	8	2	7	3	10	12	6
7/13/2010	8	23	12	32	15	39	18	25	31	12	30	17	43	22	52	4	11	16	21	22	30	38	8	24	12	33	15	42	19	27	32	12	32	18	44	23	54	4	12	7	18	9	22	6	22	9	31	40	19
7/14/2010	11	32	17	45	22	56	23	32	39	16	40	23	56	29	68	6	16	23	30	29	40	51	11	34	17	47	22	59	24	34	41	16	42	24	58	30	71	6	17	10	25	13	31	8	30	11	41	53	26
7/15/2010	9	24	13	34	16	42	16	21	26	11	28	16	39	20	47	5	13	18	23	21	29	36	9	26	13	36	16	45	16	23	27	11	29	17	40	21	49	5	14	8	20	10	25	5	21	8	29	38	19
7/16/2010	8	22	12	31	15	38	12	17	21	10	24	14	34	18	42	5	12	17	22	19	26	33	8	24	11	32	15	40	13	18	22	10	26	15	36	18	44	5	13	7	18	9	23	5	19	7	27	34	15
7/17/2010	3	10	5	14	7	17	5	7	8	4	10	6	15	8	18	2	5	8	10	8	11	14	3	11	5	14	7	18	5	7	8	4	11	6	15	8	18	2	6	3	8	4	10	2	8	3	11	15	6
7/18/2010	6	16	8	22	11	27	12	17	20	9	22	12	31	16	37	3	8	12	16	17	23	29	6	17	8	23	11	29	12	17	21	9	23	13	32	16	39	3	9	5	13	7	17	4	17	7	24	31	13
7/19/2010	14	40	21	57	27	69	27	38	46	20	51	29	72	37	87	8	21	31	40	39	54	68	14	43	21	59	27	74	28	40	48	20	54	31	74	38	91	8	24	14	34	17	42	10	40	15	55	72	30
7/20/2010	1	2	1	3	1	4	1	2	2	1	3	2	4	2	5	0	1	2	2	2	3	4	1	2	1	3	1	4	1	2	2	1	3	2	4	2	5	0	1	1	2	1	2	1	2	1	3	4	2
7/21/2010	7	22	11	30	14	37	13	18	22	9	24	14	34	18	41	5	11	16	21	18	26	32	7	23	11	31	14	39	13	19	23	10	26	15	35	18	43	5	12	7	18	9	22	5	19	7	26	34	16
7/22/2010	6	17	9	24	11	29	11	15	18	8	20	11	28	14	34	4	9	13	16	15	21	26	6	18	9	25	11	31	11	16	19	8	21	12	29	15	35	4	10	6	14	7	18	4	16	6	21	28	12
7/23/2010	3	9	5	13	6	16	6	8	9	4	12	6	16	8	20	2	5	7	9	9	12	15	3	10	5	13	6	17	6	8	10	5	12	7	17	9	21	2	5	3	8	4	10	2	9	3	12	16	7
7/24/2010	8	23	12	32	15	38	15	20	25	11	30	17	42	22	51	5	12	17	22	23	31	40	8	24	11	32	15	41	15	22	26	12	32	18	44	22	53	5	13	7	18	10	23	6	23	9	32	41	14
7/25/2010	3	9	5	13	6	16	7	9	11	5	12	7	17	9	21	2	5	7	9	9	13	16	3	10	5	13	6	17	7	10	12	5	13	7	18	9	22	2	5	3	8	4	10	2	10	4	13	17	7
7/26/2010	3	10	5	14	6	17	5	7	9	4	11	6	15	8	18	2	5	7	9	8	11	14	3	10	5	14	6	18	5	8	9	4	12	6	16	8	19	2	6	3	8	4	10	2	9	3	12	15	8
7/27/2010	6	18	9	25	12	30	12	16	20	9	23	13	32	16	39	4	9	13	17	17	24	30	6	19	9	26	12	33	12	18	21	9	24	14	33	17	41	4	10	6	15	7	18	4	18	7	25	32	11
7/28/2010	0	1	0	1	0	1	0	1	1	0	1	0	1	1	2	0	0	1	1	1	1	1	0	1	0	1	0	1	0	1	1	0	1	1	1	1	2	0	0	0	1	0	1	0	1	0	1	1	0
7/29/2010	10	30	15	41	19	50	18	25	31	14	37	20	51	26	62	6	15	21	27	27	37	46	10	31	15	42	19	54	19	27	32	15	39	22	53	26	65	6	16	9	23	12	29	7	27	10	38	48	20
7/30/2010	1	2	1	3	1	3	1	2	2	1	2	1	3	2	4	0	1	1	2	2	2	3	1	2	1	3	1	4	1	2	2	1	3	1	4	2	4	0	1	1	2	1	2	0	2	1	3	3	1
7/31/2010	6	18	9	24	11	30	12	16	20	9	24	13	33	17	40	3	9	12	16	17	24	30	6	18	9	25	11	32	12	17	21	9	25	14	35	17	42	3	10	5	14	7	17	4	18	7	25	32	11
8/1/2010	6	19	9	25	12	31	13	18	22	10	26	14	36	18	43	4	9	13	17	19	26	33	6	19	9	26	12	33	13	19	23	10	27	15	37	18	45	4	10	5	14	7	18	5	19	7	27	34	12
8/2/2010	2	5	2	7	3	8	2	3	4	2	5	2	6	3	8	1	2	3	4	3	5	6	2	5	2	7	3	9	3	4	4	2	5	3	7	3	8	1	3	1	4	2	5	1	3	1	5	6	5
8/3/2010	8	25	12	34	16	42	15	20	25	12	31	16	43	21	51	5	12	17	22	22	30	38	8	26	12	36	16	45	15	22	26	12	33	18	44	22	54	5	13	7	19	9	23	6	22	8	31	39	16
8/4/2010	6	18	9	25	11	31	14	18	22	9	23	12	32	16	38	3	9	12	16	16	22	28	6	19	9	26	11	33	14	20	23	9	24	13	33	16	40	3	9	5	13	6	17	4	17	6	23	29	14
8/5/2010	6	18	9	25	11	31	11	16	19	9	23	12	31	15	38	3	8	12	15	16	22	27	6	19	9	26	11	33	12	17	20	9	24	13	33	16	40	3	9	5	13	6	16	4	16	6	22	28	14
8/6/2010	8	25	12	34	15	42	19	26	32	14	36	19	50	24	60	4	12	16	21	25	34	43	8	26	12	36	15	45	20	28	33	14	38	20	52	25	63	4	12	7	18	8	22	6	26	9	35	45	15
8/7/2010	5	16	8	22	10	27	12	17	21	8	22	12	31	15	37	3	8	11	14	16	22	27	5	17	8	23	10	29	13	18	21	9	23	13	32	16	39	3	8	4	12	5	15	4	16	6	22	29	10
8/8/2010	9	29	14	40	18	49	15	20	24	11	30	16	42	20	50	5	14	21	26	22	30	38	9	31	14	42	18	53	15	21	25	11	32	17	43	21	52	5	16	8	22	10	28	5	23	8	31	40	22
8/9/2010	8	25	12	34	15	42	12	17	21	9	23	12	32	16	38	4	12	18	23	17	23	29	8	26	12	36	15	45	13	18	21	9	24	13	33	16	40	4	13	7	19	9	24	4	17	6	24	30	21
8/10/2010	10	30	14	41	18	50	25	35	42	16	44	23	61	30	73	5	14	21	27	32	44	55	10	31	14	42	18	53	26	36	43	17	46	25	63	30	76	5	16	8	23	10	28	8	33	11	45	58	20
8/11/2010	12	38	18	53	23	64	32	44	52	22	58	31	81	39	97	7	19	28	36	44	60	75	12	40	18	55	23	68	33	46	55	22	62	33	84	40	101	7	21	11	30	13	38	11	45	16	61	79	23
8/12/2010	9	28	13	38	17	47	17	23	28	11	31	16	43	21	52	5	14	21	26	24	33	41	9	29	13	40	17	50	17	25	29	12	33	18	45	22	54	5	16	8	22	10	28	6	24	9	34	43	21
8/13/2010	11	34	16	47	20	57	15	21	25	11	31	16	43	21	52	6	17	25	32	24	33	41	11	36	16	48	20	61	16	22	26	12	33	18	45	21	54	6	19	10	27	12	34	6	24	8	33	43	26
8/14/2010	17	54	26	74	32	90	33	45	54	23	62	33	86	42	103	10	28	40	51	48	66	82	17	57	25	76	32	96	34	48	57	24	66	35	89	43	108	10	31	15	44	20	55	11	49	17	67	87	36
8/15/2010	12	38	18	53	23	64	26	35	42	18	49	26	68	33	82	7	20	29	36	38	52	65	12	40	18	54	23	68	26	38	45	19	52	28	71	34	85	7	22	11	31	14	39	9	39	13	53	68	24
8/16/2010	6	20	10	28	12	34	10	14	17	7	20	11	28	14	34	4	11	15	20	16	22	27	6	22	9	29	12	37	10	15	18	8	22	11	29	14	35	4	12	6	17	7	21	4	16	6	22	28	14
8/17/2010	0	1	0	1	1	1	0	1	1	0	1	0	1	1	2	0	0	1	1	1	1	1	0	1	0	1	1	2	0	1	1	0	1	1	1	1	2	0	0	0	1	0	1	0	1	0	1	1	1
8/18/2010	6	18	9	26	11	31	12	16	19	9	24	12	32	16	39	3	10	14	18	18	25	31	6	19	9	26	11	33	12	17	20	9	25	13	34	16	41	3	10	5	15	7	19	4	19	6	26	33	12
8/19/2010	10	31	14	43	18	52	18	24	30	13	37	19	51	25	62	6	16	23	29	29	39	49	10	33	14	44	18	55	18	26	31	14	39	21	53	25	64	6	18	9	25	11	31	7	30	10	40	51	18
8/20/2010	8	27	13	37	16	45	18	25	30	14	38	19	52	25	62	5	14	20	26	29	39	49	8	29	12	38	16	49	19	27	32	14	40	21	54	26	65	5	15	7	22	10	27	7	30	10	41	52	17
8/21/2010	8	25	11	34	14	41	14	20	24	10	29	15	39	19	47	4	13	18	23	22	30	37	8	26	11	35	14	44	15	21	25	11	30	16	41	19	49	4	14	7	20	9	25	5	22	8	31	39	16
8/22/2010	4	13	6	18	8	22	5	7	8	3	9	4	12	6	15	2	7	9	12	7	9	11	4	14	6	18	8	23	5	7	8	3	9	5	13	6	15	2	7	3	10	5	13	2	7	2	9	12	8
8/23/2010	6	20	9	27	11	33	16	22	27	12	32	16	44	21	53	3	10	14	18	24	33	41	6	21	9	28	11	35	17	24	28	12	34	18	46	21	55	3	11	5	15	7	19	5	24	8	34	43	13
8/24/2010	11	36	16	49	21	59	22	29	36	16	44	22	60	29	72	6	18	25	32	32	44	55	11	37	16	50	21	63	22	32	37	16	46	24	63	29	75	6	19	9	28	12	34	7	33	11	46	58	21
8/25/2010	10	33	15	45	19	54	19	26	31	14	39	19	53	25	64	5	16	22	28	28	38	47	10	34	15	46	19	58	19	28	32	14	41	21	55	26	67	5	17	8	25	10	30	6	28	10	39	49	19
8/26/2010	6	19	8	25	10	31	11	15	18	8	22	11	31	14	36	3	9	12	16	16	21	27	6	19	8	26	10	33	11	16	18	8	24	12	32	15	38	3	9	4	14	6	17	4	16	5	22	28	11
8/27/2010	5	18	8	24	10	30	15	21	25	10	27	14	37	17	44	3	8	12	15	19	26	32	5	19	8	25	10	32	16	22	26	10	29	15	39	18	47	3	9	4	13	5	16	4	20	6	27	34	13
8/28/2010	8	28	13	38	16	47	24	33	40	16	45	22	62	29	73	4	13	19	24	31	43	54	8	29	13	40	16	50	25	35	41	17	47	24	64	30	77	4	14	7	20	8	25	7	32	11	44	56	21
8/29/2010	10	34	15	46	19	55	22	30	36	15	43	21	59	27	70	5	16	22	28	30	41	51	10	35	15	48	19	59	23	32	38	16	46	23	62	28	74	5	17	8	24	10	30	7	31	10	42	54	22
8/30/2010	12	41	18	56	23	68	34	46	56	22	62	31	85	39	101	6	19	27	34	43	59	74	12	43	18	58	23	72	35	49	58	23	66	33	88	40	106	6	20	9	29	12	36	10	45	15	61	77	28
8/31/2010	13	44	19	60	25	73	31	42	50	20	55	27	76	35	90	6	20	29	37	39	53	65	13	46	19	63	25	78	32	44	52	20	59	30	79	36	94	6	22	10	32	13	39	9	40	13	54	68	32
9/1/2010	6	22	10	30	12	36	13	18	22	9	25	12	35	16	41	3	10	14	18	17	24	30	6	23	10	31	12	38	14	19	23	9	27	13	36	16	43	3	11	5	16	6	19	4	18	6	24	31	16
9/2/2010	5	17	7	23	9	28	15	21	25	11	30	15	42	19	49	2	8	11	14	21	29	36	5	18	7	24	9	30	16	22	26	11	32	16	43	20	51	2	8	4	12	5	15	5	22	7	29	37	12
9/3/2010	10	34	15	47	19	56	29	39	47	19	54	26	74	34	87	5	16	23	29	39	53	66	10	36	15	48	19	60	30	42	49	20	57	29	76	35	91	5	17	8	25	10	31	9	40	13	54	69	22
9/4/2010	9	31	13	42	17	50	26	36	43	18	51	25	70	32	84	5	14	21	26	38	52	64	9	32	13	43	17	54	27	38	45	19	54	27	73	33	87	5	16	7	23	9	28	8	39	12	53	67	22
9/5/2010	12	42	18	57	23	69	29	40	47	19	54	26	74	34	88	6	20	29	37	40	55	68	12	44	18	59	23	74	30	42	50	20	57	29	76	35	91	6	22	10	32	12	39	9	41	13	56	71	28
9/6/2010	13	46	20	63	25	75	30	40	48	19	53	26	73	34	87	7	23	33	42	41	56	69	13	48	20	64	25	81	30	43	50	19	57	28	76	34	91	7	25	11	36	14	45	9	42	13	57	72	31
9/7/2010	4	15	6	20	8	24	11	15	18	8	23	11	31	14	37	2	8	11	14	18	24	30	4	15	6	21	8	26	11	16	18	8	24	12	33	15	39	2	8	4	12	5	15	4	18	6	25	32	12
9/8/2010	12	43	19	59	23	71	29	39	47	19	56	28	77	35	92	7	22	32	41	45	60	75	12	45	18	60	23	76	30	42	49	20	60	30	80	36	95	7	25	11	35	14	43	10	45	14	62	78	26
9/9/2010	13	43	19	59	23	71	30	40	48	20	59	29	80	37	95	7	22	32	40	45	61	76	13	46	18	61	23	76	31	43	51	21	62	31	83	37	99	7	24	11	35	13	43	10	46	15	63	80	27
9/10/2010	10	35	15	48	19	57	22	30	36	16	46	22	62	28	74	5	18	25	32	34	47	57	10	37	15	49	19	61	23	32	38	16	48	24	64	29	77	5	19	8	27	11	34	8	35	11	48	60	22
9/11/2010	25	86	37	117	46	141	59	80	96	38	111	53	150	69	179	13	43	62	79	84	113	140	25	91	36	121	46	151	61	85	100	39	117	58	157	70	186	13	47	20	67	26	84	18	86	27	116	147	56
9/12/2010	1	4	2	6	2	7	3	4	4	2	5	3	7	3	8	1	2	3	4	4	5	7	1	4	2	6	2	7	3	4	5	2	6	3	7	3	9	1	2	1	3	1	4	1	4	1	6	7	3
9/13/2010	8	29	12	39	15	47	14	20	24	11	31	15	42	19	50	4	14	20	26	24	32	40	8	30	12	40	15	50	15	21	25	11	33	16	44	19	52	4	16	7	22	9	28	5	24	7	33	42	17
9/14/2010	8	30	12	40	16	48	17	24	28	13	37	18	50	23	59	4	15	21	26	27	37	46	8	31	12	41	16	52	18	25	29	13	39	19	52	23	62	4	16	7	23	9	28	6	28	9	38	48	16
9/15/2010	12	43	18	59	23	70	31	42	50	20	59	28	80	36	95	6	21	30	38	43	58	71	12	45	18	60	23	75	32	45	52	21	62	31	83	37	99	6	23	9	32	12	40	9	44	13	60	75	24
9/16/2010	21	76	32	103	40	124	50	67	80	33	97	46	132	59	156	11	37	52	66	71	96	118	21	80	31	106	40	132	51	72	83	34	103	50	137	61	163	11	40	17	57	22	70	15	72	22	98	124	43
9/17/2010	4	15	6	20	8	24	9	13	15	6	17	8	23	10	27	2	7	10	13	12	16	20	4	15	6	21	8	26	10	14	16	6	18	9	24	10	28	2	8	3	11	4	14	3	12	4	17	21	11
9/18/2010	14	51	21	68	26	82	37	49	59	22	66	31	89	40	105	7	24	34	43	47	63	78	14	53	21	71	26	88	38	53	61	23	70	34	93	41	110	7	26	11	38	14	46	10	48	15	65	82	28
9/19/2010	12	46	19	61	23	74	30	40	48	19	56	26	76	34	90	6	21	30	38	40	53	66	12	47	19	63	23	79	31	43	50	20	60	29	79	35	94	6	23	9	33	12	41	8	40	12	55	69	28
9/20/2010	9	34	14	45	17	55	22	30	36	15	45	21	60	27	71	5	16	22	28	31	42	52	9	35	14	47	17	58	23	32	37	16	47	23	63	27	74	5	17	7	24	9	30	7	32	10	43	55	21
9/21/2010	11	40	16	54	21	65	26	35	41	19	55	26	75	33	88	5	19	26	33	38	52	64	11	42	16	56	21	70	27	37	43	19	58	28	78	34	92	5	20	8	29	11	35	8	39	12	54	67	22
9/22/2010	8	28	11	38	14	45	22	30	36	14	40	19	55	24	64	4	13	18	23	28	38	47	8	29	11	39	14	48	23	32	37	14	43	20	57	25	67	4	14	6	20	7	25	6	29	9	39	49	16
9/23/2010	13	46	19	63	24	75	39	52	63	24	72	33	97	42	114	6	22	31	39	51	69	85	13	49	19	65	24	80	40	56	65	25	76	36	101	44	119	6	23	9	34	12	41	11	53	16	71	89	26
9/24/2010	8	31	13	42	16	51	23	31	37	16	46	21	63	27	74	4	15	21	26	33	45	55	8	33	13	44	16	54	24	33	39	16	49	23	65	28	77	4	16	6	23	8	28	7	34	10	46	58	19
9/25/2010	11	42	17	57	21	68	34	46	55	22	65	30	88	38	103	5	20	28	35	46	63	77	11	44	17	59	21	73	36	49	57	23	69	33	92	40	108	5	21	9	31	11	38	10	48	14	64	81	23
9/26/2010	16	59	23	79	30	94	39	53	63	26	77	36	105	46	123	7	27	38	48	55	74	91	16	61	23	82	30	101	41	56	66	27	82	39	109	47	129	7	29	12	42	15	52	11	56	17	76	95	35
9/27/2010	10	39	15	52	19	63	23	32	38	15	44	20	60	26	70	5	18	25	32	32	43	53	10	41	15	54	19	67	24	34	39	15	47	22	62	27	73	5	19	8	28	10	34	7	33	10	44	55	25
9/28/2010	8	30	12	40	15	48	22	29	35	15	45	21	61	26	71	4	14	20	25	32	44	54	8	31	12	42	15	51	22	31	36	15	48	22	63	27	74	4	15	6	21	8	26	7	33	10	45	56	15
9/29/2010	16	61	24	82	30	97	46	62	74	28	84	39	114	49	134	8	29	41	51	62	83	102	16	63	24	84	30	104	48	66	77	29	89	42	118	50	139	8	31	12	44	15	55	13	63	18	85	107	31
9/30/2010	14	52	21	70	26	84	38	51	61	24	73	33	99	43	116	7	25	35	44	53	72	89	14	55	20	72	26	90	39	54	63	25	77	36	102	44	121	7	27	10	38	13	47	11	55	16	74	93	31
10/1/2010	11	40	16	54	20	65	24	33	39	17	52	24	70	30	83	5	19	27	34	38	51	63	11	42	16	56	20	69	25	35	40	18	55	26	73	31	86	5	21	8	30	10	36	8	39	11	52	66	28
10/2/2010	7	25	10	33	12	40	13	18	21	9	28	13	38	16	44	3	12	16	21	20	28	34	7	26	10	34	12	42	14	19	22	10	30	14	39	17	46	3	13	5	18	6	22	4	21	6	28	35	15
10/3/2010	16	60	23	80	29	96	40	54	64	25	76	35	102	44	120	8	29	41	52	57	76	94	16	63	23	83	29	102	42	58	67	26	81	38	106	45	125	8	31	12	44	15	55	12	58	17	78	98	29
10/4/2010	20	77	30	103	37	123	49	66	78	31	96	44	129	55	151	10	37	53	67	71	96	118	20	80	30	106	38	132	51	70	82	32	101	47	134	57	157	10	40	15	57	20	71	15	73	21	99	124	39
10/5/2010	12	44	17	59	21	71	27	36	43	19	57	26	77	33	90	6	22	31	39	43	58	71	12	46	17	61	21	75	28	39	45	19	60	28	79	34	94	6	24	9	33	11	41	9	44	13	60	75	26
10/6/2010	6	24	9	33	12	39	12	16	19	10	29	13	39	17	46	3	12	17	21	22	30	36	6	25	9	33	12	41	12	17	20	10	31	14	40	17	47	3	13	5	18	6	23	4	23	6	31	38	14
10/7/2010	13	50	19	68	24	80	29	39	46	18	54	24	72	31	85	6	24	34	43	40	53	65	13	53	19	70	24	86	30	41	47	18	57	26	75	32	88	6	26	10	37	13	46	8	40	12	55	68	29
10/8/2010	21	83	32	111	40	132	48	65	76	30	92	42	124	53	145	10	39	55	69	67	89	110	21	87	31	114	40	141	50	69	79	31	98	45	129	54	151	10	42	16	60	20	74	13	68	19	92	115	43
10/9/2010	14	54	21	73	26	86	30	40	48	21	63	28	84	36	99	7	25	36	45	45	61	75	14	57	21	75	26	92	31	43	50	21	67	31	88	37	103	7	28	10	39	13	48	9	46	13	63	78	25
10/10/2010	18	72	27	96	34	114	41	55	65	26	80	36	108	46	126	9	34	49	61	60	80	98	18	75	27	99	34	122	42	59	68	27	85	39	112	47	131	9	37	14	53	18	65	12	61	17	82	102	37
10/11/2010	16	61	23	82	29	97	33	44	52	21	64	29	86	36	100	8	30	42	53	48	64	78	16	64	23	85	29	104	34	47	54	21	68	31	89	37	105	8	32	12	46	15	56	9	48	14	65	82	37
10/12/2010	11	43	16	58	21	69	21	27	32	14	42	19	56	24	65	5	21	29	37	31	41	50	11	45	16	60	21	74	21	29	34	14	44	20	58	24	68	5	23	8	32	11	39	6	31	9	42	53	27
10/13/2010	12	47	18	63	22	75	23	31	36	16	49	22	66	28	77	6	23	32	40	36	48	59	12	49	18	65	22	80	24	33	38	16	52	24	69	29	80	6	25	9	35	12	43	7	37	10	50	62	22
10/14/2010	17	66	25	88	31	104	38	50	60	24	74	33	99	42	115	8	32	44	56	54	72	88	17	69	25	91	31	111	39	54	62	25	78	36	103	43	120	8	34	12	49	16	60	11	55	15	74	92	31
10/15/2010	23	93	35	124	43	147	52	69	81	32	101	44	135	56	157	11	44	62	78	72	97	118	23	97	35	128	43	157	54	74	85	33	107	48	140	58	163	11	47	17	68	22	83	14	74	21	100	124	49
10/16/2010	13	51	19	69	24	81	24	33	38	17	51	23	69	29	80	6	24	34	43	37	49	60	13	54	19	71	24	87	25	35	40	17	54	25	71	29	83	6	26	9	37	12	45	7	37	10	50	63	32
10/17/2010	9	35	13	47	16	56	16	21	25	11	33	15	45	18	52	4	17	23	29	24	32	39	9	37	13	49	16	60	16	22	26	11	35	16	46	19	54	4	18	6	25	8	31	5	24	7	33	41	20
10/18/2010	21	84	31	112	39	132	48	65	76	30	92	40	123	51	143	10	39	54	68	66	88	108	21	88	31	116	39	141	50	69	79	30	98	44	128	53	149	10	42	15	60	19	73	13	67	19	91	113	40
10/19/2010	21	84	31	112	39	132	46	62	73	29	91	40	122	51	142	9	39	54	68	65	87	106	21	88	31	116	39	141	48	66	76	30	97	43	127	52	148	9	42	15	59	19	73	13	67	18	90	111	43
10/20/2010	15	62	23	82	28	97	30	40	47	20	63	28	85	35	98	7	29	40	50	46	61	74	15	65	23	85	28	104	31	43	49	21	67	30	88	36	102	7	31	11	44	14	54	9	47	13	63	78	34
10/21/2010	9	38	14	51	17	60	17	23	27	12	37	16	50	21	58	4	18	25	31	27	36	44	9	40	14	52	17	64	18	24	28	12	40	18	52	21	60	4	19	7	27	9	33	5	28	8	37	46	22
10/22/2010	20	80	29	106	36	126	46	61	72	27	85	37	113	46	131	9	37	52	65	61	81	99	20	84	29	110	36	134	47	65	75	28	90	40	117	48	137	9	40	14	57	18	69	12	62	17	83	103	40
10/23/2010	25	100	37	133	46	158	53	71	83	33	104	45	138	57	160	11	46	65	81	74	100	121	25	105	36	138	46	168	55	75	86	34	110	49	144	58	167	11	50	17	71	22	87	14	76	21	102	127	53
10/24/2010	17	68	25	90	31	107	32	43	51	22	68	30	91	37	105	8	32	44	55	49	66	80	17	71	25	93	31	114	33	46	52	22	72	32	94	38	110	8	34	12	48	15	59	10	50	14	67	84	38
10/25/2010	12	50	18	67	23	79	23	30	35	16	49	21	66	27	76	6	24	33	41	36	48	59	12	53	18	69	23	84	23	32	37	16	52	23	68	28	79	6	25	9	36	11	44	7	37	10	49	61	27
10/26/2010	18	73	26	97	33	115	41	55	64	25	78	34	104	43	121	8	34	47	59	56	75	92	18	77	26	100	33	123	43	58	67	25	83	37	108	44	126	8	36	12	51	16	63	11	58	16	77	96	37
10/27/2010	25	103	37	137	46	162	56	74	87	34	109	47	145	59	168	11	47	66	83	78	104	127	25	108	37	142	46	173	58	79	91	35	115	51	150	61	174	11	51	17	72	22	89	15	80	21	107	133	53
10/28/2010	19	80	29	106	36	125	37	49	58	25	79	34	105	43	122	9	37	52	65	57	77	93	19	84	28	109	36	134	39	53	60	26	84	37	109	44	126	9	40	13	56	17	69	11	59	16	79	97	42
10/29/2010	12	51	18	68	23	80	22	30	35	16	50	21	66	27	77	6	24	34	42	37	49	60	12	54	18	70	23	85	23	31	36	16	53	23	69	28	80	6	26	9	36	11	45	7	38	10	50	62	27
10/30/2010	17	72	26	96	32	113	39	51	60	24	76	33	101	41	117	8	33	46	58	55	73	89	17	76	26	99	32	121	40	55	63	24	81	35	105	42	121	8	36	12	50	15	62	10	56	15	75	93	37
10/31/2010	21	88	31	117	39	137	49	65	76	30	95	40	125	51	145	9	40	56	69	67	90	109	21	92	31	120	39	146	51	69	79	30	100	44	130	52	150	9	43	14	60	18	74	13	69	18	92	114	46
11/1/2010	17	70	25	93	31	110	36	48	56	23	74	31	98	40	113	7	32	45	56	53	71	86	17	74	25	96	31	117	37	51	58	24	78	34	101	41	117	7	35	11	49	15	60	10	54	14	73	90	36
11/2/2010	26	109	38	145	48	170	50	66	77	31	99	42	131	53	152	12	50	70	88	72	96	117	26	114	38	149	48	181	51	70	80	32	105	46	136	54	158	12	54	18	77	23	94	13	74	19	99	122	53
11/3/2010	21	87	30	115	38	135	37	49	57	23	75	32	99	40	114	9	40	56	70	55	73	88	21	91	30	118	38	144	38	52	59	24	79	34	102	41	118	9	43	14	61	18	75	10	56	15	75	92	40
11/4/2010	12	53	18	70	23	82	23	31	36	16	50	21	66	27	76	6	25	34	43	37	49	59	12	55	18	72	23	87	24	33	38	16	53	23	68	27	79	6	27	9	37	11	46	7	38	10	50	62	28
11/5/2010	17	74	26	98	32	115	36	48	56	23	75	32	99	40	114	8	34	48	60	55	73	88	17	77	26	101	32	122	37	51	58	24	79	34	103	41	118	8	37	12	53	15	64	10	56	15	75	93	39
11/6/2010	25	104	36	137	45	161	54	71	83	33	107	45	141	57	162	11	48	67	84	77	102	124	25	109	36	142	45	172	56	76	87	34	113	49	146	58	169	11	52	17	73	21	89	14	79	20	105	130	49
11/7/2010	30	126	44	167	54	196	59	78	91	37	119	50	158	63	181	13	58	81	101	86	114	138	30	132	44	173	54	209	61	84	95	38	126	54	164	65	189	13	63	20	88	26	108	16	88	23	117	144	60
11/8/2010	15	63	22	84	27	98	25	33	38	17	54	23	72	29	82	7	29	41	51	40	52	63	15	66	22	87	27	105	26	35	40	17	58	25	74	29	86	7	32	10	45	13	55	7	40	10	54	66	30
11/9/2010	9	39	13	51	17	60	17	23	26	12	37	16	49	20	57	4	18	25	32	27	36	44	9	41	13	53	17	64	18	24	28	12	40	17	51	20	59	4	20	6	28	8	34	5	28	7	37	46	18
11/10/2010	22	96	33	127	41	148	51	67	78	31	101	42	133	53	153	10	44	61	77	73	96	117	22	101	33	131	41	158	52	71	81	32	107	46	138	54	159	10	48	15	67	19	82	13	74	19	99	122	43
11/11/2010	25	109	37	144	46	168	58	76	89	36	116	49	154	61	176	11	50	70	87	84	111	134	25	114	37	149	46	179	60	81	93	37	124	53	159	62	183	11	54	17	76	22	93	15	85	22	114	140	50
11/12/2010	20	87	30	115	37	134	40	53	62	26	85	35	112	44	129	9	40	56	70	62	82	99	20	91	30	119	37	143	42	57	64	27	90	38	116	46	134	9	43	14	61	17	74	11	63	16	84	103	42
11/13/2010	25	108	37	142	46	166	46	61	71	28	91	38	120	47	138	11	50	70	87	67	88	107	25	113	37	147	46	177	48	65	74	29	97	41	125	49	143	11	54	17	76	22	93	12	68	17	91	111	49
11/14/2010	18	80	27	105	33	122	33	44	51	20	66	27	87	34	99	8	36	50	63	47	63	76	18	83	27	108	33	130	34	47	53	21	70	30	90	35	103	8	39	12	55	15	67	9	48	12	64	79	34
11/15/2010	12	54	18	71	23	83	25	32	38	16	52	22	69	27	79	5	25	34	42	38	50	60	12	57	18	73	23	89	25	34	39	16	56	23	72	28	82	5	26	8	37	10	45	7	38	10	51	63	25
11/16/2010	18	81	27	106	34	124	39	51	60	25	82	34	108	43	124	8	37	51	64	59	78	95	18	85	27	109	34	132	40	55	62	26	87	37	112	44	129	8	40	12	56	16	68	11	61	15	80	99	37
11/17/2010	21	90	30	118	38	138	44	58	67	27	90	37	118	46	135	9	42	58	72	65	86	104	21	95	30	122	38	147	46	62	70	28	95	40	122	47	140	9	45	14	63	17	77	12	67	17	88	109	39
11/18/2010	22	96	32	126	40	147	43	56	66	27	88	36	115	45	131	9	44	61	75	63	83	100	22	101	32	130	40	157	44	60	68	27	93	39	119	46	136	9	47	14	66	18	81	11	64	16	85	105	38
11/19/2010	1	5	2	7	2	8	2	3	3	1	5	2	6	2	7	1	2	3	4	3	5	6	1	6	2	7	2	9	2	3	4	2	5	2	7	3	8	1	3	1	4	1	4	1	4	1	5	6	2
11/20/2010	9	41	14	54	17	63	16	21	24	11	35	14	46	18	53	4	19	26	32	25	33	40	9	43	14	56	17	67	16	22	25	11	37	16	48	18	55	4	20	6	28	8	34	4	26	6	34	42	17
11/21/2010	27	122	41	160	50	187	60	79	91	38	125	51	164	64	188	12	56	78	96	91	120	144	27	128	40	165	50	199	62	84	95	39	133	55	170	66	195	12	60	18	84	23	103	16	93	23	123	151	51
11/22/2010	2	8	3	10	3	12	4	5	6	2	8	3	10	4	12	1	4	5	6	6	8	9	2	8	3	11	3	13	4	5	6	2	8	3	11	4	12	1	4	1	5	1	7	1	6	1	8	10	3
11/23/2010	16	71	23	93	29	108	32	42	49	21	69	28	90	35	102	7	32	45	56	50	66	79	16	74	23	96	29	115	33	45	51	21	73	30	93	36	106	7	35	10	49	13	60	9	51	13	67	82	29
11/24/2010	16	72	24	94	29	110	29	39	45	19	64	26	84	33	96	7	33	45	56	46	61	73	16	76	24	97	29	117	30	41	47	20	68	28	87	33	99	7	35	10	49	13	60	8	47	12	63	77	30
11/25/2010	5	21	7	27	8	31	9	12	14	6	19	8	24	9	28	2	9	13	16	14	18	21	5	22	7	28	8	33	9	13	14	6	20	8	25	10	29	2	10	3	14	4	17	2	14	3	18	22	9
11/26/2010	11	48	16	63	20	73	22	29	33	14	47	19	61	24	70	5	22	30	38	34	45	54	11	51	16	65	20	78	23	31	35	14	50	21	63	24	72	5	24	7	33	9	40	6	35	9	46	57	17
11/27/2010	20	89	29	117	36	135	40	52	60	27	89	36	116	45	132	8	40	56	70	65	86	103	20	93	29	120	36	144	41	55	62	27	94	39	120	46	137	8	44	13	61	16	74	11	67	16	88	107	33
11/28/2010	6	29	9	38	12	44	13	16	19	8	26	11	34	13	39	3	13	18	23	19	25	30	6	30	9	39	12	47	13	17	20	8	28	11	35	13	40	3	14	4	20	5	24	3	20	5	26	32	14
11/29/2010	21	93	30	122	37	141	40	52	60	27	91	36	118	46	135	9	42	59	73	66	87	105	21	97	30	125	37	150	41	56	63	28	96	40	122	47	140	9	46	13	64	17	78	12	68	17	90	110	35
11/30/2010	1	7	2	9	3	10	3	4	4	2	7	3	9	3	10	1	3	4	5	5	6	8	1	7	2	9	3	11	3	4	5	2	7	3	9	3	10	1	3	1	5	1	6	1	5	1	7	8	2
12/1/2010	8	36	11	47	14	54	18	23	27	11	37	15	48	19	55	3	16	22	28	27	35	42	8	37	11	48	14	58	18	25	28	11	39	16	50	19	57	3	17	5	24	6	30	5	27	7	36	44	15
12/2/2010	9	39	13	52	16	60	18	23	27	11	38	15	50	19	57	4	18	25	31	28	36	44	9	41	13	53	16	64	18	25	28	12	41	17	52	20	59	4	19	5	27	7	33	5	28	7	37	46	17
12/3/2010	8	38	12	50	15	58	16	21	24	12	39	16	51	20	58	4	17	24	30	29	38	45	8	40	12	51	15	62	17	22	25	12	42	17	53	20	60	4	19	5	26	7	32	5	29	7	39	47	14
12/4/2010	9	40	13	52	16	60	18	23	27	11	39	15	50	19	57	4	18	25	31	28	37	44	9	42	13	54	16	64	18	25	28	12	41	17	52	20	59	4	20	6	28	7	33	5	29	7	38	46	15
12/5/2010	18	82	26	108	32	124	37	48	55	24	82	33	107	41	121	7	37	51	63	58	76	92	18	86	26	111	32	132	38	51	57	25	87	35	111	42	126	7	40	11	55	14	67	10	59	14	78	96	30
12/6/2010	6	29	9	38	12	44	13	18	20	8	28	11	36	14	41	3	13	18	22	20	26	31	6	31	9	39	12	47	14	19	21	9	30	12	38	14	43	3	14	4	20	5	24	3	20	5	27	33	14
12/7/2010	6	27	9	35	11	41	12	16	19	8	27	11	35	13	40	2	12	17	21	20	26	31	6	28	9	36	11	43	13	17	19	8	29	12	37	14	42	2	13	4	18	5	22	3	20	5	26	32	11
12/8/2010	11	49	15	64	19	74	21	28	32	13	46	18	60	23	67	4	22	31	38	33	44	52	11	51	15	66	19	78	22	30	34	14	49	20	62	23	70	4	24	7	33	8	40	6	34	8	45	55	19
12/9/2010	10	46	14	60	18	69	19	25	28	12	42	17	55	21	62	4	21	29	36	31	40	48	10	48	14	61	18	73	20	26	30	13	45	18	57	21	64	4	23	6	31	8	38	5	31	7	41	50	18
12/10/2010	7	32	10	41	12	48	13	16	19	8	28	11	37	14	41	3	15	20	25	21	27	33	7	33	10	42	12	51	13	17	20	9	30	12	38	14	43	3	16	4	22	6	27	4	21	5	28	34	13
12/11/2010	8	39	12	50	15	58	15	20	23	11	37	15	48	18	54	3	18	25	31	27	36	43	8	41	12	52	15	62	16	21	24	11	39	16	50	19	56	3	19	5	27	7	33	5	28	7	36	44	14
12/12/2010	5	21	7	28	8	32	9	11	13	6	21	8	27	10	30	2	10	14	17	15	20	24	5	22	7	28	8	34	9	12	14	6	22	9	28	10	31	2	11	3	15	4	18	3	15	4	20	25	8
12/13/2010	6	28	9	37	11	42	13	17	19	8	29	11	37	14	42	3	13	18	22	21	28	33	6	30	9	38	11	45	13	18	20	9	30	12	38	14	43	3	14	4	20	5	24	4	21	5	28	34	10
12/14/2010	9	44	14	57	17	66	19	25	29	13	43	17	56	21	63	4	21	29	35	32	42	51	9	46	14	59	17	70	20	27	30	13	46	18	58	21	65	4	22	6	31	8	38	5	33	8	43	53	16
12/15/2010	8	37	12	48	14	55	14	18	21	10	34	13	44	16	50	3	18	24	30	26	34	40	8	39	11	49	14	59	14	19	21	10	36	14	45	17	51	3	19	5	26	6	32	4	26	6	35	42	14
12/16/2010	5	24	7	30	9	35	9	12	13	6	22	9	29	11	32	2	11	15	19	17	22	26	5	25	7	31	9	37	9	12	14	7	24	9	30	11	34	2	12	3	17	4	20	3	17	4	23	27	9
12/17/2010	7	33	10	43	13	49	14	19	21	10	35	13	45	17	50	3	15	21	26	25	33	40	7	35	10	44	13	52	15	20	22	10	37	15	46	17	52	3	16	4	23	6	28	4	26	6	34	41	11
12/18/2010	5	26	8	34	10	39	12	16	18	8	28	11	36	14	41	2	12	17	21	21	28	33	5	27	8	35	10	41	12	17	19	8	30	12	38	14	42	2	13	4	18	4	22	4	22	5	28	35	9
12/19/2010	4	21	6	27	8	31	9	12	13	6	22	9	29	11	32	2	10	13	17	17	22	26	4	22	6	28	8	33	9	12	14	7	24	9	30	11	33	2	11	3	15	4	18	3	17	4	22	27	7
12/20/2010	5	23	7	30	9	34	10	12	14	7	24	9	31	12	35	2	11	15	18	18	24	28	5	24	7	31	9	36	10	13	15	7	26	10	32	12	37	2	12	3	16	4	19	3	19	4	24	30	7
12/21/2010	4	18	6	24	7	27	7	9	11	5	18	7	23	8	26	2	9	12	15	13	17	21	4	19	6	25	7	29	7	10	11	5	19	7	24	9	27	2	9	2	13	3	16	2	14	3	18	22	6
12/22/2010	9	42	13	54	16	63	16	21	24	12	41	16	52	20	59	4	20	27	33	30	40	47	9	44	13	56	16	67	17	23	25	12	43	17	54	20	61	4	21	6	29	7	36	5	31	7	41	49	14
12/23/2010	1	6	2	7	2	8	2	3	3	2	5	2	7	3	8	0	3	4	4	4	5	6	1	6	2	7	2	9	2	3	3	2	6	2	7	3	8	0	3	1	4	1	5	1	4	1	5	7	2
12/24/2010	3	12	4	16	5	18	5	7	8	4	14	5	18	7	20	1	6	8	10	10	14	16	3	13	4	16	5	19	6	8	8	4	15	6	19	7	21	1	6	2	8	2	10	2	11	2	14	17	4
12/25/2010	5	22	7	29	8	33	9	12	14	7	23	9	29	11	33	2	10	14	18	17	22	27	5	23	7	30	8	35	10	13	14	7	24	10	31	11	34	2	11	3	15	4	19	3	18	4	23	28	7
12/26/2010	4	20	6	26	8	30	8	11	12	6	20	8	26	10	29	2	10	13	16	15	20	24	4	21	6	27	8	32	8	11	13	6	21	8	27	10	30	2	10	3	14	3	17	2	16	4	20	25	7
12/27/2010	3	13	4	16	5	19	5	6	7	4	13	5	16	6	18	1	6	8	10	10	12	15	3	13	4	17	5	20	5	7	8	4	13	5	17	6	19	1	6	2	9	2	11	2	10	2	13	15	4
12/28/2010	4	21	6	27	8	30	8	11	12	6	22	8	28	10	31	2	10	13	16	16	21	25	4	21	6	27	8	32	9	11	13	6	23	9	29	10	32	2	10	3	14	3	17	3	17	4	22	26	6
12/29/2010	5	25	8	33	9	37	10	13	15	7	24	9	30	11	34	2	12	16	20	18	23	27	5	27	8	34	9	40	11	14	16	7	25	10	31	11	35	2	13	3	17	4	21	3	18	4	23	28	9
12/30/2010	4	17	5	23	6	26	6	8	10	4	16	6	20	7	23	1	8	11	14	12	15	18	4	18	5	23	6	27	7	9	10	5	17	7	21	8	24	1	9	2	12	3	14	2	12	3	16	19	6
12/31/2010	2	12	3	15	4	17	4	5	6	3	11	4	14	5	16	1	5	7	9	8	10	12	2	12	3	15	4	18	4	6	6	3	12	4	14	5	16	1	6	1	8	2	10	1	8	2	11	13	4
1/1/2011	3	13	4	17	5	20	4	6	7	3	12	5	15	6	17	1	6	8	10	9	12	14	3	14	4	18	5	21	5	6	7	4	13	5	16	6	18	1	7	2	9	2	11	1	9	2	12	15	4
1/2/2011	2	11	3	14	4	16	4	5	6	3	11	4	14	5	15	1	5	7	9	8	10	12	2	12	3	15	4	17	4	6	6	3	11	4	14	5	16	1	6	1	8	2	9	1	8	2	11	13	4
1/3/2011	4	18	5	23	6	26	7	9	11	5	18	7	23	8	26	1	8	11	14	14	18	21	4	19	5	24	6	28	7	10	11	5	19	7	24	9	27	1	9	2	12	3	15	2	14	3	18	22	6
1/4/2011	4	17	5	22	6	25	7	9	10	5	17	6	22	8	24	1	8	11	14	13	16	19	4	18	5	23	6	27	7	9	11	5	18	7	22	8	25	1	9	2	12	3	14	2	13	3	17	20	6
1/5/2011	2	10	3	13	4	15	3	4	5	3	9	3	12	4	13	1	5	6	8	7	9	11	2	11	3	14	4	16	4	5	5	3	10	4	12	4	14	1	5	1	7	2	8	1	7	2	9	11	3
1/6/2011	2	11	3	14	4	16	4	5	6	3	11	4	14	5	15	1	5	7	9	8	11	13	2	12	3	15	4	17	4	6	6	3	11	4	14	5	16	1	6	1	8	2	9	1	8	2	11	13	3
1/7/2011	3	13	4	17	5	19	6	7	8	4	14	5	18	6	20	1	6	9	10	10	14	16	3	14	4	17	5	21	6	8	9	4	15	6	18	7	20	1	7	2	9	2	11	2	11	2	14	17	4
1/8/2011	2	11	3	14	4	16	4	5	6	3	10	4	13	5	15	1	5	7	9	8	10	12	2	11	3	14	4	17	4	6	6	3	11	4	14	5	15	1	6	1	8	2	9	1	8	2	11	13	4
1/9/2011	2	10	3	13	3	14	3	4	5	2	9	3	11	4	12	1	5	6	8	6	8	10	2	10	3	13	3	15	3	4	5	2	9	3	11	4	13	1	5	1	7	2	8	1	7	1	9	10	3
1/10/2011	2	10	3	13	4	15	3	4	5	3	9	3	12	4	13	1	5	6	8	7	9	11	2	11	3	13	4	16	4	5	5	3	10	4	12	4	14	1	5	1	7	2	8	1	7	2	9	11	3
1/11/2011	2	9	3	12	3	13	3	4	4	2	8	3	11	4	12	1	4	6	7	6	8	10	2	9	3	12	3	14	3	4	5	2	9	3	11	4	12	1	5	1	6	1	8	1	6	1	8	10	3
1/12/2011	2	11	3	14	4	16	4	5	6	3	11	4	14	5	15	1	5	7	9	8	10	12	2	11	3	14	4	17	4	5	6	3	11	4	14	5	16	1	6	1	8	2	9	1	8	2	11	13	3
1/13/2011	0	1	0	1	0	2	0	1	1	0	1	0	1	1	2	0	1	1	1	1	1	1	0	1	0	1	0	2	0	1	1	0	1	0	1	1	2	0	1	0	1	0	1	0	1	0	1	1	0
1/14/2011	4	20	6	26	7	30	8	10	11	6	22	8	28	10	31	2	10	13	16	17	22	26	4	21	6	27	7	31	8	11	12	6	23	9	29	10	32	2	10	2	14	3	17	3	17	4	22	27	6
1/15/2011	1	7	2	9	3	11	3	3	4	2	7	3	9	3	10	1	3	5	6	6	7	9	1	8	2	10	3	11	3	3	4	2	8	3	10	3	11	1	4	1	5	1	6	1	6	1	8	9	2
1/16/2011	1	4	1	5	2	6	1	2	2	1	4	2	6	2	6	0	2	3	3	3	4	5	1	4	1	6	2	7	1	2	2	1	5	2	6	2	7	0	2	1	3	1	4	1	4	1	5	6	1
1/17/2011	1	6	2	8	2	9	2	3	4	2	7	3	9	3	10	1	3	4	5	5	7	8	1	7	2	8	2	10	3	3	4	2	7	3	9	3	10	1	3	1	4	1	5	1	6	1	7	9	2
1/18/2011	2	11	3	15	4	17	4	6	6	3	12	4	15	5	17	1	6	8	9	9	12	14	2	12	3	15	4	18	4	6	6	3	13	5	16	5	17	1	6	2	8	2	10	1	9	2	12	15	3
1/19/2011	1	6	2	8	2	9	2	3	3	2	6	2	7	3	8	1	3	4	5	4	6	7	1	7	2	8	2	10	2	3	3	2	6	2	7	3	8	1	3	1	5	1	6	1	5	1	6	7	2
1/20/2011	2	8	2	10	3	11	3	4	4	2	8	3	11	4	12	1	4	5	6	7	8	10	2	8	2	10	3	12	3	4	4	2	9	3	11	4	12	1	4	1	5	1	7	1	7	1	9	10	2
1/21/2011	1	7	2	9	3	11	3	4	4	2	8	3	10	4	11	1	4	5	6	6	8	10	1	8	2	10	3	11	3	4	4	2	9	3	11	4	12	1	4	1	5	1	6	1	6	1	8	10	2
1/22/2011	2	11	3	14	4	15	4	5	5	3	10	4	13	5	14	1	5	7	9	8	10	12	2	11	3	14	4	16	4	5	6	3	11	4	13	5	15	1	6	1	8	2	9	1	8	2	11	13	3
1/23/2011	2	9	2	11	3	12	3	4	4	2	8	3	10	3	11	1	4	6	7	6	8	9	2	9	2	11	3	13	3	4	4	2	8	3	10	4	11	1	4	1	6	2	7	1	6	1	8	9	3
1/24/2011	1	7	2	9	2	10	2	3	3	2	7	2	8	3	9	1	3	5	6	5	7	8	1	7	2	9	2	11	2	3	3	2	7	3	9	3	10	1	4	1	5	1	6	1	5	1	7	8	2
1/25/2011	1	3	1	4	1	5	1	1	1	1	3	1	4	1	4	0	2	2	3	2	3	3	1	4	1	4	1	5	1	1	1	1	3	1	4	1	4	0	2	1	2	1	3	0	2	1	3	4	1
1/26/2011	1	7	2	9	3	10	2	3	3	2	7	3	9	3	10	1	3	4	6	5	7	8	1	7	2	9	3	10	2	3	4	2	7	3	9	3	10	1	4	1	5	1	6	1	6	1	7	9	2
1/27/2011	2	9	3	11	3	13	3	4	5	2	9	3	11	4	12	1	4	6	7	7	9	10	2	9	3	11	3	13	3	4	5	2	9	3	11	4	13	1	5	1	6	2	7	1	7	2	9	11	3
1/28/2011	2	8	2	10	3	11	3	3	4	2	7	3	9	3	10	1	4	5	6	6	7	9	2	8	2	10	3	12	3	4	4	2	8	3	10	3	11	1	4	1	5	2	7	1	6	1	7	9	3
1/29/2011	1	4	1	5	1	5	1	1	1	1	3	1	4	1	5	0	2	2	3	3	3	4	1	4	1	5	1	6	1	1	2	1	3	1	4	1	5	0	2	1	3	1	3	0	3	1	3	4	1
1/30/2011	1	5	1	6	2	7	2	2	2	1	5	2	6	2	7	1	2	3	4	4	5	6	1	5	1	7	2	8	2	2	2	1	5	2	6	2	7	1	3	1	4	1	4	1	4	1	5	6	1
1/31/2011	1	6	2	8	2	9	2	3	3	2	6	2	7	3	8	1	3	4	5	5	6	7	1	6	2	8	2	9	2	3	3	2	6	2	7	3	8	1	3	1	4	2	5	1	5	1	6	7	2
2/1/2011	1	5	2	6	2	7	1	2	2	1	4	2	6	2	6	1	2	3	4	4	5	5	1	5	2	6	2	7	2	2	2	1	5	2	6	2	6	1	3	1	3	1	4	1	4	1	5	6	1
2/2/2011	1	4	1	5	2	6	1	2	2	1	4	2	5	2	6	1	2	3	4	3	4	5	1	5	1	6	2	7	1	2	2	1	4	2	5	2	6	1	2	1	3	1	4	1	3	1	4	5	1
2/3/2011	1	5	2	6	2	7	1	2	2	1	5	2	6	2	6	1	2	3	4	4	5	5	1	5	2	7	2	8	2	2	2	1	5	2	6	2	6	1	3	1	4	1	4	1	4	1	5	6	1
2/4/2011	1	5	2	6	2	7	2	2	2	1	5	2	6	2	6	1	3	3	4	4	5	5	1	5	2	7	2	8	2	2	2	1	5	2	6	2	7	1	3	1	4	1	4	1	4	1	5	6	1
2/5/2011	1	4	1	5	2	5	1	1	2	1	3	1	4	2	4	1	2	2	3	3	3	4	1	4	1	5	2	5	1	1	2	1	3	1	4	2	5	1	2	1	3	1	3	1	3	1	3	4	1
2/6/2011	1	3	1	4	2	5	1	1	2	1	3	1	4	2	4	1	2	2	3	2	3	4	1	4	1	4	2	5	1	1	2	1	3	1	4	2	4	1	2	1	2	1	3	1	2	1	3	4	1
2/7/2011	1	4	1	5	2	5	1	2	2	1	4	1	5	2	5	1	2	2	3	3	4	4	1	4	1	5	2	6	1	2	2	1	4	2	5	2	5	1	2	1	3	1	3	1	3	1	4	4	1
2/8/2011	1	5	2	7	3	7	2	2	3	1	5	2	6	3	7	1	3	3	4	4	5	6	1	5	2	7	3	8	2	2	3	1	5	2	6	3	7	1	3	1	4	2	4	1	4	1	5	6	1
2/9/2011	1	4	2	5	2	6	1	2	2	1	4	2	5	2	5	1	2	3	3	3	4	5	1	4	2	6	2	6	1	2	2	1	4	2	5	2	6	1	2	1	3	1	4	1	3	1	4	5	1
2/10/2011	1	3	1	3	1	4	1	1	1	1	2	1	3	1	3	0	1	2	2	2	2	3	1	3	1	3	1	4	1	1	1	1	2	1	3	1	3	0	1	1	2	1	2	0	2	1	2	3	1
2/11/2011	1	3	1	4	2	4	1	1	2	1	3	1	4	2	4	1	2	2	3	2	3	4	1	3	1	4	2	5	1	1	2	1	3	1	4	2	4	1	2	1	2	1	3	1	2	1	3	4	1
2/12/2011	1	4	2	6	3	6	1	2	3	1	4	2	5	3	6	1	2	3	4	3	4	5	1	5	2	6	3	7	1	2	3	1	5	2	6	3	6	1	2	1	3	2	4	1	4	1	5	5	1
2/13/2011	1	3	2	4	2	5	1	2	2	1	3	2	4	2	5	1	2	2	3	3	3	4	1	4	2	4	2	5	1	2	2	1	4	2	4	2	5	1	2	1	2	1	3	1	3	1	3	4	1
2/14/2011	1	3	1	3	2	4	1	1	1	1	3	1	3	2	4	1	1	2	2	2	3	3	1	3	1	4	2	4	1	1	2	1	3	1	3	2	4	1	1	1	2	1	2	1	2	1	3	3	1
2/15/2011	1	3	2	4	2	5	1	2	2	1	3	2	4	2	4	1	2	2	3	3	3	4	1	3	2	4	2	5	1	2	2	1	3	2	4	2	5	1	2	1	2	1	3	1	3	1	3	4	1
2/16/2011	1	4	2	5	3	6	1	2	3	1	4	2	5	3	5	1	2	3	3	3	4	5	1	4	2	5	3	6	1	2	3	1	4	2	5	3	6	1	2	1	3	2	3	1	3	1	4	5	1
2/17/2011	1	3	2	4	2	4	1	2	2	1	3	2	4	2	4	1	2	2	3	3	3	4	1	3	2	4	2	5	1	2	2	1	3	2	4	2	4	1	2	1	2	1	3	1	3	1	3	4	1
2/18/2011	1	3	1	3	2	4	1	1	2	1	3	1	3	2	3	1	1	2	2	2	3	3	1	3	1	3	2	4	1	1	2	1	3	1	3	2	4	1	1	1	2	1	2	1	2	1	3	3	1
2/19/2011	1	3	2	4	2	5	1	2	2	1	3	2	4	2	5	1	2	2	3	3	3	4	1	3	2	4	2	5	1	2	2	1	4	2	4	2	5	1	2	1	2	2	3	1	3	1	4	4	1
2/20/2011	1	3	2	4	2	4	1	2	2	1	3	2	4	2	4	1	2	2	3	3	3	4	1	3	2	4	2	5	1	2	2	1	3	2	4	2	5	1	2	1	2	2	3	1	3	1	3	4	1
2/21/2011	1	3	1	3	2	4	1	1	2	1	3	2	3	2	4	1	1	2	2	2	3	3	1	3	1	3	2	4	1	1	2	1	3	2	3	2	4	1	1	1	2	1	2	1	2	1	3	3	1
2/22/2011	1	2	1	2	1	3	1	1	1	1	2	1	2	2	3	0	1	1	2	2	2	2	1	2	1	2	1	3	1	1	1	1	2	1	2	2	3	0	1	1	1	1	2	1	2	1	2	2	1
2/23/2011	1	2	1	2	2	3	1	1	2	1	2	1	3	2	3	1	1	1	2	2	2	3	1	2	1	3	2	3	1	1	2	1	2	1	3	2	3	1	1	1	1	1	2	1	2	1	2	3	1
2/24/2011	1	2	1	3	2	3	1	2	2	1	2	2	3	2	3	1	1	1	2	2	2	3	1	2	1	3	2	3	1	2	2	1	2	2	3	2	3	1	1	1	2	1	2	1	2	1	2	3	1
2/25/2011	1	2	1	2	1	2	1	1	2	1	2	1	2	2	2	0	1	1	1	1	2	2	1	2	1	2	1	2	1	1	1	1	2	1	2	2	2	0	1	1	1	1	1	1	1	1	2	2	1
2/26/2011	1	1	1	1	1	2	1	1	1	1	1	1	2	1	2	0	1	1	1	1	1	2	1	1	1	1	1	2	1	1	1	1	1	1	2	1	2	0	1	1	1	1	1	0	1	1	1	2	0
2/27/2011	1	2	1	3	2	3	1	2	2	1	2	2	3	2	3	1	1	1	2	2	2	3	1	2	1	3	2	3	1	2	2	1	2	2	3	2	3	1	1	1	2	1	2	1	2	1	2	3	1
2/28/2011	1	2	2	3	2	3	1	2	3	1	2	2	3	2	3	1	1	1	2	2	2	3	1	2	2	3	2	3	1	2	2	1	2	2	3	2	3	1	1	1	2	1	2	1	2	1	2	3	1
3/1/2011	1	1	1	2	1	2	1	1	2	1	1	1	2	2	2	0	1	1	1	1	2	2	1	1	1	2	1	2	1	1	2	1	2	1	2	2	2	0	1	1	1	1	1	1	1	1	2	2	1
3/2/2011	1	2	1	2	2	3	1	2	2	1	2	2	2	2	3	1	1	1	2	2	2	2	1	2	1	2	2	3	1	2	2	1	2	2	2	2	3	1	1	1	1	1	2	1	2	1	2	2	1
3/3/2011	1	2	2	2	2	3	1	2	2	1	2	2	2	2	3	1	1	1	2	2	2	2	1	2	2	3	2	3	1	2	2	1	2	2	2	2	3	1	1	1	1	1	2	1	2	1	2	2	1
3/4/2011	1	1	1	1	1	2	1	1	1	1	1	1	2	1	2	0	1	1	1	1	1	1	1	1	1	2	1	2	1	1	1	1	1	1	2	1	2	0	1	1	1	1	1	1	1	1	1	2	1
3/5/2011	1	1	1	1	1	2	1	1	1	1	1	1	2	2	2	0	1	1	1	1	1	2	1	1	1	2	1	2	1	1	1	1	1	1	2	2	2	0	1	1	1	1	1	1	1	1	1	2	1
3/6/2011	1	1	1	1	1	2	1	1	1	1	1	1	2	2	2	0	1	1	1	1	1	1	1	1	1	1	1	2	1	1	1	1	1	1	2	2	2	0	1	1	1	1	1	1	1	1	1	2	1
3/7/2011	1	1	1	1	1	2	1	1	2	1	1	1	2	2	2	0	1	1	1	1	1	2	1	1	1	1	1	2	1	1	2	1	1	1	2	2	2	0	1	1	1	1	1	1	1	1	1	2	1
3/8/2011	1	1	1	2	2	2	1	2	2	1	2	2	2	2	2	1	1	1	1	1	2	2	1	1	1	2	2	2	1	2	2	1	2	2	2	2	2	1	1	1	1	1	1	1	1	1	2	2	1
3/9/2011	1	1	1	2	2	2	1	2	2	1	1	2	2	2	2	1	1	1	2	1	2	2	1	1	1	2	2	2	1	2	2	1	2	2	2	2	2	1	1	1	1	1	2	1	1	1	2	2	1
3/10/2011	1	1	1	1	1	1	1	1	1	1	1	1	1	1	2	0	1	1	1	1	1	1	1	1	1	1	1	1	1	1	1	1	1	1	1	1	2	0	1	1	1	1	1	1	1	1	1	1	1
3/11/2011	1	1	1	2	2	2	1	2	2	1	1	2	2	2	2	1	1	1	1	1	1	2	1	1	1	2	2	2	1	1	2	1	1	2	2	2	2	1	1	1	1	1	1	1	1	1	1	2	1
3/12/2011	1	1	1	2	2	2	1	2	2	1	2	2	2	2	3	1	1	1	2	1	2	2	1	1	2	2	2	2	1	2	2	1	2	2	2	2	3	1	1	1	1	1	2	1	1	1	2	2	1
3/13/2011	1	1	1	1	2	2	1	1	2	1	1	1	2	2	2	1	1	1	1	1	1	2	1	1	1	1	2	2	1	1	2	1	1	1	2	2	2	1	1	1	1	1	1	1	1	1	1	2	1
3/14/2011	1	1	1	1	1	2	1	1	2	1	1	1	1	2	2	0	1	1	1	1	1	1	1	1	1	1	1	2	1	1	1	1	1	1	1	2	2	0	1	1	1	1	1	1	1	1	1	1	1
3/15/2011	1	1	1	2	2	2	1	2	2	1	1	2	2	2	2	1	1	1	1	1	1	2	1	1	1	2	2	2	1	1	2	1	1	2	2	2	2	1	1	1	1	1	1	1	1	1	1	2	1
3/16/2011	1	1	1	1	1	2	1	1	2	1	1	1	1	2	2	0	1	1	1	1	1	1	1	1	1	1	1	2	1	1	2	1	1	1	1	2	2	0	1	1	1	1	1	1	1	1	1	1	1
3/17/2011	1	1	1	1	1	1	1	1	2	1	1	1	1	2	2	0	1	1	1	1	1	1	1	1	1	1	1	1	1	1	1	1	1	1	1	2	2	0	1	1	1	1	1	1	1	1	1	1	1
3/18/2011	1	1	1	1	1	2	1	1	2	1	1	1	1	2	2	0	1	1	1	1	1	1	1	1	1	1	1	1	1	1	1	1	1	1	1	2	2	0	1	1	1	1	1	1	1	1	1	1	1
3/19/2011	1	1	1	1	1	2	1	1	2	1	1	1	1	2	2	0	1	1	1	1	1	1	1	1	1	1	1	2	1	1	2	1	1	1	1	2	2	0	1	1	1	1	1	1	1	1	1	1	1
3/20/2011	1	1	1	1	1	2	1	1	2	1	1	1	1	2	2	0	1	1	1	1	1	1	1	1	1	1	2	2	1	1	2	1	1	1	2	2	2	1	1	1	1	1	1	1	1	1	1	1	1
3/21/2011	1	1	1	1	1	2	1	1	2	1	1	1	1	2	2	1	1	1	1	1	1	1	1	1	1	1	1	2	1	1	2	1	1	1	1	2	2	1	1	1	1	1	1	1	1	1	1	1	1
3/22/2011	1	1	1	1	1	1	1	1	1	1	1	1	1	1	2	0	0	1	1	1	1	1	1	1	1	1	1	1	1	1	1	1	1	1	1	1	2	0	0	1	1	1	1	1	1	1	1	1	1
3/23/2011	1	1	1	1	1	2	1	1	2	1	1	1	1	2	2	0	1	1	1	1	1	1	1	1	1	1	1	2	1	1	2	1	1	1	1	2	2	0	1	1	1	1	1	1	1	1	1	1	1
3/24/2011	1	1	1	1	2	2	1	1	2	1	1	1	2	2	2	1	1	1	1	1	1	2	1	1	1	1	2	2	1	1	2	1	1	2	2	2	2	1	1	1	1	1	1	1	1	1	1	2	1
3/25/2011	1	1	1	1	1	1	1	1	2	1	1	1	1	2	2	0	1	1	1	1	1	1	1	1	1	1	1	1	1	1	2	1	1	1	1	2	2	0	1	1	1	1	1	1	1	1	1	1	1
3/26/2011	1	1	1	1	1	1	1	1	1	1	1	1	1	1	1	0	0	1	1	1	1	1	1	1	1	1	1	1	1	1	1	1	1	1	1	1	1	0	0	1	1	1	1	0	1	1	1	1	0
3/27/2011	1	1	1	1	1	1	1	1	1	1	1	1	1	2	2	0	0	1	1	1	1	1	1	1	1	1	1	1	1	1	2	1	1	1	1	2	2	0	1	1	1	1	1	1	1	1	1	1	1
3/28/2011	1	1	1	1	1	1	1	1	1	1	1	1	1	1	1	0	0	1	1	1	1	1	1	1	1	1	1	1	1	1	1	1	1	1	1	2	2	0	0	1	1	1	1	1	1	1	1	1	0
3/29/2011	1	1	1	1	1	1	1	1	1	1	1	1	1	2	2	0	0	1	1	1	1	1	1	1	1	1	1	1	1	1	2	1	1	1	1	2	2	0	1	1	1	1	1	1	1	1	1	1	1
3/30/2011	1	1	1	1	1	1	1	1	1	1	1	1	1	2	2	0	0	1	1	1	1	1	1	1	1	1	1	1	1	1	2	1	1	1	1	2	2	0	1	1	1	1	1	1	1	1	1	1	1
3/31/2011	1	1	1	1	1	1	1	1	2	1	1	1	1	2	2	0	1	1	1	1	1	1	1	1	1	1	1	1	1	1	2	1	1	1	1	2	2	0	1	1	1	1	1	1	1	1	1	1	1
4/1/2011	1	1	1	1	2	2	1	1	2	1	1	2	2	2	2	1	1	1	1	1	1	2	1	1	1	1	2	2	1	2	2	1	1	2	2	2	2	1	1	1	1	1	1	1	1	1	1	2	1
4/2/2011	1	1	1	1	1	1	1	1	2	1	1	1	1	2	2	0	1	1	1	1	1	1	1	1	1	1	2	2	1	1	2	1	1	2	2	2	2	1	1	1	1	1	1	1	1	1	1	2	1
4/3/2011	1	1	1	1	1	1	1	1	1	1	1	1	1	1	1	0	0	1	1	1	1	1	1	1	1	1	1	1	1	1	1	1	1	1	1	1	2	0	0	1	1	1	1	1	1	1	1	1	0
4/4/2011	1	1	2	2	2	2	1	2	3	2	2	2	2	3	3	1	1	1	2	1	2	2	1	1	2	2	2	2	2	2	3	2	2	2	3	3	3	1	1	1	1	2	2	1	1	2	2	2	1
4/5/2011	1	1	1	1	2	2	1	2	2	1	1	2	2	2	2	1	1	1	1	1	1	2	1	1	1	1	2	2	1	2	2	1	1	2	2	2	2	1	1	1	1	1	1	1	1	1	1	2	1
4/6/2011	1	1	1	2	2	2	1	2	3	1	1	2	2	3	3	1	1	1	1	1	2	2	1	1	2	2	2	2	1	2	3	1	2	2	2	3	3	1	1	1	1	1	2	1	1	2	2	2	1
4/7/2011	1	1	2	2	2	2	1	2	3	1	1	2	2	3	3	1	1	1	2	1	2	2	1	1	2	2	2	2	2	2	3	2	2	2	2	3	3	1	1	1	1	2	2	1	1	2	2	2	1
4/8/2011	1	1	1	1	2	2	1	2	2	1	1	2	2	2	3	1	1	1	1	1	1	2	1	1	1	2	2	2	1	2	3	1	1	2	2	3	3	1	1	1	1	1	2	1	1	1	2	2	1
4/9/2011	1	1	2	2	2	2	1	2	3	2	2	2	2	3	3	1	1	1	2	1	2	2	1	1	2	2	2	2	1	2	3	2	2	2	2	3	3	1	1	1	1	1	2	1	1	2	2	2	1
4/10/2011	1	1	1	1	2	2	1	2	2	1	1	2	2	2	2	1	1	1	1	1	1	2	1	1	1	1	2	2	1	2	2	1	1	2	2	2	3	1	1	1	1	1	1	1	1	1	1	2	1
4/11/2011	1	1	1	1	2	2	1	2	2	1	1	2	2	2	2	1	1	1	1	1	1	2	1	1	1	1	2	2	1	2	2	1	1	2	2	2	2	1	1	1	1	1	1	1	1	1	1	2	1
4/12/2011	1	1	2	2	2	2	2	2	3	2	2	2	2	3	3	1	1	1	2	1	2	2	1	1	2	2	2	2	2	2	3	2	2	2	3	3	3	1	1	1	1	2	2	1	1	2	2	2	1
4/13/2011	1	1	1	1	2	2	1	2	2	1	1	2	2	2	2	1	1	1	1	1	1	2	1	1	1	1	2	2	1	2	2	1	1	2	2	2	2	1	1	1	1	1	1	1	1	1	1	2	1
4/14/2011	1	1	2	2	2	2	1	2	3	1	2	2	2	3	3	1	1	1	2	1	2	2	1	1	2	2	2	2	1	2	3	2	2	2	2	3	3	1	1	1	1	1	2	1	1	2	2	2	1
4/15/2011	1	1	2	2	2	2	2	2	3	2	2	2	2	3	3	1	1	1	2	1	2	2	1	1	2	2	2	3	2	2	3	2	2	2	2	3	3	1	1	1	1	2	2	1	1	2	2	2	1
4/16/2011	0	0	0	0	0	0	0	0	0	0	0	0	0	0	0	0	0	0	0	0	0	0	0	0	0	0	0	0	0	0	0	0	0	0	0	0	0	0	0	0	0	0	0	0	0	0	0	0	0
4/17/2011	1	1	1	1	2	2	1	2	2	1	1	2	2	2	2	1	1	1	1	1	1	2	1	1	1	1	2	2	1	2	2	1	1	2	2	2	2	1	1	1	1	1	1	1	1	1	1	2	1
4/18/2011	1	1	1	1	1	1	1	1	2	1	1	1	2	2	2	0	1	1	1	1	1	1	1	1	1	1	1	2	1	1	2	1	1	1	2	2	2	0	1	1	1	1	1	1	1	1	1	1	1
4/19/2011	1	1	1	2	2	2	1	2	3	1	1	2	2	3	3	1	1	1	1	1	2	2	1	1	1	2	2	2	1	2	3	1	1	2	2	3	3	1	1	1	1	1	1	1	1	1	2	2	1
4/20/2011	1	2	2	2	3	3	2	3	4	2	2	3	3	4	4	1	1	2	2	1	2	3	1	2	2	2	3	3	2	3	4	2	2	3	3	4	4	1	1	1	2	2	2	1	1	2	2	3	1
4/21/2011	1	1	2	2	2	2	1	2	2	1	1	2	2	3	3	1	1	1	2	1	1	2	1	1	2	2	2	2	1	2	3	1	1	2	2	3	3	1	1	1	1	1	2	1	1	1	2	2	1
4/22/2011	0	0	1	1	1	1	0	1	1	0	0	1	1	1	1	0	0	0	1	0	1	1	0	0	1	1	1	1	0	1	1	0	0	1	1	1	1	0	0	0	0	0	1	0	0	0	1	1	0
4/23/2011	1	1	2	2	2	2	1	2	3	1	1	2	2	3	3	1	1	1	2	1	2	2	1	1	2	2	2	2	1	2	3	1	1	2	2	3	3	1	1	1	1	1	2	1	1	1	2	2	1
4/24/2011	1	1	2	2	2	3	2	2	3	2	2	2	2	3	3	1	1	1	2	1	2	2	1	1	2	2	2	3	2	2	3	2	2	2	2	3	3	1	1	1	1	2	2	1	1	2	2	2	1
4/25/2011	1	1	2	2	2	2	1	2	3	1	2	2	2	3	3	1	1	1	2	1	2	2	1	1	2	2	2	3	1	2	3	1	2	2	2	3	3	1	1	1	1	2	2	1	1	2	2	2	1
4/26/2011	1	1	2	2	2	2	1	2	3	1	2	2	2	3	3	1	1	1	2	1	2	2	1	1	2	2	2	3	1	2	3	1	2	2	2	3	3	1	1	1	1	2	2	1	1	2	2	2	1
4/27/2011	1	1	2	2	3	3	2	3	3	2	2	3	3	3	3	1	1	2	2	1	2	3	1	2	2	2	3	3	2	3	3	2	2	3	3	3	4	1	1	1	2	2	2	1	1	2	2	3	1
4/28/2011	1	1	1	1	1	2	1	1	2	1	1	1	1	2	2	0	1	1	1	1	1	1	1	1	1	1	1	2	1	1	2	1	1	1	1	2	2	1	1	1	1	1	1	1	1	1	1	1	1
4/29/2011	1	1	1	1	2	2	1	2	2	1	1	2	2	2	2	1	1	1	1	1	1	2	1	1	1	1	2	2	1	2	2	1	1	2	2	2	2	1	1	1	1	1	1	1	1	1	1	2	1
4/30/2011	1	1	1	1	2	2	1	2	2	1	1	2	2	2	2	1	1	1	1	1	1	2	1	1	1	1	2	2	1	2	2	1	1	2	2	2	2	1	1	1	1	1	1	1	1	1	1	2	1
5/1/2011	1	1	1	1	2	2	1	1	2	1	1	2	2	2	2	1	1	1	1	1	1	2	1	1	1	1	2	2	1	1	2	1	1	2	2	2	2	1	1	1	1	1	1	1	1	1	1	2	1
5/2/2011	3	4	5	5	7	7	4	6	8	4	4	6	6	8	8	2	3	4	5	3	5	6	4	4	5	6	7	7	4	6	8	4	4	6	7	8	9	2	3	4	4	5	5	3	3	4	5	6	3
5/3/2011	1	1	1	1	1	1	1	1	2	1	1	1	1	2	2	0	1	1	1	1	1	1	1	1	1	1	1	1	1	1	2	1	1	1	1	2	2	0	1	1	1	1	1	1	1	1	1	1	1
5/4/2011	1	2	2	2	3	3	2	3	3	2	2	3	3	3	3	1	1	2	2	1	2	3	1	2	2	2	3	3	2	3	3	2	2	3	3	3	3	1	1	1	2	2	2	1	1	2	2	3	1
5/5/2011	2	2	2	2	3	3	2	3	4	2	2	3	3	4	4	1	1	2	2	1	2	3	2	2	2	3	3	3	2	3	4	2	2	3	3	4	4	1	1	2	2	2	2	1	1	2	2	3	2
5/6/2011	1	1	2	2	2	2	1	2	2	1	1	2	2	2	2	1	1	1	2	1	1	2	1	1	2	2	2	2	1	2	2	1	1	2	2	2	2	1	1	1	1	1	2	1	1	1	1	2	1
5/7/2011	0	0	0	0	0	0	0	0	0	0	0	0	0	0	0	0	0	0	0	0	0	0	0	0	0	0	0	0	0	0	0	0	0	0	0	0	0	0	0	0	0	0	0	0	0	0	0	0	0
5/8/2011	2	2	2	2	3	3	2	2	3	2	2	3	3	4	4	1	1	2	2	1	2	3	2	2	2	3	3	3	2	2	3	2	2	3	3	4	4	1	1	2	2	2	2	1	1	2	2	3	1
5/9/2011	1	1	1	2	2	2	1	2	2	1	1	2	2	2	3	1	1	1	2	1	1	2	1	1	2	2	2	2	1	2	2	1	1	2	2	2	3	1	1	1	1	1	2	1	1	1	1	2	1
5/10/2011	1	2	2	2	3	3	2	2	3	2	2	2	3	3	3	1	1	2	2	1	2	2	1	2	2	2	3	3	2	2	3	2	2	2	3	3	3	1	1	1	2	2	2	1	1	2	2	2	1
5/11/2011	1	1	2	2	2	2	1	2	2	1	1	2	2	2	3	1	1	1	2	1	1	2	1	1	2	2	2	2	1	2	2	1	1	2	2	3	3	1	1	1	1	2	2	1	1	1	1	2	1
5/12/2011	1	1	1	1	1	1	1	1	1	1	1	1	1	2	2	0	1	1	1	1	1	1	1	1	1	1	1	1	1	1	1	1	1	1	1	2	2	0	1	1	1	1	1	1	1	1	1	1	1
5/13/2011	1	1	1	1	2	2	1	1	2	1	1	1	1	2	2	1	1	1	1	1	1	1	1	1	1	1	2	2	1	1	2	1	1	1	1	2	2	1	1	1	1	1	1	1	1	1	1	1	1
5/14/2011	2	2	2	2	3	3	2	2	3	2	2	3	3	3	4	1	1	2	2	1	2	3	2	2	2	3	3	3	2	2	3	2	2	3	3	3	4	1	1	2	2	2	2	1	1	2	2	3	1
5/15/2011	1	1	2	2	2	2	1	2	2	1	1	2	2	2	3	1	1	1	2	1	1	2	1	1	2	2	2	2	1	2	2	1	1	2	2	2	3	1	1	1	1	1	2	1	1	1	1	2	1
5/16/2011	1	1	2	2	3	3	2	2	3	2	2	2	2	3	3	1	1	2	2	1	2	2	1	2	2	2	3	3	2	2	3	2	2	2	2	3	3	1	1	1	2	2	2	1	1	2	2	2	1
5/17/2011	2	2	3	3	4	4	2	3	4	2	2	3	3	4	4	1	1	2	3	2	2	3	2	2	3	3	4	4	2	3	4	2	2	3	3	4	4	1	1	2	2	2	3	1	2	2	2	3	2
5/18/2011	3	3	4	4	5	6	3	5	6	3	3	4	5	6	6	2	2	3	4	2	3	4	3	3	4	4	6	6	3	5	6	3	3	4	5	6	6	2	2	3	3	4	4	2	2	3	3	4	3
5/19/2011	2	2	2	3	3	3	2	2	3	2	2	3	3	3	4	1	1	2	2	1	2	3	2	2	2	3	3	3	2	2	3	2	2	3	3	3	4	1	1	2	2	2	2	1	1	2	2	3	1
5/20/2011	1	1	1	1	2	2	1	1	2	1	1	1	1	2	2	1	1	1	1	1	1	1	1	1	1	1	2	2	1	1	2	1	1	1	1	2	2	1	1	1	1	1	1	1	1	1	1	1	1
5/21/2011	1	1	2	2	3	3	2	2	3	2	2	2	3	3	3	1	1	2	2	1	2	2	1	1	2	2	3	3	2	2	3	2	2	2	3	3	3	1	1	1	2	2	2	1	1	2	2	2	1
5/22/2011	0	0	0	0	0	0	0	0	0	0	0	0	0	0	0	0	0	0	0	0	0	0	0	0	0	0	0	0	0	0	0	0	0	0	0	0	0	0	0	0	0	0	0	0	0	0	0	0	0
5/23/2011	1	2	2	2	3	3	2	2	3	2	2	2	3	3	3	1	1	2	2	1	2	2	1	2	2	2	3	3	2	2	3	2	2	2	3	3	3	1	1	1	2	2	2	1	1	2	2	2	1
5/24/2011	4	4	6	6	7	8	4	6	8	4	4	6	6	8	8	3	3	4	6	3	5	6	4	4	6	6	7	8	4	6	8	4	4	6	6	8	8	3	3	4	4	5	6	3	3	4	5	6	4
5/25/2011	2	2	2	3	3	4	2	3	4	2	2	3	3	4	4	1	1	2	3	1	2	3	2	2	2	3	3	4	2	3	4	2	2	3	3	4	4	1	1	2	2	2	3	1	1	2	2	3	2
5/26/2011	2	2	2	3	3	3	2	3	4	2	2	3	3	4	4	1	1	2	3	1	2	3	2	2	2	3	3	3	2	3	4	2	2	3	3	4	4	1	1	2	2	2	3	1	1	2	2	3	2
5/27/2011	1	1	1	1	2	2	1	1	2	1	1	1	1	2	2	1	1	1	1	1	1	1	1	1	1	1	2	2	1	1	2	1	1	1	1	2	2	1	1	1	1	1	1	1	1	1	1	1	1
5/28/2011	0	0	0	0	0	0	0	0	0	0	0	0	0	0	0	0	0	0	0	0	0	0	0	0	0	0	0	0	0	0	0	0	0	0	0	0	0	0	0	0	0	0	0	0	0	0	0	0	0
5/29/2011	1	1	1	1	2	2	1	1	2	1	1	1	1	2	2	1	1	1	1	1	1	1	1	1	1	1	2	2	1	1	2	1	1	1	1	2	2	1	1	1	1	1	1	1	1	1	1	1	1
5/30/2011	2	2	3	3	4	4	2	3	4	2	2	3	3	4	4	1	1	2	3	2	2	3	2	2	3	3	4	4	2	3	4	2	2	3	3	4	4	1	1	2	2	3	3	2	2	2	2	3	2
5/31/2011	2	2	2	3	3	3	2	3	4	2	2	3	3	4	4	1	1	2	3	1	2	3	2	2	2	3	3	3	2	3	4	2	2	3	3	4	4	1	1	2	2	2	3	1	1	2	2	3	2
6/1/2011	3	3	4	4	5	6	3	4	6	3	3	4	4	6	6	2	2	3	4	2	3	4	3	3	4	4	5	6	3	4	6	3	3	4	4	6	6	2	2	3	3	4	4	2	2	3	3	4	3
6/2/2011	2	2	3	3	3	4	2	3	4	2	2	3	3	4	4	1	1	2	3	1	2	3	2	2	3	3	3	4	2	3	4	2	2	3	3	4	4	1	1	2	2	2	3	1	1	2	2	3	2
6/3/2011	2	3	3	4	5	5	3	4	5	3	3	4	4	5	5	2	2	3	4	2	3	4	2	3	3	4	5	5	3	4	5	3	3	4	4	5	5	2	2	2	3	3	4	2	2	3	3	4	2
6/4/2011	2	3	4	4	5	5	3	4	5	3	3	4	4	5	5	2	2	3	4	2	3	4	2	3	4	4	5	5	3	4	5	3	3	4	4	5	5	2	2	2	3	3	4	2	2	3	3	4	3
6/5/2011	2	2	3	3	4	4	2	3	4	2	2	3	3	4	4	1	1	2	3	2	2	3	2	2	3	3	4	4	2	3	4	2	2	3	3	4	4	1	1	2	2	2	3	1	2	2	2	3	2
6/6/2011	3	3	4	4	5	6	3	4	6	3	3	4	5	6	6	2	2	3	4	2	3	4	3	3	4	4	5	6	3	4	6	3	3	4	5	6	6	2	2	3	3	4	4	2	2	3	3	4	3
6/7/2011	3	3	4	4	5	5	3	4	6	3	3	4	4	5	6	2	2	3	4	2	3	4	3	3	4	4	5	5	3	4	6	3	3	4	4	5	6	2	2	3	3	3	4	2	2	3	3	4	3
6/8/2011	2	2	2	3	3	3	2	3	3	2	2	3	3	3	4	1	1	2	3	1	2	3	2	2	2	3	3	3	2	3	3	2	2	3	3	3	4	1	1	2	2	2	3	1	1	2	2	3	2
6/9/2011	2	2	3	3	3	4	2	3	4	2	2	3	3	4	4	1	1	2	3	1	2	3	2	2	3	3	3	4	2	3	4	2	2	3	3	4	4	1	1	2	2	2	3	1	1	2	2	3	2
6/10/2011	2	2	3	3	4	5	3	4	5	2	2	4	4	5	5	1	2	2	3	2	3	4	2	2	3	3	4	5	3	4	5	2	2	4	4	5	5	1	2	2	2	3	3	2	2	2	3	4	2
6/11/2011	3	4	5	5	7	7	4	5	7	3	4	5	5	7	7	2	3	4	5	3	4	5	3	4	5	5	7	7	4	5	7	3	4	5	5	7	7	2	3	3	4	4	5	2	3	4	4	5	3
6/12/2011	2	2	3	3	4	4	2	3	4	2	2	3	3	4	4	1	1	2	3	1	2	3	2	2	3	3	4	4	2	3	4	2	2	3	3	4	4	1	1	2	2	3	3	1	1	2	2	3	2
6/13/2011	2	2	2	3	3	3	2	3	3	2	2	3	3	3	4	1	1	2	3	1	2	3	2	2	2	3	3	3	2	3	3	2	2	3	3	3	4	1	1	2	2	2	3	1	1	2	2	3	2
6/14/2011	0	0	0	0	0	0	0	0	0	0	0	0	0	0	0	0	0	0	0	0	0	0	0	0	0	0	0	0	0	0	0	0	0	0	0	0	0	0	0	0	0	0	0	0	0	0	0	0	0
6/15/2011	1	2	2	2	3	3	1	2	3	2	2	2	2	3	3	1	1	2	2	1	2	2	1	2	2	2	3	3	1	2	3	2	2	2	2	3	3	1	1	1	2	2	2	1	1	2	2	2	1
6/16/2011	8	9	12	13	16	17	8	12	16	8	9	12	13	16	17	5	6	9	12	6	9	12	8	9	12	13	16	17	8	12	16	8	9	12	13	16	17	5	6	8	9	11	12	6	6	9	9	12	7
6/17/2011	3	3	4	4	5	5	2	4	5	3	3	4	4	5	5	2	2	3	4	2	3	4	3	3	4	4	5	5	2	4	5	3	3	4	4	5	5	2	2	3	3	3	4	2	2	3	3	4	3
6/18/2011	2	2	3	3	4	4	2	3	4	2	2	3	3	4	4	1	2	2	3	2	2	3	2	2	3	3	4	4	2	3	4	2	2	3	3	4	4	1	2	2	2	3	3	1	2	2	2	3	2
6/19/2011	2	2	3	4	4	5	3	4	5	2	2	4	4	5	5	1	2	3	3	2	3	4	2	2	3	4	4	5	3	4	5	2	2	4	4	5	5	1	2	2	3	3	3	2	2	2	3	3	2
6/20/2011	3	3	4	4	5	6	3	4	6	3	3	4	5	6	6	2	2	3	4	2	3	4	3	3	4	4	5	6	3	4	6	3	3	4	4	6	6	2	2	3	3	4	4	2	2	3	3	4	3
6/21/2011	5	6	8	8	10	11	5	8	10	5	6	8	8	11	11	4	4	6	8	4	6	8	5	6	8	8	10	11	5	8	10	5	6	8	8	11	11	4	4	5	6	7	8	4	4	6	6	8	5
6/22/2011	2	2	3	4	4	5	2	3	4	2	2	3	4	5	5	2	2	3	3	2	3	3	2	2	3	4	4	5	2	3	4	2	2	3	4	5	5	2	2	2	3	3	3	2	2	2	3	3	2
6/23/2011	3	3	5	5	6	7	4	5	7	3	4	5	5	7	7	2	2	4	5	3	4	5	3	3	5	5	6	7	4	5	7	3	4	5	5	7	7	2	2	3	4	4	5	2	3	4	4	5	3
6/24/2011	3	3	5	5	6	7	4	5	7	3	4	5	5	7	7	2	2	4	5	3	4	5	3	3	5	5	6	7	4	5	7	3	4	5	5	7	7	2	2	3	4	4	5	2	3	4	4	5	3
6/25/2011	3	3	5	5	6	7	3	5	6	3	3	5	5	6	6	2	2	4	5	2	4	5	3	3	5	5	6	7	3	5	6	3	3	5	5	6	6	2	2	3	4	4	5	2	2	3	4	5	4
6/26/2011	4	4	6	6	7	8	4	5	7	4	4	6	6	7	8	3	3	4	6	3	4	6	4	4	6	6	7	8	4	5	7	4	4	6	6	7	8	3	3	4	4	5	6	3	3	4	4	6	3
6/27/2011	4	4	6	6	7	8	4	6	9	4	4	6	6	8	8	3	3	4	6	3	5	6	4	4	6	6	7	8	4	6	9	4	4	6	6	8	8	3	3	4	4	5	6	3	3	4	5	6	3
6/28/2011	4	4	6	6	8	8	4	7	9	4	5	6	7	8	9	3	3	4	6	3	5	6	4	4	6	6	8	8	4	7	9	4	4	6	7	8	9	3	3	4	4	5	6	3	3	4	5	6	4
6/29/2011	3	4	5	5	7	7	4	5	7	3	4	5	5	7	7	2	3	4	5	3	4	5	3	4	5	5	7	7	4	5	7	3	4	5	5	7	7	2	3	3	4	5	5	2	3	4	4	5	4
6/30/2011	3	4	5	5	6	7	3	5	6	3	3	5	5	6	7	2	3	4	5	3	4	5	3	4	5	5	6	7	3	5	6	3	3	5	5	6	7	2	3	3	4	4	5	2	3	3	4	5	3
7/1/2011	2	3	4	4	5	5	2	4	5	3	3	4	4	5	5	2	2	3	4	2	3	4	2	3	4	4	5	5	2	3	5	3	3	4	4	5	5	2	2	2	3	3	4	2	2	3	3	4	2
7/2/2011	4	5	7	7	9	9	5	8	10	5	5	7	8	10	10	3	3	5	7	4	6	7	4	5	7	7	9	9	5	8	10	5	5	7	8	10	10	3	3	4	5	6	7	3	4	5	6	7	4
7/3/2011	3	4	5	6	7	7	4	5	7	4	4	5	5	7	7	2	3	4	5	3	4	5	3	4	5	6	7	7	4	5	7	3	4	5	5	7	7	2	3	3	4	5	5	2	3	4	4	5	4
7/4/2011	4	4	6	6	7	8	4	5	7	3	4	5	5	7	7	3	3	4	6	3	4	5	4	4	6	6	7	8	4	5	7	3	4	5	5	7	7	3	3	4	4	5	6	2	3	4	4	5	4
7/5/2011	3	3	4	5	6	6	3	4	5	3	3	4	4	5	6	2	2	3	4	2	3	4	3	3	4	5	6	6	3	4	5	3	3	4	4	5	6	2	2	3	3	4	4	2	2	3	3	4	3
7/6/2011	6	6	8	9	11	12	6	9	12	6	6	8	9	11	11	4	4	7	9	4	6	8	6	6	8	9	11	12	6	9	12	6	6	8	8	11	11	4	4	6	6	8	9	4	4	6	6	8	6
7/7/2011	5	6	8	9	11	11	5	8	11	5	5	8	8	10	10	4	4	6	8	4	6	8	5	6	8	9	11	11	5	8	11	5	5	8	8	10	10	4	4	5	6	7	8	4	4	5	6	8	6
7/8/2011	3	4	5	5	6	7	3	4	6	3	3	4	5	6	6	2	2	4	5	2	3	4	3	4	5	5	6	7	3	4	6	3	3	4	5	6	6	2	2	3	4	4	5	2	2	3	3	4	3
7/9/2011	3	3	4	4	5	5	2	3	4	2	2	3	3	4	4	2	2	3	4	2	2	3	3	3	4	4	5	5	2	3	4	2	2	3	3	4	4	2	2	2	3	3	4	1	2	2	2	3	2
7/10/2011	3	3	4	5	6	6	3	5	6	3	3	5	5	6	6	2	2	3	4	2	4	5	3	3	4	5	6	6	3	5	6	3	3	5	5	6	6	2	2	3	3	4	4	2	2	3	4	5	3
7/11/2011	5	5	7	8	10	10	5	8	10	5	5	8	8	10	10	3	4	6	8	4	6	8	5	5	7	8	10	10	5	8	10	5	5	8	8	10	10	3	4	5	6	6	8	4	4	5	6	8	5
7/12/2011	4	4	5	6	7	8	3	5	7	4	4	5	6	7	7	2	3	4	6	3	4	5	4	4	5	6	7	8	3	5	7	4	4	5	5	7	7	2	3	4	4	5	6	3	3	4	4	5	3
7/13/2011	4	4	6	6	7	8	4	5	7	3	4	5	5	7	7	2	3	4	6	3	4	5	4	4	6	6	7	8	4	5	7	3	4	5	5	7	7	2	3	4	4	5	6	2	3	4	4	5	4
7/14/2011	5	6	7	8	10	11	5	7	9	4	5	7	7	9	9	3	4	6	8	4	5	7	5	6	7	8	10	11	5	7	9	4	5	7	7	9	9	3	4	5	6	7	8	3	4	5	5	7	5
7/15/2011	3	3	4	5	6	6	3	4	6	3	3	4	5	6	6	2	2	3	4	2	3	4	3	3	4	5	6	6	3	4	6	3	3	4	5	6	6	2	2	3	3	4	4	2	2	3	3	4	3
7/16/2011	5	6	8	9	10	12	6	8	11	5	6	8	8	10	11	4	4	7	8	4	6	8	5	6	8	9	10	12	6	8	11	5	6	8	8	10	11	4	4	5	7	7	8	4	4	5	6	8	6
7/17/2011	5	6	8	8	10	11	5	7	9	4	5	7	7	9	9	3	4	6	8	4	5	7	5	6	8	8	10	11	5	7	9	4	5	7	7	9	9	3	4	5	6	7	8	3	4	5	5	7	5
7/18/2011	3	3	5	5	6	7	3	4	5	2	3	4	4	5	5	2	2	4	5	2	3	4	3	3	5	5	6	7	3	4	5	2	3	4	4	5	5	2	2	3	4	4	5	2	2	3	3	4	3
7/19/2011	3	4	5	5	6	7	3	4	5	3	3	4	5	6	6	2	3	4	5	2	3	4	3	4	5	5	6	7	3	4	5	3	3	4	5	6	6	2	3	3	4	4	5	2	2	3	3	4	3
7/20/2011	4	4	6	7	8	9	4	6	8	4	4	6	6	8	8	3	3	5	6	3	5	6	4	4	6	7	8	9	4	6	8	4	4	6	6	8	8	3	3	4	5	5	6	3	3	4	5	6	4
7/21/2011	5	6	8	9	10	12	6	8	11	5	6	8	8	10	11	4	4	7	9	4	6	8	5	6	8	9	10	12	6	8	11	5	6	8	8	10	11	4	4	5	7	7	9	4	4	5	6	8	6
7/22/2011	4	4	6	6	7	8	3	5	6	3	4	5	5	6	7	2	3	5	6	3	4	5	4	4	6	6	7	8	3	5	6	3	4	5	5	6	7	2	3	4	5	5	6	2	3	3	4	5	4
7/23/2011	2	3	4	4	5	5	2	3	4	2	2	3	3	4	4	2	2	3	4	2	3	3	2	3	4	4	5	5	2	3	4	2	2	3	3	4	4	2	2	2	3	3	4	1	2	2	2	3	2
7/24/2011	4	5	7	7	8	9	5	7	9	4	5	6	7	8	9	3	4	5	7	4	5	7	4	5	7	7	8	9	5	7	9	4	5	6	7	8	9	3	4	4	5	5	7	3	4	4	5	7	5
7/25/2011	5	7	8	9	11	12	6	9	12	6	6	8	9	11	12	4	5	7	9	5	7	9	5	7	8	9	11	12	6	9	12	6	6	8	9	11	12	4	5	5	7	7	9	4	5	6	7	9	6
7/26/2011	5	6	8	8	10	11	5	7	9	5	6	7	8	9	10	3	4	6	8	4	6	7	5	6	8	8	10	11	5	7	9	5	5	7	8	9	10	3	4	5	6	6	8	3	4	5	6	7	5
7/27/2011	6	7	9	11	12	14	6	8	11	5	6	8	9	10	11	4	5	7	10	4	6	8	6	7	9	10	12	13	6	8	11	5	6	8	8	10	11	4	5	6	7	8	10	4	4	6	6	8	7
7/28/2011	4	5	6	7	8	9	4	6	7	4	4	5	6	7	7	3	3	5	7	3	4	5	4	5	6	7	8	9	4	5	7	4	4	5	6	7	7	3	3	4	5	5	7	2	3	4	4	5	5
7/29/2011	3	4	5	5	6	7	3	5	6	3	3	4	5	6	6	2	3	4	5	3	4	5	3	4	5	5	6	7	3	4	6	3	3	4	5	6	6	2	3	3	4	4	5	2	3	3	4	5	3
7/30/2011	4	5	6	7	8	9	4	6	8	4	5	6	7	8	9	3	3	5	7	4	5	7	4	5	6	7	8	9	4	6	8	4	5	6	7	8	9	3	3	4	5	5	7	3	4	4	5	7	4
7/31/2011	6	7	9	11	12	13	6	9	12	6	6	8	9	11	12	4	5	8	10	5	7	9	6	7	9	11	12	13	6	9	12	6	6	8	9	11	12	4	5	6	7	8	10	4	5	6	7	9	7
8/1/2011	7	9	11	12	14	16	6	9	12	6	7	9	10	11	12	5	6	9	12	5	7	9	7	9	11	12	14	16	6	9	12	6	6	9	9	11	12	5	6	7	9	9	12	4	5	6	7	9	8
8/2/2011	4	4	5	6	7	8	3	4	5	3	3	4	5	5	6	2	3	5	6	2	3	4	4	4	5	6	7	8	3	4	5	3	3	4	4	5	6	2	3	3	4	5	6	2	2	3	3	4	4
8/3/2011	3	3	4	5	5	6	2	4	5	2	3	4	4	5	5	2	2	3	4	2	3	4	3	3	4	5	5	6	2	4	5	2	3	4	4	5	5	2	2	2	3	3	4	2	2	2	3	4	3
8/4/2011	6	7	8	10	11	12	6	9	11	5	6	8	9	11	11	3	4	7	9	5	7	8	6	7	8	9	11	12	6	9	11	5	6	8	9	11	11	3	4	5	7	7	9	4	5	6	7	8	6
8/5/2011	7	8	9	11	12	14	6	9	12	6	7	9	10	12	12	4	5	8	10	5	7	9	7	8	9	11	12	14	6	9	12	6	7	9	10	12	12	4	5	6	8	8	10	4	5	6	7	9	7
8/6/2011	5	6	7	9	10	11	4	6	8	4	5	6	7	8	8	3	4	6	8	3	5	6	5	6	7	9	10	11	4	6	8	4	5	6	7	8	8	3	4	5	6	6	8	3	3	4	5	6	5
8/7/2011	3	3	4	5	5	6	2	3	4	2	3	3	4	4	5	2	2	3	5	2	3	3	3	3	4	5	5	6	2	3	4	2	3	3	4	4	5	2	2	3	3	3	5	2	2	2	3	3	3
8/8/2011	4	5	6	7	8	9	4	6	8	4	4	6	6	8	8	2	3	5	7	3	5	6	4	5	6	7	8	9	4	6	8	4	4	6	6	8	8	2	3	4	5	5	7	3	3	4	5	6	4
8/9/2011	4	5	7	8	8	10	5	7	9	4	5	7	7	9	9	3	4	6	7	4	5	7	4	5	7	8	8	10	5	7	9	4	5	7	7	9	9	3	4	4	5	5	7	3	4	5	5	7	5
8/10/2011	5	6	8	9	10	12	5	8	10	5	6	8	8	10	11	3	4	7	9	4	6	8	5	6	8	9	10	12	5	8	10	5	6	8	8	10	11	3	4	5	7	6	9	4	4	5	6	8	5
8/11/2011	7	8	10	12	13	15	6	9	12	6	7	9	10	11	12	4	6	9	11	5	7	9	7	8	10	12	13	15	6	9	12	6	7	9	9	11	12	4	6	6	9	8	11	4	5	6	7	9	7
8/12/2011	6	7	8	10	11	13	5	7	10	5	5	7	8	9	10	3	5	7	9	4	6	7	6	7	8	10	11	13	5	7	10	5	5	7	8	9	10	3	5	5	7	7	9	3	4	5	6	7	6
8/13/2011	4	4	5	6	7	8	4	5	7	3	4	5	6	7	7	2	3	5	6	3	4	5	4	4	5	6	7	8	4	5	7	3	4	5	5	7	7	2	3	3	5	4	6	2	3	3	4	5	4
8/14/2011	4	5	6	7	7	9	4	6	8	4	5	6	7	8	9	2	3	5	6	4	5	6	4	5	6	7	7	9	4	6	8	4	5	6	7	8	9	2	3	4	5	5	6	3	4	4	5	6	4
8/15/2011	7	8	10	12	13	15	7	10	13	6	7	9	10	12	13	4	6	9	11	6	8	10	7	8	10	12	13	15	7	10	13	6	7	9	10	12	13	4	6	6	9	8	11	4	6	6	8	10	7
8/16/2011	7	9	11	12	14	16	7	10	13	6	7	9	10	12	13	4	6	9	12	5	8	10	7	9	11	12	14	16	7	10	13	6	7	9	10	12	13	4	6	6	9	8	12	4	5	6	7	10	8
8/17/2011	4	5	6	7	8	10	4	5	7	4	4	5	6	7	8	3	4	5	7	3	4	6	4	5	6	7	8	9	4	5	7	4	4	5	6	7	8	3	4	4	5	5	7	2	3	4	4	6	4
8/18/2011	3	4	5	5	6	7	3	5	6	3	4	4	5	6	6	2	3	4	5	3	4	5	3	4	5	5	6	7	3	4	6	3	3	4	5	6	6	2	3	3	4	3	5	2	3	3	4	5	3
8/19/2011	7	9	10	12	13	16	7	10	13	6	7	9	10	12	13	4	6	9	11	5	8	10	7	9	10	12	13	15	7	10	13	6	7	9	10	12	13	4	6	6	9	8	11	4	5	6	8	10	8
8/20/2011	10	13	15	18	19	23	10	14	17	8	10	12	14	16	18	6	9	13	17	8	11	13	10	13	15	18	19	23	10	13	17	8	10	12	14	16	18	6	9	9	13	12	17	6	8	9	10	13	12
8/21/2011	8	10	11	14	15	18	7	10	12	6	7	9	10	12	13	5	7	10	13	6	8	10	8	10	11	14	15	17	7	9	12	6	7	9	10	12	13	5	7	7	10	9	13	4	6	6	8	10	9
8/22/2011	5	7	8	10	10	13	4	7	8	4	5	6	7	8	9	3	5	7	9	4	5	6	5	7	8	10	10	12	4	6	8	4	5	6	7	8	9	3	5	5	7	6	9	3	4	4	5	6	6
8/23/2011	7	9	10	13	14	16	7	10	13	6	7	9	10	11	13	4	6	9	12	5	7	9	7	9	10	13	14	16	7	10	13	6	7	9	10	11	13	4	6	6	9	8	12	4	5	6	7	9	9
8/24/2011	10	12	14	17	18	22	9	13	16	8	9	11	13	15	17	6	8	12	16	7	10	12	10	12	14	17	18	22	9	13	16	8	9	11	13	15	17	6	8	8	12	11	16	5	7	8	10	12	12
8/25/2011	7	9	11	13	14	17	6	8	10	5	7	8	9	11	12	4	6	10	12	5	7	9	7	9	11	13	14	16	6	8	10	5	6	8	9	11	12	4	6	6	9	8	12	4	5	6	7	9	9
8/26/2011	6	8	9	12	12	14	6	9	11	6	7	8	10	11	12	4	5	8	11	5	7	9	6	8	9	11	12	14	6	9	11	6	7	8	9	11	12	4	5	5	8	7	11	4	5	6	7	9	8
8/27/2011	5	7	8	10	10	12	5	8	10	5	6	7	8	9	10	3	4	7	9	4	6	8	5	7	8	10	10	12	5	8	10	5	6	7	8	9	10	3	4	5	7	6	9	3	4	5	6	8	7
8/28/2011	3	3	4	5	5	6	2	4	5	2	3	4	4	5	5	2	2	4	5	2	3	4	3	3	4	5	5	6	2	4	5	2	3	4	4	5	5	2	2	2	3	3	5	2	2	2	3	4	3
8/29/2011	6	7	8	10	11	13	5	7	9	5	6	7	8	9	10	3	5	7	9	4	6	7	6	7	8	10	11	13	5	7	9	5	5	7	8	9	10	3	5	5	7	6	9	3	4	5	6	7	6
8/30/2011	8	10	11	14	15	18	7	10	13	6	8	9	11	12	13	5	7	10	13	6	8	10	8	10	11	14	15	18	7	10	13	6	8	9	11	12	13	5	7	7	10	9	13	4	6	6	8	10	8
8/31/2011	4	5	6	7	8	9	4	5	7	4	4	5	6	7	8	2	3	5	7	3	5	6	4	5	6	7	8	9	4	5	7	4	4	5	6	7	8	2	3	3	5	5	7	3	3	4	5	6	5
9/1/2011	8	10	12	15	15	19	7	10	13	6	8	10	11	12	13	5	7	11	14	6	8	10	8	10	12	15	15	19	7	10	13	6	8	9	11	12	13	5	7	7	10	9	14	4	6	6	8	10	9
9/2/2011	8	10	12	15	15	19	7	10	13	6	7	9	10	12	13	5	7	11	14	5	8	9	8	10	12	15	15	19	7	10	13	6	7	9	10	12	13	5	7	7	10	9	14	4	5	6	8	9	9
9/3/2011	6	7	9	11	11	14	5	7	9	5	6	7	8	9	10	3	5	8	10	4	6	7	6	7	9	11	11	14	5	7	9	5	6	7	8	9	10	3	5	5	7	6	10	3	4	5	6	7	6
9/4/2011	5	6	7	9	9	11	4	5	7	4	5	6	7	7	8	3	4	6	8	3	5	6	5	6	7	9	9	11	4	5	7	4	5	6	6	7	8	3	4	4	6	5	8	3	3	4	5	6	4
9/5/2011	4	6	6	8	8	10	5	7	9	4	5	6	7	8	9	2	4	6	8	4	5	7	4	6	6	8	8	10	5	7	9	4	5	6	7	8	9	2	4	4	6	5	8	3	4	4	5	7	5
9/6/2011	7	9	10	12	12	15	7	9	12	6	7	9	10	11	13	4	6	9	11	5	8	9	7	9	10	12	12	15	7	9	12	6	7	9	10	11	13	4	6	6	9	7	11	4	5	6	7	9	6
9/7/2011	4	5	6	7	8	9	3	5	6	3	4	5	6	6	7	2	4	5	7	3	4	5	4	5	6	7	8	9	3	5	6	3	4	5	5	6	7	2	4	3	5	4	7	2	3	3	4	5	4
9/8/2011	9	11	13	16	16	20	8	12	15	7	9	11	12	14	16	5	8	11	15	7	9	12	9	11	13	16	16	20	8	12	15	7	9	11	12	14	16	5	8	7	11	9	15	5	7	7	9	12	9
9/9/2011	9	11	13	16	16	20	8	12	15	7	9	10	12	14	15	5	8	12	15	7	9	12	9	11	13	16	16	20	8	11	15	7	9	10	12	14	15	5	8	7	12	9	15	5	7	7	9	11	9
9/10/2011	4	6	6	8	8	10	4	6	8	4	5	6	7	7	8	2	4	6	7	4	5	6	4	6	6	8	8	10	4	6	8	4	5	6	7	7	8	2	4	4	6	5	7	3	4	4	5	6	4
9/11/2011	10	13	14	18	19	24	9	13	16	8	10	11	13	15	17	5	9	13	17	7	10	12	10	13	14	18	19	23	9	12	16	8	9	11	13	15	17	5	9	8	13	10	17	5	7	7	10	12	11
9/12/2011	8	11	11	15	15	19	7	10	12	6	7	9	10	11	13	4	7	10	13	5	8	9	8	11	11	14	15	18	7	9	12	6	7	9	10	11	13	4	7	6	10	8	13	4	5	6	7	9	9
9/13/2011	5	7	8	10	10	13	5	7	9	4	6	7	8	9	10	3	5	7	9	4	6	7	5	7	8	10	10	13	5	7	9	4	5	7	8	9	10	3	5	4	7	6	9	3	4	4	6	7	6
9/14/2011	6	8	9	12	12	15	6	8	10	5	6	7	9	10	11	3	6	8	11	5	7	8	6	8	9	12	12	14	6	8	10	5	6	7	9	10	11	3	6	5	8	7	11	3	5	5	7	8	6
9/15/2011	10	14	15	19	19	24	9	13	16	7	9	11	13	14	16	6	9	14	18	7	10	12	10	14	15	19	19	24	9	13	16	7	9	11	13	14	16	6	9	8	14	11	18	5	7	7	10	12	13
9/16/2011	13	18	19	25	25	31	10	15	19	9	11	13	16	17	20	7	12	18	23	9	12	15	13	18	19	25	25	31	10	15	19	9	11	13	15	17	20	7	12	11	18	14	23	6	9	9	12	15	16
9/17/2011	8	10	11	15	14	18	6	8	10	5	7	8	9	10	11	4	7	11	14	5	7	9	8	10	11	15	14	18	6	8	10	5	6	8	9	10	11	4	7	6	11	8	14	4	5	5	7	9	9
9/18/2011	7	10	10	13	13	17	6	8	10	5	7	8	9	10	11	4	7	10	13	5	7	9	7	10	10	13	13	17	6	8	10	5	6	8	9	10	11	4	7	6	10	8	13	4	5	5	7	9	8
9/19/2011	9	12	13	17	16	21	8	12	15	7	9	10	12	13	15	5	8	12	16	7	9	12	9	12	13	17	16	21	8	12	15	7	8	10	12	13	15	5	8	7	12	10	16	5	7	7	9	11	11
9/20/2011	13	18	19	25	25	32	11	16	20	9	12	14	16	18	20	8	12	19	24	9	13	16	13	18	19	25	25	31	11	16	20	9	12	14	16	18	20	8	12	11	18	14	24	6	9	10	13	16	17
9/21/2011	10	14	15	20	19	25	7	10	12	6	8	9	11	12	14	6	9	14	18	6	9	11	10	14	15	19	19	24	7	10	12	6	8	9	11	12	14	6	9	8	14	11	18	4	6	6	8	11	12
9/22/2011	6	8	8	11	11	14	4	5	7	4	5	5	6	7	8	3	5	8	10	3	5	6	6	8	8	11	11	13	4	5	7	4	4	5	6	7	8	3	5	5	8	6	10	2	3	3	5	6	6
9/23/2011	6	8	9	12	11	15	6	8	10	5	6	7	8	9	10	3	6	8	11	4	6	8	6	8	9	12	11	15	6	8	10	5	6	7	8	9	10	3	6	5	8	6	11	3	4	5	6	8	8
9/24/2011	7	9	10	13	12	16	6	8	10	5	6	7	9	9	11	4	6	9	12	5	7	8	7	9	10	13	12	16	6	8	10	5	6	7	8	9	11	4	6	5	9	7	12	3	5	5	7	8	8
9/25/2011	8	11	12	16	15	20	6	8	11	6	7	8	10	11	12	5	8	12	15	5	8	9	8	11	12	16	15	20	6	8	11	6	7	8	10	11	12	5	8	7	11	9	15	4	5	6	7	9	10
9/26/2011	8	11	11	15	15	19	6	9	11	6	7	8	10	11	12	4	7	11	14	5	8	9	8	11	11	15	15	19	6	8	11	6	7	8	10	11	12	4	7	6	11	8	14	4	5	6	8	9	8
9/27/2011	0	1	1	1	1	1	0	0	1	0	0	0	1	1	1	0	0	1	1	0	0	0	0	1	1	1	1	1	0	0	1	0	0	0	0	1	1	0	0	0	1	0	1	0	0	0	0	0	0
9/28/2011	5	7	7	9	9	12	4	6	8	4	5	6	7	7	9	3	5	7	9	4	5	6	5	7	7	9	9	12	4	6	8	4	5	6	7	7	8	3	5	4	7	5	9	3	4	4	5	6	5
9/29/2011	11	15	16	22	21	27	10	14	18	9	12	14	16	17	20	6	11	16	20	9	12	15	11	15	16	22	21	27	10	14	18	9	12	13	16	17	20	6	11	9	15	12	20	6	9	9	12	15	12
9/30/2011	9	12	13	17	16	21	8	11	14	7	9	10	12	13	15	5	8	12	16	7	9	11	9	12	13	17	16	21	8	11	14	7	9	10	12	13	15	5	8	7	12	9	15	5	7	7	9	11	9
10/1/2011	6	8	9	12	11	15	5	8	10	5	7	7	9	9	11	3	6	9	11	5	7	8	6	8	9	12	11	15	5	8	10	5	6	7	9	9	11	3	6	5	8	6	11	3	5	5	7	8	6
10/2/2011	6	8	9	12	11	15	5	8	10	4	6	7	8	8	10	3	6	8	11	4	6	7	6	8	9	12	11	15	5	8	10	4	6	6	8	8	10	3	6	5	8	6	11	3	4	4	6	7	6
10/3/2011	8	11	11	15	14	19	7	9	12	6	7	8	10	11	12	4	7	11	14	6	8	9	8	11	11	15	14	18	7	9	12	6	7	8	10	11	12	4	7	6	10	8	14	4	6	6	8	9	9
10/4/2011	8	11	11	15	15	19	7	10	13	7	9	10	12	13	15	4	8	11	14	7	9	11	8	11	11	15	15	19	7	10	13	7	9	10	12	13	15	4	8	6	11	8	14	4	7	6	9	11	8
10/5/2011	6	9	9	12	12	15	6	8	10	5	7	8	10	10	12	3	6	9	11	5	7	9	6	9	9	12	12	15	6	8	10	5	7	8	10	10	12	3	6	5	9	6	11	4	5	5	7	9	6
10/6/2011	9	13	13	18	17	22	9	12	15	7	10	11	13	14	16	5	9	13	16	7	10	12	9	13	13	17	17	22	9	12	15	7	9	11	13	14	16	5	9	7	12	9	16	5	7	7	10	12	9
10/7/2011	10	14	14	20	18	24	9	13	17	8	10	11	14	15	17	5	9	14	18	8	11	13	10	14	14	19	18	24	9	13	17	8	10	11	14	15	17	5	9	7	14	10	18	5	8	7	10	13	11
10/8/2011	6	8	9	12	11	15	5	7	9	5	6	7	8	9	10	3	6	8	11	4	6	7	6	8	9	12	11	14	5	7	9	5	6	7	8	9	10	3	6	4	8	6	11	3	4	4	6	7	7
10/9/2011	6	9	9	12	11	15	6	8	10	5	7	8	9	10	11	3	6	8	11	5	7	8	6	9	9	12	11	14	6	8	10	5	6	8	9	10	11	3	6	4	8	6	11	3	5	5	7	8	7
10/10/2011	11	15	15	21	20	27	10	14	17	8	11	12	14	15	18	6	10	15	20	8	11	13	11	15	15	21	20	26	10	14	17	8	10	12	14	15	17	6	10	8	15	11	20	5	8	8	11	13	12
10/11/2011	12	17	17	24	22	29	10	14	17	8	11	12	15	15	18	6	12	17	22	8	12	14	12	17	17	24	22	29	10	14	17	8	10	12	15	15	18	6	12	9	17	12	22	6	8	8	11	14	15
10/12/2011	8	12	12	17	15	20	7	9	12	6	8	8	10	11	12	4	8	12	15	6	8	10	8	12	12	16	15	20	7	9	12	6	7	8	10	11	12	4	8	6	12	8	15	4	6	5	8	10	11
10/13/2011	7	10	10	14	12	17	6	8	10	5	6	7	8	9	10	4	7	10	13	5	7	8	7	10	10	14	12	17	6	8	10	5	6	7	8	9	10	4	7	5	10	7	13	3	5	5	7	8	9
10/14/2011	12	18	17	24	22	30	11	15	19	9	12	13	16	16	19	6	12	18	23	9	13	15	12	18	17	24	22	30	11	15	19	9	11	13	15	16	19	6	12	9	18	12	23	6	9	9	12	15	13
10/15/2011	14	20	20	28	25	35	11	16	19	9	12	13	16	17	20	7	14	21	27	10	13	16	14	20	20	28	25	34	11	15	19	9	12	13	16	17	20	7	14	11	20	14	27	6	10	9	13	16	14
10/16/2011	9	13	12	17	16	22	6	8	10	5	7	8	10	10	12	5	9	13	17	6	8	10	9	13	12	17	16	21	6	8	10	5	7	8	9	10	12	5	9	7	13	9	17	4	6	5	8	9	11
10/17/2011	6	9	9	12	11	15	4	6	8	4	5	6	7	7	9	3	6	9	12	4	6	7	6	9	9	12	11	15	4	6	8	4	5	6	7	7	9	3	6	5	9	6	12	3	4	4	6	7	8
10/18/2011	7	10	10	14	13	18	7	9	11	6	7	8	10	10	12	4	7	11	14	6	8	10	7	10	10	14	13	17	7	9	11	6	7	8	10	10	12	4	7	5	10	7	14	4	6	6	8	10	8
10/19/2011	9	13	13	18	16	23	8	11	14	7	9	10	13	13	15	5	9	14	17	7	10	12	9	13	13	18	16	22	8	11	14	7	9	10	12	13	15	5	9	7	13	9	17	5	7	7	10	12	9
10/20/2011	8	11	11	15	14	19	6	8	10	5	7	8	10	10	12	4	8	12	15	6	8	9	8	11	11	15	14	19	6	8	10	5	7	8	10	10	12	4	8	6	11	8	15	4	6	5	8	9	8
10/21/2011	9	13	12	18	16	22	7	10	13	7	9	9	12	12	14	5	9	13	17	7	9	11	9	13	12	18	16	22	7	10	13	7	8	9	12	12	14	5	9	7	13	9	16	4	6	6	9	11	9
10/22/2011	8	12	12	17	15	20	7	10	13	6	9	9	12	12	14	4	8	12	15	6	9	10	8	12	12	17	15	20	7	10	13	6	8	9	11	12	14	4	8	6	11	8	15	4	6	6	8	10	8
10/23/2011	6	9	8	12	11	15	6	8	10	5	7	7	9	9	11	3	6	9	11	5	7	8	6	9	8	12	11	15	6	8	10	5	7	7	9	9	11	3	6	4	8	6	11	3	5	5	7	8	7
10/24/2011	10	15	14	20	18	25	8	12	15	7	10	11	13	13	16	5	10	15	19	7	10	12	10	15	14	20	18	25	8	12	15	7	10	10	13	13	16	5	10	7	14	10	19	5	7	7	10	12	10
10/25/2011	9	13	12	18	16	22	7	10	12	6	8	9	11	12	14	4	9	13	16	6	9	10	9	13	12	18	16	22	7	10	12	6	8	9	11	12	14	4	9	6	12	8	16	4	6	6	9	10	8
10/26/2011	6	8	8	12	10	14	5	7	9	5	6	7	8	8	10	3	6	8	10	5	6	8	6	8	8	11	10	14	5	7	9	5	6	7	8	8	10	3	6	4	8	5	10	3	5	4	6	7	5
10/27/2011	5	8	7	11	9	13	5	7	9	5	6	7	8	8	10	3	5	8	10	5	6	7	5	8	7	11	9	13	5	7	9	5	6	6	8	8	10	3	5	4	7	5	10	3	5	4	6	7	6
10/28/2011	9	14	13	19	17	23	9	12	15	7	10	11	13	14	16	5	9	14	17	7	10	12	9	14	13	19	17	23	9	12	15	7	10	11	13	14	16	5	9	7	13	9	17	5	7	7	10	12	10
10/29/2011	10	15	15	21	19	26	9	13	16	8	11	11	14	15	17	5	10	15	19	8	11	13	10	15	15	21	19	26	9	13	16	8	10	11	14	15	17	5	10	7	15	10	19	5	8	7	11	13	10
10/30/2011	6	9	9	13	11	16	5	7	9	5	7	7	9	9	11	3	6	9	12	5	7	8	6	9	9	13	11	16	5	7	9	5	6	7	9	9	10	3	6	4	9	6	12	3	5	4	7	8	6
10/31/2011	6	9	9	13	11	16	6	8	11	5	7	8	10	10	12	3	6	9	12	5	7	9	6	9	9	13	11	16	6	8	11	5	7	8	10	10	12	3	6	4	9	6	12	3	5	5	7	9	8
11/1/2011	12	18	17	25	22	31	12	16	20	9	13	13	17	17	20	6	12	18	23	9	13	15	12	18	17	25	22	30	12	16	20	9	12	13	17	17	20	6	12	8	17	11	23	6	9	8	13	15	14
11/2/2011	11	17	16	24	21	29	10	14	17	8	12	12	15	15	18	5	12	17	21	8	12	14	11	17	16	24	21	29	10	14	17	8	11	12	15	15	18	5	12	8	16	10	21	5	8	8	11	14	13
11/3/2011	8	13	12	18	15	22	7	9	12	6	8	9	11	11	13	4	9	12	16	6	9	10	8	13	12	18	15	21	7	9	12	6	8	9	11	11	13	4	9	6	12	8	16	4	6	6	8	10	9
11/4/2011	7	10	9	14	12	17	6	8	10	5	7	7	9	9	11	3	7	10	13	5	7	8	7	10	9	14	12	17	6	8	10	5	6	7	9	9	11	3	7	5	10	6	13	3	5	5	7	8	8
11/5/2011	12	19	17	26	22	32	11	15	19	9	12	13	16	16	19	6	13	19	24	9	13	15	12	19	17	26	22	31	11	15	19	9	11	13	16	16	19	6	13	9	18	11	24	6	9	8	12	15	15
11/6/2011	11	18	16	24	21	30	9	13	16	8	11	11	14	14	17	6	12	17	22	8	11	13	11	18	16	24	21	29	9	13	16	8	10	11	14	14	17	6	12	8	17	11	22	5	8	7	11	13	13
11/7/2011	8	13	12	17	15	21	6	8	10	5	8	8	10	10	12	4	9	12	16	6	8	9	8	13	12	17	15	21	6	8	10	5	7	8	10	10	12	4	9	6	12	8	16	4	6	5	8	9	9
11/8/2011	8	12	11	16	14	20	6	8	10	5	7	8	10	10	12	4	8	12	15	6	8	9	8	12	11	16	14	19	6	8	10	5	7	8	9	10	12	4	8	6	12	7	15	4	6	5	8	9	9
11/9/2011	9	14	12	18	16	23	7	10	13	6	8	9	11	11	13	4	10	14	18	7	9	11	9	14	12	18	16	22	7	10	13	6	8	9	11	11	13	4	10	6	14	8	18	4	7	6	9	11	10
11/10/2011	13	19	18	26	22	32	10	14	17	8	12	12	15	15	18	6	14	20	26	9	13	15	13	19	18	26	22	32	10	13	17	8	11	12	15	15	18	6	14	9	20	12	26	6	9	8	12	15	14
11/11/2011	8	13	12	18	15	22	6	8	10	5	8	8	10	10	12	4	9	13	17	6	8	10	8	13	12	18	15	21	6	8	10	5	7	8	10	10	12	4	9	6	13	8	17	4	6	5	8	10	9
11/12/2011	9	13	12	18	15	22	7	9	11	6	8	8	11	11	13	4	9	14	18	7	9	10	9	13	12	18	15	22	7	9	11	6	8	8	11	11	13	4	9	6	13	8	17	4	6	6	9	10	10
11/13/2011	12	19	17	25	21	31	10	14	17	8	12	12	15	15	18	6	13	19	24	9	12	15	12	19	17	25	21	31	10	14	17	8	11	12	15	15	18	6	13	9	18	11	24	6	9	8	12	14	13
11/14/2011	9	15	13	20	17	24	7	10	12	6	9	9	12	11	14	5	10	15	19	7	9	11	9	15	13	20	17	24	7	10	12	6	8	9	11	11	14	5	10	7	14	9	19	4	7	6	9	11	10
11/15/2011	8	12	11	16	14	20	6	8	10	5	7	7	9	9	11	4	8	12	16	6	8	9	8	12	11	16	14	20	6	8	10	5	7	7	9	9	11	4	8	6	12	7	16	3	6	5	8	9	8
11/16/2011	7	11	10	15	12	18	5	7	9	5	7	7	9	8	10	3	8	11	14	5	7	8	7	11	10	15	12	18	5	7	9	5	6	7	9	8	10	3	8	5	11	6	14	3	5	4	7	8	7
11/17/2011	9	15	13	20	16	24	8	10	13	6	9	9	12	12	14	5	10	15	19	7	10	11	9	14	13	20	16	24	8	10	13	6	9	9	12	12	14	5	10	6	14	9	18	4	7	6	9	11	10
11/18/2011	10	16	14	22	18	26	8	11	14	7	10	10	13	13	15	5	11	16	20	8	10	12	10	16	14	22	18	26	8	11	14	7	10	10	13	13	15	5	11	7	15	9	20	5	8	7	10	12	10
11/19/2011	7	11	10	15	12	18	5	7	9	5	7	7	9	8	10	3	8	11	14	5	7	8	7	11	10	15	12	18	5	7	9	5	6	7	9	8	10	3	8	5	11	6	14	3	5	4	7	8	7
11/20/2011	7	10	9	14	12	17	5	7	9	5	7	7	9	8	10	3	7	11	13	5	7	8	7	10	9	14	12	17	5	7	9	5	6	7	8	8	10	3	7	5	10	6	13	3	5	4	7	8	7
11/21/2011	10	15	13	21	17	25	8	11	14	7	10	10	13	13	15	5	10	15	19	7	10	12	10	15	13	21	17	25	8	11	14	7	9	10	13	13	15	5	10	6	14	9	19	4	7	6	10	12	10
11/22/2011	9	15	13	20	16	24	8	11	13	7	9	10	12	12	15	4	10	14	18	7	10	11	9	15	13	20	16	24	8	11	13	7	9	9	12	12	15	4	10	6	14	8	18	4	7	6	9	11	9
11/23/2011	7	11	10	15	13	19	6	8	10	5	7	7	9	9	11	3	8	11	14	5	7	9	7	11	10	15	13	19	6	8	10	5	7	7	9	9	11	3	8	5	11	6	14	3	5	5	7	8	7
11/24/2011	6	10	8	13	11	16	5	7	8	4	6	6	8	8	10	3	6	10	12	5	6	7	6	10	8	13	11	16	5	7	8	4	6	6	8	8	10	3	6	4	9	5	12	3	5	4	6	7	7
11/25/2011	10	16	14	21	17	26	9	12	15	7	10	10	13	13	16	4	10	15	19	7	10	12	10	16	14	21	17	25	9	12	15	7	10	10	13	13	16	4	10	6	14	8	19	4	7	6	10	12	11
11/26/2011	10	17	14	23	18	27	9	12	15	7	11	11	14	13	16	5	11	16	20	8	11	13	10	17	14	23	18	27	9	12	15	7	10	11	14	13	16	5	11	7	15	9	20	5	8	7	11	12	11
11/27/2011	7	12	11	17	14	20	6	8	10	5	8	8	10	10	12	3	8	12	15	6	8	9	7	12	11	17	14	20	6	8	10	5	7	8	10	10	12	3	8	5	11	7	15	3	6	5	8	9	8
11/28/2011	7	11	10	15	12	18	6	8	10	5	7	7	9	9	11	3	7	11	14	5	7	9	7	11	10	15	12	18	6	8	10	5	7	7	9	9	11	3	7	5	10	6	14	3	5	5	7	8	8
11/29/2011	9	15	13	20	16	25	8	11	14	7	10	10	13	12	15	4	10	14	18	7	10	11	9	15	13	20	16	24	8	11	14	7	9	10	12	12	15	4	10	6	14	8	18	4	7	6	10	11	11
11/30/2011	10	16	14	22	18	27	8	12	14	7	10	10	13	13	16	5	11	16	20	8	11	12	10	16	14	22	18	26	8	11	14	7	10	10	13	13	16	5	11	7	15	9	20	5	8	6	10	12	11
12/1/2011	7	12	10	16	13	19	6	8	9	5	7	7	9	9	11	3	8	11	14	5	8	9	7	12	10	16	13	19	6	8	9	5	7	7	9	9	11	3	8	5	11	6	14	3	5	5	7	9	7
12/2/2011	6	10	8	13	11	16	5	7	8	4	6	6	8	8	10	3	7	10	12	5	7	8	6	10	8	13	11	16	5	7	8	4	6	6	8	8	10	3	7	4	9	5	12	3	5	4	6	8	7
12/3/2011	8	14	12	18	15	22	7	10	12	6	9	8	11	11	13	4	9	13	17	7	9	10	8	14	12	18	15	22	7	10	12	6	8	8	11	11	13	4	9	5	13	7	17	4	7	5	9	10	9
12/4/2011	8	13	11	18	14	22	7	9	11	6	8	8	11	10	12	4	9	13	16	6	9	10	8	13	11	18	14	21	7	9	11	6	8	8	10	10	12	4	9	5	12	7	16	4	6	5	8	10	9
12/5/2011	1	2	1	2	2	2	1	1	1	1	1	1	1	1	1	0	1	1	2	1	1	1	1	2	1	2	2	2	1	1	1	1	1	1	1	1	1	0	1	1	1	1	2	0	1	1	1	1	1
12/6/2011	6	10	8	13	10	16	4	6	7	4	6	6	8	7	9	3	7	10	12	5	6	7	6	10	8	13	10	15	4	6	7	4	6	6	8	7	9	3	7	4	9	5	12	3	5	4	6	7	6
12/7/2011	5	9	8	12	10	15	4	6	7	4	6	6	7	7	9	3	6	9	11	4	6	7	5	9	8	12	10	15	4	6	7	4	5	6	7	7	9	3	6	4	9	5	11	3	4	4	6	7	6
12/8/2011	7	12	10	16	13	20	6	8	10	5	8	8	10	9	12	3	8	12	16	6	8	10	7	12	10	16	13	20	6	8	10	5	7	8	10	9	12	3	8	5	12	6	15	4	6	5	8	9	8
12/9/2011	8	13	11	17	13	20	6	8	10	5	8	8	10	10	12	4	9	13	16	6	8	10	8	13	11	17	13	20	6	8	10	5	7	8	10	10	12	4	9	5	12	7	16	4	6	5	8	10	8
12/10/2011	5	8	7	11	8	13	4	5	6	3	5	5	6	6	7	2	6	8	10	4	5	6	5	8	7	11	8	13	4	5	6	3	5	5	6	6	7	2	6	3	8	4	10	2	4	3	5	6	5
12/11/2011	2	4	3	5	4	6	2	3	3	2	3	2	3	3	4	1	3	4	5	2	3	3	2	4	3	5	4	6	2	3	3	2	2	2	3	3	4	1	3	2	4	2	5	1	2	2	3	3	3
12/12/2011	5	9	7	12	9	14	4	6	7	4	6	5	7	7	8	2	6	9	11	4	6	7	5	9	7	12	9	14	4	6	7	4	5	5	7	7	8	2	6	3	8	4	11	2	4	3	6	7	5
12/13/2011	6	9	8	13	10	15	5	6	8	4	6	6	8	7	9	3	7	9	12	5	6	7	6	9	8	13	10	15	5	6	8	4	6	6	8	7	9	3	7	4	9	5	12	3	5	4	6	7	5
12/14/2011	4	7	6	10	7	11	3	5	6	3	5	5	6	6	7	2	5	7	9	4	5	6	4	7	6	10	7	11	3	5	6	3	4	5	6	6	7	2	5	3	7	4	9	2	4	3	5	6	4
12/15/2011	5	8	7	11	9	13	4	5	7	4	6	5	7	7	8	2	6	8	10	4	6	7	5	8	7	11	9	13	4	5	7	4	5	5	7	7	8	2	6	3	8	4	10	2	4	3	6	7	5
12/16/2011	5	8	7	11	9	13	4	6	7	4	6	6	7	7	9	2	6	8	10	4	6	7	5	8	7	11	9	13	4	6	7	4	5	5	7	7	8	2	6	3	8	4	10	2	4	3	6	7	5
12/17/2011	4	7	6	9	7	11	4	5	6	3	5	4	6	5	7	2	5	7	8	3	5	5	4	7	6	9	7	11	4	5	6	3	4	4	6	5	7	2	5	3	6	3	8	2	3	3	5	5	4
12/18/2011	4	7	6	9	7	11	3	4	5	3	4	4	6	5	7	2	5	7	8	3	5	5	4	7	6	9	7	11	3	4	5	3	4	4	6	5	7	2	5	3	6	3	8	2	3	3	5	5	4
12/19/2011	4	7	6	9	7	11	4	5	6	3	5	4	6	6	7	2	5	7	9	4	5	6	4	7	6	9	7	11	4	5	6	3	4	4	6	6	7	2	5	3	7	3	9	2	4	3	5	5	4
12/20/2011	4	6	5	8	6	10	3	4	5	3	4	4	5	5	6	2	4	6	8	3	4	5	4	6	5	8	6	10	3	4	5	3	4	4	5	5	6	2	4	2	6	3	7	2	3	2	4	5	4
12/21/2011	4	7	6	9	7	11	3	5	6	3	5	4	6	5	7	2	5	7	8	3	5	5	4	7	6	9	7	11	3	5	6	3	4	4	6	5	7	2	5	3	6	3	8	2	3	3	5	5	4
12/22/2011	4	8	6	10	8	12	4	5	6	3	5	5	6	6	8	2	5	7	9	4	5	6	4	8	6	10	8	12	4	5	6	3	5	5	6	6	8	2	5	3	7	4	9	2	4	3	5	6	4
12/23/2011	3	5	4	7	5	8	3	4	4	2	3	3	4	4	5	1	3	5	6	3	4	4	3	5	4	7	5	8	3	3	4	2	3	3	4	4	5	1	3	2	5	2	6	1	3	2	3	4	3
12/24/2011	3	4	4	6	4	7	2	3	3	2	3	3	4	3	4	1	3	4	5	2	3	3	3	4	4	6	4	7	2	3	3	2	3	3	4	3	4	1	3	2	4	2	5	1	2	2	3	3	2
12/25/2011	4	7	6	10	7	11	4	5	6	3	5	5	6	6	7	2	5	7	9	4	5	6	4	7	6	10	7	11	4	5	6	3	5	5	6	6	7	2	5	3	7	3	9	2	4	3	5	6	4
12/26/2011	4	6	5	8	6	10	3	4	5	3	4	4	5	5	6	2	4	6	8	3	5	5	4	6	5	8	6	10	3	4	5	3	4	4	5	5	6	2	4	2	6	3	8	2	3	3	4	5	4
12/27/2011	3	6	4	7	6	9	3	4	4	2	4	3	5	4	5	1	4	5	7	3	4	4	3	6	4	7	6	9	3	3	4	2	3	3	5	4	5	1	4	2	5	3	7	2	3	2	4	4	3
12/28/2011	3	4	4	6	4	7	2	3	3	2	3	3	4	3	4	1	3	4	6	2	3	3	3	4	4	6	4	7	2	3	3	2	3	3	4	3	4	1	3	2	4	2	5	1	2	2	3	3	2
12/29/2011	3	5	4	7	5	8	3	3	4	2	3	3	4	4	5	1	4	5	6	3	4	4	3	5	4	7	5	8	3	3	4	2	3	3	4	4	5	1	4	2	5	2	6	1	3	2	4	4	3
12/30/2011	3	6	5	8	6	9	3	4	5	3	4	4	5	5	6	2	4	6	7	3	4	5	3	6	5	8	6	9	3	4	5	3	4	4	5	5	6	2	4	2	6	3	7	2	3	2	4	5	3
12/31/2011	3	5	4	7	5	8	2	3	4	2	3	3	4	4	5	1	3	5	6	3	4	4	3	5	4	7	5	8	2	3	4	2	3	3	4	4	5	1	3	2	5	2	6	1	3	2	3	4	3
1/1/2012	2	4	3	5	3	6	2	2	2	2	2	2	3	3	3	1	2	3	4	2	2	3	2	4	3	5	3	5	2	2	2	2	2	2	3	3	3	1	2	1	3	2	4	1	2	1	2	3	2
1/2/2012	3	5	4	7	5	8	2	3	4	2	4	3	4	4	5	1	4	5	7	3	4	4	3	5	4	7	5	8	2	3	4	2	3	3	4	4	5	1	4	2	5	2	6	2	3	2	4	4	3
1/3/2012	3	5	4	6	5	7	2	3	4	2	3	3	4	4	5	1	3	5	6	3	3	4	3	5	4	6	5	7	2	3	4	2	3	3	4	4	5	1	3	2	5	2	6	1	3	2	3	4	3
1/4/2012	2	4	3	5	4	6	2	3	3	2	3	3	3	3	4	1	3	4	5	2	3	3	2	4	3	5	4	6	2	3	3	2	3	3	3	3	4	1	3	2	4	2	5	1	2	2	3	3	2
1/5/2012	2	4	3	5	3	6	2	2	3	2	2	2	3	3	3	1	3	4	5	2	3	3	2	4	3	5	3	5	2	2	3	2	2	2	3	3	3	1	3	1	3	2	4	1	2	1	3	3	2
1/6/2012	2	4	3	6	4	7	2	3	3	2	3	3	4	3	4	1	3	4	5	2	3	4	2	4	3	6	4	7	2	3	3	2	3	3	4	3	4	1	3	2	4	2	5	1	2	2	3	4	2
1/7/2012	2	4	3	6	4	7	2	3	3	2	3	3	4	3	4	1	3	4	5	2	3	4	2	4	3	6	4	7	2	3	3	2	3	3	4	3	4	1	3	2	4	2	5	1	2	2	3	3	2
1/8/2012	2	3	2	4	3	5	1	2	2	1	2	2	3	2	3	1	2	3	4	2	2	3	2	3	2	4	3	5	1	2	2	1	2	2	3	2	3	1	2	1	3	1	4	1	2	1	2	3	2
1/9/2012	1	3	2	3	3	4	1	2	2	1	2	2	2	2	3	1	2	3	3	1	2	2	1	3	2	3	3	4	1	2	2	1	2	2	2	2	3	1	2	1	3	1	3	1	1	1	2	2	1
1/10/2012	2	3	3	5	3	5	2	2	3	2	2	2	3	3	4	1	2	3	4	2	3	3	2	3	3	5	3	5	2	2	3	2	2	2	3	3	3	1	2	1	3	2	4	1	2	2	3	3	2
1/11/2012	2	4	3	5	3	6	2	2	3	2	3	2	3	3	4	1	3	4	5	2	3	3	2	4	3	5	3	6	2	2	3	2	2	2	3	3	4	1	3	1	4	2	5	1	2	2	3	3	2
1/12/2012	2	3	2	4	3	4	1	2	2	1	2	2	3	2	3	1	2	3	4	2	2	2	2	3	2	4	3	4	1	2	2	1	2	2	2	2	3	1	2	1	3	1	4	1	2	1	2	2	1
1/13/2012	1	2	2	3	2	4	1	1	2	1	2	2	2	2	3	1	2	2	3	1	2	2	1	2	2	3	2	4	1	1	2	1	2	2	2	2	2	1	2	1	2	1	3	1	1	1	2	2	1
1/14/2012	2	3	2	4	3	5	2	2	3	2	2	2	3	3	3	1	2	3	4	2	2	3	2	3	2	4	3	5	2	2	3	2	2	2	3	3	3	1	2	1	3	2	4	1	2	2	2	3	2
1/15/2012	2	3	2	4	3	4	1	2	2	1	2	2	3	3	3	1	2	3	4	2	2	3	2	3	2	4	3	4	1	2	2	1	2	2	3	3	3	1	2	1	3	2	4	1	2	1	2	2	1
1/16/2012	1	2	2	3	2	4	1	2	2	1	2	2	2	2	3	1	2	2	3	1	2	2	1	2	2	3	2	4	1	2	2	1	2	2	2	2	3	1	2	1	2	1	3	1	1	1	2	2	1
1/17/2012	1	2	2	3	2	3	1	1	2	1	2	2	2	2	2	1	2	2	3	1	2	2	1	2	2	3	2	3	1	1	2	1	1	2	2	2	2	1	2	1	2	1	3	1	1	1	2	2	1
1/18/2012	1	3	2	3	2	4	1	2	2	1	2	2	2	2	3	1	2	3	3	1	2	2	1	3	2	3	2	4	1	2	2	1	2	2	2	2	3	1	2	1	2	1	3	1	1	1	2	2	1
1/19/2012	2	3	2	4	3	4	1	2	3	1	2	2	3	3	3	1	2	3	3	2	2	2	2	3	2	4	3	4	1	2	3	1	2	2	3	3	3	1	2	1	3	2	3	1	2	1	2	2	1
1/20/2012	1	2	2	3	2	3	1	2	2	1	2	2	2	2	2	1	2	2	3	1	2	2	1	2	2	3	2	3	1	2	2	1	2	2	2	2	2	1	2	1	2	1	3	1	1	1	2	2	1
1/21/2012	1	2	1	2	2	3	1	1	2	1	1	1	2	2	2	1	1	2	2	1	1	2	1	2	1	2	2	3	1	1	2	1	1	1	2	2	2	1	1	1	2	1	2	1	1	1	1	2	1
1/22/2012	1	2	2	3	2	3	1	2	2	1	2	2	2	2	3	1	2	2	3	1	2	2	1	2	2	3	2	3	1	2	2	1	2	2	2	2	3	1	2	1	2	1	3	1	1	1	2	2	1
1/23/2012	1	2	2	3	2	3	1	2	2	1	1	2	2	2	2	1	1	2	2	1	2	2	1	2	2	3	2	3	1	2	2	1	1	2	2	2	2	1	1	1	2	1	2	1	1	1	2	2	1
1/24/2012	1	2	1	2	2	3	1	1	2	1	1	1	2	2	2	1	1	2	2	1	1	2	1	2	1	2	2	2	1	1	2	1	1	1	2	2	2	1	1	1	2	1	2	1	1	1	1	2	1
1/25/2012	1	1	1	2	1	2	1	1	1	1	1	1	1	2	2	0	1	1	2	1	1	1	1	1	1	2	1	2	1	1	1	1	1	1	1	2	2	0	1	1	1	1	2	1	1	1	1	1	1
1/26/2012	1	2	1	2	2	3	1	1	2	1	1	1	2	2	2	1	1	2	2	1	1	2	1	2	1	2	2	3	1	1	2	1	1	1	2	2	2	1	1	1	2	1	2	1	1	1	1	2	1
1/27/2012	1	2	1	2	2	2	1	1	2	1	1	1	2	2	2	1	1	2	2	1	1	2	1	2	1	2	2	2	1	1	2	1	1	1	2	2	2	1	1	1	1	1	2	1	1	1	1	2	1
1/28/2012	1	1	1	2	2	2	1	1	2	1	1	1	1	2	2	1	1	1	2	1	1	1	1	1	1	2	2	2	1	1	2	1	1	1	1	2	2	1	1	1	1	1	2	1	1	1	1	1	1
1/29/2012	1	1	1	2	1	2	1	1	2	1	1	1	1	2	2	0	1	1	2	1	1	1	1	1	1	2	1	2	1	1	2	1	1	1	1	2	2	0	1	1	1	1	2	1	1	1	1	1	1
1/30/2012	1	1	1	2	2	2	1	1	2	1	1	1	1	2	2	1	1	1	2	1	1	1	1	1	1	2	2	2	1	1	2	1	1	1	1	2	2	1	1	1	1	1	2	1	1	1	1	1	1
1/31/2012	1	1	1	2	2	2	1	1	2	1	1	2	2	2	2	1	1	1	2	1	1	2	1	1	1	2	2	2	1	1	2	1	1	2	2	2	2	1	1	1	1	1	2	1	1	1	1	2	1
2/1/2012	1	1	1	2	1	2	1	1	2	1	1	1	1	2	2	0	1	1	1	1	1	1	1	1	1	2	1	2	1	1	2	1	1	1	1	2	2	0	1	1	1	1	1	1	1	1	1	1	1
2/2/2012	1	1	1	1	1	2	1	1	1	1	1	1	1	1	2	0	1	1	1	1	1	1	1	1	1	1	1	2	1	1	1	1	1	1	1	1	2	0	1	1	1	1	1	1	1	1	1	1	1
2/3/2012	1	1	1	1	1	2	1	1	2	1	1	1	1	2	2	0	1	1	1	1	1	1	1	1	1	1	1	2	1	1	2	1	1	1	1	2	2	0	1	1	1	1	1	1	1	1	1	1	1
2/4/2012	1	1	1	2	2	2	1	1	2	1	1	1	2	2	2	1	1	1	1	1	1	1	1	1	1	2	2	2	1	1	2	1	1	1	2	2	2	1	1	1	1	1	1	1	1	1	1	1	1
2/5/2012	1	1	1	1	1	2	1	1	1	1	1	1	1	2	2	0	1	1	1	1	1	1	1	1	1	1	1	2	1	1	1	1	1	1	1	2	2	0	1	1	1	1	1	1	1	1	1	1	1
2/6/2012	1	1	1	1	1	2	1	1	1	1	1	1	1	2	2	0	1	1	1	1	1	1	1	1	1	1	1	1	1	1	1	1	1	1	1	2	2	0	1	1	1	1	1	1	1	1	1	1	1
2/7/2012	1	1	1	1	1	2	1	1	2	1	1	1	1	2	2	0	1	1	1	1	1	1	1	1	1	1	1	2	1	1	2	1	1	1	1	2	2	0	1	1	1	1	1	1	1	1	1	1	1
2/8/2012	1	1	1	1	1	2	1	1	2	1	1	1	1	2	2	0	1	1	1	1	1	1	1	1	1	1	1	2	1	1	2	1	1	1	1	2	2	0	1	1	1	1	1	1	1	1	1	1	1
2/9/2012	1	1	1	1	1	1	1	1	1	1	1	1	1	2	2	0	1	1	1	1	1	1	1	1	1	1	1	1	1	1	1	1	1	1	1	2	2	0	1	1	1	1	1	1	1	1	1	1	1
2/10/2012	1	1	1	1	1	1	1	1	1	1	1	1	1	1	2	0	1	1	1	1	1	1	1	1	1	1	1	1	1	1	1	1	1	1	1	1	2	0	1	1	1	1	1	1	1	1	1	1	1
2/11/2012	1	1	1	1	1	2	1	1	2	1	1	1	1	2	2	0	1	1	1	1	1	1	1	1	1	1	1	2	1	1	2	1	1	1	1	2	2	0	1	1	1	1	1	1	1	1	1	1	1
2/12/2012	1	1	1	1	1	1	1	1	2	1	1	1	1	2	2	0	1	1	1	1	1	1	1	1	1	1	1	1	1	1	2	1	1	1	1	2	2	0	1	1	1	1	1	1	1	1	1	1	1
2/13/2012	1	1	1	1	1	1	1	1	2	1	1	1	1	2	2	0	1	1	1	1	1	1	1	1	1	1	1	1	1	1	2	1	1	1	1	2	2	0	1	1	1	1	1	1	1	1	1	1	1
2/14/2012	1	1	1	1	1	1	1	1	1	1	1	1	1	1	2	0	1	1	1	1	1	1	1	1	1	1	1	1	1	1	1	1	1	1	1	1	2	0	1	1	1	1	1	1	1	1	1	1	1
2/15/2012	1	1	1	1	2	2	1	1	2	1	1	1	2	2	2	1	1	1	1	1	1	1	1	1	1	1	2	2	1	1	2	1	1	1	2	2	2	1	1	1	1	1	1	1	1	1	1	1	1
2/16/2012	1	1	1	1	2	2	1	1	2	1	1	1	2	2	2	1	1	1	1	1	1	1	1	1	1	1	2	2	1	1	2	1	1	1	2	2	2	1	1	1	1	1	1	1	1	1	1	1	1
2/17/2012	1	1	1	1	1	2	1	1	2	1	1	1	1	2	2	1	1	1	1	1	1	1	1	1	1	1	1	2	1	1	2	1	1	1	1	2	2	1	1	1	1	1	1	1	1	1	1	1	1
2/18/2012	1	1	1	1	1	1	1	1	2	1	1	1	1	2	2	0	1	1	1	1	1	1	1	1	1	1	1	1	1	1	2	1	1	1	1	2	2	0	1	1	1	1	1	1	1	1	1	1	1
2/19/2012	1	1	1	1	1	1	1	1	1	1	1	1	1	2	2	0	1	1	1	1	1	1	1	1	1	1	1	1	1	1	1	1	1	1	1	2	2	0	1	1	1	1	1	1	1	1	1	1	1
2/20/2012	1	1	1	1	1	1	1	1	1	1	1	1	1	2	2	0	0	1	1	1	1	1	1	1	1	1	1	1	1	1	1	1	1	1	1	2	2	0	0	1	1	1	1	1	1	1	1	1	1
2/21/2012	1	1	1	1	1	1	1	1	2	1	1	1	1	2	2	0	1	1	1	1	1	1	1	1	1	1	1	1	1	1	2	1	1	1	1	2	2	0	1	1	1	1	1	1	1	1	1	1	1
2/22/2012	1	1	1	1	1	1	1	1	1	1	1	1	1	1	2	0	0	1	1	1	1	1	1	1	1	1	1	1	1	1	1	1	1	1	1	1	2	0	0	1	1	1	1	1	1	1	1	1	1
2/23/2012	1	1	1	1	1	2	1	1	2	1	1	1	1	2	2	0	1	1	1	1	1	1	1	1	1	1	1	2	1	1	2	1	1	1	1	2	2	0	1	1	1	1	1	1	1	1	1	1	1
2/24/2012	1	1	1	1	1	1	1	1	1	1	1	1	1	2	2	0	0	1	1	1	1	1	1	1	1	1	1	1	1	1	1	1	1	1	1	2	2	0	0	1	1	1	1	1	1	1	1	1	1
2/25/2012	1	1	1	1	1	1	1	1	1	1	1	1	1	1	1	0	0	1	1	1	1	1	1	1	1	1	1	1	1	1	1	1	1	1	1	1	1	0	0	1	1	1	1	1	1	1	1	1	1
2/26/2012	1	1	1	1	1	1	1	1	1	1	1	1	1	1	1	0	0	1	1	1	1	1	1	1	1	1	1	1	1	1	1	1	1	1	1	1	1	0	0	1	1	1	1	0	1	1	1	1	0
2/27/2012	1	1	1	1	1	1	1	1	2	1	1	1	1	2	2	0	1	1	1	1	1	1	1	1	1	1	1	1	1	1	2	1	1	1	1	2	2	0	1	1	1	1	1	1	1	1	1	1	1
2/28/2012	1	1	1	1	1	2	1	1	2	1	1	1	1	2	2	0	1	1	1	1	1	1	1	1	1	1	1	1	1	1	2	1	1	1	1	2	2	0	1	1	1	1	1	1	1	1	1	1	1
2/29/2012	1	1	1	1	2	2	1	1	2	1	1	2	2	2	2	1	1	1	1	1	1	2	1	1	1	1	2	2	1	1	2	1	1	2	2	2	2	1	1	1	1	1	1	1	1	1	1	2	1
3/1/2012	1	1	1	1	1	1	1	1	1	1	1	1	1	2	2	0	0	1	1	1	1	1	1	1	1	1	1	1	1	1	1	1	1	1	1	2	2	0	0	1	1	1	1	1	1	1	1	1	1
3/2/2012	1	1	1	1	1	1	1	1	2	1	1	1	1	2	2	0	1	1	1	1	1	1	1	1	1	1	1	1	1	1	2	1	1	1	1	2	2	0	1	1	1	1	1	1	1	1	1	1	1
3/3/2012	1	1	1	1	1	1	1	1	2	1	1	1	1	2	2	0	1	1	1	1	1	1	1	1	1	1	1	1	1	1	2	1	1	1	1	2	2	0	1	1	1	1	1	1	1	1	1	1	1
3/4/2012	1	1	1	1	2	2	1	1	2	1	1	2	2	2	2	1	1	1	1	1	1	2	1	1	1	1	2	2	1	1	2	1	1	2	2	2	2	1	1	1	1	1	1	1	1	1	1	2	1
3/5/2012	1	1	1	1	1	1	1	1	2	1	1	1	1	2	2	0	1	1	1	1	1	1	1	1	1	1	1	1	1	1	2	1	1	1	1	2	2	0	1	1	1	1	1	1	1	1	1	1	1
3/6/2012	1	1	1	1	2	2	1	2	2	1	1	2	2	2	2	1	1	1	1	1	1	2	1	1	1	1	2	2	1	2	2	1	1	2	2	2	2	1	1	1	1	1	1	1	1	1	1	2	1
3/7/2012	1	1	1	1	1	1	1	1	2	1	1	1	1	2	2	0	1	1	1	1	1	1	1	1	1	1	1	1	1	1	2	1	1	1	1	2	2	0	1	1	1	1	1	1	1	1	1	1	1
3/8/2012	1	1	1	1	1	1	1	1	2	1	1	1	1	2	2	0	0	1	1	1	1	1	1	1	1	1	1	1	1	1	2	1	1	1	1	2	2	0	0	1	1	1	1	1	1	1	1	1	1
3/9/2012	1	1	1	1	1	1	1	1	2	1	1	1	1	2	2	0	0	1	1	1	1	1	1	1	1	1	1	1	1	1	2	1	1	1	1	2	2	0	0	1	1	1	1	1	1	1	1	1	1
3/10/2012	1	1	1	1	1	2	1	2	2	1	1	2	2	2	2	1	1	1	1	1	1	2	1	1	1	1	1	2	1	2	2	1	1	2	2	2	2	1	1	1	1	1	1	1	1	1	1	2	1
3/11/2012	1	1	1	1	1	1	1	1	2	1	1	1	2	2	2	0	1	1	1	1	1	1	1	1	1	1	1	1	1	1	2	1	1	1	2	2	2	0	1	1	1	1	1	1	1	1	1	1	1
3/12/2012	1	1	1	1	1	1	1	1	2	1	1	1	1	2	2	0	0	1	1	1	1	1	1	1	1	1	1	1	1	1	2	1	1	1	1	2	2	0	0	1	1	1	1	1	1	1	1	1	1
3/13/2012	1	1	1	1	2	2	1	2	2	1	1	2	2	2	2	1	1	1	1	1	1	2	1	1	1	1	2	2	1	2	2	1	1	2	2	2	2	1	1	1	1	1	1	1	1	1	1	2	1
3/14/2012	2	2	3	3	3	4	2	3	4	2	2	3	3	4	4	1	1	2	3	2	2	3	2	2	3	3	3	4	2	3	4	2	2	3	3	4	4	1	1	2	2	2	3	2	2	2	2	3	2
3/15/2012	0	0	0	0	0	0	0	0	0	0	0	0	0	0	0	0	0	0	0	0	0	0	0	0	0	0	0	0	0	0	0	0	0	0	0	0	0	0	0	0	0	0	0	0	0	0	0	0	0
3/16/2012	1	1	1	1	1	2	1	1	2	1	1	1	1	2	2	0	1	1	1	1	1	1	1	1	1	1	1	2	1	1	2	1	1	1	1	2	2	0	1	1	1	1	1	1	1	1	1	1	1
3/17/2012	1	1	1	1	1	1	1	1	1	1	1	1	1	1	2	0	0	1	1	1	1	1	1	1	1	1	1	1	1	1	1	1	1	1	1	1	2	0	0	1	1	1	1	1	1	1	1	1	1
3/18/2012	1	1	1	1	1	1	1	1	2	1	1	1	1	2	2	0	1	1	1	1	1	1	1	1	1	1	1	1	1	1	2	1	1	1	1	2	2	0	1	1	1	1	1	1	1	1	1	1	1
3/19/2012	1	1	1	1	2	2	1	2	2	1	1	2	2	2	2	1	1	1	1	1	1	2	1	1	1	1	2	2	1	2	2	1	1	2	2	2	2	1	1	1	1	1	1	1	1	1	1	2	1
3/20/2012	1	1	2	2	3	3	2	2	3	2	2	3	3	3	4	1	1	2	2	1	2	3	1	1	2	2	3	3	2	2	3	2	2	3	3	3	4	1	1	1	2	2	2	1	1	2	2	3	1
3/21/2012	0	1	1	1	1	1	1	1	1	1	1	1	1	1	1	0	0	1	1	1	1	1	0	1	1	1	1	1	1	1	1	1	1	1	1	1	1	0	0	0	1	1	1	0	1	1	1	1	1
3/22/2012	1	1	1	2	2	2	1	2	3	1	1	2	2	3	3	1	1	1	1	1	1	2	1	1	1	2	2	2	1	2	3	1	1	2	2	3	3	1	1	1	1	1	1	1	1	1	1	2	1
3/23/2012	1	1	1	1	2	2	1	2	2	1	1	2	2	2	2	1	1	1	1	1	1	2	1	1	1	1	2	2	1	2	2	1	1	2	2	2	2	1	1	1	1	1	1	1	1	1	1	2	1
3/24/2012	1	1	1	1	1	1	1	1	2	1	1	1	2	2	2	0	1	1	1	1	1	1	1	1	1	1	1	1	1	1	2	1	1	1	1	2	2	0	1	1	1	1	1	1	1	1	1	1	1
3/25/2012	1	1	1	1	2	2	1	2	2	1	1	2	2	2	2	1	1	1	1	1	1	2	1	1	1	1	2	2	1	2	2	1	1	2	2	2	2	1	1	1	1	1	1	1	1	1	1	2	1
3/26/2012	1	1	2	2	2	2	1	2	3	1	2	2	2	3	3	1	1	1	2	1	2	2	1	1	2	2	2	2	1	2	3	1	2	2	2	3	3	1	1	1	1	1	2	1	1	2	2	2	1
3/27/2012	1	1	1	1	1	2	1	1	2	1	1	1	2	2	2	0	1	1	1	1	1	1	1	1	1	1	1	1	1	1	2	1	1	1	1	2	2	0	1	1	1	1	1	1	1	1	1	1	1
3/28/2012	1	1	1	1	2	2	1	1	2	1	1	2	2	2	2	1	1	1	1	1	1	2	1	1	1	1	1	2	1	1	2	1	1	1	2	2	2	0	1	1	1	1	1	1	1	1	1	1	1
3/29/2012	1	1	1	1	1	1	1	1	2	1	1	1	1	2	2	0	0	1	1	1	1	1	1	1	1	1	1	1	1	1	2	1	1	1	1	2	2	0	0	1	1	1	1	1	1	1	1	1	1
3/30/2012	1	1	1	1	1	1	1	1	2	1	1	1	1	2	2	0	0	1	1	1	1	1	1	1	1	1	1	1	1	1	2	1	1	1	1	2	2	0	0	1	1	1	1	1	1	1	1	1	1
3/31/2012	1	1	1	1	1	1	1	1	2	1	1	1	1	2	2	0	0	1	1	1	1	1	1	1	1	1	1	1	1	1	2	1	1	1	1	2	2	0	0	1	1	1	1	1	1	1	1	1	1
4/1/2012	1	1	2	2	2	2	1	2	3	1	2	2	2	3	3	1	1	1	2	1	2	2	1	1	2	2	2	2	1	2	3	1	2	2	2	3	3	1	1	1	1	1	2	1	1	2	2	2	1
4/2/2012	1	1	1	1	2	2	1	2	2	1	1	2	2	2	2	1	1	1	1	1	1	2	1	1	1	1	2	2	1	2	2	1	1	2	2	2	2	1	1	1	1	1	1	1	1	1	1	2	1
4/3/2012	1	1	1	1	2	2	1	2	2	1	1	2	2	2	2	1	1	1	1	1	1	2	1	1	1	1	2	2	1	2	2	1	1	2	2	2	2	1	1	1	1	1	1	1	1	1	1	2	1
4/4/2012	1	1	1	1	2	2	1	2	2	1	1	2	2	2	2	1	1	1	1	1	1	2	1	1	1	1	2	2	1	2	2	1	1	2	2	2	2	1	1	1	1	1	1	1	1	1	1	2	1
4/5/2012	1	1	1	2	2	2	1	2	2	1	1	2	2	2	2	1	1	1	1	1	1	2	1	1	2	2	2	2	1	2	2	1	1	2	2	2	2	1	1	1	1	1	2	1	1	1	1	2	1
4/6/2012	1	1	1	1	1	1	1	1	2	1	1	1	1	2	2	0	1	1	1	1	1	1	1	1	1	1	1	2	1	1	2	1	1	1	1	2	2	1	1	1	1	1	1	1	1	1	1	1	1
4/7/2012	1	1	1	1	1	1	1	1	1	1	1	1	1	2	2	0	0	1	1	1	1	1	1	1	1	1	1	1	1	1	1	1	1	1	1	2	2	0	1	1	1	1	1	1	1	1	1	1	1
4/8/2012	1	1	1	2	2	2	1	2	3	1	1	2	2	3	3	1	1	1	1	1	1	2	1	1	1	2	2	2	1	2	3	1	1	2	2	3	3	1	1	1	1	1	1	1	1	1	2	2	1
4/9/2012	1	1	2	2	2	3	2	2	3	2	2	2	3	3	3	1	1	1	2	1	2	2	1	1	2	2	2	3	2	2	3	2	2	2	3	3	3	1	1	1	1	2	2	1	1	2	2	2	1
4/10/2012	2	2	3	3	4	4	2	3	4	2	2	3	4	5	5	1	1	2	3	2	3	3	2	2	3	3	4	4	2	4	5	2	3	4	4	5	5	1	2	2	2	3	3	2	2	3	3	4	2
4/11/2012	1	1	2	2	2	2	2	2	3	2	2	2	2	3	3	1	1	1	2	1	2	2	1	1	2	2	2	2	2	2	3	2	2	2	2	3	3	1	1	1	1	2	2	1	1	2	2	2	1
4/12/2012	1	1	2	2	3	3	2	3	4	2	2	3	3	4	4	1	1	2	2	1	2	3	1	2	2	2	3	3	2	3	4	2	2	3	3	4	4	1	1	1	2	2	2	1	1	2	2	3	1
4/13/2012	1	1	2	2	2	2	1	2	3	1	1	2	2	3	3	1	1	1	2	1	1	2	1	1	2	2	2	2	1	2	3	1	1	2	2	3	3	1	1	1	1	1	2	1	1	1	2	2	1
4/14/2012	1	1	1	1	2	2	1	2	2	1	1	2	2	2	2	1	1	1	1	1	1	2	1	1	1	1	2	2	1	2	2	1	1	2	2	2	2	1	1	1	1	1	1	1	1	1	1	2	1
4/15/2012	2	2	2	3	3	3	2	3	4	2	2	3	3	4	4	1	1	2	2	1	2	3	2	2	3	3	3	4	2	3	4	2	2	3	3	4	4	1	1	2	2	2	3	1	2	2	2	3	2
4/16/2012	2	2	3	3	3	4	2	3	4	2	2	3	3	4	4	1	1	2	3	2	2	3	2	2	3	3	4	4	2	3	4	2	2	3	3	4	4	1	1	2	2	2	3	2	2	2	2	3	2
4/17/2012	1	1	2	2	2	3	2	2	3	2	2	2	2	3	3	1	1	1	2	1	2	2	1	1	2	2	2	3	2	2	3	2	2	2	2	3	3	1	1	1	1	2	2	1	1	2	2	2	1
4/18/2012	0	0	0	0	0	0	0	0	0	0	0	0	0	0	0	0	0	0	0	0	0	0	0	0	0	0	0	0	0	0	0	0	0	0	0	0	0	0	0	0	0	0	0	0	0	0	0	0	0
4/19/2012	2	2	3	4	4	5	3	4	6	3	3	4	4	6	6	2	2	3	3	2	3	4	2	3	4	4	5	5	3	4	6	3	3	4	5	6	6	2	2	2	3	3	4	2	2	3	3	4	2
4/20/2012	1	2	2	2	3	3	2	2	3	2	2	3	3	3	3	1	1	2	2	1	2	3	1	2	2	2	3	3	2	3	3	2	2	3	3	3	3	1	1	1	2	2	2	1	1	2	2	3	1
4/21/2012	1	1	2	2	3	3	2	2	3	2	2	2	2	3	3	1	1	2	2	1	2	2	1	1	2	2	3	3	2	2	3	2	2	2	3	3	3	1	1	1	2	2	2	1	1	2	2	2	1
4/22/2012	1	1	2	2	2	3	2	2	3	2	2	2	2	3	3	1	1	1	2	1	2	2	1	1	2	2	2	3	2	2	3	2	2	2	2	3	3	1	1	1	1	2	2	1	1	2	2	2	1
4/23/2012	1	1	1	2	2	2	1	2	3	1	1	2	2	2	2	1	1	1	1	1	1	2	1	1	1	2	2	2	1	2	3	1	1	2	2	2	2	1	1	1	1	1	2	1	1	1	1	2	1
4/24/2012	0	0	0	0	0	0	0	0	0	0	0	0	0	0	0	0	0	0	0	0	0	0	0	0	0	0	0	0	0	0	0	0	0	0	0	0	0	0	0	0	0	0	0	0	0	0	0	0	0
4/25/2012	2	2	2	2	3	3	2	3	4	2	2	3	3	4	4	1	1	2	2	1	2	3	2	2	2	2	3	3	2	3	4	2	2	3	3	4	4	1	1	2	2	2	2	1	1	2	2	3	2
4/26/2012	1	1	2	2	2	2	1	2	3	1	1	2	2	3	3	1	1	1	2	1	2	2	1	1	2	2	2	2	1	2	3	1	1	2	2	3	3	1	1	1	1	2	2	1	1	1	2	2	1
4/27/2012	1	1	2	2	3	3	2	2	3	2	2	2	3	3	3	1	1	1	2	1	2	2	1	1	2	2	3	3	2	2	3	2	2	2	3	3	3	1	1	1	2	2	2	1	1	2	2	2	1
4/28/2012	2	2	2	3	3	3	2	3	4	2	2	3	3	4	4	1	1	2	2	2	2	3	2	2	3	3	3	4	2	3	4	2	2	3	3	4	4	1	1	2	2	2	3	2	2	2	2	3	2
4/29/2012	2	2	3	3	4	4	2	4	5	2	2	3	4	4	5	1	1	2	3	2	3	3	2	2	3	3	4	4	2	4	5	2	2	3	4	4	5	1	1	2	2	3	3	2	2	2	3	3	2
4/30/2012	4	4	6	6	7	8	5	7	9	4	5	7	7	9	9	3	3	4	6	3	5	7	4	4	6	6	8	8	5	7	9	5	5	7	7	9	9	3	3	4	4	5	6	3	4	5	5	7	4
5/1/2012	3	3	4	4	5	6	3	5	7	3	3	5	5	6	7	2	2	3	4	2	4	5	3	3	4	4	5	6	3	5	7	3	3	5	5	6	7	2	2	3	3	4	4	2	3	3	4	5	3
5/2/2012	3	3	4	4	5	6	3	5	6	3	3	5	5	6	6	2	2	3	4	2	4	5	3	3	4	4	5	6	3	5	6	3	3	5	5	6	6	2	2	3	3	4	4	2	2	3	4	5	3
5/3/2012	2	2	3	3	4	4	2	3	4	2	2	3	3	4	4	1	1	2	3	2	2	3	2	2	3	3	4	4	2	3	4	2	2	3	3	4	4	1	1	2	2	2	3	2	2	2	2	3	2
5/4/2012	1	1	2	2	2	2	1	2	2	1	1	2	2	2	3	1	1	1	2	1	1	2	1	1	2	2	2	2	1	2	2	1	1	2	2	2	3	1	1	1	1	1	2	1	1	1	1	2	1
5/5/2012	2	3	3	4	5	5	3	4	6	3	3	4	4	6	6	2	2	3	4	2	3	4	2	3	4	4	5	5	3	4	6	3	3	4	5	6	6	2	2	2	3	3	4	2	2	3	3	4	2
5/6/2012	2	2	3	3	4	4	2	4	5	2	3	4	4	5	5	1	2	2	3	2	3	4	2	2	3	3	4	4	3	4	5	3	3	4	4	5	5	1	2	2	2	3	3	2	2	3	3	4	2
5/7/2012	2	3	4	4	5	5	3	4	6	3	3	4	4	6	6	2	2	3	4	2	3	4	2	3	4	4	5	5	3	4	6	3	3	4	4	6	6	2	2	2	3	3	4	2	2	3	3	4	3
5/8/2012	3	3	4	4	5	6	3	5	7	3	3	5	5	6	6	2	2	3	4	2	4	5	3	3	4	4	5	6	3	5	7	3	3	5	5	6	6	2	2	3	3	4	4	2	2	3	4	5	3
5/9/2012	2	2	3	3	3	4	2	3	4	2	2	3	3	4	4	1	1	2	3	1	2	3	2	2	3	3	3	4	2	3	4	2	2	3	3	4	4	1	1	2	2	2	3	1	1	2	2	3	2
5/10/2012	2	2	3	3	4	5	3	4	5	3	3	4	4	5	5	1	2	3	3	2	3	4	2	2	3	3	4	5	3	4	5	3	3	4	4	5	5	1	2	2	2	3	3	2	2	3	3	4	2
5/11/2012	2	2	2	2	3	3	2	3	4	2	2	3	3	4	4	1	1	2	2	1	2	3	2	2	2	2	3	3	2	3	4	2	2	3	3	4	4	1	1	2	2	2	2	1	1	2	2	3	2
5/12/2012	2	2	2	3	3	4	2	3	4	2	2	3	3	4	4	1	1	2	3	2	2	3	2	2	2	3	3	4	2	3	4	2	2	3	3	4	4	1	1	2	2	2	3	1	2	2	2	3	2
5/13/2012	0	0	0	0	0	0	0	0	0	0	0	0	0	0	0	0	0	0	0	0	0	0	0	0	0	0	0	0	0	0	0	0	0	0	0	0	0	0	0	0	0	0	0	0	0	0	0	0	0
5/14/2012	3	4	5	6	7	7	4	6	8	4	5	6	7	8	9	2	3	4	5	3	5	6	4	4	5	6	7	7	4	6	8	4	5	6	7	9	9	2	3	4	4	5	5	3	3	5	5	6	4
5/15/2012	3	4	5	5	6	7	4	6	7	4	4	5	6	7	7	2	3	4	5	3	4	5	3	4	5	5	6	7	4	6	7	4	4	5	6	7	7	2	3	3	4	4	5	3	3	4	4	5	3
5/16/2012	2	3	4	4	5	5	3	4	5	3	3	4	4	5	5	2	2	3	4	2	3	4	2	3	4	4	5	5	3	4	5	3	3	4	4	5	5	2	2	2	3	3	4	2	2	3	3	4	3
5/17/2012	1	2	2	2	3	3	2	2	3	2	2	3	3	3	4	1	1	2	2	1	2	3	1	2	2	2	3	3	2	2	3	2	2	3	3	3	4	1	1	1	2	2	2	1	1	2	2	3	1
5/18/2012	1	1	2	2	2	2	2	2	3	1	1	2	2	3	3	1	1	1	2	1	2	2	1	1	2	2	2	2	1	2	3	1	1	2	2	3	3	1	1	1	1	1	2	1	1	1	1	2	1
5/19/2012	4	4	6	6	8	8	5	7	9	5	5	7	7	9	9	3	3	5	6	3	5	7	4	4	6	6	8	8	5	7	9	5	5	7	7	9	9	3	3	4	5	5	6	3	3	5	5	7	4
5/20/2012	3	3	5	5	6	6	3	5	6	3	3	5	5	6	7	2	2	4	5	3	4	5	3	3	5	5	6	6	3	5	6	3	4	5	5	7	7	2	2	3	4	4	5	2	3	3	4	5	3
5/21/2012	2	2	2	3	3	3	2	2	3	2	2	3	3	3	4	1	1	2	3	1	2	3	2	2	2	3	3	3	2	2	3	2	2	3	3	4	4	1	1	2	2	2	3	1	1	2	2	3	2
5/22/2012	2	2	2	2	3	3	2	3	4	2	2	3	3	4	4	1	1	2	2	1	2	3	1	2	2	2	3	3	2	3	4	2	2	3	3	4	4	1	1	1	2	2	2	1	1	2	2	3	2
5/23/2012	2	2	3	3	4	4	3	4	5	2	3	4	4	5	5	1	2	2	3	2	3	4	2	2	3	3	4	4	3	4	5	2	3	4	4	5	5	1	2	2	2	3	3	2	2	3	3	4	2
5/24/2012	3	3	5	5	6	6	3	5	6	3	4	5	5	7	7	2	2	4	5	3	4	5	3	3	5	5	6	6	3	5	7	3	4	5	5	7	7	2	2	3	4	4	5	2	3	4	4	5	3
5/25/2012	2	2	3	4	4	5	2	3	4	2	3	4	4	5	5	2	2	3	3	2	3	4	2	2	3	4	4	5	2	3	4	2	3	4	4	5	5	2	2	2	3	3	3	2	2	3	3	4	2
5/26/2012	3	3	4	4	5	5	3	5	6	3	3	4	5	6	6	2	2	3	4	2	3	4	3	3	4	4	5	5	3	5	6	3	3	4	4	6	6	2	2	3	3	3	4	2	2	3	3	4	3
5/27/2012	4	5	6	7	8	9	5	7	9	4	5	6	7	8	9	3	3	5	7	3	5	6	4	5	6	7	9	9	5	7	9	4	5	6	7	8	9	3	3	4	5	6	7	3	3	5	5	6	5
5/28/2012	4	4	5	6	7	8	3	5	7	3	4	5	5	7	7	2	3	4	6	3	4	5	4	4	6	6	7	8	4	5	7	3	4	5	5	7	7	3	3	4	4	5	6	2	3	4	4	5	4
5/29/2012	3	4	5	5	6	7	3	4	6	3	3	4	5	6	6	2	3	4	5	2	3	4	3	4	5	5	6	7	3	4	6	3	3	4	5	6	6	2	3	3	4	4	5	2	2	3	3	4	3
5/30/2012	2	2	3	3	4	4	2	2	3	2	2	3	3	4	4	1	2	2	3	1	2	3	2	2	3	3	4	4	2	2	3	2	2	3	3	4	4	1	2	2	2	3	3	1	1	2	2	3	2
5/31/2012	4	5	6	7	8	9	5	7	9	4	4	6	7	8	9	3	3	5	6	3	5	6	4	5	6	7	8	9	5	7	9	4	4	6	7	8	9	3	3	4	5	6	6	3	3	4	5	6	5
6/1/2012	5	5	7	8	9	10	5	7	9	4	5	7	7	9	9	3	4	5	7	3	5	7	5	5	7	8	9	10	5	7	9	4	5	7	7	9	9	3	4	5	5	6	7	3	3	5	5	7	5
6/2/2012	3	3	4	5	6	6	3	4	5	3	3	4	4	5	5	2	2	3	5	2	3	4	3	3	4	5	6	6	3	4	5	3	3	4	4	5	5	2	2	3	3	4	5	2	2	3	3	4	3
6/3/2012	2	3	4	4	5	5	2	3	4	2	2	3	3	4	4	2	2	3	4	2	2	3	2	3	4	4	5	5	2	3	4	2	2	3	3	4	4	2	2	2	3	3	4	2	2	2	2	3	2
6/4/2012	3	3	4	5	6	6	4	6	8	4	4	6	6	7	8	2	2	3	4	3	4	6	3	3	4	4	5	6	4	6	8	4	4	6	6	7	8	2	2	3	3	4	4	3	3	4	4	6	3
6/5/2012	6	6	9	9	12	12	6	8	11	5	6	8	8	11	11	4	5	7	9	4	6	8	6	6	9	9	12	12	6	8	11	5	6	8	8	11	11	4	5	6	7	8	9	4	4	6	6	8	7
6/6/2012	5	6	8	9	11	11	4	6	7	4	4	6	6	8	8	4	4	6	8	3	4	6	5	6	8	9	11	11	4	6	7	4	4	6	6	8	8	4	4	5	6	7	8	3	3	4	4	6	6
6/7/2012	3	4	5	5	6	7	3	4	5	3	3	4	4	5	5	2	3	4	5	2	3	4	3	4	5	5	6	7	3	4	5	3	3	4	4	5	5	2	3	3	4	4	5	2	2	3	3	4	3
6/8/2012	4	4	6	6	8	8	5	8	10	5	5	7	8	10	10	3	3	4	6	4	6	7	4	4	6	6	7	8	5	8	10	5	5	7	8	10	10	3	3	4	4	5	6	3	4	5	6	7	4
6/9/2012	5	6	8	8	10	11	6	8	11	5	6	8	8	11	11	4	4	6	8	4	6	8	5	6	8	8	10	11	6	8	11	5	6	8	8	11	11	4	4	5	6	7	8	4	4	6	6	8	6
6/10/2012	9	10	13	14	18	19	7	10	13	7	7	10	10	13	14	6	7	10	14	5	8	10	9	10	14	15	18	19	6	10	13	7	7	10	10	13	13	6	7	9	10	12	14	5	5	7	8	10	9
6/11/2012	5	5	7	8	10	10	8	12	15	7	7	10	11	13	14	3	4	6	7	5	8	10	5	5	7	8	10	10	8	12	15	7	7	10	11	13	14	3	4	5	6	6	7	5	5	7	8	10	5
6/12/2012	0	0	0	1	1	1	0	1	1	0	0	1	1	1	1	0	0	0	0	0	0	1	0	0	0	1	1	1	0	1	1	0	0	1	1	1	1	0	0	0	0	0	0	0	0	0	0	1	0
6/13/2012	6	6	9	9	12	12	6	9	12	6	6	9	9	12	12	4	5	7	9	5	7	9	6	6	9	9	12	12	6	9	12	6	6	9	9	12	12	4	5	6	7	8	9	4	4	6	7	9	6
6/14/2012	6	6	9	9	12	12	5	7	9	5	5	7	7	9	10	4	5	7	9	4	5	7	6	6	9	10	12	12	5	7	9	5	5	7	7	9	10	4	5	6	7	8	9	3	4	5	5	7	6
6/15/2012	12	13	18	19	23	25	13	20	25	12	14	18	20	24	25	8	9	14	18	9	14	18	12	13	18	19	23	25	13	19	25	12	14	18	19	24	25	8	9	12	14	16	18	9	9	13	14	18	12
6/16/2012	4	5	6	7	8	9	5	8	10	5	5	7	7	9	9	3	3	5	6	4	5	7	4	5	6	7	8	9	5	8	10	5	5	7	7	9	9	3	3	4	5	6	6	3	4	5	5	7	5
6/17/2012	6	7	9	9	11	12	5	8	10	5	6	7	8	10	10	4	5	7	9	4	6	7	6	6	9	9	11	12	5	8	10	5	5	7	8	10	10	4	5	6	7	8	9	3	4	5	6	7	7
6/18/2012	0	0	1	1	1	1	0	0	1	0	0	0	1	1	1	0	0	0	1	0	0	0	0	0	1	1	1	1	0	0	1	0	0	0	1	1	1	0	0	0	0	0	1	0	0	0	0	0	0
6/19/2012	6	6	8	9	11	12	7	9	13	6	7	9	10	12	12	4	4	6	9	5	7	9	5	6	8	9	10	11	7	9	12	6	6	8	9	11	12	4	4	5	6	7	8	4	4	6	7	8	6
6/20/2012	18	20	26	30	34	38	20	28	37	17	20	26	28	35	36	11	15	21	28	14	20	26	17	20	25	29	33	37	19	27	35	17	19	25	27	33	35	11	14	17	20	22	27	12	13	18	20	26	20
6/21/2012	8	10	12	14	16	18	11	15	20	9	10	13	14	17	19	5	7	10	13	7	10	13	8	9	12	14	16	18	11	15	20	9	10	13	14	17	19	5	7	8	10	11	13	6	7	9	10	13	10
6/22/2012	4	5	7	8	9	10	6	8	11	5	5	7	7	9	9	3	4	5	7	3	5	7	5	5	7	8	9	10	6	9	11	5	5	7	8	9	10	3	4	5	6	6	7	3	4	5	5	7	6
6/23/2012	6	7	9	11	12	13	7	10	13	6	7	9	10	12	13	4	5	7	10	5	7	9	6	7	9	10	12	13	7	10	13	6	7	9	9	12	12	4	5	6	7	8	10	4	5	6	7	9	7
6/24/2012	13	16	20	23	26	29	17	24	31	15	17	22	24	29	31	9	11	16	21	12	17	23	13	15	19	22	25	28	17	24	31	15	16	22	23	29	30	9	11	12	15	17	21	10	11	15	17	22	15
6/25/2012	10	12	16	18	21	23	13	19	25	11	13	17	18	22	23	7	9	12	16	9	13	17	11	13	16	18	21	23	14	19	25	12	13	17	18	22	24	7	9	10	12	13	17	8	9	12	13	17	13
6/26/2012	6	7	9	11	12	14	7	10	12	6	6	8	9	11	11	4	5	7	10	4	6	8	7	8	10	11	13	15	7	10	13	6	6	9	9	11	12	4	5	6	8	8	10	4	4	6	6	9	8
6/27/2012	8	10	13	15	17	19	12	17	22	10	11	15	16	19	21	5	7	10	13	8	11	15	9	10	13	15	17	19	13	18	23	10	11	15	16	20	21	6	7	8	10	11	14	7	8	10	11	15	10
6/28/2012	15	18	22	26	30	33	20	28	36	17	19	25	27	33	35	10	12	18	23	13	19	25	15	19	23	26	30	34	20	29	37	18	20	26	28	34	36	10	13	14	18	19	24	12	14	18	20	26	17
6/29/2012	10	12	15	18	20	22	12	17	21	10	11	15	16	20	21	7	8	12	16	8	11	15	11	13	16	18	21	24	12	18	23	11	12	16	17	21	22	7	9	10	13	13	17	7	8	11	12	16	12
6/30/2012	9	11	13	15	18	20	13	19	24	10	12	16	17	20	22	6	7	11	14	8	12	15	9	11	14	16	18	21	13	19	25	11	12	16	17	21	22	6	8	9	11	11	15	7	8	10	12	16	11
7/1/2012	12	14	17	20	23	25	16	23	30	13	14	19	21	25	27	7	10	13	18	10	15	19	12	14	18	20	23	26	16	24	31	13	15	20	21	26	28	8	10	11	14	14	18	9	10	13	15	20	14
7/2/2012	12	15	18	21	25	27	14	21	26	13	14	19	21	25	27	8	10	15	19	10	15	19	13	15	20	22	26	29	15	22	29	14	15	21	22	27	29	8	11	12	15	16	20	9	11	14	16	21	14
7/3/2012	12	14	18	20	24	26	16	23	30	14	15	20	22	26	28	8	10	14	19	11	16	21	13	15	19	22	25	28	17	25	32	15	16	21	23	28	30	8	11	12	15	15	20	10	11	15	17	22	14
7/4/2012	14	16	20	23	27	30	19	27	35	15	17	22	24	29	31	8	11	16	21	12	17	22	14	17	22	25	28	32	19	28	36	16	17	23	25	30	32	9	12	13	17	17	22	10	12	15	18	23	17
7/5/2012	12	14	17	20	23	25	13	19	24	11	13	17	18	22	23	7	9	13	17	9	13	16	12	14	18	21	23	26	13	20	25	12	13	17	19	23	24	7	10	11	14	14	18	8	9	11	13	17	14
7/6/2012	14	17	21	24	28	31	19	28	35	17	19	24	27	32	34	9	12	17	22	13	19	24	15	17	22	26	29	32	20	29	38	18	20	26	28	34	36	9	12	13	17	17	22	11	13	17	20	26	16
7/7/2012	16	19	24	27	31	35	21	31	39	18	20	26	28	34	36	10	13	19	25	14	20	26	17	19	25	29	32	36	22	32	41	19	21	27	30	35	38	10	14	15	20	20	26	12	14	18	21	27	19
7/8/2012	1	1	2	2	2	3	2	2	3	1	2	2	2	3	3	1	1	1	2	1	2	2	1	1	2	2	2	3	2	2	3	1	2	2	2	3	3	1	1	1	1	1	2	1	1	1	2	2	1
7/9/2012	26	31	39	45	51	58	33	47	62	27	32	40	45	53	57	16	22	31	41	22	32	41	27	32	40	47	51	59	34	48	62	28	32	41	45	54	58	17	22	24	32	32	42	19	22	28	33	42	32
7/10/2012	14	17	21	25	28	32	19	27	34	16	18	23	26	31	33	9	12	17	23	13	18	24	15	17	22	26	28	33	19	28	36	17	19	24	27	32	34	9	12	13	18	18	23	11	13	16	19	25	17
7/11/2012	1	1	1	1	1	1	1	1	1	1	1	1	1	1	1	0	0	1	1	1	1	1	1	1	1	1	1	1	1	1	1	1	1	1	1	1	1	0	0	1	1	1	1	0	1	1	1	1	1
7/12/2012	11	14	17	20	22	25	12	17	22	11	12	16	17	21	22	7	9	13	17	8	12	15	12	14	17	21	23	26	12	18	23	11	12	16	18	21	23	7	9	10	14	13	18	7	8	10	12	15	14
7/13/2012	6	7	9	11	12	14	11	16	21	9	10	12	14	16	18	4	5	7	10	7	10	12	6	7	9	11	12	13	11	16	21	9	10	13	14	16	18	4	5	5	7	7	9	6	7	8	10	13	8
7/14/2012	20	25	30	37	40	46	28	39	51	23	27	34	38	44	48	13	18	25	34	19	27	35	21	26	31	37	40	47	29	40	52	24	27	34	38	45	49	13	18	19	26	25	34	16	19	23	28	36	25
7/15/2012	16	20	24	30	32	37	20	28	36	17	20	25	28	33	35	10	14	20	27	14	20	26	17	21	25	30	33	38	21	29	37	18	20	25	28	33	36	10	15	15	21	20	27	11	14	17	20	26	20
7/16/2012	7	9	11	14	15	17	15	21	27	11	13	16	18	21	22	4	6	9	12	9	12	16	8	9	11	13	15	17	15	21	27	11	13	16	18	21	23	5	6	7	9	9	12	7	9	11	12	16	10
7/17/2012	17	22	26	32	34	40	24	33	42	19	22	27	31	36	39	10	15	21	28	15	21	28	18	23	27	33	35	41	24	34	43	20	22	28	31	37	40	11	16	16	22	21	29	12	15	19	22	28	23
7/18/2012	9	12	14	17	18	22	13	18	23	10	12	14	16	19	21	6	8	12	15	8	11	15	10	12	14	17	19	22	13	18	23	10	11	15	16	19	21	6	8	9	12	11	16	6	8	10	11	15	13
7/19/2012	12	15	18	22	24	28	15	21	27	14	16	20	22	26	28	7	11	15	20	11	16	20	13	16	19	23	24	29	15	21	27	14	16	20	22	26	29	8	11	11	15	15	21	9	11	13	16	20	14
7/20/2012	17	21	25	31	33	38	25	35	45	20	24	30	33	39	42	10	14	20	26	16	23	30	18	22	26	31	34	40	26	37	47	21	24	31	34	40	44	10	15	15	21	20	28	13	16	20	24	31	21
7/21/2012	15	19	22	28	30	35	25	35	45	19	22	28	31	36	39	9	13	19	24	15	22	28	16	20	24	29	31	37	26	37	47	20	23	29	32	38	41	10	14	14	19	18	26	13	15	19	22	29	21
7/22/2012	16	20	23	29	31	36	20	28	35	16	19	23	26	30	33	9	14	19	25	13	18	24	17	21	25	30	32	38	20	28	36	17	19	24	27	31	34	10	14	14	20	19	27	11	13	16	19	24	20
7/23/2012	15	20	23	28	30	35	27	38	48	20	23	29	33	38	42	9	13	19	24	16	23	30	16	20	24	29	30	36	28	40	51	21	24	30	34	39	43	9	14	13	19	18	25	13	16	20	24	31	21
7/24/2012	15	20	22	28	30	35	24	34	43	19	23	28	32	37	41	9	13	19	24	16	22	29	16	20	24	29	31	36	25	36	45	21	24	30	33	39	42	9	14	13	19	18	25	13	16	19	23	30	19
7/25/2012	17	22	25	31	34	39	21	30	38	18	21	26	29	33	37	10	15	21	27	14	20	26	18	23	27	33	35	41	21	31	39	19	21	27	30	35	38	11	16	15	22	20	29	12	14	17	21	27	22
7/26/2012	14	18	21	26	28	33	17	25	31	14	16	20	23	26	29	8	12	17	23	11	16	21	15	19	23	27	29	35	18	25	32	15	17	21	24	28	30	9	13	13	18	17	24	9	11	14	17	22	19
7/27/2012	16	21	24	30	32	37	24	33	42	19	22	27	31	35	39	10	14	20	26	15	22	28	17	22	26	31	33	39	24	35	44	20	23	28	32	37	40	10	15	15	21	19	28	12	15	18	23	29	21
7/28/2012	16	21	24	30	32	38	29	41	51	22	26	32	37	42	46	10	14	20	26	18	26	33	17	22	25	31	33	39	30	42	54	24	27	34	38	44	48	10	15	14	21	19	27	15	18	22	27	35	21
7/29/2012	16	20	23	29	30	36	23	32	41	19	22	27	31	36	39	9	14	19	25	16	22	28	17	21	24	30	31	38	23	33	43	20	23	29	32	37	41	10	14	14	20	18	26	13	16	19	23	30	19
7/30/2012	21	27	30	38	40	47	30	43	54	24	28	35	40	45	50	12	18	26	34	20	29	36	22	27	32	40	41	49	31	44	56	25	29	36	41	47	52	13	19	18	27	24	35	16	20	24	30	38	27
7/31/2012	16	20	23	29	31	36	24	34	43	19	23	28	32	36	40	9	14	20	26	16	23	29	17	21	25	31	31	38	25	35	45	20	24	29	33	38	41	10	15	14	21	18	27	13	16	19	24	30	20
8/1/2012	12	15	18	22	23	27	17	24	30	14	17	20	23	26	29	7	11	15	20	12	17	21	13	16	18	23	24	29	17	24	31	15	17	21	24	27	30	7	11	11	16	14	20	9	12	14	17	22	14
8/2/2012	15	19	22	27	28	34	26	37	46	21	25	30	35	39	43	9	13	19	25	18	26	33	15	19	23	28	29	35	27	38	48	22	26	31	36	41	45	9	14	13	20	17	26	14	18	21	27	34	19
8/3/2012	10	13	15	19	19	23	19	26	33	16	19	22	26	29	32	6	9	13	17	13	19	24	11	13	15	19	20	24	19	27	34	16	19	23	27	30	34	6	9	9	13	12	17	11	13	15	20	25	12
8/4/2012	13	17	19	25	25	31	19	27	34	16	20	23	27	30	34	8	12	17	22	14	19	24	14	18	20	25	26	32	20	27	35	17	20	24	27	31	35	8	12	12	17	15	22	11	14	16	20	25	16
8/5/2012	16	21	23	30	30	37	27	37	47	21	25	30	35	39	44	9	14	20	26	17	24	31	17	21	24	30	31	38	28	38	49	22	26	31	36	40	45	9	14	14	20	18	26	14	17	20	25	32	20
8/6/2012	7	9	10	13	13	16	13	18	22	11	13	15	18	20	22	4	6	8	11	9	12	16	7	9	10	13	13	16	13	18	23	11	13	16	18	20	23	4	6	6	9	8	11	7	9	10	13	16	8
8/7/2012	10	13	15	19	19	23	16	22	28	14	16	19	22	25	28	6	9	13	17	11	16	20	11	14	15	19	20	24	16	23	29	14	16	20	23	26	29	6	9	9	13	11	17	9	11	13	16	21	13
8/8/2012	13	18	20	25	26	31	25	34	43	19	24	28	32	36	40	8	12	17	22	16	23	29	14	18	20	26	26	32	25	35	44	20	24	29	33	37	42	8	12	12	18	15	23	13	16	19	24	30	20
8/9/2012	10	14	15	20	20	24	20	28	35	16	20	23	27	30	33	6	9	13	17	13	19	24	11	14	16	20	20	25	20	29	36	17	20	24	27	31	35	6	10	9	14	12	18	10	14	15	19	25	15
8/10/2012	22	29	32	42	42	51	36	50	63	27	33	39	45	51	57	12	20	28	36	23	32	41	23	30	33	43	43	53	37	52	65	28	34	40	46	52	59	13	20	19	29	24	37	17	23	26	33	42	29
8/11/2012	22	30	32	42	43	52	37	51	64	27	33	39	46	51	57	12	20	28	36	22	31	40	23	31	34	43	44	54	38	52	66	29	34	41	47	52	59	13	21	19	29	24	38	17	23	26	32	41	29
8/12/2012	10	13	15	19	19	24	16	22	28	13	16	19	22	24	27	6	9	13	16	11	15	19	11	14	16	20	20	25	16	23	29	14	16	19	22	25	28	6	9	8	13	11	17	8	11	12	15	20	13
8/13/2012	10	14	15	19	19	24	16	22	27	13	16	19	22	24	27	6	9	13	17	11	15	19	11	14	16	20	20	25	16	22	28	14	16	19	22	25	28	6	10	8	13	11	17	8	11	12	16	20	14
8/14/2012	11	15	16	21	21	26	21	29	36	16	20	23	27	30	34	6	10	14	18	13	19	24	12	15	17	22	22	27	21	30	37	17	20	24	28	31	35	6	10	9	15	12	19	10	14	15	20	25	13
8/15/2012	25	34	36	48	48	59	43	60	75	32	40	46	54	60	68	14	23	32	41	27	38	49	26	35	39	50	49	62	44	62	78	34	40	48	56	62	70	15	24	21	33	27	43	21	27	31	39	50	35
8/16/2012	20	28	30	40	40	49	28	39	49	22	27	32	37	41	46	11	19	26	34	19	26	34	22	29	32	41	41	51	29	41	51	23	28	33	38	43	48	12	20	17	27	23	36	14	19	21	27	35	31
8/17/2012	18	24	26	34	34	42	32	44	55	23	28	33	39	42	48	10	16	23	30	19	27	35	19	26	28	36	35	44	32	45	57	24	29	34	40	44	49	10	17	15	24	20	31	15	19	22	28	36	23
8/18/2012	19	26	28	37	37	46	30	42	53	22	28	32	38	41	47	11	18	25	32	19	27	34	20	27	30	39	38	48	31	43	55	24	28	33	39	43	48	11	19	16	26	21	33	14	19	21	28	35	30
8/19/2012	12	16	17	23	23	29	15	21	27	13	15	18	21	23	26	7	11	15	20	11	15	19	13	17	18	24	23	30	16	22	28	13	16	19	22	24	27	7	12	10	16	13	21	8	11	12	16	20	19
8/20/2012	19	26	28	37	36	45	32	44	55	25	30	35	42	46	52	10	17	25	32	21	30	38	20	27	29	38	37	47	33	46	57	26	31	37	43	47	54	11	18	16	25	21	33	16	21	24	31	39	25
8/21/2012	16	22	23	31	31	38	28	39	48	22	27	31	37	40	45	9	15	21	27	19	26	33	17	23	25	32	32	40	29	40	50	23	28	32	38	42	47	9	16	13	22	18	28	14	19	21	27	35	21
8/22/2012	10	14	15	20	19	24	14	20	25	12	15	17	20	22	25	6	10	14	18	11	15	19	11	15	16	21	20	25	15	21	26	13	15	18	21	23	26	6	10	9	14	11	18	8	11	12	15	19	15
8/23/2012	19	26	28	37	36	46	33	46	58	25	31	36	43	46	53	11	18	26	33	22	31	39	20	27	29	39	38	48	34	47	60	27	32	37	44	48	55	11	19	16	27	21	35	17	22	25	32	41	26
8/24/2012	19	26	28	37	36	46	36	50	62	27	34	39	46	50	57	11	18	26	33	24	34	43	20	27	29	39	38	48	37	51	65	29	35	40	48	52	59	11	19	16	27	21	35	18	24	26	35	44	23
8/25/2012	14	20	21	28	27	34	24	33	41	20	24	28	33	36	41	8	14	19	25	17	24	30	15	20	22	29	28	35	24	34	42	21	25	29	34	37	42	8	14	12	20	16	26	13	17	19	25	32	19
8/26/2012	22	30	32	43	41	52	39	54	68	30	37	42	51	54	62	12	21	30	38	27	37	47	23	31	33	44	43	54	40	56	70	31	38	44	52	56	64	13	22	19	31	24	40	20	27	29	39	49	26
8/27/2012	16	22	23	31	30	38	30	41	51	22	28	32	38	41	47	9	16	22	28	20	28	35	17	23	25	33	31	40	30	42	52	23	29	33	39	42	48	9	16	14	23	18	29	15	20	22	29	36	17
8/28/2012	16	22	23	31	30	38	26	36	44	21	26	29	35	38	43	9	15	22	28	18	26	32	17	23	24	32	31	40	26	36	46	22	26	30	36	39	45	9	16	14	22	18	29	14	18	20	27	34	22
8/29/2012	12	17	18	24	23	29	19	26	33	15	19	22	26	28	32	7	12	16	21	13	19	24	13	18	18	25	24	30	20	27	34	16	20	23	27	29	33	7	12	10	17	13	22	10	14	15	20	25	17
8/30/2012	11	15	16	21	20	26	23	32	39	17	22	25	30	32	36	6	10	14	18	15	21	26	11	16	16	22	21	27	24	33	41	18	22	26	30	33	38	6	10	9	15	11	19	11	15	16	22	27	12
8/31/2012	20	28	29	39	37	48	40	54	67	29	37	41	50	53	61	11	19	26	33	25	35	44	21	29	30	40	38	50	40	56	69	31	38	43	51	55	63	11	19	16	27	21	35	18	25	27	36	46	25
9/1/2012	15	21	22	30	28	36	24	32	40	18	23	25	31	33	38	8	14	19	25	15	22	27	16	22	23	30	29	37	24	33	41	19	23	26	31	34	39	8	14	12	20	15	26	11	16	17	22	28	19
9/2/2012	16	22	23	31	30	38	32	44	54	23	30	33	40	42	49	8	15	21	27	20	28	35	17	23	24	32	31	40	33	45	56	24	30	34	41	43	50	9	15	13	22	16	28	15	20	21	29	36	19
9/3/2012	18	26	26	36	34	43	33	46	57	24	31	34	42	44	51	10	17	24	30	21	29	37	19	26	27	37	35	45	34	47	58	26	31	36	42	46	53	10	18	14	25	18	31	15	21	22	30	38	25
9/4/2012	10	15	15	20	19	25	16	22	27	13	17	18	22	24	27	5	10	14	17	11	16	20	11	15	15	21	20	25	16	22	28	14	17	19	23	24	28	6	10	8	14	11	18	8	12	12	16	21	15
9/5/2012	14	20	20	28	26	34	28	39	48	22	28	31	37	40	46	7	13	19	24	19	27	34	15	21	21	29	27	35	29	40	49	23	28	32	38	41	47	8	14	11	19	14	25	14	20	20	28	35	18
9/6/2012	11	16	16	23	21	28	24	33	41	18	23	26	31	33	38	6	11	15	19	16	22	28	12	17	17	24	22	29	24	34	42	19	24	27	32	34	40	6	11	9	16	12	20	11	16	17	23	29	14
9/7/2012	9	14	14	19	18	23	17	23	28	13	17	19	23	24	28	5	9	12	16	12	16	20	10	14	14	20	18	24	17	24	29	14	18	20	24	25	29	5	9	7	13	9	16	8	12	12	17	21	13
9/8/2012	20	29	29	40	38	49	37	50	62	27	35	38	46	49	57	10	19	26	34	23	32	41	21	30	31	42	39	51	37	51	64	28	35	40	47	50	58	11	20	15	27	20	35	17	24	24	33	42	28
9/9/2012	16	24	24	33	31	41	32	43	54	23	30	33	40	42	49	9	16	22	28	21	29	36	18	25	25	35	32	42	33	45	56	25	31	34	41	44	51	9	17	13	23	17	30	15	21	22	30	37	20
9/10/2012	13	19	18	26	24	31	23	31	39	18	23	26	31	33	38	7	12	17	22	16	22	28	14	19	20	27	25	33	24	32	40	19	24	27	32	34	39	7	13	10	18	13	23	11	16	17	23	29	20
9/11/2012	23	33	33	46	43	56	46	62	77	33	42	46	57	59	69	12	22	31	40	29	40	51	24	35	35	48	44	58	47	64	80	35	43	48	58	61	71	13	23	18	32	23	41	20	29	30	42	52	32
9/12/2012	18	27	26	37	34	45	36	49	60	26	34	37	46	48	56	10	18	25	32	24	33	41	19	28	28	39	36	47	37	50	63	28	35	39	47	49	57	10	19	14	26	19	34	17	24	24	34	42	24
9/13/2012	17	25	25	35	32	43	28	39	48	22	28	31	38	40	46	9	17	24	31	20	27	34	18	26	26	37	33	44	29	40	49	23	29	32	39	41	48	9	18	14	25	18	32	14	20	20	28	35	27
9/14/2012	17	25	24	35	32	42	29	39	48	22	28	30	37	39	45	9	17	23	30	19	27	33	18	26	26	36	33	43	29	40	50	23	29	32	38	40	47	9	17	13	24	17	31	13	19	20	27	34	26
9/15/2012	25	36	36	50	46	61	55	75	92	38	49	53	65	68	79	13	24	34	43	34	46	58	26	38	38	53	48	64	56	77	95	40	50	55	67	70	82	13	25	19	35	25	45	23	34	34	48	60	31
9/16/2012	47	70	68	97	88	117	94	128	157	68	88	95	117	121	142	25	47	66	84	61	84	105	50	73	72	102	92	123	96	131	162	71	90	98	120	125	146	26	50	37	69	48	88	42	61	62	87	108	59
9/17/2012	3	4	4	5	5	7	5	7	9	4	5	5	7	7	8	1	3	4	5	4	5	6	3	4	4	6	5	7	5	7	9	4	5	6	7	7	8	1	3	2	4	3	5	2	4	4	5	6	3
9/18/2012	12	18	18	26	23	31	20	27	34	16	21	22	28	28	33	7	13	18	23	15	20	25	13	19	19	27	24	32	21	28	35	17	21	23	28	29	34	7	13	10	18	13	23	10	15	15	21	26	17
9/19/2012	15	22	21	30	27	36	33	45	55	24	31	34	42	43	50	8	15	21	27	22	31	38	16	23	22	31	28	38	34	46	57	25	32	35	43	44	52	8	16	12	22	15	28	15	22	23	32	40	19
9/20/2012	19	29	28	40	36	48	44	59	73	32	42	45	56	57	67	10	20	28	35	30	41	51	21	30	29	42	37	50	45	61	75	34	43	47	57	59	69	11	21	16	29	20	37	21	30	30	43	53	25
9/21/2012	35	53	51	73	65	88	72	97	119	53	69	74	92	94	111	19	36	51	64	48	67	83	38	55	54	76	68	92	73	100	123	55	71	77	94	97	114	19	38	28	53	36	67	34	49	49	70	86	40
9/22/2012	33	50	48	68	61	82	64	86	105	43	57	61	76	77	91	17	34	47	59	39	55	68	35	52	50	71	63	86	65	88	108	46	58	63	78	80	94	18	35	26	48	33	62	27	40	40	57	70	46
9/23/2012	24	35	34	49	43	58	57	77	94	38	51	54	67	68	81	12	24	33	42	35	49	60	25	37	35	51	45	61	58	79	97	40	52	56	68	71	83	13	25	18	35	23	44	24	35	35	50	62	28
9/24/2012	25	38	36	52	46	63	58	78	95	40	54	57	71	72	85	13	26	36	45	37	52	64	27	39	38	54	48	65	59	80	98	43	55	59	72	74	88	13	27	20	37	25	47	25	38	37	53	66	32
9/25/2012	25	37	36	51	46	62	49	67	81	38	50	53	66	67	79	13	25	35	45	35	48	60	26	39	37	53	47	64	50	68	84	40	51	55	67	69	82	13	26	19	37	25	47	24	35	35	50	62	29
9/26/2012	30	46	43	63	55	75	63	86	104	44	59	62	78	79	94	16	31	43	55	41	57	71	32	47	45	65	57	78	64	87	107	47	60	64	79	81	96	16	32	23	45	30	57	28	42	41	59	73	38
9/27/2012	30	46	43	63	55	75	70	94	115	48	64	67	84	85	101	15	31	43	54	44	61	76	32	47	45	65	57	77	70	96	117	50	64	69	85	86	103	16	32	23	44	29	56	30	45	43	62	77	38
9/28/2012	24	37	34	50	44	60	55	73	89	38	52	54	68	68	81	12	25	34	43	36	49	61	25	38	36	52	45	62	55	74	91	40	52	55	68	70	83	13	25	18	35	23	45	24	36	35	50	62	33
9/29/2012	29	45	42	61	54	73	63	84	103	45	60	63	79	80	95	15	30	41	52	42	57	71	31	46	43	63	55	75	63	85	104	47	60	64	79	81	96	15	31	22	42	28	54	27	42	40	58	72	36
9/30/2012	34	53	49	73	64	87	75	100	122	51	69	72	90	91	108	17	35	48	61	47	64	79	36	54	51	74	64	88	74	100	122	53	68	73	90	91	109	18	35	25	49	32	62	30	46	44	65	80	45
10/1/2012	23	35	33	48	42	57	50	67	82	35	47	49	61	62	73	11	23	32	40	32	43	54	24	36	33	49	42	58	49	66	81	36	46	49	61	61	73	11	23	16	32	21	41	20	31	30	43	54	32
10/2/2012	27	42	38	57	49	68	63	84	103	43	58	60	76	76	91	13	27	38	48	39	54	67	29	44	41	61	52	72	65	88	108	46	60	63	78	79	95	14	29	20	40	26	51	26	40	38	56	70	36
10/3/2012	1	2	2	3	3	4	3	4	5	2	3	3	4	4	5	1	1	2	2	2	3	3	2	2	2	3	3	4	3	4	5	2	3	3	4	4	5	1	1	1	2	1	3	1	2	2	3	4	2
10/4/2012	39	61	56	83	71	99	89	120	145	60	81	83	105	105	126	19	39	54	68	54	74	91	42	65	60	89	76	106	92	123	151	63	83	87	108	109	130	20	42	28	57	37	73	35	55	52	76	94	51
10/5/2012	32	50	45	68	58	81	63	84	102	45	61	63	80	79	95	15	32	44	56	41	56	69	34	53	49	72	61	85	64	86	105	47	62	65	81	81	97	16	34	23	47	30	59	26	41	39	57	71	45
10/6/2012	35	55	49	74	63	89	78	104	127	53	71	73	93	93	111	17	35	48	61	48	65	81	37	58	53	79	67	94	81	109	134	57	74	78	97	97	116	18	37	25	51	33	65	32	49	46	69	84	45
10/7/2012	47	75	68	102	87	121	109	146	177	72	97	100	127	126	151	23	48	66	84	65	89	109	52	80	74	110	93	130	116	156	190	79	103	107	135	134	161	24	52	35	71	45	90	44	68	64	95	117	64
10/8/2012	10	16	15	22	19	26	20	27	32	13	17	18	23	22	27	5	10	14	18	12	16	20	12	18	17	25	21	29	23	31	38	15	20	21	26	26	31	5	12	8	16	10	20	8	13	12	19	23	19
10/9/2012	43	68	61	92	78	109	98	131	158	66	90	91	117	115	139	22	46	64	80	63	86	106	46	72	65	98	82	116	100	134	164	70	92	95	120	119	143	23	49	32	67	42	85	41	64	60	89	109	52
10/10/2012	41	66	59	89	75	106	87	116	140	60	81	82	106	104	125	21	45	62	78	58	78	96	44	68	62	93	78	110	88	118	144	62	82	85	107	106	128	21	47	31	64	40	81	37	57	54	80	98	56
10/11/2012	30	48	43	65	55	77	60	80	97	43	59	60	77	75	91	15	32	44	55	41	55	67	34	53	48	72	60	85	67	90	109	49	65	67	84	83	100	16	35	23	48	30	61	28	44	41	61	75	41
10/12/2012	22	35	31	47	39	55	47	63	76	36	48	49	63	62	75	10	23	31	39	33	44	55	25	39	35	53	44	63	54	73	88	42	55	57	72	71	85	12	26	17	35	22	44	23	37	34	51	62	24
10/13/2012	24	39	34	52	44	62	67	89	107	42	57	58	74	72	88	11	25	34	43	38	52	63	27	41	37	56	47	66	70	93	113	45	59	61	77	76	91	12	27	17	37	22	46	25	39	36	55	67	28
10/14/2012	42	67	59	90	75	107	106	140	169	71	97	98	126	123	149	20	43	59	74	65	89	108	46	71	64	97	80	114	110	147	178	76	101	104	131	129	156	21	46	30	63	39	80	42	67	62	93	114	46
10/15/2012	31	50	44	67	56	79	70	93	112	49	68	68	88	85	103	15	33	45	57	46	63	77	33	52	46	70	58	82	72	96	117	52	69	71	90	88	107	15	34	22	47	28	59	30	47	43	65	80	37
10/16/2012	64	104	91	140	116	165	130	173	208	83	114	114	148	143	174	31	69	95	119	78	106	130	70	111	99	150	124	176	139	185	224	91	121	124	157	154	187	33	74	48	101	61	127	52	82	75	115	140	91
10/17/2012	55	89	79	120	99	142	104	139	166	69	95	95	123	119	145	27	59	81	102	65	89	108	61	97	86	131	108	154	114	152	183	78	103	105	134	131	159	29	64	41	88	53	111	44	70	64	98	119	76
10/18/2012	21	34	29	45	37	53	46	62	74	31	43	43	55	54	65	10	22	30	38	29	40	49	22	35	31	48	39	56	48	64	77	33	44	45	57	56	68	10	23	15	32	19	40	19	30	28	42	51	24
10/19/2012	30	48	42	65	54	77	60	79	95	45	63	63	81	78	95	14	32	44	55	43	58	71	32	51	45	69	56	81	62	82	100	48	65	66	83	82	99	15	34	22	46	28	58	27	44	40	61	74	30
10/20/2012	33	54	47	72	60	85	76	101	121	52	72	72	93	90	110	16	36	49	61	50	67	82	36	56	50	76	62	89	79	105	127	56	75	76	97	95	115	17	37	24	51	30	64	32	51	46	71	86	40
10/21/2012	62	101	88	136	111	160	128	169	203	85	118	117	152	146	179	30	67	92	115	81	110	135	68	108	95	145	118	170	135	179	216	93	124	126	160	156	190	32	72	45	98	58	124	53	85	77	118	144	81
10/22/2012	44	73	63	97	79	114	75	98	118	53	74	74	95	92	112	21	48	66	83	52	70	86	48	77	67	103	84	121	79	105	126	59	79	79	101	98	120	22	51	32	70	41	88	34	55	49	75	92	57
10/23/2012	32	53	46	72	58	84	81	107	129	52	73	72	94	90	111	16	36	49	61	52	70	85	34	55	48	74	60	87	83	110	133	56	75	75	96	93	114	16	37	23	51	30	64	32	53	47	72	88	44
10/24/2012	32	53	46	71	58	84	79	103	124	54	76	75	97	93	114	16	36	49	61	53	72	88	34	55	48	75	60	87	80	107	128	57	77	78	99	96	118	16	37	23	51	30	64	33	54	48	75	91	40
10/25/2012	75	125	106	167	135	196	154	203	243	105	147	144	188	180	220	36	83	114	142	102	138	168	81	131	113	176	142	205	160	211	255	113	152	152	195	188	231	38	87	54	119	69	150	64	105	93	145	177	102
10/26/2012	3	6	5	8	6	9	7	9	11	5	7	7	9	9	10	2	4	5	6	5	6	8	4	6	5	8	7	10	7	10	12	5	7	7	9	9	11	2	4	2	5	3	7	3	5	4	7	8	5
10/27/2012	48	80	68	107	86	125	92	121	145	61	86	84	109	104	128	22	51	69	87	57	77	94	53	86	74	115	92	134	98	129	156	67	91	91	116	112	137	23	55	33	74	43	93	36	60	53	83	101	67
10/28/2012	23	39	33	52	42	61	52	69	82	36	50	49	64	61	75	11	25	34	43	34	45	55	25	41	35	54	43	63	54	71	85	38	51	51	66	63	77	11	26	16	35	20	44	21	34	30	47	57	31
10/29/2012	62	104	87	138	110	161	134	176	210	85	119	116	152	144	178	28	66	90	113	81	108	132	67	110	94	147	117	171	139	184	221	91	124	123	158	151	186	30	70	42	96	55	120	50	83	72	114	138	85
10/30/2012	94	158	132	210	168	245	178	233	278	120	168	164	215	204	251	44	102	140	174	116	156	189	102	168	143	225	178	262	187	246	296	130	177	175	226	216	265	46	109	66	148	84	186	72	120	105	165	200	128
10/31/2012	12	21	17	28	22	32	24	31	38	16	22	22	29	27	33	6	13	18	23	15	21	25	13	21	18	28	23	33	24	32	39	17	23	23	29	28	34	6	14	8	19	11	24	9	15	13	21	26	19
11/1/2012	30	51	43	68	54	79	50	65	78	36	51	49	65	61	76	14	33	45	56	35	47	57	33	55	46	73	58	85	53	69	83	40	54	53	69	66	81	15	35	21	48	27	60	22	36	32	50	61	39
11/2/2012	31	53	44	70	55	82	82	107	127	53	75	73	96	90	112	15	35	47	59	52	70	85	34	56	47	75	59	87	86	114	136	58	79	78	101	96	118	15	37	22	50	28	63	32	54	47	74	90	41
11/3/2012	53	90	74	119	94	138	124	162	193	83	117	113	149	140	173	25	59	80	100	81	108	131	58	96	81	128	101	149	131	173	206	90	123	121	157	148	183	26	64	37	86	48	108	50	84	72	115	139	66
11/4/2012	61	105	86	139	109	161	113	147	175	80	113	109	144	134	167	28	67	92	114	77	102	124	68	112	94	150	117	173	119	156	186	87	119	116	151	143	176	30	73	42	98	54	123	47	79	68	109	131	76
11/5/2012	128	220	179	290	226	337	269	352	416	163	232	221	294	273	340	56	137	186	231	153	205	247	142	237	196	315	244	363	285	374	445	177	244	238	310	291	361	60	149	85	201	110	251	95	160	137	220	264	180
11/6/2012	37	63	52	83	65	97	85	111	131	54	76	73	97	90	112	16	39	53	66	51	68	82	40	67	55	89	69	102	88	116	138	57	79	77	101	94	117	17	42	24	57	31	71	31	52	44	71	86	53
11/7/2012	86	148	121	195	152	226	195	255	301	118	169	161	214	199	248	38	93	125	156	113	151	181	95	159	132	211	164	244	207	271	323	129	178	173	226	212	263	40	100	57	135	74	169	69	118	100	161	194	121
11/8/2012	4	6	5	8	6	9	8	10	12	5	7	7	9	8	10	2	4	5	7	5	6	8	4	7	5	9	7	10	8	11	13	5	8	7	10	9	11	2	4	2	6	3	7	3	5	4	7	8	5
11/9/2012	58	101	82	133	103	154	117	152	179	78	112	106	142	131	164	26	66	89	111	77	103	125	65	109	90	144	111	166	124	161	192	86	119	115	150	140	174	28	71	41	96	52	120	48	81	69	111	134	71
11/10/2012	57	99	80	131	101	151	109	141	167	75	108	102	136	125	157	26	65	88	109	74	99	119	64	107	88	142	109	163	114	149	177	82	113	109	143	134	166	28	70	40	95	51	118	45	78	65	106	127	68
11/11/2012	28	48	39	63	49	73	60	78	92	39	56	53	71	65	82	12	31	42	52	38	51	61	30	51	42	67	51	77	62	81	96	42	58	56	73	69	85	13	33	19	44	24	55	23	39	33	54	64	37
11/12/2012	85	148	119	194	149	224	190	246	290	116	168	158	211	194	243	37	94	127	157	113	151	181	94	159	130	210	160	241	200	261	309	127	177	170	223	207	259	40	102	57	137	73	171	69	119	99	162	194	113
11/13/2012	51	89	71	116	89	135	115	148	175	67	98	92	123	113	141	23	57	77	95	67	89	107	56	95	77	125	95	144	120	156	185	74	102	98	129	120	149	24	61	34	83	44	103	40	69	58	95	113	74
11/14/2012	61	107	86	141	107	162	120	155	183	78	114	106	142	131	164	28	71	96	118	79	105	126	67	114	93	151	115	173	126	163	193	85	119	113	149	138	173	30	76	42	102	54	127	48	82	68	112	134	81
11/15/2012	58	103	82	135	102	155	153	198	233	105	153	143	191	175	220	27	68	92	113	107	142	170	64	109	88	144	109	165	157	203	241	112	156	149	196	181	227	28	72	40	98	51	121	62	109	90	148	177	74
11/16/2012	68	120	95	157	119	181	153	198	233	94	136	127	170	156	196	31	79	106	131	95	126	151	75	128	103	168	127	193	159	206	244	101	141	134	176	163	204	32	84	46	113	59	140	56	98	80	132	158	100
11/17/2012	81	144	114	189	143	217	161	208	244	101	146	136	183	167	210	37	95	128	158	103	136	163	90	155	124	204	154	233	170	220	260	110	154	146	193	178	224	39	102	56	137	71	170	61	108	88	146	174	110
11/18/2012	35	63	50	82	62	95	68	87	103	44	64	60	80	73	92	16	41	56	69	45	60	72	39	67	54	88	67	101	71	92	109	48	68	64	84	78	98	17	44	24	59	31	74	27	47	39	64	76	47
11/19/2012	35	63	49	82	62	94	83	106	125	57	84	78	104	95	120	16	41	55	68	58	77	92	39	67	53	88	66	100	85	110	130	62	87	82	108	99	125	17	43	23	58	30	72	34	60	49	81	97	44
11/20/2012	64	115	90	150	113	172	141	181	213	91	132	123	165	150	189	28	73	99	122	91	120	144	71	123	98	161	121	184	147	190	224	98	137	130	172	158	198	30	78	42	105	54	131	53	94	76	127	151	90
11/21/2012	67	120	94	157	117	180	105	135	159	62	90	83	112	102	129	29	76	102	126	61	81	97	74	129	103	169	127	193	113	145	172	68	96	91	120	110	138	31	82	44	110	56	137	37	65	53	88	105	98
11/22/2012	61	109	85	142	106	162	134	172	201	90	131	121	164	148	187	26	69	93	115	90	119	142	67	116	92	152	114	174	139	179	211	97	136	128	170	156	195	28	74	40	99	51	123	52	92	75	125	149	80
11/23/2012	65	117	91	152	114	174	134	172	202	83	122	112	151	137	173	29	77	104	128	86	113	135	72	126	99	164	122	187	140	181	214	90	127	119	158	144	182	31	83	44	111	56	138	50	88	72	120	143	96
11/24/2012	63	114	88	148	110	170	98	126	147	60	87	80	109	98	124	28	74	100	123	61	80	96	71	124	97	161	120	184	105	136	160	66	93	87	116	106	133	30	81	42	108	54	134	36	64	52	87	103	90
11/25/2012	63	115	88	149	110	170	143	183	214	96	141	130	176	158	200	28	73	98	121	97	127	152	70	123	96	160	119	182	148	191	225	103	146	136	181	165	208	29	79	41	105	53	130	55	99	79	133	159	87
11/26/2012	47	86	66	111	82	127	109	139	162	75	110	101	137	123	156	20	54	72	89	74	97	116	53	93	72	121	89	137	113	145	170	80	113	106	141	128	161	21	58	30	78	39	96	42	75	60	101	120	61
11/27/2012	44	81	62	104	77	119	103	132	154	70	103	93	127	114	145	19	50	67	82	68	90	107	50	87	68	114	84	129	109	140	165	76	107	100	133	121	152	20	54	28	72	36	89	39	71	56	95	113	57
11/28/2012	49	90	69	116	85	133	106	136	158	65	95	87	118	106	134	21	56	74	92	64	84	100	55	98	76	127	93	144	114	146	171	71	101	94	126	113	143	22	61	31	81	40	100	37	67	53	90	107	69
11/29/2012	39	71	54	91	67	104	109	139	162	75	110	100	137	122	155	17	45	60	74	76	100	119	43	76	59	99	72	112	112	144	168	79	113	104	140	126	159	18	49	25	65	32	80	43	77	61	104	123	51
11/30/2012	70	128	97	165	121	188	145	185	215	93	138	125	171	152	194	31	84	112	138	98	128	152	78	138	106	179	131	203	152	195	228	101	144	133	178	160	202	33	91	46	121	59	149	56	100	79	135	160	99
12/1/2012	69	127	96	164	120	186	106	135	157	64	94	85	116	103	132	31	84	112	137	67	88	104	78	138	106	179	130	202	114	146	170	70	101	93	125	112	142	33	91	46	121	59	150	39	71	56	95	113	97
12/2/2012	33	60	45	77	56	88	66	84	98	47	70	63	86	76	97	14	39	52	64	49	64	76	37	65	50	85	61	95	70	90	105	51	73	67	91	81	103	15	43	22	57	28	70	28	51	40	69	81	39
12/3/2012	73	135	102	174	126	197	161	205	237	99	148	133	182	161	206	31	87	116	142	102	134	159	82	146	112	189	137	213	169	216	252	108	155	142	191	171	216	34	94	48	126	61	155	58	106	83	142	168	103
12/4/2012	63	116	87	149	108	169	146	186	216	97	144	129	177	157	200	27	75	100	122	100	130	155	70	125	95	162	117	182	152	194	226	104	149	136	183	164	208	29	81	41	108	52	133	56	102	80	137	162	86
12/5/2012	45	83	62	106	77	121	91	115	134	64	96	86	117	104	133	19	53	70	86	65	86	101	50	89	68	115	83	130	95	121	141	69	99	90	122	109	138	20	57	29	76	37	94	37	67	52	90	106	57
12/6/2012	39	72	54	93	67	105	64	81	93	42	63	56	78	68	88	16	46	61	75	43	57	67	44	78	59	101	73	114	68	86	100	46	67	61	82	73	93	18	50	25	67	32	82	25	45	35	61	72	50
12/7/2012	66	123	91	157	113	178	140	178	206	85	128	114	156	137	176	28	79	106	129	88	115	136	73	132	100	170	122	191	147	186	217	92	133	121	163	145	185	30	86	42	114	54	140	50	91	71	122	144	97
12/8/2012	79	147	109	189	135	213	154	194	225	96	144	128	176	154	198	34	95	127	155	99	130	153	87	158	119	204	145	229	161	204	237	104	150	136	184	163	208	36	103	51	137	65	168	56	103	80	138	162	114
12/9/2012	38	71	53	91	65	103	75	94	109	53	79	70	96	85	109	16	46	62	75	55	72	84	42	76	57	98	70	110	78	98	114	56	81	74	100	88	113	17	50	24	66	31	81	30	56	43	75	88	50
12/10/2012	29	54	40	69	49	78	50	63	73	38	57	51	70	61	79	12	35	47	57	40	52	61	32	58	43	74	53	83	52	66	77	41	59	53	72	64	82	13	38	18	50	24	61	22	41	31	54	64	35
12/11/2012	77	144	106	184	131	208	135	170	196	82	124	110	151	133	170	33	94	125	153	88	115	135	85	155	116	199	141	223	141	179	208	90	130	117	159	140	180	35	101	50	135	63	165	49	92	70	122	143	114
12/12/2012	69	131	96	167	118	188	117	148	170	74	112	99	136	119	153	30	87	115	141	80	105	124	77	140	104	180	127	201	123	155	180	80	116	105	142	126	161	32	93	45	124	58	151	45	84	64	111	130	104
12/13/2012	48	90	66	115	81	129	72	90	104	50	75	66	91	80	103	21	60	79	97	54	70	83	53	96	72	123	87	138	75	95	110	54	78	70	95	84	108	22	64	31	85	39	104	30	56	43	74	87	67
12/14/2012	33	62	45	79	56	89	49	61	71	37	55	49	67	58	75	14	41	54	66	39	51	60	36	66	49	85	60	95	51	64	74	39	57	51	69	61	78	15	44	21	58	27	71	22	40	31	54	63	44
12/15/2012	62	119	86	151	106	170	116	146	169	73	111	97	135	117	151	26	76	102	124	79	102	120	69	127	94	162	114	181	122	154	178	79	115	103	140	123	158	28	82	39	109	50	133	43	81	62	108	127	96
12/16/2012	85	162	117	206	144	231	142	179	205	89	134	118	163	142	183	36	105	139	169	95	124	145	94	173	127	221	155	247	149	188	217	96	140	125	171	150	192	38	113	53	149	68	182	52	99	74	131	153	132
12/17/2012	57	109	78	138	97	155	83	105	120	56	85	74	103	89	116	24	71	94	114	60	78	92	63	116	85	148	104	165	87	110	127	61	89	79	108	94	121	26	76	36	100	46	122	33	62	47	83	97	82
12/18/2012	48	93	67	118	82	132	68	85	98	48	73	64	89	77	99	21	60	80	97	52	67	79	54	99	73	127	89	141	71	90	103	52	76	68	92	81	104	22	65	31	85	39	105	28	54	40	71	83	66
12/19/2012	43	82	59	104	73	117	85	107	122	54	82	72	100	86	111	18	54	72	87	58	75	88	48	89	65	113	79	126	89	112	129	59	86	76	104	91	116	20	59	28	77	35	95	32	60	45	79	93	50
12/20/2012	67	129	92	163	113	182	118	148	169	76	115	100	139	120	155	29	85	113	137	81	105	123	74	138	101	176	122	196	123	155	179	81	119	106	145	126	162	31	92	43	121	55	148	44	84	62	111	129	100
12/21/2012	57	110	79	139	97	156	81	102	116	55	84	73	101	87	113	25	73	96	117	59	77	90	63	118	85	150	104	166	85	107	123	59	87	77	105	92	118	26	78	36	103	46	125	32	61	45	81	94	92
12/22/2012	35	68	49	86	60	96	51	64	73	36	55	48	66	57	74	15	45	59	72	39	50	59	39	73	53	93	64	103	54	67	78	39	57	50	69	60	77	16	48	22	64	28	77	21	40	30	53	62	49
12/23/2012	49	94	67	119	82	132	95	119	136	61	92	80	112	96	124	21	61	81	98	65	84	99	54	102	73	129	89	143	100	125	143	65	96	85	116	101	130	22	67	31	88	39	107	35	67	50	89	104	57
12/24/2012	4	7	5	9	6	10	7	9	10	5	7	6	9	7	10	2	5	6	7	5	6	8	4	8	6	10	7	11	8	10	11	5	7	7	9	8	10	2	5	2	7	3	8	3	5	4	7	8	4
12/25/2012	44	85	60	107	73	119	83	103	118	53	82	70	98	84	109	18	55	72	87	58	74	87	49	92	66	116	80	128	87	109	125	58	85	75	103	89	114	19	59	27	78	34	94	31	59	44	78	91	55
12/26/2012	50	98	69	123	84	137	76	94	108	52	80	69	96	82	107	21	63	84	101	57	73	85	56	105	75	133	91	147	79	99	114	56	83	73	100	86	111	22	68	31	90	39	109	30	58	43	77	89	75
12/27/2012	32	62	44	78	53	87	46	58	66	33	50	43	61	51	67	13	40	53	64	35	45	53	35	66	47	84	58	93	48	60	69	35	52	46	63	54	70	14	43	20	57	25	69	19	36	27	48	56	45
12/28/2012	35	68	48	86	59	96	67	83	95	45	69	59	82	70	91	15	44	58	71	48	62	72	39	74	53	94	64	103	70	88	100	48	71	62	86	74	95	16	48	22	63	28	77	26	50	36	65	76	38
12/29/2012	51	99	69	124	85	138	100	124	141	65	100	85	120	102	133	21	64	84	102	70	90	105	57	107	76	135	92	149	105	131	149	70	104	91	125	107	139	22	70	31	91	40	111	37	72	53	95	111	60
12/30/2012	18	35	24	43	30	48	27	33	38	17	26	22	31	26	34	7	23	30	36	18	24	28	20	37	26	47	32	51	28	35	40	18	27	23	32	28	36	8	24	11	32	14	38	10	19	14	25	29	33
12/31/2012	31	61	43	77	52	85	55	68	77	38	59	50	70	59	77	13	40	52	63	42	54	62	35	66	47	83	56	92	57	71	82	41	61	53	73	62	81	14	43	19	57	25	69	22	43	31	57	66	39
1/1/2013	46	91	63	114	78	127	88	109	124	58	90	76	107	90	118	19	59	77	93	63	81	94	52	99	70	124	84	137	92	114	131	63	93	81	111	95	123	20	64	28	84	36	102	33	65	47	86	99	55
1/2/2013	49	97	67	121	82	135	82	101	115	55	85	71	101	85	111	20	63	82	99	59	76	89	55	104	73	131	89	144	86	106	121	59	88	76	105	89	116	21	68	30	88	38	107	31	61	44	81	93	68
1/3/2013	31	61	42	76	51	84	43	53	61	31	48	41	58	48	63	13	40	52	63	35	44	51	34	65	46	82	55	90	45	56	64	34	50	43	60	51	66	14	43	19	56	24	68	18	36	26	47	54	44
1/4/2013	30	60	41	75	50	83	50	62	70	36	56	47	67	56	74	13	39	52	62	40	52	60	34	65	45	81	55	89	52	65	74	39	58	50	70	59	77	13	43	19	56	24	68	21	42	30	55	63	35
1/5/2013	52	103	71	128	86	142	99	123	139	65	101	85	120	101	133	21	67	88	105	72	93	107	58	111	77	139	93	153	104	129	146	70	105	90	125	106	138	23	72	32	95	40	114	38	75	53	98	113	65
1/6/2013	45	89	61	111	74	122	83	102	116	55	86	72	102	86	113	18	57	75	91	62	79	91	50	96	67	120	80	131	87	107	122	60	90	77	107	90	118	19	62	27	81	34	98	32	64	45	83	96	56
1/7/2013	3	6	4	8	5	9	6	7	8	4	6	5	7	6	8	1	4	5	6	4	6	6	3	7	5	8	6	9	6	7	8	4	6	5	7	6	8	1	4	2	6	2	7	2	4	3	6	7	4
1/8/2013	22	44	30	55	37	61	31	39	44	23	37	31	43	36	48	9	29	38	45	26	34	39	24	47	33	59	39	65	33	41	46	25	38	32	45	38	50	10	31	13	40	17	49	14	27	19	35	41	33
1/9/2013	14	28	19	35	24	39	22	27	30	16	25	21	30	25	33	6	18	24	29	18	23	26	16	31	21	38	25	42	23	28	32	17	26	22	31	26	34	6	20	8	26	11	31	9	18	13	24	28	18
1/10/2013	28	56	38	70	46	77	56	69	77	38	59	50	70	59	77	11	36	47	57	42	54	62	31	61	42	76	51	83	58	72	81	41	62	52	73	62	80	12	39	17	51	21	62	22	43	31	57	65	30
1/11/2013	41	83	56	103	68	114	76	93	105	53	83	69	98	82	107	17	54	70	84	59	76	87	46	90	62	112	74	122	79	98	111	57	86	73	102	86	112	18	58	25	76	32	92	31	61	43	80	92	49
1/12/2013	28	57	39	71	47	78	45	55	62	33	52	43	62	51	68	12	37	49	59	38	48	55	32	62	42	77	51	84	47	58	65	36	54	46	64	54	70	12	41	17	53	22	64	19	39	27	51	58	37
1/13/2013	22	44	30	55	36	60	37	46	52	25	39	32	46	38	50	9	29	38	45	28	36	41	24	48	33	59	39	65	39	48	54	27	40	34	47	40	52	10	31	13	41	17	49	14	29	20	37	43	25
1/14/2013	31	62	42	77	50	84	45	55	62	31	49	41	58	48	63	12	41	53	64	35	45	52	34	66	45	83	55	90	47	58	65	34	51	43	60	50	66	13	44	19	57	23	69	18	37	26	48	55	40
1/15/2013	34	68	46	85	56	93	58	72	80	42	65	54	77	64	84	14	46	59	71	48	61	71	37	73	50	91	60	99	61	75	85	45	68	57	80	67	88	15	49	21	64	26	77	25	50	35	64	74	43
1/16/2013	33	68	45	83	55	91	66	81	91	46	73	60	86	71	94	14	46	60	71	54	69	79	37	72	49	90	59	98	70	85	96	50	76	64	89	75	98	15	49	21	64	26	77	28	56	39	73	83	38
1/17/2013	2	4	2	4	3	5	3	4	5	3	4	3	5	4	5	1	2	3	4	3	4	4	2	4	3	5	3	5	4	4	5	3	4	3	5	4	5	1	3	1	3	1	4	1	3	2	4	5	2
1/18/2013	14	28	19	35	23	38	28	34	38	20	32	26	38	31	41	6	19	25	30	24	30	35	15	30	20	37	24	40	29	35	40	22	33	28	39	33	43	6	21	9	27	11	32	12	25	17	32	37	14
1/19/2013	13	26	17	32	21	35	18	22	24	13	21	17	24	20	26	5	17	23	27	15	19	22	14	28	19	35	23	38	19	23	26	14	21	18	25	21	28	6	19	8	25	10	29	8	16	11	20	23	15
1/20/2013	13	26	17	32	21	35	15	18	21	12	18	15	21	18	23	5	17	22	27	13	17	19	14	28	19	35	23	38	16	19	22	12	19	16	22	19	24	6	19	8	24	10	29	7	14	9	18	20	16
1/21/2013	23	47	31	58	37	63	47	57	64	33	52	42	60	50	66	9	31	41	48	38	48	55	25	50	34	62	40	67	49	60	67	35	53	45	63	52	68	10	34	14	44	17	52	19	39	27	50	58	25
1/22/2013	25	51	34	63	41	69	48	58	65	34	53	44	62	51	68	10	34	44	53	39	49	56	28	55	37	68	44	74	50	61	69	36	55	46	65	54	71	11	37	15	48	19	57	20	40	27	52	59	28
1/23/2013	11	22	14	27	17	29	14	17	19	10	15	12	18	15	19	4	14	19	22	11	14	16	12	23	16	29	19	31	14	18	20	10	16	13	19	15	20	5	16	6	20	8	24	6	11	8	15	17	14
1/24/2013	13	27	18	33	21	36	24	29	33	18	28	23	33	26	35	5	18	23	28	20	26	30	14	29	19	35	23	38	25	31	35	19	29	24	34	28	37	6	19	8	25	10	30	10	21	14	27	31	15
1/25/2013	12	24	16	30	19	33	21	26	29	15	24	19	28	22	30	5	16	21	25	17	22	25	13	26	17	32	21	35	22	27	30	16	24	20	29	24	31	5	18	7	23	9	27	9	18	12	23	26	13
1/26/2013	17	36	23	44	28	48	31	38	42	21	34	27	39	32	42	7	23	30	36	24	30	35	19	39	26	47	30	51	32	39	44	23	35	29	41	33	44	7	25	10	33	13	39	12	25	17	32	37	21
1/27/2013	20	41	26	50	32	54	37	45	50	27	43	34	50	40	54	8	27	34	41	31	39	44	22	44	29	54	34	58	39	47	53	29	44	36	52	42	56	8	29	11	37	14	44	15	32	21	41	46	22
1/28/2013	17	34	22	42	27	46	28	34	38	22	36	29	42	34	45	7	22	29	34	26	32	37	18	37	24	45	29	49	30	36	40	24	37	30	43	35	47	7	24	10	31	12	37	13	26	18	34	39	17
1/29/2013	11	22	14	27	17	29	16	20	22	12	19	15	22	18	24	4	15	19	23	14	17	20	12	24	16	29	19	32	17	21	23	13	19	16	23	19	24	5	16	6	20	8	24	7	14	9	18	20	13
1/30/2013	13	26	17	32	20	35	23	28	31	17	27	21	31	25	33	5	18	23	27	20	25	28	14	28	18	34	22	37	24	29	32	18	28	23	32	26	35	5	19	7	24	9	29	10	20	13	26	29	14
1/31/2013	14	29	18	35	22	38	26	31	35	18	29	23	33	27	36	6	19	25	30	21	27	30	15	31	20	38	24	41	27	33	36	19	30	24	35	28	37	6	21	8	27	10	32	10	22	15	28	32	17
2/1/2013	16	33	21	40	25	44	28	34	38	20	32	26	37	30	40	6	22	29	34	24	30	34	18	36	23	43	28	47	29	36	40	22	33	27	39	32	42	7	24	9	31	12	37	12	24	16	31	36	19
2/2/2013	14	30	19	37	23	40	25	30	33	19	30	24	35	28	38	6	21	27	32	23	29	33	16	33	21	40	25	43	26	32	35	20	32	26	37	30	39	6	22	9	29	11	34	11	24	16	30	34	16
2/3/2013	13	27	17	33	21	35	21	25	27	16	26	21	31	25	33	5	18	23	28	20	25	28	14	29	19	35	22	38	21	26	29	18	27	22	32	26	34	5	20	8	25	10	30	10	20	13	26	29	13
2/4/2013	11	24	15	29	18	31	20	24	26	14	23	18	26	21	28	4	16	20	24	16	20	23	12	25	16	31	19	33	21	25	28	15	23	19	27	22	29	5	17	6	22	8	26	8	17	11	22	24	14
2/5/2013	11	24	15	29	18	32	20	24	27	15	24	19	28	22	30	4	16	20	24	17	22	24	13	26	17	32	20	34	21	25	28	16	25	20	29	23	31	5	17	7	22	8	26	8	18	12	23	26	13
2/6/2013	11	23	15	28	17	30	19	23	25	14	23	18	26	21	28	4	15	19	23	17	21	24	12	25	16	30	19	32	20	24	27	15	24	19	27	22	29	5	16	6	21	8	25	8	17	11	22	25	13
2/7/2013	10	21	13	25	16	27	17	20	22	13	21	16	24	19	25	4	14	18	21	15	19	21	11	22	14	27	17	29	17	21	23	14	21	17	25	20	26	4	15	6	19	7	23	7	16	10	20	23	11
2/8/2013	10	21	13	25	16	27	17	20	22	13	21	16	24	19	25	4	14	18	21	15	19	21	11	23	14	27	17	29	17	21	23	14	21	17	25	20	26	4	15	6	19	7	23	7	16	10	20	23	11
2/9/2013	10	22	14	26	16	28	17	20	22	13	21	17	24	19	26	4	15	19	22	16	20	22	11	23	15	28	18	30	18	21	23	14	22	18	25	20	27	4	16	6	20	8	24	8	16	11	21	23	11
2/10/2013	7	15	9	18	11	20	12	15	16	9	15	12	17	14	19	3	10	13	16	11	14	16	8	16	10	20	12	21	13	16	17	10	16	13	18	14	19	3	11	4	14	5	17	5	12	8	15	17	8
2/11/2013	7	15	9	18	11	19	12	14	16	9	15	12	17	14	18	3	10	13	16	12	15	16	8	16	10	19	12	21	12	15	16	10	16	12	18	14	19	3	11	4	14	5	17	6	12	8	15	17	8
2/12/2013	8	18	11	22	14	23	15	17	19	11	18	14	21	16	22	4	13	16	19	14	17	20	9	19	12	23	15	25	15	18	20	12	19	15	21	17	23	4	14	5	18	6	21	7	14	9	18	21	10
2/13/2013	12	26	16	32	20	34	21	25	28	16	26	20	30	24	32	5	18	23	27	20	25	28	14	28	18	34	21	36	22	27	29	17	27	21	31	25	33	5	20	7	25	9	30	10	21	13	26	30	14
2/14/2013	8	16	10	20	12	21	13	15	17	10	16	13	19	15	20	3	11	14	17	12	16	18	8	18	11	21	13	23	13	16	17	11	17	13	19	16	21	3	12	5	16	6	18	6	13	8	16	18	8
2/15/2013	5	10	6	12	7	13	7	8	9	6	10	8	11	9	12	2	7	9	10	7	9	10	5	11	7	13	8	14	7	9	10	6	10	8	12	9	12	2	7	3	9	3	11	4	8	5	10	11	5
2/16/2013	6	13	8	16	10	17	11	13	14	8	14	11	15	12	16	2	9	12	14	10	13	14	7	14	9	17	11	18	11	14	15	9	14	11	16	13	17	3	10	4	13	5	15	5	11	7	13	15	7
2/17/2013	6	14	8	16	10	17	11	13	14	8	14	11	16	12	17	2	9	12	14	10	13	15	7	14	9	17	11	19	11	13	15	9	14	11	16	13	17	3	10	4	13	5	15	5	11	7	14	15	7
2/18/2013	6	12	8	15	9	16	10	12	13	8	13	10	14	11	15	2	9	11	13	10	12	14	6	13	8	16	10	17	10	12	13	8	13	10	15	12	16	2	9	3	12	4	14	5	10	6	13	14	6
2/19/2013	6	12	7	15	9	16	9	11	12	8	13	10	14	11	15	2	8	11	13	10	12	13	6	13	8	16	10	17	10	12	13	8	13	10	15	12	16	2	9	3	12	4	14	5	10	6	13	14	6
2/20/2013	6	13	8	15	9	16	10	12	13	8	13	10	15	12	16	2	9	11	13	10	12	14	6	14	9	16	10	17	10	12	14	9	13	11	15	12	16	3	9	3	12	4	14	5	10	6	13	15	6
2/21/2013	5	11	7	14	8	15	9	11	12	7	12	9	13	10	14	2	8	10	12	9	11	12	6	12	8	15	9	15	9	11	12	8	12	9	14	11	14	2	8	3	11	4	13	4	9	6	11	13	6
2/22/2013	6	12	7	14	9	15	10	12	13	8	13	10	14	11	15	2	8	10	12	10	12	13	6	13	8	15	9	16	10	12	13	8	13	10	15	12	16	2	9	3	11	4	13	5	10	6	12	14	6
2/23/2013	5	11	7	13	8	14	9	10	11	7	12	9	13	10	14	2	7	9	11	9	11	12	5	12	7	14	8	15	9	11	12	7	12	9	14	11	14	2	8	3	10	4	12	4	9	6	11	13	5
2/24/2013	5	11	7	14	8	14	9	11	12	7	12	9	13	10	14	2	8	10	12	9	11	12	6	12	7	14	9	15	10	11	12	8	12	10	14	11	15	2	8	3	11	4	12	4	9	6	12	13	6
2/25/2013	5	12	7	14	8	15	9	11	12	7	12	9	14	11	14	2	8	10	12	9	11	13	6	13	8	15	9	16	10	11	12	8	13	10	14	11	15	2	9	3	11	4	13	4	9	6	12	13	6
2/26/2013	5	12	7	14	8	15	9	11	12	8	12	9	14	11	15	2	8	10	12	9	12	13	6	13	8	15	9	16	10	12	13	8	13	10	15	11	15	2	9	3	11	4	13	4	10	6	12	14	6
2/27/2013	5	10	6	12	7	13	8	10	10	7	11	8	12	9	13	2	7	9	10	8	10	11	5	11	7	13	8	13	8	10	11	7	11	9	13	10	13	2	7	3	9	3	11	4	8	5	11	12	5
2/28/2013	5	10	6	12	7	13	9	10	11	7	11	8	13	10	13	2	7	9	11	9	11	12	5	11	7	13	8	14	9	11	12	7	12	9	13	10	14	2	8	3	10	3	12	4	9	5	11	12	5
3/1/2013	5	10	6	12	7	13	8	10	11	7	11	8	13	10	13	2	7	9	11	9	11	12	5	11	7	13	8	14	9	10	11	7	11	9	13	10	14	2	8	3	10	3	11	4	9	5	11	12	5
3/2/2013	4	9	5	10	6	11	7	8	9	6	9	7	11	8	11	2	6	8	9	7	9	10	4	9	6	11	7	12	7	9	9	6	10	7	11	8	11	2	6	2	8	3	10	3	7	5	9	10	4
3/3/2013	4	9	5	10	6	11	7	8	9	6	9	7	10	8	11	2	6	8	9	7	9	10	4	9	6	11	7	11	7	8	9	6	10	7	11	8	11	2	6	2	8	3	10	3	7	5	9	10	4
3/4/2013	5	10	6	12	7	13	8	10	10	7	11	8	12	9	13	2	7	9	10	9	11	12	5	11	6	13	8	13	8	10	11	7	11	9	13	10	13	2	8	3	10	3	11	4	9	5	11	12	5
3/5/2013	4	10	6	12	7	12	8	9	10	6	11	8	12	9	13	2	7	9	10	8	10	12	5	11	6	13	7	13	8	10	11	7	11	9	13	10	13	2	7	3	9	3	11	4	9	5	11	12	5
3/6/2013	4	8	5	9	6	10	7	8	8	5	9	7	10	8	10	1	6	7	8	7	9	9	4	8	5	10	6	11	7	8	9	6	9	7	10	8	11	2	6	2	8	3	9	3	7	4	9	10	4
3/7/2013	7	17	10	20	12	21	14	16	17	11	19	14	21	16	22	3	12	15	17	15	18	20	8	17	10	21	12	22	14	16	18	12	19	14	21	16	22	3	12	4	16	5	18	6	15	9	18	20	8
3/8/2013	4	9	5	10	6	11	7	9	9	6	10	7	11	8	12	2	6	8	9	8	10	11	4	9	5	11	6	11	7	9	9	6	10	7	11	8	11	2	6	2	8	3	10	3	8	5	10	11	4
3/9/2013	4	10	6	12	7	13	8	10	11	7	11	9	13	10	13	2	7	9	10	9	11	12	5	11	6	12	7	13	8	10	11	7	12	9	13	10	13	2	7	3	9	3	11	4	9	5	11	13	5
3/10/2013	3	7	4	8	5	8	6	6	7	5	8	6	9	7	9	1	5	6	7	6	7	8	3	7	4	8	5	9	6	7	7	5	8	6	9	7	9	1	5	2	6	2	7	3	6	4	8	9	3
3/11/2013	3	6	3	7	4	7	5	6	6	4	7	5	8	6	8	1	4	5	6	5	7	7	3	6	4	7	4	8	5	6	7	4	7	5	8	6	8	1	5	2	6	2	7	3	6	3	7	8	3
3/12/2013	4	9	5	10	6	11	7	8	9	6	10	8	11	9	12	2	6	8	9	8	10	11	4	9	6	11	7	12	7	9	9	7	11	8	12	9	12	2	7	2	9	3	10	4	9	5	11	12	4
3/13/2013	0	1	0	1	0	1	1	1	1	1	1	1	1	1	1	0	1	1	1	1	1	1	0	1	0	1	1	1	1	1	1	1	1	1	1	1	1	0	1	0	1	0	1	0	1	0	1	1	0
3/14/2013	2	5	3	6	3	6	4	5	5	3	6	4	6	5	7	1	3	4	5	5	6	6	2	5	3	6	4	7	4	5	5	4	6	5	7	5	7	1	4	1	5	2	6	2	5	3	6	7	2
3/15/2013	3	6	3	7	4	7	5	6	6	4	7	5	8	6	8	1	4	5	6	6	7	8	3	7	4	8	5	8	5	6	7	5	7	6	8	6	9	1	5	2	6	2	7	3	6	4	7	8	3
3/16/2013	2	5	3	6	3	6	4	5	5	3	6	4	6	5	7	1	4	4	5	5	6	6	2	5	3	6	4	7	4	5	5	4	6	4	7	5	7	1	4	1	5	2	6	2	5	3	6	7	2
3/17/2013	2	4	2	5	3	5	4	4	4	3	5	4	6	4	6	1	3	4	4	4	5	5	2	4	3	5	3	5	4	4	5	3	5	4	6	4	6	1	3	1	4	1	5	2	4	2	5	6	2
3/18/2013	2	5	3	6	3	6	4	5	5	4	6	5	7	5	7	1	4	5	5	5	6	7	2	5	3	6	4	7	4	5	5	4	6	5	7	5	7	1	4	1	5	2	6	2	5	3	6	7	2
3/19/2013	2	4	2	4	2	4	3	3	4	2	4	3	4	3	5	1	3	3	4	3	4	4	2	3	2	4	2	4	3	3	4	2	4	3	4	3	4	1	2	1	3	1	4	1	3	2	4	4	2
3/20/2013	2	4	2	5	3	5	4	4	4	3	5	4	6	4	6	1	3	4	4	4	5	5	2	5	3	5	3	5	4	4	5	3	5	4	6	4	6	1	3	1	4	1	5	2	4	2	5	6	2
3/21/2013	2	5	3	5	3	6	4	5	5	3	6	4	6	5	7	1	3	4	5	5	6	6	2	5	3	6	4	6	4	5	5	4	6	5	7	5	7	1	4	1	5	2	5	2	5	3	6	7	2
3/22/2013	2	5	3	5	3	6	4	4	5	3	6	4	6	5	6	1	3	4	5	4	5	6	2	5	3	6	3	6	4	5	5	4	6	4	7	5	7	1	4	1	5	2	5	2	5	3	6	6	2
3/23/2013	2	6	3	6	4	7	5	5	6	4	7	5	7	5	7	1	4	5	6	5	6	7	3	6	4	7	4	7	5	6	6	4	7	5	8	6	8	1	4	2	6	2	6	2	6	3	7	8	3
3/24/2013	2	5	3	6	3	6	4	5	5	4	6	4	7	5	7	1	4	5	5	5	6	7	2	6	3	6	4	7	4	5	5	4	6	5	7	5	7	1	4	1	5	2	6	2	5	3	6	7	2
3/25/2013	1	2	1	3	2	3	2	2	2	2	3	2	3	2	3	0	2	2	3	2	3	3	1	3	2	3	2	3	2	2	2	2	3	2	3	2	3	0	2	1	2	1	3	1	2	1	3	3	1
3/26/2013	2	4	2	5	3	5	4	4	5	3	6	4	6	5	6	1	3	4	5	4	5	6	2	5	3	6	3	6	4	5	5	4	6	4	6	5	7	1	3	1	4	2	5	2	5	3	6	6	2
3/27/2013	2	5	3	6	4	7	5	6	6	4	7	5	8	6	8	1	4	5	6	6	7	7	3	6	3	7	4	7	5	6	6	4	7	5	8	6	8	1	4	2	5	2	6	3	6	3	7	8	2
3/28/2013	6	13	7	15	8	16	11	13	13	9	16	11	17	13	18	2	9	12	13	13	15	17	6	14	8	16	9	17	12	14	14	10	17	12	18	14	19	3	10	4	13	5	15	6	13	8	16	18	6
3/29/2013	3	6	3	7	4	8	5	6	6	5	8	5	8	6	9	1	4	6	6	6	7	8	3	7	4	8	4	8	6	6	7	5	8	6	9	7	9	1	5	2	6	2	7	3	6	4	8	8	3
3/30/2013	2	5	2	5	3	5	4	5	5	3	6	4	6	4	6	1	3	4	5	4	5	6	2	5	3	5	3	6	4	5	5	3	6	4	6	5	6	1	3	1	4	2	5	2	5	3	6	6	2
3/31/2013	1	3	2	4	2	4	3	3	3	2	4	3	5	3	5	1	2	3	3	3	4	4	2	3	2	4	2	4	3	3	3	3	4	3	5	3	5	1	2	1	3	1	4	1	3	2	4	4	1
4/1/2013	2	5	2	5	3	5	4	5	5	3	6	4	6	5	7	1	3	4	5	5	6	6	2	5	3	6	3	6	4	5	5	4	6	4	7	5	7	1	3	1	4	2	5	2	5	3	6	7	2
4/2/2013	3	7	4	8	5	8	6	7	8	6	10	7	11	8	11	1	5	6	7	8	10	10	3	8	4	9	5	9	7	8	8	6	10	7	11	8	11	1	5	2	7	3	8	3	8	5	10	11	3
4/3/2013	2	5	3	5	3	6	4	5	5	4	6	5	7	5	7	1	3	4	5	5	6	7	2	5	3	6	3	6	4	5	5	4	7	5	7	5	7	1	4	2	5	2	5	2	5	3	7	7	2
4/4/2013	2	4	2	4	3	4	3	4	4	3	5	3	5	4	5	1	3	3	4	4	5	5	2	4	2	4	3	4	3	4	4	3	5	4	5	4	5	1	3	1	3	2	4	2	4	2	5	6	2
4/5/2013	2	4	3	5	3	5	4	4	5	3	5	4	5	4	6	1	3	4	4	4	5	6	2	4	3	5	3	5	4	4	5	3	5	4	6	4	6	1	3	2	4	2	5	2	4	2	5	6	2
4/6/2013	2	3	2	4	3	4	3	3	4	2	4	3	4	4	5	1	3	3	4	4	4	5	2	4	2	4	3	4	3	3	4	3	4	3	5	4	5	1	3	1	3	2	4	2	4	2	4	5	2
4/7/2013	2	4	3	4	3	5	3	4	4	3	5	4	6	5	6	1	3	4	4	4	5	6	2	4	3	5	3	5	3	4	4	3	5	4	6	5	6	1	3	2	4	2	5	2	5	3	6	6	2
4/8/2013	0	0	0	0	0	0	0	0	0	0	0	0	0	0	0	0	0	0	0	0	0	0	0	0	0	0	0	0	0	0	0	0	0	0	0	0	0	0	0	0	0	0	0	0	0	0	0	0	0
4/9/2013	1	2	2	3	2	3	2	3	3	2	4	3	4	3	4	1	2	2	3	3	4	4	1	3	2	3	2	3	2	3	3	2	4	3	4	3	4	1	2	1	2	1	3	1	3	2	4	4	1
4/10/2013	4	7	5	8	6	8	6	7	8	5	9	7	10	8	10	2	5	6	7	8	9	10	4	7	5	8	7	9	6	7	8	6	9	7	10	8	10	2	6	3	7	4	8	3	8	5	9	10	4
4/11/2013	2	3	2	3	3	4	2	3	3	2	4	3	4	4	4	1	2	3	3	3	4	4	2	3	2	4	3	4	2	3	4	2	4	3	4	4	4	1	2	1	3	2	3	1	3	2	4	4	2
4/12/2013	2	3	3	4	3	4	3	4	4	3	5	4	5	5	5	1	3	3	3	4	5	5	2	3	3	4	3	4	3	4	4	3	5	4	5	5	5	1	3	2	3	2	4	2	4	3	5	6	2
4/13/2013	2	3	2	3	3	4	3	3	4	2	4	3	4	4	4	1	2	3	3	3	4	4	2	3	2	3	3	4	3	3	4	2	4	3	4	4	4	1	2	1	3	2	3	1	3	2	4	4	2
4/14/2013	2	4	3	4	4	5	3	4	5	3	5	4	5	5	5	1	3	3	4	4	5	5	2	4	3	4	4	5	3	4	5	3	5	4	5	5	5	1	3	2	4	3	4	2	4	3	5	5	2
4/15/2013	3	5	4	5	5	6	4	4	6	3	6	5	6	6	7	2	3	4	5	5	6	6	3	5	4	6	5	6	4	5	6	4	6	5	7	6	7	2	4	3	5	3	5	2	5	3	6	7	3
4/16/2013	2	3	3	3	3	4	3	3	4	2	4	3	4	4	4	1	2	3	3	3	4	4	2	3	3	4	3	4	3	3	4	3	4	3	5	4	5	1	2	2	3	2	3	2	4	2	4	5	2
4/17/2013	3	5	4	5	5	6	5	5	6	4	7	5	7	6	7	2	3	4	5	5	6	7	3	5	4	6	5	6	5	5	6	4	7	5	7	6	7	2	4	2	4	3	5	2	6	3	7	7	3
4/18/2013	2	4	3	4	4	5	4	4	5	3	5	4	6	5	6	1	3	3	4	4	5	5	2	4	3	5	4	5	4	4	5	3	5	4	6	5	6	1	3	2	4	3	4	2	4	3	5	6	2
4/19/2013	2	3	3	4	3	4	3	3	4	2	4	3	5	4	5	1	2	3	3	3	4	4	2	4	3	4	3	4	3	4	4	3	5	3	5	4	5	1	2	2	3	2	3	2	4	2	4	5	2
4/20/2013	2	5	4	5	5	6	4	5	6	4	7	5	7	6	7	2	3	4	5	5	6	7	2	5	4	6	5	6	5	5	6	4	7	5	7	6	7	2	3	2	4	3	5	2	5	3	6	7	2
4/21/2013	3	5	4	6	5	6	5	6	7	4	8	5	8	6	8	2	4	5	5	6	7	8	3	6	4	6	5	7	6	6	7	5	8	5	8	7	8	2	4	3	5	4	6	3	6	4	8	8	3
4/22/2013	3	5	4	5	5	6	4	5	6	4	7	5	7	6	7	2	3	4	5	5	6	7	3	5	4	6	5	6	5	5	6	4	7	5	7	6	7	2	4	3	5	3	5	2	6	3	7	7	3
4/23/2013	2	3	3	4	3	4	3	3	4	2	4	3	5	4	5	1	2	3	3	4	4	5	2	4	3	4	3	4	3	3	4	3	4	3	5	4	5	1	3	2	3	2	4	2	4	2	5	5	2
4/24/2013	2	4	3	4	4	5	3	4	5	3	5	4	5	4	5	1	3	3	4	4	5	5	2	4	3	4	4	5	4	4	5	3	5	4	6	5	5	1	3	2	4	3	4	2	4	3	5	6	2
4/25/2013	2	4	3	4	4	5	4	4	5	3	6	4	6	5	6	2	3	4	4	5	6	6	2	4	3	5	4	5	4	4	5	3	6	4	6	5	6	2	3	2	4	3	4	2	5	3	6	6	2
4/26/2013	2	4	4	5	5	5	4	5	6	3	6	4	6	6	7	2	3	4	4	5	6	6	2	5	4	5	5	5	4	5	6	4	6	5	7	6	7	2	3	2	4	3	5	2	5	3	6	7	3
4/27/2013	2	4	3	4	4	5	3	4	5	3	5	4	6	5	6	2	3	3	4	4	5	6	2	4	3	5	4	5	4	4	5	3	6	4	6	5	6	1	3	2	4	3	4	2	5	3	6	6	2
4/28/2013	2	3	3	3	3	4	3	3	4	2	4	3	4	4	4	1	2	3	3	3	4	4	2	3	3	3	3	4	3	3	4	2	4	3	4	4	4	1	2	2	3	2	3	1	3	2	4	4	2
4/29/2013	2	3	3	3	3	4	2	3	4	2	4	3	4	4	4	1	2	2	3	3	4	4	2	3	3	3	3	4	2	3	4	2	4	3	4	4	4	1	2	2	3	2	3	1	3	2	4	4	2
4/30/2013	2	3	3	4	4	4	3	4	4	3	4	4	5	4	5	1	2	3	3	4	4	5	2	3	3	4	4	4	3	4	4	3	4	4	5	5	5	1	2	2	3	3	4	2	4	3	5	5	2
5/1/2013	0	0	0	0	0	0	0	0	0	0	0	0	0	0	0	0	0	0	0	0	0	0	0	0	0	0	0	0	0	0	0	0	0	0	0	0	0	0	0	0	0	0	0	0	0	0	0	0	0
5/2/2013	2	3	3	3	4	4	2	3	4	2	4	3	4	4	5	1	2	3	3	3	4	4	2	3	3	3	4	4	2	3	4	2	4	3	4	4	5	1	2	2	3	3	3	2	3	2	4	4	2
5/3/2013	2	3	3	3	4	4	2	3	4	2	4	3	4	4	4	1	2	3	3	3	4	4	2	3	3	3	4	4	2	3	4	2	4	3	4	4	4	1	2	2	3	3	3	2	3	2	4	4	2
5/4/2013	2	2	2	3	3	3	2	2	3	2	3	2	3	3	3	1	2	2	3	2	3	3	2	2	2	3	3	3	2	2	3	2	3	2	3	3	3	1	2	2	2	2	3	1	2	2	3	3	2
5/5/2013	2	3	3	3	4	4	2	3	4	2	4	3	4	4	5	1	2	3	3	3	4	4	2	3	3	4	4	4	2	3	4	2	4	3	4	4	5	1	2	2	3	3	3	2	3	2	4	4	2
5/6/2013	2	3	3	4	4	5	3	3	4	2	4	3	4	5	5	1	2	3	3	3	4	4	2	3	3	4	4	5	3	3	4	3	4	3	4	5	5	1	2	2	3	3	4	2	3	2	4	4	2
5/7/2013	3	4	4	4	5	5	3	4	6	3	5	4	5	6	6	2	3	3	4	4	5	5	3	4	4	4	5	5	3	4	6	3	5	4	5	6	6	2	3	3	3	4	4	2	4	3	5	5	3
5/8/2013	2	3	3	4	4	4	3	4	5	3	4	4	4	5	5	1	2	3	3	4	4	4	2	3	3	4	4	4	3	4	5	3	4	4	5	5	5	1	2	2	3	3	3	2	4	3	4	5	2
5/9/2013	2	3	3	3	4	4	3	3	4	2	4	3	4	5	5	1	2	2	3	3	4	4	2	3	3	3	4	4	3	3	4	3	4	3	4	5	5	1	2	2	3	3	3	2	3	2	4	4	2
5/10/2013	2	3	3	3	4	4	3	3	4	2	4	3	4	5	5	1	2	2	3	3	4	4	2	3	3	3	4	4	3	3	4	3	4	3	4	5	5	1	2	2	3	3	3	2	3	2	4	4	2
5/11/2013	2	3	3	4	4	5	3	4	5	3	5	4	5	5	5	2	2	3	3	4	4	5	2	3	3	4	4	5	3	4	5	3	5	4	5	5	5	2	2	2	3	3	3	2	4	3	4	5	2
5/12/2013	3	4	5	5	6	6	4	5	6	3	6	5	6	6	7	2	3	4	5	5	6	6	3	4	5	5	6	6	4	5	6	4	6	5	6	6	7	2	3	3	4	4	5	2	5	3	6	6	3
5/13/2013	2	3	4	4	5	5	3	4	5	3	5	4	5	5	5	2	2	3	4	4	5	5	2	4	4	4	5	5	3	4	5	3	5	4	5	5	5	2	3	2	3	3	4	2	4	3	5	5	2
5/14/2013	2	2	3	3	3	4	3	3	4	2	4	3	4	4	5	1	2	2	3	3	4	4	2	3	3	3	3	4	3	3	4	3	4	3	4	4	5	1	2	2	2	2	3	2	3	2	4	4	2
5/15/2013	2	2	3	3	3	4	3	3	4	2	4	3	4	4	4	1	2	2	3	3	4	4	2	3	3	3	3	4	3	3	4	2	4	3	4	4	4	1	2	2	2	2	3	2	3	2	4	4	2
5/16/2013	3	4	4	4	5	6	3	4	5	3	5	4	5	5	5	2	3	3	4	4	5	5	3	4	4	5	5	6	4	4	5	3	5	4	5	5	5	2	3	3	4	4	4	2	4	3	5	5	3
5/17/2013	3	4	5	5	6	6	3	4	6	3	5	4	5	6	6	2	3	4	5	4	5	5	3	5	5	5	6	6	4	4	6	3	5	4	6	6	6	2	3	3	4	4	5	2	5	3	5	6	3
5/18/2013	2	3	3	3	4	4	2	3	4	2	4	3	4	4	4	1	2	2	3	3	3	4	2	3	3	3	4	4	2	3	4	2	4	3	4	4	4	1	2	2	3	3	3	1	3	2	4	4	2
5/19/2013	2	3	3	4	5	5	3	4	5	3	5	4	5	5	5	2	2	3	4	4	5	5	2	3	3	4	5	5	3	4	5	3	5	4	5	5	5	2	2	2	3	3	4	2	4	3	5	5	3
5/20/2013	3	4	5	5	6	7	4	6	7	4	6	5	6	7	7	2	3	4	5	5	6	6	3	4	5	5	6	7	5	6	7	4	6	5	7	7	7	2	3	3	4	4	5	3	5	4	6	7	4
5/21/2013	3	4	5	5	6	6	3	5	6	3	5	5	5	6	6	2	3	4	5	4	5	5	3	4	5	5	6	6	4	5	6	3	5	5	6	6	6	2	3	3	4	4	5	2	5	3	5	6	3
5/22/2013	3	3	4	4	5	5	2	3	4	2	3	3	4	4	5	2	2	3	4	3	4	4	3	3	4	4	5	5	2	3	4	2	4	3	4	4	5	2	2	3	3	3	4	2	3	2	4	4	2
5/23/2013	2	3	3	3	4	4	2	3	4	2	3	3	4	4	4	1	2	3	3	3	3	4	2	3	3	3	4	4	2	3	4	2	3	3	4	4	4	1	2	2	3	3	3	2	3	2	3	4	2
5/24/2013	2	3	4	4	5	5	3	4	6	3	4	4	5	5	6	2	2	3	4	4	4	5	2	3	4	4	5	5	3	4	6	3	4	4	5	5	6	2	2	2	3	3	4	2	4	3	4	5	3
5/25/2013	3	3	4	4	5	6	3	5	6	3	4	5	5	6	6	2	2	3	4	4	5	5	3	3	4	4	5	6	3	5	6	3	4	5	5	6	6	2	2	3	3	4	4	2	4	3	5	5	3
5/26/2013	3	3	4	4	5	6	3	4	5	3	4	4	5	5	6	2	2	3	4	3	4	5	3	3	4	4	5	6	3	4	5	3	4	4	5	5	6	2	2	3	3	4	4	2	3	3	4	5	3
5/27/2013	3	3	4	5	6	6	3	4	5	3	4	4	4	5	5	2	3	3	4	3	4	4	3	4	4	5	6	6	3	4	5	3	4	4	4	5	5	2	3	3	4	4	4	2	3	3	4	4	3
5/28/2013	2	2	3	3	4	4	2	3	3	2	2	3	3	3	4	1	2	2	3	2	2	3	2	2	3	3	4	4	2	3	3	2	2	3	3	3	4	1	2	2	2	3	3	1	2	2	3	3	2
5/29/2013	2	2	2	3	3	3	2	2	3	2	2	3	3	3	3	1	1	2	2	2	2	3	2	2	2	3	3	3	2	2	3	2	2	3	3	3	3	1	1	2	2	2	2	1	2	2	2	3	2
5/30/2013	3	3	4	4	5	5	3	4	5	3	4	4	5	6	6	2	2	3	4	3	4	4	3	3	4	4	5	5	3	4	5	3	4	4	5	6	6	2	2	3	3	3	4	2	3	3	4	5	3
5/31/2013	4	4	5	5	7	7	4	5	7	3	5	5	5	7	7	2	3	4	5	4	5	5	4	4	5	5	7	7	4	5	7	3	5	5	5	7	7	2	3	4	4	5	5	2	4	4	5	5	4
6/1/2013	3	4	5	5	6	7	3	4	5	3	4	4	4	5	6	2	3	4	5	3	4	4	3	4	5	5	6	6	3	4	5	3	4	4	4	5	6	2	3	3	4	4	5	2	3	3	4	4	3
6/2/2013	2	2	2	2	3	3	1	2	2	1	2	2	2	3	3	1	1	2	2	2	2	2	2	2	2	2	3	3	1	2	2	1	2	2	2	3	3	1	1	2	2	2	2	1	2	1	2	2	1
6/3/2013	2	2	3	3	4	4	2	3	5	2	3	3	4	5	5	1	2	2	3	3	3	4	2	2	3	3	4	4	2	3	5	2	3	3	4	5	5	1	2	2	2	3	3	2	3	2	3	4	2
6/4/2013	4	4	6	6	7	8	4	6	8	4	6	6	6	7	8	3	3	4	6	5	5	6	4	4	6	6	7	8	4	6	8	4	6	6	6	7	8	3	3	4	4	5	6	3	5	4	6	6	4
6/5/2013	3	4	5	5	7	7	3	5	6	3	5	5	5	6	6	2	3	4	5	4	4	5	3	4	5	5	7	7	3	5	6	3	5	5	5	6	6	2	3	3	4	5	5	2	4	3	5	5	4
6/6/2013	2	2	3	3	4	4	2	3	3	2	3	3	3	4	4	1	2	2	3	2	3	3	2	2	3	3	4	4	2	3	3	2	3	3	3	4	4	1	2	2	2	3	3	1	2	2	3	3	2
6/7/2013	2	2	3	3	4	4	2	3	4	2	3	3	3	4	4	1	2	2	3	3	3	3	2	2	3	3	4	4	2	3	4	2	3	3	3	4	4	1	2	2	2	3	3	1	3	2	3	3	2
6/8/2013	3	4	5	5	7	7	4	5	7	3	5	5	5	7	7	2	3	4	5	4	5	5	3	4	5	5	7	7	4	5	7	3	5	5	5	7	7	2	3	3	4	5	5	2	4	4	5	5	4
6/9/2013	4	4	6	6	7	8	4	5	7	4	5	5	6	7	7	3	3	4	6	4	5	5	4	4	6	6	7	8	4	5	7	4	5	5	6	7	7	3	3	4	4	5	6	3	4	4	5	6	4
6/10/2013	3	3	4	5	6	6	3	4	5	3	4	4	4	5	5	2	2	3	4	3	4	4	3	4	4	5	6	6	3	4	5	3	4	4	4	5	5	2	2	3	3	4	4	2	3	3	4	4	3
6/11/2013	3	4	5	5	7	7	3	5	6	3	5	5	5	6	6	2	3	4	5	4	5	5	3	4	5	5	6	7	3	5	6	3	5	5	5	6	6	2	3	3	4	4	5	2	4	3	5	5	4
6/12/2013	4	5	6	6	8	8	4	6	8	4	6	6	6	8	8	3	3	5	6	5	6	6	4	5	6	6	8	8	4	6	8	4	6	6	6	8	8	3	3	4	5	5	6	3	5	4	6	6	4
6/13/2013	4	4	5	6	7	7	4	5	7	3	5	5	5	7	7	2	3	4	5	4	5	5	4	4	5	6	7	7	4	5	7	3	5	5	5	7	7	2	3	4	4	5	5	2	4	4	5	5	4
6/14/2013	3	3	4	4	5	5	2	4	5	3	4	4	4	5	5	2	2	3	4	3	4	4	3	3	4	4	5	5	3	4	5	3	4	4	4	5	5	2	2	3	3	4	4	2	3	3	4	4	3
6/15/2013	3	4	5	5	7	7	3	5	7	3	5	5	5	7	7	2	3	4	5	4	5	5	3	4	5	5	7	7	4	5	7	3	5	5	5	7	7	2	3	3	4	5	5	2	4	4	5	5	4
6/16/2013	4	5	6	7	8	9	4	7	8	4	6	6	6	8	8	3	3	5	6	5	6	6	4	5	6	7	8	9	5	6	8	4	6	6	7	8	8	3	3	4	5	6	6	3	5	4	6	7	5
6/17/2013	4	4	6	6	7	8	4	5	7	4	5	5	5	7	7	3	3	4	6	4	5	5	4	4	6	6	7	8	4	5	7	4	5	5	6	7	7	3	3	4	4	5	6	3	4	4	5	6	4
6/18/2013	3	3	4	4	5	5	2	4	5	2	3	4	4	5	5	2	2	3	4	3	3	4	3	3	4	4	5	5	2	4	5	2	3	4	4	5	5	2	2	3	3	3	4	2	3	3	3	4	3
6/19/2013	4	4	5	6	7	7	4	5	7	4	5	5	5	7	7	2	3	4	5	4	5	5	4	4	5	6	7	7	4	5	7	4	5	5	6	7	7	2	3	4	4	5	5	3	4	4	5	6	4
6/20/2013	4	5	6	6	8	8	5	7	9	4	5	6	7	8	9	3	3	5	6	5	6	6	4	5	6	6	8	8	5	7	9	4	6	6	7	8	9	3	3	4	5	6	6	3	5	5	6	7	4
6/21/2013	4	5	6	7	8	9	4	6	8	4	5	6	6	8	8	3	3	5	6	5	6	6	4	5	6	7	8	9	4	6	8	4	5	6	7	8	8	3	3	4	5	6	6	3	5	4	6	6	4
6/22/2013	3	3	4	5	6	6	3	4	5	3	4	4	4	5	6	2	2	3	4	3	4	4	3	3	4	5	6	6	3	4	5	3	4	4	4	5	6	2	2	3	3	4	4	2	3	3	4	4	3
6/23/2013	3	4	5	5	7	7	4	5	7	4	4	5	5	7	7	2	3	4	5	4	4	5	3	4	5	5	7	7	4	5	7	4	4	5	5	7	7	2	3	3	4	5	5	3	4	4	5	5	4
6/24/2013	4	5	7	7	9	9	5	7	9	5	6	7	7	9	9	3	3	5	7	5	6	7	4	5	7	7	9	9	5	7	9	5	6	7	7	9	9	3	4	4	5	6	7	3	5	5	6	7	5
6/25/2013	3	3	5	5	6	6	3	5	6	3	4	5	5	6	6	2	2	4	5	4	4	5	3	3	5	5	6	6	3	5	6	3	4	5	5	6	6	2	2	3	4	4	5	2	4	3	4	5	3
6/26/2013	4	4	6	6	8	8	4	6	8	4	5	6	6	8	8	3	3	4	6	4	5	6	4	4	6	6	8	8	4	6	8	4	5	6	6	8	8	3	3	4	4	5	6	3	4	4	5	6	4
6/27/2013	3	4	5	5	7	7	4	5	7	3	4	5	5	7	7	2	3	4	5	4	4	5	3	4	5	5	7	7	4	5	7	3	5	5	5	7	7	2	3	3	4	5	5	2	4	4	4	5	4
6/28/2013	3	3	4	4	5	5	3	4	5	3	4	4	4	5	6	2	2	3	4	3	4	4	3	3	4	4	5	5	3	4	5	3	4	4	4	5	6	2	2	3	3	3	4	2	3	3	4	4	3
6/29/2013	3	4	5	5	7	7	4	5	7	4	5	5	6	7	7	2	3	4	5	4	5	5	3	4	5	5	7	7	4	5	7	4	5	5	6	7	7	2	3	3	4	5	5	3	4	4	5	5	4
6/30/2013	3	4	5	5	7	7	4	5	7	4	5	5	6	7	7	2	3	4	5	4	5	5	3	4	5	5	7	7	4	5	7	4	5	5	6	7	7	2	3	3	4	5	5	3	4	4	5	5	4
7/1/2013	4	4	6	6	8	8	4	6	8	4	6	6	6	8	8	3	3	4	6	5	5	6	4	4	6	6	7	8	4	6	8	4	6	6	6	8	8	3	3	4	4	5	6	3	5	4	6	6	4
7/2/2013	3	3	4	4	5	6	3	4	6	3	4	4	4	6	6	2	2	3	4	3	4	4	3	3	4	4	5	6	3	4	5	3	4	4	4	6	6	2	2	3	3	4	4	2	3	3	4	4	3
7/3/2013	2	2	3	3	4	4	2	3	4	2	3	3	3	4	4	1	2	2	3	3	3	3	2	2	3	3	4	4	2	3	4	2	3	3	3	4	4	1	2	2	2	3	3	2	3	2	3	3	2
7/4/2013	4	4	5	6	7	8	4	6	8	4	6	6	6	8	8	2	3	4	6	5	5	6	4	4	5	6	7	7	4	6	8	4	6	6	6	8	8	2	3	4	4	5	6	3	5	4	6	6	4
7/5/2013	4	4	5	6	7	7	4	6	7	4	6	6	6	7	8	2	3	4	5	5	5	6	4	4	5	6	7	7	4	6	7	4	6	6	6	7	8	2	3	4	4	5	5	3	5	4	5	6	4
7/6/2013	3	4	5	5	6	7	4	5	7	4	5	5	5	7	7	2	3	4	5	4	5	5	3	4	5	5	6	7	4	5	7	4	5	5	6	7	7	2	3	3	4	4	5	3	4	4	5	5	4
7/7/2013	4	5	6	7	8	9	5	7	9	5	7	7	7	9	9	3	4	5	6	6	7	7	4	5	6	7	8	9	5	7	9	5	7	7	7	9	9	3	4	4	5	6	6	3	6	5	7	7	5
7/8/2013	3	3	4	5	5	6	3	5	6	3	4	4	5	6	6	2	2	3	4	4	4	5	3	3	4	5	5	6	3	4	6	3	4	4	5	6	6	2	2	3	3	4	4	2	4	3	4	5	3
7/9/2013	3	4	4	5	6	6	3	5	6	3	5	5	5	6	6	2	3	4	5	4	5	5	3	4	4	5	6	6	4	5	6	3	5	5	5	6	6	2	3	3	4	4	5	2	4	3	5	5	3
7/10/2013	3	4	5	5	6	7	4	5	7	4	5	5	6	7	7	2	3	4	5	4	5	5	3	4	5	5	6	7	4	5	7	4	5	5	6	7	7	2	3	3	4	4	5	3	4	4	5	6	4
7/11/2013	4	4	5	6	7	7	4	6	8	4	6	6	6	8	8	2	3	4	6	5	6	6	4	4	5	6	7	7	4	6	8	4	6	6	6	8	8	2	3	4	4	5	5	3	5	4	6	6	4
7/12/2013	4	5	6	6	7	8	4	6	8	4	6	6	6	8	8	3	3	5	6	5	6	6	4	5	6	6	7	8	5	6	8	4	6	6	7	8	8	3	3	4	5	5	6	3	5	4	6	7	4
7/13/2013	3	4	5	5	6	7	4	5	7	4	5	5	5	7	7	2	3	4	5	4	5	5	3	4	5	5	6	7	4	5	7	4	5	5	6	7	7	2	3	3	4	4	5	3	4	4	5	6	4
7/14/2013	4	4	5	6	7	7	4	6	7	4	5	6	6	7	8	2	3	4	5	5	6	6	4	4	5	6	7	7	4	6	7	4	6	6	6	7	8	2	3	3	4	5	5	3	5	4	6	6	4
7/15/2013	3	4	5	6	7	7	4	6	7	4	5	5	6	7	7	2	3	4	5	5	5	6	3	4	5	6	6	7	4	6	7	4	5	5	6	7	7	2	3	3	4	4	5	3	5	4	5	6	4
7/16/2013	4	4	5	6	7	7	4	6	8	4	5	6	6	8	8	2	3	4	6	5	6	6	4	4	5	6	7	7	4	6	8	4	6	6	6	7	8	2	3	3	4	5	6	3	5	4	6	6	4
7/17/2013	4	5	6	6	8	8	5	6	8	4	6	6	6	8	8	3	3	5	6	5	6	6	4	5	6	6	8	8	5	6	8	4	6	6	7	8	8	3	3	4	5	5	6	3	5	4	6	7	4
7/18/2013	3	4	5	5	6	7	4	5	7	4	5	5	6	7	7	2	3	4	5	4	5	6	3	4	5	5	6	7	4	5	7	4	5	5	6	7	7	2	3	3	4	4	5	3	4	4	5	6	4
7/19/2013	3	4	5	5	7	7	4	6	7	4	5	5	6	7	7	2	3	4	5	5	5	6	3	4	5	5	7	7	4	6	7	4	5	5	6	7	7	2	3	3	4	4	5	3	5	4	5	6	4
7/20/2013	3	4	5	6	7	7	4	6	7	4	5	6	6	7	8	2	3	4	5	5	5	6	3	4	5	6	7	7	4	6	7	4	5	6	6	7	8	2	3	3	4	5	5	3	5	4	6	6	4
7/21/2013	3	4	5	5	6	7	4	5	7	4	5	5	6	7	7	2	3	4	5	4	5	5	3	4	5	5	6	7	4	5	7	4	5	5	6	7	7	2	3	3	4	4	5	3	4	4	5	6	4
7/22/2013	3	4	5	6	7	7	4	6	7	4	5	6	6	7	8	2	3	4	5	5	5	6	3	4	5	6	7	7	4	6	7	4	6	6	6	7	8	2	3	3	4	5	5	3	5	4	6	6	4
7/23/2013	3	4	5	6	7	7	4	6	8	4	6	6	6	8	8	2	3	4	5	5	6	6	3	4	5	6	7	7	4	6	7	4	6	6	6	7	8	2	3	3	4	5	5	3	5	4	6	6	4
7/24/2013	3	3	4	4	5	5	3	4	5	3	4	4	4	5	6	2	2	3	4	4	4	4	2	3	4	4	5	5	3	4	5	3	4	4	4	5	6	2	2	2	3	3	4	2	4	3	4	4	3
7/25/2013	3	4	5	6	7	7	4	6	7	4	6	6	6	7	8	2	3	4	5	5	5	6	3	4	5	6	7	7	4	5	7	4	6	6	6	7	8	2	3	3	4	5	5	3	5	4	6	6	4
7/26/2013	3	4	5	6	7	7	4	5	7	4	6	6	6	7	8	2	3	4	5	5	5	6	3	4	5	5	7	7	4	5	7	4	6	6	6	7	8	2	3	3	4	5	5	3	5	4	6	6	4
7/27/2013	4	4	5	6	7	7	4	6	7	4	6	6	6	7	8	2	3	4	5	5	5	6	4	4	5	6	7	7	4	6	7	4	6	6	6	7	8	2	3	3	4	5	5	3	5	4	6	6	4
7/28/2013	3	3	4	5	6	6	4	5	6	3	5	5	5	6	7	2	3	3	4	4	5	5	3	3	4	5	5	6	4	5	6	3	5	5	5	6	6	2	3	3	3	4	4	2	4	3	5	5	3
7/29/2013	3	4	5	6	7	7	4	6	7	4	6	6	6	7	8	2	3	4	5	5	6	6	3	4	5	6	7	7	4	6	7	4	6	6	6	7	8	2	3	3	4	4	5	3	5	4	6	6	4
7/30/2013	4	4	5	6	7	8	4	6	8	4	6	6	6	8	8	2	3	4	6	5	6	6	4	4	5	6	7	7	4	6	8	4	6	6	6	8	8	2	3	3	4	5	6	3	5	4	6	6	4
7/31/2013	4	5	6	6	7	8	5	7	8	5	7	6	7	8	9	3	4	5	6	6	6	7	4	5	6	6	7	8	5	6	8	5	7	6	7	8	9	3	4	4	5	5	6	3	6	5	7	7	5
8/1/2013	4	5	5	6	7	8	4	6	8	4	6	6	6	8	8	2	3	4	6	5	6	6	4	5	5	6	7	8	5	6	8	4	6	6	7	8	8	2	3	4	4	5	6	3	5	4	6	7	4
8/2/2013	3	4	5	6	6	7	4	6	7	4	6	6	6	7	7	2	3	4	5	5	6	6	3	4	5	5	6	7	4	6	7	4	6	6	6	7	7	2	3	3	4	4	5	3	5	4	6	6	4
8/3/2013	2	3	3	4	4	5	3	4	5	3	4	4	5	5	6	2	2	3	4	4	4	4	2	3	3	4	4	5	3	4	5	3	4	4	5	5	6	2	2	2	3	3	4	2	4	3	4	5	3
8/4/2013	3	4	5	5	6	7	4	6	7	4	6	6	6	8	8	2	3	4	5	5	6	6	3	4	5	5	6	7	4	6	7	4	6	6	6	7	8	2	3	3	4	4	5	3	5	4	6	6	4
8/5/2013	4	4	5	6	7	7	5	7	8	5	7	6	7	8	9	2	3	4	6	6	7	7	4	4	5	6	6	7	5	6	8	5	7	6	7	8	9	2	3	3	4	4	5	3	6	5	7	7	4
8/6/2013	4	5	5	6	7	8	5	7	9	5	7	7	8	9	9	2	3	5	6	6	7	7	4	5	5	6	7	8	5	7	9	5	7	7	8	9	9	2	3	4	5	5	6	4	6	5	7	8	4
8/7/2013	5	6	7	9	10	11	7	9	11	6	8	8	9	11	11	3	5	6	8	7	8	9	5	6	7	9	10	11	7	9	11	6	9	8	9	10	11	3	5	5	6	6	8	4	7	6	9	9	6
8/8/2013	5	6	7	8	9	10	6	8	10	5	7	7	8	9	10	3	4	6	8	7	8	8	5	6	7	8	9	10	6	8	10	5	8	7	8	9	10	3	4	4	6	6	7	4	7	5	8	8	6
8/9/2013	3	3	4	4	5	6	3	5	6	3	5	5	5	6	6	2	2	3	4	4	5	5	3	3	4	4	5	5	3	5	6	3	5	5	5	6	6	2	2	2	3	3	4	2	4	3	5	5	3
8/10/2013	4	6	6	7	8	9	6	8	10	5	7	7	8	9	10	3	4	6	7	7	8	8	4	6	6	7	8	9	6	8	10	5	8	7	8	9	10	3	4	4	5	5	7	4	7	5	8	8	5
8/11/2013	5	7	8	9	10	11	7	10	12	7	9	9	10	11	12	3	5	7	8	8	9	10	5	7	8	9	10	11	7	10	12	6	9	9	10	11	12	3	5	5	7	7	8	5	8	6	9	10	7
8/12/2013	5	7	8	9	11	12	7	10	12	7	9	9	10	12	12	4	5	7	9	8	9	10	5	7	8	9	11	12	7	9	12	7	9	9	10	11	12	4	5	5	7	7	9	5	8	6	9	10	7
8/13/2013	3	4	4	5	5	6	3	4	5	3	4	4	5	6	6	2	3	4	4	4	4	5	3	4	4	5	5	6	3	4	5	3	5	4	5	6	6	2	3	3	4	4	4	2	4	3	5	5	3
8/14/2013	3	3	4	5	5	6	4	6	7	4	6	5	6	7	7	2	3	3	4	5	5	6	3	3	4	5	5	6	4	6	7	4	6	5	6	7	7	2	3	3	3	3	4	3	5	4	6	6	3
8/15/2013	3	4	5	6	6	7	5	7	8	5	7	6	7	8	9	2	3	4	5	6	6	7	3	4	5	5	6	7	5	7	8	5	7	6	7	8	9	2	3	3	4	4	5	3	6	5	7	7	4
8/16/2013	3	3	4	4	5	5	3	5	6	3	5	5	5	6	7	2	2	3	4	5	5	5	3	3	4	4	5	5	3	5	6	3	5	5	5	6	7	2	2	2	3	3	4	3	5	3	5	5	3
8/17/2013	6	7	8	10	11	12	7	9	12	6	9	9	10	11	12	4	5	7	9	8	9	10	6	7	8	10	11	12	7	9	11	6	10	9	10	11	12	4	5	5	7	7	9	5	8	6	10	10	7
8/18/2013	5	6	7	9	10	11	6	8	10	6	8	8	8	10	11	3	5	6	8	7	8	8	5	6	7	9	10	11	6	8	10	6	8	8	8	9	11	3	5	5	6	7	8	4	7	5	8	8	7
8/19/2013	2	3	3	4	4	4	3	4	5	3	4	4	4	5	6	1	2	3	3	4	4	4	2	3	3	4	4	4	3	4	5	3	4	4	4	5	5	1	2	2	3	3	3	2	4	3	4	4	2
8/20/2013	7	9	10	12	13	14	9	12	15	8	12	11	12	14	15	4	6	8	11	10	11	12	7	9	10	12	13	14	9	12	15	8	12	11	12	14	15	4	6	6	8	9	11	6	10	8	12	12	9
8/21/2013	6	8	9	11	12	14	8	11	13	7	11	10	11	12	14	4	6	8	10	9	10	11	6	8	9	11	12	13	8	10	13	7	11	10	11	12	13	4	6	6	8	8	10	5	9	7	11	11	8
8/22/2013	5	6	7	8	9	10	5	7	8	5	7	7	7	9	10	3	4	6	7	6	7	7	5	6	7	8	9	10	5	7	8	5	8	7	8	9	9	3	4	4	6	6	7	4	6	5	7	8	6
8/23/2013	4	5	6	7	7	8	4	5	6	4	6	5	6	7	7	2	4	5	6	5	6	6	4	5	5	6	7	8	4	5	6	4	6	5	6	7	7	2	4	4	5	5	6	3	5	4	6	6	5
8/24/2013	3	4	4	5	5	6	4	6	7	4	6	6	6	7	8	2	3	4	5	5	6	6	3	4	4	5	5	6	4	6	7	4	6	6	6	7	7	2	3	3	4	4	4	3	5	4	6	6	4
8/25/2013	5	6	7	8	9	10	7	9	11	6	9	9	9	11	12	3	5	6	8	8	9	9	5	6	7	8	9	10	7	9	11	6	9	9	9	10	12	3	5	5	6	6	8	4	8	6	9	10	6
8/26/2013	4	5	6	7	7	8	4	6	7	4	7	6	7	8	8	2	4	5	6	6	6	6	4	5	6	7	7	8	4	6	7	4	7	6	7	7	8	2	4	4	5	5	6	3	6	4	7	7	5
8/27/2013	6	8	9	11	12	13	7	10	12	6	9	9	10	11	12	4	6	8	10	8	9	9	6	8	9	10	11	13	7	9	12	6	10	9	10	11	12	4	6	6	8	7	10	4	8	6	9	10	8
8/28/2013	5	7	8	9	10	11	6	8	10	5	8	7	8	9	10	3	5	7	9	7	8	8	5	7	8	9	10	11	6	8	10	5	8	7	8	9	10	3	5	5	7	6	8	4	7	5	8	8	7
8/29/2013	3	4	4	5	5	6	4	5	6	4	5	5	5	6	7	2	3	4	5	5	5	5	3	4	4	5	5	6	4	5	6	4	5	5	5	6	7	2	3	3	4	3	4	2	5	3	5	5	4
8/30/2013	8	10	11	14	15	17	10	14	16	9	13	12	13	15	16	5	7	10	13	11	13	13	8	10	11	14	15	17	10	13	16	9	13	12	13	15	16	5	7	7	10	9	12	6	11	8	13	13	10
8/31/2013	8	10	11	13	14	17	9	12	15	8	12	11	12	14	15	5	7	10	13	10	12	12	8	10	11	13	14	16	9	12	14	8	12	11	12	13	15	5	7	7	10	9	12	6	10	8	12	12	10
9/1/2013	7	9	9	11	12	14	7	9	11	6	9	9	10	11	12	4	6	8	11	8	9	9	6	9	9	11	12	14	7	9	11	6	10	9	10	11	12	4	6	6	8	8	10	4	8	6	9	10	9
9/2/2013	5	7	7	9	10	11	5	7	8	5	7	7	8	8	9	3	5	7	8	6	7	7	5	7	7	9	10	11	5	7	8	5	7	7	8	8	9	3	5	5	7	6	8	3	6	5	7	8	6
9/3/2013	4	5	5	6	7	8	5	7	8	5	7	6	7	8	9	2	3	5	6	6	7	7	3	5	5	6	6	7	5	7	8	5	7	6	7	8	9	2	3	3	5	4	6	3	6	4	7	7	5
9/4/2013	6	9	9	11	12	14	9	12	14	8	12	11	12	13	15	4	6	9	11	11	12	12	6	9	9	11	12	14	9	11	14	8	12	11	12	13	14	4	6	6	8	8	10	6	11	8	12	12	8
9/5/2013	5	6	7	8	9	10	5	7	8	5	7	7	8	9	9	3	5	6	8	7	7	8	5	6	7	8	9	10	5	7	8	5	8	7	8	8	9	3	5	4	6	6	8	4	7	5	8	8	6
9/6/2013	7	10	11	13	14	16	8	12	14	8	11	10	12	13	14	5	7	10	12	10	11	12	7	10	11	13	14	16	8	11	14	8	12	10	12	13	14	5	7	7	10	9	12	6	10	7	12	12	9
9/7/2013	8	10	11	14	14	16	9	12	14	8	12	11	12	13	15	5	8	10	12	11	11	12	8	10	11	13	14	16	9	12	14	8	12	11	12	13	14	5	8	7	10	9	12	6	11	7	12	12	10
9/8/2013	11	15	16	20	20	23	13	18	22	12	18	17	19	21	23	7	11	14	17	16	18	19	11	15	16	19	20	23	13	18	22	12	19	17	19	20	23	7	11	10	14	13	17	9	16	11	19	19	14
9/9/2013	6	8	9	11	12	14	8	10	12	7	10	9	10	11	13	4	6	8	10	9	10	10	6	8	9	11	12	13	8	10	12	7	10	9	10	11	12	4	6	5	8	7	10	5	9	6	10	10	8
9/10/2013	0	0	0	1	1	1	0	1	1	0	1	0	1	1	1	0	0	0	1	0	1	1	0	0	0	1	1	1	0	1	1	0	1	0	1	1	1	0	0	0	0	0	1	0	0	0	1	1	0
9/11/2013	3	4	4	5	5	6	3	4	5	3	4	4	4	5	6	2	3	4	5	4	4	4	3	4	4	5	5	6	3	4	5	3	5	4	5	5	5	2	3	3	4	3	5	2	4	3	4	4	4
9/12/2013	6	8	9	11	11	13	7	9	11	6	9	8	9	10	12	4	6	8	10	8	9	9	6	8	8	11	11	13	7	9	11	6	10	8	9	10	11	4	6	5	8	7	9	4	8	6	9	9	8
9/13/2013	10	13	14	18	18	21	12	16	19	11	16	15	16	18	20	6	10	13	16	15	16	16	10	13	14	17	18	21	12	15	18	11	17	14	16	18	19	6	10	9	13	12	16	8	15	10	17	17	13
9/14/2013	6	8	8	10	10	12	6	8	10	6	9	8	9	10	11	3	6	7	9	8	9	9	6	8	8	10	10	12	6	8	10	6	9	8	9	10	10	3	6	5	7	7	9	4	8	6	9	9	7
9/15/2013	5	6	7	8	8	10	6	8	9	5	8	7	8	8	9	3	5	6	8	7	7	8	5	6	6	8	8	10	6	8	9	5	8	7	8	8	9	3	5	4	6	6	7	4	7	5	8	8	6
9/16/2013	7	10	10	13	13	15	9	11	14	7	11	10	11	13	14	4	7	10	12	10	11	11	7	10	10	13	13	15	9	11	13	7	12	10	11	12	14	4	7	7	10	9	12	5	10	7	12	12	10
9/17/2013	6	8	8	10	10	12	6	8	9	6	9	8	9	9	11	3	6	7	9	8	8	8	6	8	8	10	10	12	6	8	9	6	9	8	9	9	10	3	6	5	7	7	9	4	8	5	9	9	7
9/18/2013	5	7	7	9	9	11	5	7	8	5	8	7	8	9	10	3	5	7	8	7	8	8	5	7	7	9	9	11	5	7	8	5	8	7	8	9	10	3	5	5	7	6	8	4	7	5	8	8	6
9/19/2013	6	9	9	11	12	14	7	10	11	6	10	9	10	11	12	4	6	8	10	9	10	10	6	9	9	11	11	13	7	9	11	6	10	9	10	11	12	4	6	6	8	7	10	5	9	6	10	10	7
9/20/2013	6	8	9	11	11	13	8	10	12	6	10	9	10	11	12	4	6	8	10	9	9	10	6	8	9	11	11	13	8	10	12	6	10	9	10	11	12	4	6	5	8	7	10	4	9	6	10	10	8
9/21/2013	6	9	9	11	11	13	7	9	11	6	10	9	10	11	12	4	6	8	10	8	9	9	6	9	9	11	11	13	7	9	11	6	10	9	10	10	12	4	6	5	8	7	10	4	8	6	9	10	8
9/22/2013	10	13	13	17	17	20	11	15	18	10	15	13	15	16	18	5	9	12	15	13	14	14	9	13	13	17	17	20	11	15	17	10	15	13	15	16	18	5	9	8	12	10	15	6	13	9	14	15	11
9/23/2013	10	14	14	18	18	22	11	15	17	10	15	13	15	16	18	6	10	13	17	13	15	14	10	14	14	18	18	21	11	14	17	10	16	13	15	16	18	6	10	9	13	11	16	7	13	9	15	15	14
9/24/2013	9	12	12	16	16	19	9	12	14	8	12	11	12	13	15	5	9	12	15	11	12	12	9	12	12	15	16	18	9	12	14	8	13	11	12	13	15	5	9	8	12	10	14	6	11	8	12	13	12
9/25/2013	7	10	10	13	13	16	8	11	13	7	11	10	11	12	13	4	7	10	12	10	11	11	7	10	10	13	13	15	8	10	12	7	11	10	11	12	13	4	7	6	10	8	12	5	10	7	11	11	9
9/26/2013	11	15	15	19	19	23	13	18	20	11	17	15	17	18	20	6	11	14	18	15	16	16	11	15	15	19	19	23	13	17	20	11	17	15	17	18	20	6	11	9	14	12	17	8	15	10	17	17	13
9/27/2013	20	28	28	35	35	42	22	30	34	20	30	27	30	32	36	11	20	26	32	27	29	29	19	28	28	35	35	41	22	29	34	20	31	27	30	32	35	11	19	17	26	21	31	14	27	18	30	30	24
9/28/2013	10	14	14	18	18	21	11	14	16	9	14	13	14	15	17	6	10	13	16	13	14	14	10	14	14	17	17	21	10	14	16	9	15	12	14	15	17	6	10	8	13	10	15	6	13	8	14	14	14
9/29/2013	11	16	16	20	20	24	14	19	22	12	18	16	18	19	21	7	11	15	18	16	17	17	11	16	16	20	20	24	14	18	22	12	18	15	18	18	21	7	11	9	15	12	18	8	16	10	18	18	14
9/30/2013	14	20	20	26	25	30	18	24	27	15	23	20	23	24	27	8	15	19	24	21	22	23	14	20	20	25	25	30	18	23	27	15	24	20	23	24	27	8	15	12	19	15	23	11	20	13	23	23	18
10/1/2013	18	25	25	32	32	38	20	26	31	18	28	24	28	29	33	11	19	25	31	26	28	29	17	25	24	31	31	37	20	26	31	18	29	24	28	29	32	11	19	15	25	20	30	13	26	17	29	29	22
10/2/2013	14	19	19	25	24	29	16	21	25	13	21	18	21	22	25	8	14	19	23	19	21	21	13	19	19	24	24	29	16	21	24	13	22	18	21	21	24	8	14	12	18	15	22	10	19	12	21	21	17
10/3/2013	16	22	22	29	28	34	20	26	30	16	25	22	25	26	30	9	16	21	26	22	24	24	16	22	22	28	28	33	20	25	30	16	26	21	25	26	29	9	16	13	21	17	25	11	22	14	25	25	21
10/4/2013	14	19	19	25	24	29	17	22	26	14	22	19	22	23	27	8	14	18	22	20	21	21	14	19	19	24	24	29	17	22	25	14	23	19	22	23	25	8	14	11	18	15	22	10	20	13	22	22	19
10/5/2013	19	27	26	35	33	41	22	28	33	19	30	26	29	31	35	11	20	26	32	27	29	29	19	27	26	34	33	40	22	28	33	19	31	25	29	30	34	11	20	16	25	21	31	13	27	17	30	30	24
10/6/2013	17	25	24	32	30	37	21	27	31	17	27	23	26	28	32	10	18	24	29	25	26	27	17	25	24	31	30	36	21	26	31	17	28	23	26	27	30	10	18	15	24	19	28	12	25	16	28	27	23
10/7/2013	13	18	18	23	22	27	15	20	23	13	20	17	20	21	24	7	14	18	22	19	20	20	13	18	18	23	22	27	15	19	22	13	21	17	20	20	23	7	14	11	17	14	21	9	19	12	21	20	17
10/8/2013	13	19	19	25	23	29	17	22	25	14	22	19	21	23	26	8	14	18	23	20	21	21	13	19	18	24	23	28	17	21	24	14	23	19	21	22	25	8	14	11	18	15	22	10	20	13	22	22	17
10/9/2013	18	27	26	34	32	40	23	29	34	19	30	25	29	31	35	11	20	25	31	27	29	29	18	27	25	33	32	39	23	29	33	19	31	25	29	30	34	11	20	16	25	20	30	13	27	17	30	30	24
10/10/2013	22	32	31	40	38	47	28	36	42	22	35	30	34	36	41	12	23	30	36	32	34	34	22	32	30	40	38	46	28	36	41	22	36	30	34	35	40	12	23	18	30	24	36	15	32	20	35	35	29
10/11/2013	1	2	1	2	2	2	1	2	2	1	2	1	2	2	2	1	1	1	2	1	2	2	1	2	1	2	2	2	1	2	2	1	2	1	2	2	2	1	1	1	1	1	2	1	1	1	2	2	1
10/12/2013	13	19	18	25	23	29	16	20	24	13	21	18	20	21	24	7	14	18	22	18	19	19	13	19	18	24	23	28	16	20	23	13	21	17	20	21	24	7	14	11	18	14	21	9	18	12	20	20	17
10/13/2013	11	16	15	20	19	24	12	16	19	11	17	15	17	17	20	6	11	15	18	15	16	16	11	16	15	20	19	23	12	16	18	11	18	14	17	17	19	6	11	9	14	11	17	7	15	10	17	17	14
10/14/2013	14	20	19	26	24	30	15	20	22	13	21	18	21	22	25	8	14	18	22	19	20	20	14	20	19	25	24	29	15	19	22	13	22	18	21	21	24	8	14	11	18	14	22	9	19	12	21	20	18
10/15/2013	20	30	28	38	35	44	24	32	36	20	32	27	31	32	37	11	21	27	33	28	30	29	20	30	28	37	35	43	24	31	35	20	33	27	31	32	36	11	21	16	27	21	32	13	28	18	30	30	25
10/16/2013	12	17	16	22	20	25	16	21	24	12	19	16	19	19	22	6	12	15	19	17	18	18	12	17	16	21	20	25	16	20	23	12	20	16	19	19	22	6	12	9	15	12	18	8	17	11	18	18	17
10/17/2013	15	22	20	27	26	32	18	23	26	14	23	19	22	23	26	8	15	19	24	20	21	21	15	22	20	27	25	31	18	22	26	14	24	19	22	23	26	8	15	11	19	15	23	10	20	13	22	22	20
10/18/2013	19	27	25	34	32	40	24	31	35	19	30	25	29	30	34	10	19	24	30	26	27	27	18	27	25	33	32	39	24	30	35	19	31	25	29	29	34	10	18	14	24	18	28	12	26	16	28	28	24
10/19/2013	20	29	27	37	34	43	25	33	37	21	33	27	32	32	37	10	20	26	32	28	29	29	20	29	27	36	34	42	25	31	36	20	33	27	32	32	36	10	20	15	26	19	30	13	28	17	30	30	27
10/20/2013	19	28	26	35	33	41	22	29	33	19	31	26	30	30	35	10	19	25	31	27	28	28	19	28	26	34	32	40	22	28	32	19	32	25	30	30	34	10	19	14	25	18	30	13	27	17	29	29	24
10/21/2013	11	16	15	21	19	24	15	19	22	12	19	16	19	19	22	6	12	15	18	17	18	18	11	16	15	20	19	23	15	19	22	12	20	16	19	19	21	6	11	9	15	11	18	8	17	10	18	18	14
10/22/2013	21	31	29	39	36	45	28	37	42	22	36	30	35	35	40	11	22	28	35	31	33	33	21	31	29	38	36	44	28	36	41	22	37	29	34	34	39	11	22	16	28	21	33	15	31	19	34	33	27
10/23/2013	25	37	34	46	43	53	34	44	50	27	43	35	41	42	48	13	26	33	41	37	39	39	24	37	34	45	42	52	34	42	49	26	44	35	41	41	47	13	26	19	33	24	39	18	37	23	41	40	33
10/24/2013	45	66	61	83	76	96	59	76	86	47	75	62	72	73	84	24	47	60	73	67	70	69	44	66	61	81	75	93	59	74	85	47	77	61	72	72	82	24	47	34	60	44	71	31	66	40	72	71	58
10/25/2013	2	4	3	4	4	5	3	4	4	2	4	3	4	4	4	1	3	3	4	4	4	4	2	4	3	4	4	5	3	4	4	2	4	3	4	4	4	1	3	2	3	2	4	2	3	2	4	4	3
10/26/2013	19	28	26	35	32	40	23	30	34	18	29	24	28	28	33	10	20	26	31	26	27	27	18	28	25	34	31	39	23	29	33	18	30	23	28	27	31	10	20	14	25	18	30	12	26	15	28	28	23
10/27/2013	18	27	25	34	31	39	23	29	33	19	30	25	29	29	34	10	20	25	31	27	28	28	18	27	25	33	31	38	23	28	32	19	31	24	29	28	33	10	20	14	25	18	30	13	27	16	29	29	24
10/28/2013	23	35	32	43	39	50	28	35	40	23	37	31	36	36	42	12	25	32	39	34	35	35	23	35	31	42	39	48	28	34	39	23	39	30	36	35	40	12	25	18	32	23	37	16	34	20	36	36	31
10/29/2013	41	62	57	78	70	89	51	65	74	42	69	56	66	66	77	23	46	59	71	63	66	65	41	62	56	76	70	87	51	63	72	42	71	55	65	65	74	23	46	33	58	42	69	29	63	37	68	67	51
10/30/2013	17	26	24	32	29	37	26	33	38	19	31	25	30	30	35	9	19	25	30	29	30	30	17	26	23	32	29	36	26	33	37	19	32	25	30	29	34	9	19	14	24	18	29	13	29	17	31	30	26
10/31/2013	17	25	23	31	28	36	20	25	28	16	26	21	25	25	29	9	19	24	29	24	25	25	16	25	22	30	27	34	19	24	27	16	26	20	24	24	27	9	18	13	23	17	27	11	23	14	26	25	22
11/1/2013	35	53	48	66	59	75	50	63	71	40	66	54	63	63	73	19	39	50	61	61	64	63	33	51	45	62	57	71	48	60	67	39	66	51	61	60	69	19	38	27	48	35	57	27	60	35	65	63	43
11/2/2013	2	3	3	4	3	4	3	4	4	2	4	3	4	4	4	1	2	3	4	4	4	4	2	3	3	4	3	4	3	3	4	2	4	3	4	3	4	1	2	2	3	2	3	2	4	2	4	4	2
11/3/2013	19	29	26	36	32	41	21	27	31	20	32	26	31	31	36	10	21	27	33	30	31	31	18	27	24	33	30	38	20	25	28	19	32	24	29	29	33	10	20	14	26	18	30	13	29	17	31	30	23
11/4/2013	19	30	26	37	32	42	25	32	36	20	32	26	31	31	36	10	21	27	33	29	30	30	19	30	26	36	32	41	25	31	35	19	33	25	30	30	34	10	21	15	27	19	32	13	29	17	31	30	27
11/5/2013	17	27	24	33	29	37	21	27	31	17	28	23	27	27	31	9	19	24	29	25	26	26	17	27	23	32	29	37	21	26	30	17	29	22	26	26	30	9	19	13	24	17	28	11	25	15	27	26	22
11/6/2013	16	24	21	30	26	34	20	26	29	18	29	24	28	28	32	8	17	22	26	26	27	27	15	24	21	29	26	33	20	24	27	17	30	23	27	27	31	8	17	12	21	15	25	12	26	15	28	27	20
11/7/2013	11	17	15	21	19	24	16	21	23	12	20	16	19	19	22	6	12	16	19	18	19	18	12	18	16	22	20	25	17	21	23	13	21	16	20	19	22	6	13	9	16	11	19	8	19	11	20	19	16
11/8/2013	17	26	22	32	28	36	22	28	31	18	30	24	28	28	33	9	18	23	28	27	28	27	17	26	22	31	28	35	22	27	31	18	31	24	28	28	32	9	18	13	23	16	27	12	27	16	29	28	20
11/9/2013	14	21	18	26	23	30	18	23	25	15	24	19	23	23	26	7	15	19	23	21	22	22	14	21	19	26	23	29	18	22	25	15	25	19	23	22	26	7	15	10	19	13	22	10	21	13	23	22	19
11/10/2013	22	33	29	41	36	47	29	36	41	23	38	30	36	35	41	11	23	30	36	33	35	34	21	33	29	40	36	45	28	34	39	22	38	29	35	34	39	11	23	16	29	20	34	15	33	19	35	34	27
11/11/2013	19	29	25	36	31	41	26	33	37	22	36	28	34	33	39	10	20	26	31	31	32	32	19	29	25	35	32	40	25	31	35	21	36	27	33	32	37	10	20	14	26	18	30	14	31	18	33	32	23
11/12/2013	8	13	11	16	14	18	12	15	17	9	16	12	15	14	17	4	9	11	14	14	14	14	9	14	12	17	15	19	12	15	17	10	17	13	15	15	17	5	10	7	12	8	14	6	14	8	15	15	10
11/13/2013	11	17	14	21	18	23	15	19	21	13	21	17	20	19	23	5	12	15	18	18	19	19	12	19	16	22	20	25	16	20	22	14	24	18	21	21	24	6	13	9	16	11	19	9	20	11	21	20	13
11/14/2013	18	28	24	34	30	39	27	34	37	20	34	27	32	31	36	9	19	24	29	29	30	29	18	28	24	34	30	38	29	35	39	21	37	28	34	32	37	9	19	13	25	16	29	14	31	18	33	32	24
11/15/2013	25	38	33	47	41	53	36	45	50	28	46	36	43	42	49	12	26	33	40	39	40	39	24	38	33	45	40	51	38	46	52	28	49	37	45	43	49	12	26	17	32	22	38	18	41	23	43	42	30
11/16/2013	16	24	21	30	26	34	22	28	31	19	31	24	29	28	33	8	17	21	25	27	27	27	16	25	22	30	27	34	24	29	33	20	34	25	30	29	34	8	17	11	22	14	25	12	28	16	30	29	19
11/17/2013	21	33	28	40	35	46	28	35	39	21	35	28	33	32	38	10	23	29	35	31	32	31	21	33	28	39	35	44	28	35	39	21	37	28	33	32	37	10	23	15	28	19	33	14	31	18	33	32	28
11/18/2013	25	39	34	48	41	54	32	40	44	25	41	32	39	37	44	13	28	36	43	38	38	38	24	38	32	45	40	51	32	39	43	25	43	32	39	37	43	12	27	18	34	23	40	17	38	21	40	39	32
11/19/2013	15	24	21	29	25	33	19	24	27	16	27	21	25	24	29	8	17	22	26	25	25	24	15	23	20	28	24	31	21	26	29	18	30	23	27	26	30	8	17	11	21	14	24	12	27	15	28	27	18
11/20/2013	19	31	26	37	32	42	25	32	35	21	35	27	33	31	37	10	22	27	33	31	32	31	19	30	25	36	31	40	29	35	39	23	40	30	36	34	40	10	21	14	27	17	31	15	35	19	37	36	24
11/21/2013	24	39	33	47	40	53	35	44	49	27	45	35	42	41	48	12	28	35	42	41	42	41	26	42	35	49	43	55	38	45	51	29	50	37	45	42	49	13	30	19	37	24	43	19	43	24	46	44	33
11/22/2013	23	37	31	45	38	50	31	39	43	24	40	31	37	36	42	12	28	35	41	37	38	37	23	38	32	45	39	50	32	38	42	24	42	31	38	36	42	12	28	18	35	23	41	17	38	21	40	39	30
11/23/2013	16	26	22	31	26	35	19	24	27	16	27	21	25	24	29	9	19	24	29	26	26	26	14	23	19	27	23	30	18	21	24	15	26	19	23	22	26	8	17	11	21	14	25	10	24	13	25	24	20
11/24/2013	13	21	18	26	22	28	17	21	23	14	23	18	22	21	25	7	16	20	24	22	22	22	12	19	16	22	19	25	18	21	24	14	25	18	22	21	24	6	14	9	18	11	21	10	23	12	24	23	18
11/25/2013	23	36	30	44	37	49	29	36	40	23	38	30	36	34	41	12	28	35	42	37	38	37	23	38	31	44	38	49	32	39	43	25	43	32	39	37	43	13	29	18	36	23	41	18	41	22	43	41	31
11/26/2013	23	37	31	45	38	50	29	36	40	24	40	31	37	36	42	12	29	36	43	39	39	38	24	39	32	46	40	52	30	37	40	25	43	31	38	36	42	13	30	19	37	24	43	17	40	22	42	41	30
11/27/2013	16	26	22	31	26	35	19	23	26	16	27	21	25	24	28	8	19	24	29	26	26	25	15	25	20	29	25	32	17	21	23	15	26	19	23	22	26	8	18	12	23	15	27	10	24	13	25	24	20
11/28/2013	10	16	13	19	16	21	12	15	16	10	17	13	16	15	18	5	12	15	18	16	16	16	8	14	11	16	14	18	11	13	15	9	16	12	15	14	16	5	10	7	13	8	15	7	15	8	16	15	12
11/29/2013	16	26	22	32	27	35	21	27	29	17	29	22	27	26	30	9	20	25	30	28	28	27	17	28	23	32	28	36	23	28	31	18	32	23	29	27	32	9	21	13	26	17	30	13	30	16	31	30	20
11/30/2013	1	2	1	2	2	2	1	2	2	1	2	1	2	2	2	1	1	2	2	2	2	2	1	2	1	2	2	2	1	2	2	1	2	1	2	2	2	1	1	1	2	1	2	1	2	1	2	2	1
12/1/2013	16	26	22	32	26	35	19	24	26	16	28	21	26	25	29	8	20	25	30	26	27	26	18	30	24	35	30	39	22	26	29	18	32	23	28	27	31	10	22	14	28	18	32	13	29	16	31	29	20
12/2/2013	12	20	16	24	20	27	14	18	19	13	21	16	20	19	22	6	15	19	22	20	21	20	13	21	17	25	21	27	13	16	18	12	22	16	19	18	21	7	16	10	19	12	22	8	20	11	21	20	16
12/3/2013	9	14	11	17	14	19	10	13	14	9	16	12	15	14	16	4	10	13	16	15	15	15	8	14	11	16	14	18	10	12	13	9	15	11	14	13	15	4	10	6	13	8	15	6	14	8	15	14	11
12/4/2013	11	17	14	21	17	23	13	17	18	11	19	15	18	17	20	5	13	16	19	18	18	18	11	19	15	22	19	24	14	17	19	12	21	15	19	18	21	6	14	9	17	11	20	8	19	10	20	19	12
12/5/2013	14	23	18	27	22	30	17	21	24	15	25	19	23	21	26	7	17	21	25	23	23	22	15	24	20	29	24	32	18	21	24	15	26	19	23	22	25	8	18	11	22	14	25	10	24	13	25	24	16
12/6/2013	3	6	5	7	6	7	4	5	6	3	6	4	5	5	6	2	4	5	6	5	5	5	3	5	4	5	5	6	3	4	4	3	5	3	4	4	5	1	3	2	4	3	5	2	4	2	4	4	5
12/7/2013	6	9	8	11	9	12	7	8	9	6	11	8	10	9	11	3	7	9	10	10	10	10	7	11	9	13	11	14	7	9	10	7	12	8	10	10	11	3	8	5	10	6	11	4	11	6	11	11	7
12/8/2013	10	17	14	20	17	22	13	16	18	11	19	15	18	17	20	5	12	15	18	18	18	17	12	20	16	23	20	26	15	18	19	12	22	16	19	18	21	6	14	9	18	11	20	8	19	10	20	19	12
12/9/2013	13	22	18	26	21	29	17	21	23	14	24	18	22	21	25	6	15	19	23	22	22	21	14	23	19	27	23	30	17	21	23	14	25	18	22	21	24	7	16	10	20	12	23	9	22	12	23	21	16
12/10/2013	7	11	9	13	11	15	9	11	12	7	13	9	12	11	13	3	8	10	12	11	11	11	7	12	9	13	11	15	8	10	11	7	13	9	11	10	12	3	8	5	10	6	11	5	11	6	11	11	8
12/11/2013	10	16	13	19	15	21	12	15	16	11	18	14	17	16	19	5	11	14	16	16	16	16	11	18	14	21	17	23	13	16	17	11	20	14	18	16	19	5	12	7	15	9	17	7	17	9	18	17	11
12/12/2013	11	18	14	21	17	23	15	18	20	11	20	15	18	17	20	5	12	15	18	17	18	17	12	20	16	23	20	26	16	19	21	12	22	16	19	18	21	6	14	8	17	10	20	8	19	10	20	19	13
12/13/2013	15	24	19	29	23	31	18	22	24	15	25	19	23	21	25	7	17	21	25	22	22	22	16	26	21	30	25	33	19	22	24	15	27	19	23	22	25	8	18	11	23	14	26	10	23	12	24	23	17
12/14/2013	12	20	16	24	19	26	14	18	19	12	21	16	19	18	21	6	14	18	21	19	19	18	13	21	17	24	20	27	14	17	18	12	21	15	19	17	20	6	15	9	18	11	21	8	19	10	19	18	15
12/15/2013	10	16	13	19	16	21	11	13	14	10	17	13	15	14	17	5	12	14	17	15	15	15	10	17	13	20	16	21	11	13	14	10	17	12	15	14	16	5	12	7	15	9	17	6	15	8	15	15	11
12/16/2013	7	12	10	14	12	16	9	11	12	8	13	10	12	11	13	3	9	11	13	12	12	11	8	13	11	15	13	17	9	11	12	8	14	10	13	11	14	4	9	6	12	7	13	5	13	7	13	12	9
12/17/2013	27	45	35	53	43	58	37	45	48	29	51	37	46	42	51	13	32	40	47	47	47	45	30	50	39	58	48	63	39	46	50	31	56	39	49	44	52	15	36	21	44	26	50	21	50	26	51	49	31
12/18/2013	13	22	17	25	20	28	15	18	20	13	22	16	20	18	22	6	16	19	23	20	20	20	13	23	18	26	21	28	14	17	18	12	22	15	19	17	21	7	16	9	20	12	23	8	20	10	21	19	15
12/19/2013	10	17	13	20	16	22	11	14	15	10	17	13	15	14	17	5	12	15	18	16	16	15	11	19	15	22	18	24	12	14	15	10	19	13	16	15	17	6	14	8	17	10	19	7	17	9	17	16	12
12/20/2013	11	19	15	23	18	25	15	19	20	13	22	16	20	18	22	6	14	18	21	21	21	20	13	22	17	26	21	28	17	20	21	14	24	17	21	19	23	7	16	9	20	12	23	9	22	11	23	22	12
12/21/2013	10	16	13	19	15	21	14	17	18	11	19	14	18	16	19	5	13	15	18	19	19	18	10	18	14	20	16	22	14	16	17	11	20	14	17	16	19	5	13	8	16	9	19	8	19	10	19	18	11
12/22/2013	14	23	18	28	22	30	17	20	22	15	26	19	24	22	26	7	18	22	26	26	26	25	15	26	20	29	24	32	17	20	21	15	27	19	24	22	26	8	20	11	24	14	28	11	26	13	27	25	14
12/23/2013	12	20	15	23	19	25	15	18	20	13	22	16	20	18	22	6	15	19	22	22	22	21	12	20	16	23	19	25	16	19	20	13	24	17	21	19	22	6	15	9	19	11	22	9	23	12	24	22	14
12/24/2013	13	22	17	26	20	28	15	18	20	13	22	16	20	19	22	7	17	21	25	22	22	21	14	24	18	27	22	30	16	19	20	13	24	17	21	19	23	7	18	10	23	13	26	10	23	12	24	23	15
12/25/2013	8	14	11	17	13	18	9	11	12	8	14	10	13	12	14	4	11	13	16	14	14	13	10	16	13	19	15	20	9	11	11	8	14	10	12	11	13	5	12	7	15	9	17	6	14	7	14	13	9
12/26/2013	6	11	8	13	10	14	9	11	11	8	13	10	12	11	13	3	8	10	12	13	13	12	7	13	10	14	12	16	9	11	12	8	14	10	13	11	13	4	10	5	12	7	13	6	14	7	14	13	7
12/27/2013	10	17	13	20	16	22	13	16	17	12	21	15	19	17	21	5	13	16	19	21	20	20	11	19	14	21	17	23	14	16	18	12	22	15	19	18	21	6	14	8	17	10	20	9	22	11	22	21	11
12/28/2013	10	16	13	19	15	21	12	14	15	10	18	13	16	15	18	5	13	16	18	18	18	17	10	17	13	20	16	21	12	14	15	10	19	13	16	15	18	5	13	7	16	9	18	7	18	9	19	17	11
12/29/2013	8	14	11	16	13	18	9	10	11	8	14	10	12	11	14	4	11	13	16	14	13	13	9	16	12	18	14	19	8	10	11	8	14	10	12	11	13	5	12	7	15	8	17	5	13	7	14	13	9
12/30/2013	6	9	7	11	9	12	7	8	9	6	11	8	10	9	11	3	7	9	11	11	11	10	7	11	9	13	10	14	7	8	9	6	12	8	10	9	11	3	9	5	11	6	12	4	11	6	11	11	6
[truncated: 47 more columns]
