# Supplementary material for: Meteorologically Driven Simulations of Dengue Epidemics in San Juan, PR
Source: PLoS Negl Trop Dis. 2015 Aug 14;9(8):e0004002. doi: 10.1371/journal.pntd.0004002 (PMC4537107; doi:10.1371/journal.pntd.0004002)
Supplement: S3 Dataset — (CSV) [file pntd.0004002.s005.csv]

Date	Sim 1	Sim 2	Sim 3	Sim 4	Sim 5	Sim 6	Sim 7	Sim 8	Sim 9	Sim 10	Sim 11	Sim 12	Sim 13	Sim 14	Sim 15	Sim 16	Sim 17	Sim 18	Sim 19	Sim 20	Sim 21	Sim 22	Sim 23	Sim 24	Sim 25	Sim 26	Sim 27	Sim 28	Sim 29	Sim 30	Sim 31	Sim 32	Sim 33	Sim 34	Sim 35	Sim 36	Sim 37	Sim 38	Sim 39	Sim 40	Sim 41	Sim 42	Sim 43	Sim 44	Sim 45	Sim 46	Sim 47	Sim 48	Sim 49
1/1/2009	0	0	0	0	0	0	0	0	0	0	0	0	0	0	0	0	0	0	0	0	0	0	0	0	0	0	0	0	0	0	0	0	0	0	0	0	0	0	0	0	0	0	0	0	0	0	0	0	0
1/2/2009	0	0	0	0	0	0	0	0	0	0	0	0	0	0	0	0	0	0	0	0	0	0	0	0	0	0	0	0	0	0	0	0	0	0	0	0	0	0	0	0	0	0	0	0	0	0	0	0	0
1/3/2009	0	0	0	0	0	0	0	0	0	0	0	0	0	0	0	0	0	0	0	0	0	0	0	0	0	0	0	0	0	0	0	0	0	0	0	0	0	0	0	0	0	0	0	0	0	0	0	0	0
1/4/2009	0	0	0	0	0	0	0	0	0	0	0	0	0	0	0	0	0	0	0	0	0	0	0	0	0	0	0	0	0	0	0	0	0	0	0	0	0	0	0	0	0	0	0	0	0	0	0	0	0
1/5/2009	0	0	0	0	0	0	0	0	0	0	0	0	0	0	0	0	0	0	0	0	0	0	0	0	0	0	0	0	0	0	0	0	0	0	0	0	0	0	0	0	0	0	0	0	0	0	0	0	0
1/6/2009	0	0	0	0	0	0	0	0	0	0	0	0	0	0	0	0	0	0	0	0	0	0	0	0	0	0	0	0	0	0	0	0	0	0	0	0	0	0	0	0	0	0	0	0	0	0	0	0	0
1/7/2009	0	0	0	0	0	0	0	0	0	0	0	0	0	0	0	0	0	0	0	0	0	0	0	0	0	0	0	0	0	0	0	0	0	0	0	0	0	0	0	0	0	0	0	0	0	0	0	0	0
1/8/2009	0	0	0	0	0	0	0	0	0	0	0	0	0	0	0	0	0	0	0	0	0	0	0	0	0	0	0	0	0	0	0	0	0	0	0	0	0	0	0	0	0	0	0	0	0	0	0	0	0
1/9/2009	0	0	0	0	0	0	0	0	0	0	0	0	0	0	0	0	0	0	0	0	0	0	0	0	0	0	0	0	0	0	0	0	0	0	0	0	0	0	0	0	0	0	0	0	0	0	0	0	0
1/10/2009	0	0	0	0	0	0	0	0	0	0	0	0	0	0	0	0	0	0	0	0	0	0	0	0	0	0	0	0	0	0	0	0	0	0	0	0	0	0	0	0	0	0	0	0	0	0	0	0	0
1/11/2009	0	0	0	0	0	0	0	0	0	0	0	0	0	0	0	0	0	0	0	0	0	0	0	0	0	0	0	0	0	0	0	0	0	0	0	0	0	0	0	0	0	0	0	0	0	0	0	0	0
1/12/2009	0	0	0	0	0	0	0	0	0	0	0	0	0	0	0	0	0	0	0	0	0	0	0	0	0	0	0	0	0	0	0	0	0	0	0	0	0	0	0	0	0	0	0	0	0	0	0	0	0
1/13/2009	0	0	0	0	0	0	0	0	0	0	0	0	0	0	0	0	0	0	0	0	0	0	0	0	0	0	0	0	0	0	0	0	0	0	0	0	0	0	0	0	0	0	0	0	0	0	0	0	0
1/14/2009	0	0	0	0	0	0	0	0	0	0	0	0	0	0	0	0	0	0	0	0	0	0	0	0	0	0	0	0	0	0	0	0	0	0	0	0	0	0	0	0	0	0	0	0	0	0	0	0	0
1/15/2009	0	0	0	0	0	0	0	0	0	0	0	0	0	0	0	0	0	0	0	0	0	0	0	0	0	0	0	0	0	0	0	0	0	0	0	0	0	0	0	0	0	0	0	0	0	0	0	0	0
1/16/2009	0	0	0	0	0	0	0	0	0	0	0	0	0	0	0	0	0	0	0	0	0	0	0	0	0	0	0	0	0	0	0	0	0	0	0	0	0	0	0	0	0	0	0	0	0	0	0	0	0
1/17/2009	0	0	0	0	0	0	0	0	0	0	0	0	0	0	0	0	0	0	0	0	0	0	0	0	0	0	0	0	0	0	0	0	0	0	0	0	0	0	0	0	0	0	0	0	0	0	0	0	0
1/18/2009	0	0	0	0	0	0	0	0	0	0	0	0	0	0	0	0	0	0	0	0	0	0	0	0	0	0	0	0	0	0	0	0	0	0	0	0	0	0	0	0	0	0	0	0	0	0	0	0	0
1/19/2009	0	0	0	0	0	0	0	0	0	0	0	0	0	0	0	0	0	0	0	0	0	0	0	0	0	0	0	0	0	0	0	0	0	0	0	0	0	0	0	0	0	0	0	0	0	0	0	0	0
1/20/2009	0	0	0	0	0	0	0	0	0	0	0	0	0	0	0	0	0	0	0	0	0	0	0	0	0	0	0	0	0	0	0	0	0	0	0	0	0	0	0	0	0	0	0	0	0	0	0	0	0
1/21/2009	0	0	0	0	0	0	0	0	0	0	0	0	0	0	0	0	0	0	0	0	0	0	0	0	0	0	0	0	0	0	0	0	0	0	0	0	0	0	0	0	0	0	0	0	0	0	0	0	0
1/22/2009	0	0	0	0	0	0	0	0	0	0	0	0	0	0	0	0	0	0	0	0	0	0	0	0	0	0	0	0	0	0	0	0	0	0	0	0	0	0	0	0	0	0	0	0	0	0	0	0	0
1/23/2009	0	0	0	0	0	0	0	0	0	0	0	0	0	0	0	0	0	0	0	0	0	0	0	0	0	0	0	0	0	0	0	0	0	0	0	0	0	0	0	0	0	0	0	0	0	0	0	0	0
1/24/2009	0	0	0	0	0	0	0	0	0	0	0	0	0	0	0	0	0	0	0	0	0	0	0	0	0	0	0	0	0	0	0	0	0	0	0	0	0	0	0	0	0	0	0	0	0	0	0	0	0
1/25/2009	0	0	0	0	0	0	0	0	0	0	0	0	0	0	0	0	0	0	0	0	0	0	0	0	0	0	0	0	0	0	0	0	0	0	0	0	0	0	0	0	0	0	0	0	0	0	0	0	0
1/26/2009	0	0	0	0	0	0	0	0	0	0	0	0	0	0	0	0	0	0	0	0	0	0	0	0	0	0	0	0	0	0	0	0	0	0	0	0	0	0	0	0	0	0	0	0	0	0	0	0	0
1/27/2009	0	0	0	0	0	0	0	0	0	0	0	0	0	0	0	0	0	0	0	0	0	0	0	0	0	0	0	0	0	0	0	0	0	0	0	0	0	0	0	0	0	0	0	0	0	0	0	0	0
1/28/2009	0	0	0	0	0	0	0	0	0	0	0	0	0	0	0	0	0	0	0	0	0	0	0	0	0	0	0	0	0	0	0	0	0	0	0	0	0	0	0	0	0	0	0	0	0	0	0	0	0
1/29/2009	0	0	0	0	0	0	0	0	0	0	0	0	0	0	0	0	0	0	0	0	0	0	0	0	0	0	0	0	0	0	0	0	0	0	0	0	0	0	0	0	0	0	0	0	0	0	0	0	0
1/30/2009	0	0	0	0	0	0	0	0	0	0	0	0	0	0	0	0	0	0	0	0	0	0	0	0	0	0	0	0	0	0	0	0	0	0	0	0	0	0	0	0	0	0	0	0	0	0	0	0	0
1/31/2009	0	0	0	0	0	0	0	0	0	0	0	0	0	0	0	0	0	0	0	0	0	0	0	0	0	0	0	0	0	0	0	0	0	0	0	0	0	0	0	0	0	0	0	0	0	0	0	0	0
2/1/2009	0	0	0	0	0	0	0	0	0	0	0	0	0	0	0	0	0	0	0	0	0	0	0	0	0	0	0	0	0	0	0	0	0	0	0	0	0	0	0	0	0	0	0	0	0	0	0	0	0
2/2/2009	0	0	0	0	0	0	0	0	0	0	0	0	0	0	0	0	0	0	0	0	0	0	0	0	0	0	0	0	0	0	0	0	0	0	0	0	0	0	0	0	0	0	0	0	0	0	0	0	0
2/3/2009	0	0	0	0	0	0	0	0	0	0	0	0	0	0	0	0	0	0	0	0	0	0	0	0	0	0	0	0	0	0	0	0	0	0	0	0	0	0	0	0	0	0	0	0	0	0	0	0	0
2/4/2009	0	0	0	0	0	0	0	0	0	0	0	0	0	0	0	0	0	0	0	0	0	0	0	0	0	0	0	0	0	0	0	0	0	0	0	0	0	0	0	0	0	0	0	0	0	0	0	0	0
2/5/2009	0	0	0	0	0	0	0	0	0	0	0	0	0	0	0	0	0	0	0	0	0	0	0	0	0	0	0	0	0	0	0	0	0	0	0	0	0	0	0	0	0	0	0	0	0	0	0	0	0
2/6/2009	0	0	0	0	0	0	0	0	0	0	0	0	0	0	0	0	0	0	0	0	0	0	0	0	0	0	0	0	0	0	0	0	0	0	0	0	0	0	0	0	0	0	0	0	0	0	0	0	0
2/7/2009	0	0	0	0	0	0	0	0	0	0	0	0	0	0	0	0	0	0	0	0	0	0	0	0	0	0	0	0	0	0	0	0	0	0	0	0	0	0	0	0	0	0	0	0	0	0	0	0	0
2/8/2009	0	0	0	0	0	0	0	0	0	0	0	0	0	0	0	0	0	0	0	0	0	0	0	0	0	0	0	0	0	0	0	0	0	0	0	0	0	0	0	0	0	0	0	0	0	0	0	0	0
2/9/2009	0	0	0	0	0	0	0	0	0	0	0	0	0	0	0	0	0	0	0	0	0	0	0	0	0	0	0	0	0	0	0	0	0	0	0	0	0	0	0	0	0	0	0	0	0	0	0	0	0
2/10/2009	0	0	0	0	0	0	0	0	0	0	0	0	0	0	0	0	0	0	0	0	0	0	0	0	0	0	0	0	0	0	0	0	0	0	0	0	0	0	0	0	0	0	0	0	0	0	0	0	0
2/11/2009	0	0	0	0	0	0	0	0	0	0	0	0	0	0	0	0	0	0	0	0	0	0	0	0	0	0	0	0	0	0	0	0	0	0	0	0	0	0	0	0	0	0	0	0	0	0	0	0	0
2/12/2009	0	0	0	0	0	0	0	0	0	0	0	0	0	0	0	0	0	0	0	0	0	0	0	0	0	0	0	0	0	0	0	0	0	0	0	0	0	0	0	0	0	0	0	0	0	0	0	0	0
2/13/2009	0	0	0	0	0	0	0	0	0	0	0	0	0	0	0	0	0	0	0	0	0	0	0	0	0	0	0	0	0	0	0	0	0	0	0	0	0	0	0	0	0	0	0	0	0	0	0	0	0
2/14/2009	0	0	0	0	0	0	0	0	0	0	0	0	0	0	0	0	0	0	0	0	0	0	0	0	0	0	0	0	0	0	0	0	0	0	0	0	0	0	0	0	0	0	0	0	0	0	0	0	0
2/15/2009	0	0	0	0	0	0	0	0	0	0	0	0	0	0	0	0	0	0	0	0	0	0	0	0	0	0	0	0	0	0	0	0	0	0	0	0	0	0	0	0	0	0	0	0	0	0	0	0	0
2/16/2009	0	0	0	0	0	0	0	0	0	0	0	0	0	0	0	0	0	0	0	0	0	0	0	0	0	0	0	0	0	0	0	0	0	0	0	0	0	0	0	0	0	0	0	0	0	0	0	0	0
2/17/2009	0	0	0	0	0	0	0	0	0	0	0	0	0	0	0	0	0	0	0	0	0	0	0	0	0	0	0	0	0	0	0	0	0	0	0	0	0	0	0	0	0	0	0	0	0	0	0	0	0
2/18/2009	0	0	0	0	0	0	0	0	0	0	0	0	0	0	0	0	0	0	0	0	0	0	0	0	0	0	0	0	0	0	0	0	0	0	0	0	0	0	0	0	0	0	0	0	0	0	0	0	0
2/19/2009	0	0	0	0	0	0	0	0	0	0	0	0	0	0	0	0	0	0	0	0	0	0	0	0	0	0	0	0	0	0	0	0	0	0	0	0	0	0	0	0	0	0	0	0	0	0	0	0	0
2/20/2009	0	0	0	0	0	0	0	0	0	0	0	0	0	0	0	0	0	0	0	0	0	0	0	0	0	0	0	0	0	0	0	0	0	0	0	0	0	0	0	0	0	0	0	0	0	0	0	0	0
2/21/2009	0	0	0	0	0	0	0	0	0	0	0	0	0	0	0	0	0	0	0	0	0	0	0	0	0	0	0	0	0	0	0	0	0	0	0	0	0	0	0	0	0	0	0	0	0	0	0	0	0
2/22/2009	0	0	0	0	0	0	0	0	0	0	0	0	0	0	0	0	0	0	0	0	0	0	0	0	0	0	0	0	0	0	0	0	0	0	0	0	0	0	0	0	0	0	0	0	0	0	0	0	0
2/23/2009	0	0	0	0	0	0	0	0	0	0	0	0	0	0	0	0	0	0	0	0	0	0	0	0	0	0	0	0	0	0	0	0	0	0	0	0	0	0	0	0	0	0	0	0	0	0	0	0	0
2/24/2009	0	0	0	0	0	0	0	0	0	0	0	0	0	0	0	0	0	0	0	0	0	0	0	0	0	0	0	0	0	0	0	0	0	0	0	0	0	0	0	0	0	0	0	0	0	0	0	0	0
2/25/2009	0	0	0	0	0	0	0	0	0	0	0	0	0	0	0	0	0	0	0	0	0	0	0	0	0	0	0	0	0	0	0	0	0	0	0	0	0	0	0	0	0	0	0	0	0	0	0	0	0
2/26/2009	0	0	0	0	0	0	0	0	0	0	0	0	0	0	0	0	0	0	0	0	0	0	0	0	0	0	0	0	0	0	0	0	0	0	0	0	0	0	0	0	0	0	0	0	0	0	0	0	0
2/27/2009	0	0	0	0	0	0	0	0	0	0	0	0	0	0	0	0	0	0	0	0	0	0	0	0	0	0	0	0	0	0	0	0	0	0	0	0	0	0	0	0	0	0	0	0	0	0	0	0	0
2/28/2009	0	0	0	0	0	0	0	0	0	0	0	0	0	0	0	0	0	0	0	0	0	0	0	0	0	0	0	0	0	0	0	0	0	0	0	0	0	0	0	0	0	0	0	0	0	0	0	0	0
3/1/2009	0	0	0	0	0	0	0	0	0	0	0	0	0	0	0	0	0	0	0	0	0	0	0	0	0	0	0	0	0	0	0	0	0	0	0	0	0	0	0	0	0	0	0	0	0	0	0	0	0
3/2/2009	0	0	0	0	0	0	0	0	0	0	0	0	0	0	0	0	0	0	0	0	0	0	0	0	0	0	0	0	0	0	0	0	0	0	0	0	0	0	0	0	0	0	0	0	0	0	0	0	0
3/3/2009	0	0	0	0	0	0	0	0	0	0	0	0	0	0	0	0	0	0	0	0	0	0	0	0	0	0	0	0	0	0	0	0	0	0	0	0	0	0	0	0	0	0	0	0	0	0	0	0	0
3/4/2009	0	0	0	0	0	0	0	0	0	0	0	0	0	0	0	0	0	0	0	0	0	0	0	0	0	0	0	0	0	0	0	0	0	0	0	0	0	0	0	0	0	0	0	0	0	0	0	0	0
3/5/2009	0	0	0	0	0	0	0	0	0	0	0	0	0	0	0	0	0	0	0	0	0	0	0	0	0	0	0	0	0	0	0	0	0	0	0	0	0	0	0	0	0	0	0	0	0	0	0	0	0
3/6/2009	0	0	0	0	0	0	0	0	0	0	0	0	0	0	0	0	0	0	0	0	0	0	0	0	0	0	0	0	0	0	0	0	0	0	0	0	0	0	0	0	0	0	0	0	0	0	0	0	0
3/7/2009	0	0	0	0	0	0	0	0	0	0	0	0	0	0	0	0	0	0	0	0	0	0	0	0	0	0	0	0	0	0	0	0	0	0	0	0	0	0	0	0	0	0	0	0	0	0	0	0	0
3/8/2009	0	0	0	0	0	0	0	0	0	0	0	0	0	0	0	0	0	0	0	0	0	0	0	0	0	0	0	0	0	0	0	0	0	0	0	0	0	0	0	0	0	0	0	0	0	0	0	0	0
3/9/2009	0	0	0	0	0	0	0	0	0	0	0	0	0	0	0	0	0	0	0	0	0	0	0	0	0	0	0	0	0	0	0	0	0	0	0	0	0	0	0	0	0	0	0	0	0	0	0	0	0
3/10/2009	0	0	0	0	0	0	0	0	0	0	0	0	0	0	0	0	0	0	0	0	0	0	0	0	0	0	0	0	0	0	0	0	0	0	0	0	0	0	0	0	0	0	0	0	0	0	0	0	0
3/11/2009	0	0	0	0	0	0	0	0	0	0	0	0	0	0	0	0	0	0	0	0	0	0	0	0	0	0	0	0	0	0	0	0	0	0	0	0	0	0	0	0	0	0	0	0	0	0	0	0	0
3/12/2009	0	0	0	0	0	0	0	0	0	0	0	0	0	0	0	0	0	0	0	0	0	0	0	0	0	0	0	0	0	0	0	0	0	0	0	0	0	0	0	0	0	0	0	0	0	0	0	0	0
3/13/2009	0	0	0	0	0	0	0	0	0	0	0	0	0	0	0	0	0	0	0	0	0	0	0	0	0	0	0	0	0	0	0	0	0	0	0	0	0	0	0	0	0	0	0	0	0	0	0	0	0
3/14/2009	0	0	0	0	0	0	0	0	0	0	0	0	0	0	0	0	0	0	0	0	0	0	0	0	0	0	0	0	0	0	0	0	0	0	0	0	0	0	0	0	0	0	0	0	0	0	0	0	0
3/15/2009	0	0	0	0	0	0	0	0	0	0	0	0	0	0	0	0	0	0	0	0	0	0	0	0	0	0	0	0	0	0	0	0	0	0	0	0	0	0	0	0	0	0	0	0	0	0	0	0	0
3/16/2009	0	0	0	0	0	0	0	0	0	0	0	0	0	0	0	0	0	0	0	0	0	0	0	0	0	0	0	0	0	0	0	0	0	0	0	0	0	0	0	0	0	0	0	0	0	0	0	0	0
3/17/2009	0	0	0	0	0	0	0	0	0	0	0	0	0	0	0	0	0	0	0	0	0	0	0	0	0	0	0	0	0	0	0	0	0	0	0	0	0	0	0	0	0	0	0	0	0	0	0	0	0
3/18/2009	0	0	0	0	0	0	0	0	0	0	0	0	0	0	0	0	0	0	0	0	0	0	0	0	0	0	0	0	0	0	0	0	0	0	0	0	0	0	0	0	0	0	0	0	0	0	0	0	0
3/19/2009	0	0	0	0	0	0	0	0	0	0	0	0	0	0	0	0	0	0	0	0	0	0	0	0	0	0	0	0	0	0	0	0	0	0	0	0	0	0	0	0	0	0	0	0	0	0	0	0	0
3/20/2009	0	0	0	0	0	0	0	0	0	0	0	0	0	0	0	0	0	0	0	0	0	0	0	0	0	0	0	0	0	0	0	0	0	0	0	0	0	0	0	0	0	0	0	0	0	0	0	0	0
3/21/2009	0	0	0	0	0	0	0	0	0	0	0	0	0	0	0	0	0	0	0	0	0	0	0	0	0	0	0	0	0	0	0	0	0	0	0	0	0	0	0	0	0	0	0	0	0	0	0	0	0
3/22/2009	0	0	0	0	0	0	0	0	0	0	0	0	0	0	0	0	0	0	0	0	0	0	0	0	0	0	0	0	0	0	0	0	0	0	0	0	0	0	0	0	0	0	0	0	0	0	0	0	0
3/23/2009	0	0	0	0	0	0	0	0	0	0	0	0	0	0	0	0	0	0	0	0	0	0	0	0	0	0	0	0	0	0	0	0	0	0	0	0	0	0	0	0	0	0	0	0	0	0	0	0	0
3/24/2009	0	0	0	0	0	0	0	0	0	0	0	0	0	0	0	0	0	0	0	0	0	0	0	0	0	0	0	0	0	0	0	0	0	0	0	0	0	0	0	0	0	0	0	0	0	0	0	0	0
3/25/2009	0	0	0	0	0	0	0	0	0	0	0	0	0	0	0	0	0	0	0	0	0	0	0	0	0	0	0	0	0	0	0	0	0	0	0	0	0	0	0	0	0	0	0	0	0	0	0	0	0
3/26/2009	0	0	0	0	0	0	0	0	0	0	0	0	0	0	0	0	0	0	0	0	0	0	0	0	0	0	0	0	0	0	0	0	0	0	0	0	0	0	0	0	0	0	0	0	0	0	0	0	0
3/27/2009	0	0	0	0	0	0	0	0	0	0	0	0	0	0	0	0	0	0	0	0	0	0	0	0	0	0	0	0	0	0	0	0	0	0	0	0	0	0	0	0	0	0	0	0	0	0	0	0	0
3/28/2009	0	0	0	0	0	0	0	0	0	0	0	0	0	0	0	0	0	0	0	0	0	0	0	0	0	0	0	0	0	0	0	0	0	0	0	0	0	0	0	0	0	0	0	0	0	0	0	0	0
3/29/2009	0	0	0	0	0	0	0	0	0	0	0	0	0	0	0	0	0	0	0	0	0	0	0	0	0	0	0	0	0	0	0	0	0	0	0	0	0	0	0	0	0	0	0	0	0	0	0	0	0
3/30/2009	0	0	0	0	0	0	0	0	0	0	0	0	0	0	0	0	0	0	0	0	0	0	0	0	0	0	0	0	0	0	0	0	0	0	0	0	0	0	0	0	0	0	0	0	0	0	0	0	0
3/31/2009	0	0	0	0	0	0	0	0	0	0	0	0	0	0	0	0	0	0	0	0	0	0	0	0	0	0	0	0	0	0	0	0	0	0	0	0	0	0	0	0	0	0	0	0	0	0	0	0	0
4/1/2009	0	0	0	0	0	0	0	0	0	0	0	0	0	0	0	0	0	0	0	0	0	0	0	0	0	0	0	0	0	0	0	0	0	0	0	0	0	0	0	0	0	0	0	0	0	0	0	0	0
4/2/2009	0	0	0	0	0	0	0	0	0	0	0	0	0	0	0	0	0	0	0	0	0	0	0	0	0	0	0	0	0	0	0	0	0	0	0	0	0	0	0	0	0	0	0	0	0	0	0	0	0
4/3/2009	0	0	0	0	0	0	0	0	0	0	0	0	0	0	0	0	0	0	0	0	0	0	0	0	0	0	0	0	0	0	0	0	0	0	0	0	0	0	0	0	0	0	0	0	0	0	0	0	0
4/4/2009	0	0	0	0	0	0	0	0	0	0	0	0	0	0	0	0	0	0	0	0	0	0	0	0	0	0	0	0	0	0	0	0	0	0	0	0	0	0	0	0	0	0	0	0	0	0	0	0	0
4/5/2009	0	0	0	0	0	0	0	0	0	0	0	0	0	0	0	0	0	0	0	0	0	0	0	0	0	0	0	0	0	0	0	0	0	0	0	0	0	0	0	0	0	0	0	0	0	0	0	0	0
4/6/2009	0	0	0	0	0	0	0	0	0	0	0	0	0	0	0	0	0	0	0	0	0	0	0	0	0	0	0	0	0	0	0	0	0	0	0	0	0	0	0	0	0	0	0	0	0	0	0	0	0
4/7/2009	0	0	0	0	0	0	0	0	0	0	0	0	0	0	0	0	0	0	0	0	0	0	0	0	0	0	0	0	0	0	0	0	0	0	0	0	0	0	0	0	0	0	0	0	0	0	0	0	0
4/8/2009	0	0	0	0	0	0	0	0	0	0	0	0	0	0	0	0	0	0	0	0	0	0	0	0	0	0	0	0	0	0	0	0	0	0	0	0	0	0	0	0	0	0	0	0	0	0	0	0	0
4/9/2009	0	0	0	0	0	0	0	0	0	0	0	0	0	0	0	0	0	0	0	0	0	0	0	0	0	0	0	0	0	0	0	0	0	0	0	0	0	0	0	0	0	0	0	0	0	0	0	0	0
4/10/2009	0	0	0	0	0	0	0	0	0	0	0	0	0	0	0	0	0	0	0	0	0	0	0	0	0	0	0	0	0	0	0	0	0	0	0	0	0	0	0	0	0	0	0	0	0	0	0	0	0
4/11/2009	0	0	0	0	0	0	0	0	0	0	0	0	0	0	0	0	0	0	0	0	0	0	0	0	0	0	0	0	0	0	0	0	0	0	0	0	0	0	0	0	0	0	0	0	0	0	0	0	0
4/12/2009	0	0	0	0	0	0	0	0	0	0	0	0	0	0	0	0	0	0	0	0	0	0	0	0	0	0	0	0	0	0	0	0	0	0	0	0	0	0	0	0	0	0	0	0	0	0	0	0	0
4/13/2009	0	0	0	0	0	0	0	0	0	0	0	0	0	0	0	0	0	0	0	0	0	0	0	0	0	0	0	0	0	0	0	0	0	0	0	0	0	0	0	0	0	0	0	0	0	0	0	0	0
4/14/2009	0	0	0	0	0	0	0	0	0	0	0	0	0	0	0	0	0	0	0	0	0	0	0	0	0	0	0	0	0	0	0	0	0	0	0	0	0	0	0	0	0	0	0	0	0	0	0	0	0
4/15/2009	0	0	0	0	0	0	0	0	0	0	0	0	0	0	0	0	0	0	0	0	0	0	0	0	0	0	0	0	0	0	0	0	0	0	0	0	0	0	0	0	0	0	0	0	0	0	0	0	0
4/16/2009	0	0	0	0	0	0	0	0	0	0	0	0	0	0	0	0	0	0	0	0	0	0	0	0	0	0	0	0	0	0	0	0	0	0	0	0	0	0	0	0	0	0	0	0	0	0	0	0	0
4/17/2009	0	0	0	0	0	0	0	0	0	0	0	0	0	0	0	0	0	0	0	0	0	0	0	0	0	0	0	0	0	0	0	0	0	0	0	0	0	0	0	0	0	0	0	0	0	0	0	0	0
4/18/2009	0	0	0	0	0	0	0	0	0	0	0	0	0	0	0	0	0	0	0	0	0	0	0	0	0	0	0	0	0	0	0	0	0	0	0	0	0	0	0	0	0	0	0	0	0	0	0	0	0
4/19/2009	0	0	0	0	0	0	0	0	0	0	0	0	0	0	0	0	0	0	0	0	0	0	0	0	0	0	0	0	0	0	0	0	0	0	0	0	0	0	0	0	0	0	0	0	0	0	0	0	0
4/20/2009	0	0	0	0	0	0	0	0	0	0	0	0	0	0	0	0	0	0	0	0	0	0	0	0	0	0	0	0	0	0	0	0	0	0	0	0	0	0	0	0	0	0	0	0	0	0	0	0	0
4/21/2009	0	0	0	0	0	0	0	0	0	0	0	0	0	0	0	0	0	0	0	0	0	0	0	0	0	0	0	0	0	0	0	0	0	0	0	0	0	0	0	0	0	0	0	0	0	0	0	0	0
4/22/2009	0	0	0	0	0	0	0	0	0	0	0	0	0	0	0	0	0	0	0	0	0	0	0	0	0	0	0	0	0	0	0	0	0	0	0	0	0	0	0	0	0	0	0	0	0	0	0	0	0
4/23/2009	0	0	0	0	0	0	0	0	0	0	0	0	0	0	0	0	0	0	0	0	0	0	0	0	0	0	0	0	0	0	0	0	0	0	0	0	0	0	0	0	0	0	0	0	0	0	0	0	0
4/24/2009	0	0	0	0	0	0	0	0	0	0	0	0	0	0	0	0	0	0	0	0	0	0	0	0	0	0	0	0	0	0	0	0	0	0	0	0	0	0	0	0	0	0	0	0	0	0	0	0	0
4/25/2009	0	0	0	0	0	0	0	0	0	0	0	0	0	0	0	0	0	0	0	0	0	0	0	0	0	0	0	0	0	0	0	0	0	0	0	0	0	0	0	0	0	0	0	0	0	0	0	0	0
4/26/2009	0	0	0	0	0	0	0	0	0	0	0	0	0	0	0	0	0	0	0	0	0	0	0	0	0	0	0	0	0	0	0	0	0	0	0	0	0	0	0	0	0	0	0	0	0	0	0	0	0
4/27/2009	0	0	0	0	0	0	0	0	0	0	0	0	0	0	0	0	0	0	0	0	0	0	0	0	0	0	0	0	0	0	0	0	0	0	0	0	0	0	0	0	0	0	0	0	0	0	0	0	0
4/28/2009	0	0	0	0	0	0	0	0	0	0	0	0	0	0	0	0	0	0	0	0	0	0	0	0	0	0	0	0	0	0	0	0	0	0	0	0	0	0	0	0	0	0	0	0	0	0	0	0	0
4/29/2009	0	0	0	0	0	0	0	0	0	0	0	0	0	0	0	0	0	0	0	0	0	0	0	0	0	0	0	0	0	0	0	0	0	0	0	0	0	0	0	0	0	0	0	0	0	0	0	0	0
4/30/2009	0	0	0	0	0	0	0	0	0	0	0	0	0	0	0	0	0	0	0	0	0	0	0	0	0	0	0	0	0	0	0	0	0	0	0	0	0	0	0	0	0	0	0	0	0	0	0	0	0
5/1/2009	0	0	0	0	0	0	0	0	0	0	0	0	0	0	0	0	0	0	0	0	0	0	0	0	0	0	0	0	0	0	0	0	0	0	0	0	0	0	0	0	0	0	0	0	0	0	0	0	0
5/2/2009	0	0	0	0	0	0	0	0	0	0	0	0	0	0	0	0	0	0	0	0	0	0	0	0	0	0	0	0	0	0	0	0	0	0	0	0	0	0	0	0	0	0	0	0	0	0	0	0	0
5/3/2009	0	0	0	0	0	0	0	0	0	0	0	0	0	0	0	0	0	0	0	0	0	0	0	0	0	0	0	0	0	0	0	0	0	0	0	0	0	0	0	0	0	0	0	0	0	0	0	0	0
5/4/2009	0	0	0	0	0	0	0	0	0	0	0	0	0	0	0	0	0	0	0	0	0	0	0	0	0	0	0	0	0	0	0	0	0	0	0	0	0	0	0	0	0	0	0	0	0	0	0	0	0
5/5/2009	0	0	0	0	0	0	0	0	0	0	0	0	0	0	0	0	0	0	0	0	0	0	0	0	0	0	0	0	0	0	0	0	0	0	0	0	0	0	0	0	0	0	0	0	0	0	0	0	0
5/6/2009	0	0	0	0	0	0	0	0	0	0	0	0	0	0	0	0	0	0	0	0	0	0	0	0	0	0	0	0	0	0	0	0	0	0	0	0	0	0	0	0	0	0	0	0	0	0	0	0	0
5/7/2009	0	0	0	0	0	0	0	0	0	0	0	0	0	0	0	0	0	0	0	0	0	0	0	0	0	0	0	0	0	0	0	0	0	0	0	0	0	0	0	0	0	0	0	0	0	0	0	0	0
5/8/2009	0	0	0	0	0	0	0	0	0	0	0	0	0	0	0	0	0	0	0	0	0	0	0	0	0	0	0	0	0	0	0	0	0	0	0	0	0	0	0	0	0	0	0	0	0	0	0	0	0
5/9/2009	0	0	0	0	0	0	0	0	0	0	0	0	0	0	0	0	0	0	0	0	0	0	0	0	0	0	0	0	0	0	0	0	0	0	0	0	0	0	0	0	0	0	0	0	0	0	0	0	0
5/10/2009	0	0	0	0	0	0	0	0	0	0	0	0	0	0	0	0	0	0	0	0	0	0	0	0	0	0	0	0	0	0	0	0	0	0	0	0	0	0	0	0	0	0	0	0	0	0	0	0	0
5/11/2009	0	0	0	0	0	0	0	0	0	0	0	0	0	0	0	0	0	0	0	0	0	0	0	0	0	0	0	0	0	0	0	0	0	0	0	0	0	0	0	0	0	0	0	0	0	0	0	0	0
5/12/2009	0	0	0	0	0	0	0	0	0	0	0	0	0	0	0	0	0	0	0	0	0	0	0	0	0	0	0	0	0	0	0	0	0	0	0	0	0	0	0	0	0	0	0	0	0	0	0	0	0
5/13/2009	0	0	0	0	0	0	0	0	0	0	0	0	0	0	0	0	0	0	0	0	0	0	0	0	0	0	0	0	0	0	0	0	0	0	0	0	0	0	0	0	0	0	0	0	0	0	0	0	0
5/14/2009	0	0	0	0	0	0	0	0	0	0	0	0	0	0	0	0	0	0	0	0	0	0	0	0	0	0	0	0	0	0	0	0	0	0	0	0	0	0	0	0	0	0	0	0	0	0	0	0	0
5/15/2009	0	0	0	0	0	0	0	0	0	0	0	0	0	0	0	0	0	0	0	0	0	0	0	0	0	0	0	0	0	0	0	0	0	0	0	0	0	0	0	0	0	0	0	0	0	0	0	0	0
5/16/2009	0	0	0	0	0	0	0	0	0	0	0	0	0	0	0	0	0	0	0	0	0	0	0	0	0	0	0	0	0	0	0	0	0	0	0	0	0	0	0	0	0	0	0	0	0	0	0	0	0
5/17/2009	0	0	0	0	0	0	0	0	0	0	0	0	0	0	0	0	0	0	0	0	0	0	0	0	0	0	0	0	0	0	0	0	0	0	0	0	0	0	0	0	0	0	0	0	0	0	0	0	0
5/18/2009	0	0	0	0	0	0	0	0	0	0	0	0	0	0	0	0	0	0	0	0	0	0	0	0	0	0	0	0	0	0	0	0	0	0	0	0	0	0	0	0	0	0	0	0	0	0	0	0	0
5/19/2009	0	0	0	0	0	0	0	0	0	0	0	0	0	0	0	0	0	0	0	0	0	0	0	0	0	0	0	0	0	0	0	0	0	0	0	0	0	0	0	0	0	0	0	0	0	0	0	0	0
5/20/2009	0	0	0	0	0	0	0	0	0	0	0	0	0	0	0	0	0	0	0	0	0	0	0	0	0	0	0	0	0	0	0	0	0	0	0	0	0	0	0	0	0	0	0	0	0	0	0	0	0
5/21/2009	0	0	0	0	0	0	0	0	0	0	0	0	0	0	0	0	0	0	0	0	0	0	0	0	0	0	0	0	0	0	0	0	0	0	0	0	0	0	0	0	0	0	0	0	0	0	0	0	0
5/22/2009	0	0	0	0	0	0	0	0	0	0	0	0	0	0	0	0	0	0	0	0	0	0	0	0	0	0	0	0	0	0	0	0	0	0	0	0	0	0	0	0	0	0	0	0	0	0	0	0	0
5/23/2009	0	0	0	0	0	0	0	0	0	0	0	0	0	0	0	0	0	0	0	0	0	0	0	0	0	0	0	0	0	0	0	0	0	0	0	0	0	0	0	0	0	0	0	0	0	0	0	0	0
5/24/2009	0	0	0	0	0	0	0	0	0	0	0	0	0	0	0	0	0	0	0	0	0	0	0	0	0	0	0	0	0	0	0	0	0	0	0	0	0	0	0	0	0	0	0	0	0	0	0	0	0
5/25/2009	0	0	0	0	0	0	0	0	0	0	0	0	0	0	0	0	0	0	0	0	0	0	0	0	0	0	0	0	0	0	0	0	0	0	0	0	0	0	0	0	0	0	0	0	0	0	0	0	0
5/26/2009	0	0	0	0	0	0	0	0	0	0	0	0	0	0	0	0	0	0	0	0	0	0	0	0	0	0	0	0	0	0	0	0	0	0	0	0	0	0	0	0	0	0	0	0	0	0	0	0	0
5/27/2009	0	0	0	0	0	0	0	0	0	0	0	0	0	0	0	0	0	0	0	0	0	0	0	0	0	0	0	0	0	0	0	0	0	0	0	0	0	0	0	0	0	0	0	0	0	0	0	0	0
5/28/2009	0	0	0	0	0	0	0	0	0	0	0	0	0	0	0	0	0	0	0	0	0	0	0	0	0	0	0	0	0	0	0	0	0	0	0	0	0	0	0	0	0	0	0	0	0	0	0	0	0
5/29/2009	0	0	0	0	0	0	0	0	0	0	0	0	0	0	0	0	0	0	0	0	0	0	0	0	0	0	0	0	0	0	0	0	0	0	0	0	0	0	0	0	0	0	0	0	0	0	0	0	0
5/30/2009	0	0	0	0	0	0	0	0	0	0	0	0	0	0	0	0	0	0	0	0	0	0	0	0	0	0	0	0	0	0	0	0	0	0	0	0	0	0	0	0	0	0	0	0	0	0	0	0	0
5/31/2009	0	0	0	0	0	0	0	0	0	0	0	0	0	0	0	0	0	0	0	0	0	0	0	0	0	0	0	0	0	0	0	0	0	0	0	0	0	0	0	0	0	0	0	0	0	0	0	0	0
6/1/2009	0	0	0	0	0	0	0	0	0	0	0	0	0	0	0	0	0	0	0	0	0	0	0	0	0	0	0	0	0	0	0	0	0	0	0	0	0	0	0	0	0	0	0	0	0	0	0	0	0
6/2/2009	0	0	0	0	0	0	0	0	0	0	0	0	0	0	0	0	0	0	0	0	0	0	0	0	0	0	0	0	0	0	0	0	0	0	0	0	0	0	0	0	0	0	0	0	0	0	0	0	0
6/3/2009	0	0	0	0	0	0	0	0	0	0	0	0	0	0	0	0	0	0	0	0	0	0	0	0	0	0	0	0	0	0	0	0	0	0	0	0	0	0	0	0	0	0	0	0	0	0	0	0	0
6/4/2009	0	0	0	0	0	0	0	0	0	0	0	0	0	0	0	0	0	0	0	0	0	0	0	0	0	0	0	0	0	0	0	0	0	0	0	0	0	0	0	0	0	0	0	0	0	0	0	0	0
6/5/2009	0	0	0	0	0	0	0	0	0	0	0	0	0	0	0	0	0	0	0	0	0	0	0	0	0	0	0	0	0	0	0	0	0	0	0	0	0	0	0	0	0	0	0	0	0	0	0	0	0
6/6/2009	0	0	0	0	0	0	0	0	0	0	0	0	0	0	0	0	0	0	0	0	0	0	0	0	0	0	0	0	0	0	0	0	0	0	0	0	0	0	0	0	0	0	0	0	0	0	0	0	0
6/7/2009	0	0	0	0	0	0	0	0	0	0	0	0	0	0	0	0	0	0	0	0	0	0	0	0	0	0	0	0	0	0	0	0	0	0	0	0	0	0	0	0	0	0	0	0	0	0	0	0	0
6/8/2009	0	0	0	0	0	0	0	0	0	0	0	0	0	0	0	0	0	0	0	0	0	0	0	0	0	0	0	0	0	0	0	0	0	0	0	0	0	0	0	0	0	0	0	0	0	0	0	0	0
6/9/2009	0	0	0	0	0	0	0	0	0	0	0	0	0	0	0	0	0	0	0	0	0	0	0	0	0	0	0	0	0	0	0	0	0	0	0	0	0	0	0	0	0	0	0	0	0	0	0	0	0
6/10/2009	0	0	0	0	0	0	0	0	0	0	0	0	0	0	0	0	0	0	0	0	0	0	0	0	0	0	0	0	0	0	0	0	0	0	0	0	0	0	0	0	0	0	0	0	0	0	0	0	0
6/11/2009	0	0	0	0	0	0	0	0	0	0	0	0	0	0	0	0	0	0	0	0	0	0	0	0	0	0	0	0	0	0	0	0	0	0	0	0	0	0	0	0	0	0	0	0	0	0	0	0	0
6/12/2009	0	0	0	0	0	0	0	0	0	0	0	0	0	0	0	0	0	0	0	0	0	0	0	0	0	0	0	0	0	0	0	0	0	0	0	0	0	0	0	0	0	0	0	0	0	0	0	0	0
6/13/2009	0	0	0	0	0	0	0	0	0	0	0	0	0	0	0	0	0	0	0	0	0	0	0	0	0	0	0	0	0	0	0	0	0	0	0	0	0	0	0	0	0	0	0	0	0	0	0	0	0
6/14/2009	0	0	0	0	0	0	0	0	0	0	0	0	0	0	0	0	0	0	0	0	0	0	0	0	0	0	0	0	0	0	0	0	0	0	0	0	0	0	0	0	0	0	0	0	0	0	0	0	0
6/15/2009	0	0	0	0	0	0	0	0	0	0	0	0	0	0	0	0	0	0	0	0	0	0	0	0	0	0	0	0	0	0	0	0	0	0	0	0	0	0	0	0	0	0	0	0	0	0	0	0	0
6/16/2009	0	0	0	0	0	0	0	0	0	0	0	0	0	0	0	0	0	0	0	0	0	0	0	0	0	0	0	0	0	0	0	0	0	0	0	0	0	0	0	0	0	0	0	0	0	0	0	0	0
6/17/2009	0	0	0	0	0	0	0	0	0	0	0	0	0	0	0	0	0	0	0	0	0	0	0	0	0	0	0	0	0	0	0	0	0	0	0	0	0	0	0	0	0	0	0	0	0	0	0	0	0
6/18/2009	0	0	0	0	0	0	0	0	0	0	0	0	0	0	0	0	0	0	0	0	0	0	0	0	0	0	0	0	0	0	0	0	0	0	0	0	0	0	0	0	0	0	0	0	0	0	0	0	0
6/19/2009	0	0	0	0	0	0	0	0	0	0	0	0	0	0	0	0	0	0	0	0	0	0	0	0	0	0	0	0	0	0	0	0	0	0	0	0	0	0	0	0	0	0	0	0	0	0	0	0	0
6/20/2009	0	0	0	0	0	0	0	0	0	0	0	0	0	0	0	0	0	0	0	0	0	0	0	0	0	0	0	0	0	0	0	0	0	0	0	0	0	0	0	0	0	0	0	0	0	0	0	0	0
6/21/2009	0	0	0	0	0	0	0	0	0	0	0	0	0	0	0	0	0	0	0	0	0	0	0	0	0	0	0	0	0	0	0	0	0	0	0	0	0	0	0	0	0	0	0	0	0	0	0	0	0
6/22/2009	0	0	0	0	0	0	0	0	0	0	0	0	0	0	0	0	0	0	0	0	0	0	0	0	0	0	0	0	0	0	0	0	0	0	0	0	0	0	0	0	0	0	0	0	0	0	0	0	0
6/23/2009	0	0	0	0	0	0	0	0	0	0	0	0	0	0	0	0	0	0	0	0	0	0	0	0	0	0	0	0	0	0	0	0	0	0	0	0	0	0	0	0	0	0	0	0	0	0	0	0	0
6/24/2009	0	0	0	0	0	0	0	0	0	0	0	0	0	0	0	0	0	0	0	0	0	0	0	0	0	0	0	0	0	0	0	0	0	0	0	0	0	0	0	0	0	0	0	0	0	0	0	0	0
6/25/2009	0	0	0	0	0	0	0	0	0	0	0	0	0	0	0	0	0	0	0	0	0	0	0	0	0	0	0	0	0	0	0	0	0	0	0	0	0	0	0	0	0	0	0	0	0	0	0	0	0
6/26/2009	0	0	0	0	0	0	0	0	0	0	0	0	0	0	0	0	0	0	0	0	0	0	0	0	0	0	0	0	0	0	0	0	0	0	0	0	0	0	0	0	0	0	0	0	0	0	0	0	0
6/27/2009	0	0	0	0	0	0	0	0	0	0	0	0	0	0	1	1	1	1	1	0	0	0	0	0	1	1	1	0	0	0	0	1	0	0	1	0	0	0	0	0	0	0	0	0	0	0	1	1	1
6/28/2009	0	0	0	0	0	0	0	0	0	0	0	0	0	0	1	1	1	1	1	0	0	0	0	0	1	1	1	0	0	0	0	1	0	0	1	0	0	0	0	0	0	0	0	0	0	0	1	1	1
6/29/2009	0	0	0	0	0	0	0	0	0	0	0	0	0	0	1	1	1	1	1	0	0	0	0	0	1	1	1	0	0	0	0	1	0	0	1	0	0	0	0	0	0	0	0	0	0	0	1	1	1
6/30/2009	0	0	0	0	0	0	0	0	0	0	0	0	0	0	1	1	1	1	1	0	0	0	0	0	1	1	1	0	0	0	0	1	0	0	1	0	0	0	0	0	0	0	0	0	0	0	1	1	1
7/1/2009	0	0	0	0	0	1	1	1	1	1	2	2	2	2	2	2	2	2	2	0	1	1	1	2	2	2	2	0	1	1	2	2	1	2	2	1	0	0	0	0	1	1	1	1	2	2	2	2	2
7/2/2009	0	0	0	0	0	1	1	1	1	2	4	3	3	3	4	5	4	4	4	0	1	1	1	4	4	5	4	0	1	2	4	4	1	4	4	1	0	0	0	0	1	1	2	2	4	3	4	5	4
7/3/2009	0	0	0	0	0	0	0	0	0	1	1	1	1	1	1	1	1	1	1	0	0	0	0	1	1	1	1	0	0	1	1	1	0	1	1	1	0	0	0	0	0	0	1	1	1	1	1	1	1
7/4/2009	0	0	0	0	0	0	0	0	0	0	1	1	1	0	1	1	1	1	1	0	0	0	0	1	1	1	1	0	0	0	1	1	0	1	1	0	0	0	0	0	0	0	0	0	1	1	1	1	1
7/5/2009	0	0	0	0	0	0	0	0	0	1	2	2	2	2	3	3	3	3	3	0	0	0	0	2	3	3	3	0	0	1	2	3	0	2	3	1	0	0	0	0	0	0	1	1	2	2	3	3	3
7/6/2009	0	0	0	0	0	1	1	1	0	2	3	3	3	3	4	4	4	4	4	0	1	1	1	3	4	4	4	0	1	2	3	4	1	3	4	1	0	0	0	0	1	1	2	2	3	3	4	4	4
7/7/2009	0	0	0	0	0	0	0	0	0	0	0	0	0	0	0	0	0	0	0	0	0	0	0	0	0	0	0	0	0	0	0	0	0	0	0	0	0	0	0	0	0	0	0	0	0	0	0	0	0
7/8/2009	0	0	1	1	1	1	1	1	1	1	2	2	2	2	3	3	3	3	3	0	1	1	1	2	3	3	3	0	1	1	2	3	1	2	3	1	0	0	0	1	1	1	1	1	2	2	3	3	3
7/9/2009	0	0	0	0	0	0	0	1	1	1	2	2	2	2	3	3	3	3	3	0	0	0	1	2	3	3	3	0	0	1	2	3	0	2	3	1	0	0	0	0	0	1	1	1	2	2	3	3	3
7/10/2009	1	1	1	1	1	1	1	1	1	3	5	5	5	5	6	7	7	7	7	1	1	1	1	5	6	7	7	1	1	3	5	6	1	5	6	2	1	1	1	1	1	1	3	3	5	5	6	7	7
7/11/2009	0	0	0	0	0	0	0	0	0	0	0	0	0	0	0	0	0	0	0	0	0	0	0	0	0	0	0	0	0	0	0	0	0	0	0	0	0	0	0	0	0	0	0	0	0	0	0	0	0
7/12/2009	0	0	0	0	0	0	0	0	0	1	1	1	1	1	1	2	2	2	2	0	0	0	0	1	1	2	2	0	0	1	1	1	0	1	1	0	0	0	0	0	0	0	1	1	1	1	1	2	2
7/13/2009	1	1	1	1	1	1	1	1	1	1	2	2	2	2	2	2	2	2	2	1	1	1	1	2	2	2	2	1	1	1	2	2	1	2	2	0	1	1	1	1	1	1	1	1	2	2	2	2	2
7/14/2009	1	1	1	1	2	1	2	2	2	2	3	3	3	4	3	4	4	5	5	1	1	2	2	3	3	4	4	1	1	2	3	3	1	3	3	1	1	1	1	1	1	2	2	2	3	3	3	4	5
7/15/2009	2	2	2	2	3	2	2	3	3	4	5	5	6	6	6	7	7	8	8	2	2	2	3	5	6	7	7	2	2	4	5	6	2	5	6	1	2	2	2	2	2	3	4	4	5	6	6	7	8
7/16/2009	1	1	1	2	2	1	1	2	3	1	1	1	1	1	1	1	1	1	2	1	1	1	2	1	1	1	1	1	1	1	1	1	1	1	1	0	1	1	1	2	1	2	1	1	1	1	1	1	1
7/17/2009	2	2	2	3	3	2	2	3	4	3	4	4	4	5	4	5	5	6	6	2	2	2	3	4	4	5	5	2	2	3	4	4	2	4	4	1	2	2	2	3	2	3	3	3	4	4	4	5	6
7/18/2009	1	2	2	2	2	2	2	2	3	3	3	3	3	4	3	4	4	5	5	2	2	2	2	3	3	4	4	1	2	3	3	3	2	3	3	1	1	1	2	2	2	2	2	3	3	3	3	4	5
7/19/2009	2	2	2	2	3	2	2	3	4	2	3	3	3	3	3	4	4	4	5	2	2	2	3	3	3	4	4	2	2	2	3	3	2	3	3	1	2	2	2	2	2	3	2	2	3	3	3	4	4
7/20/2009	2	2	2	2	2	2	2	3	3	3	4	4	4	5	4	5	5	6	6	2	2	2	3	4	4	5	5	2	2	3	4	4	2	4	4	1	2	2	2	2	2	3	3	3	4	4	4	5	6
7/21/2009	2	2	3	3	4	2	3	3	5	3	3	3	4	4	3	4	4	5	5	2	2	3	3	3	3	4	4	2	2	3	3	3	2	3	3	1	2	2	2	3	2	3	2	3	3	4	3	4	5
7/22/2009	3	3	3	4	5	3	4	5	7	4	4	5	5	6	4	5	6	7	8	3	3	4	5	4	4	5	6	3	3	4	4	4	3	4	4	1	3	3	3	4	3	5	3	4	4	5	4	5	7
7/23/2009	4	4	5	6	7	5	6	7	10	6	6	7	8	9	7	8	9	10	12	4	5	6	7	6	7	8	9	4	5	6	6	7	5	6	7	1	4	4	4	6	5	7	5	6	6	8	7	8	10
7/24/2009	3	3	3	4	5	3	4	5	6	4	4	5	5	6	5	6	6	7	8	3	3	4	5	4	5	6	6	3	3	4	4	5	3	4	5	1	3	3	3	4	3	5	4	4	4	5	5	6	7
7/25/2009	2	2	2	3	3	2	2	3	4	2	2	2	2	3	2	3	3	3	4	2	2	2	3	2	2	3	3	2	2	2	2	2	2	2	2	0	2	2	2	3	2	3	2	2	2	2	2	3	3
7/26/2009	0	0	0	0	0	0	0	0	0	0	0	0	0	0	0	0	0	0	0	0	0	0	0	0	0	0	0	0	0	0	0	0	0	0	0	0	0	0	0	0	0	0	0	0	0	0	0	0	0
7/27/2009	3	3	3	4	4	3	3	4	6	3	3	4	4	5	4	4	5	6	6	3	3	3	4	3	4	4	5	3	3	3	3	4	3	3	4	1	2	3	3	4	3	4	3	3	3	4	4	4	6
7/28/2009	5	5	5	7	8	5	6	7	10	6	6	7	8	9	6	8	9	10	12	5	5	6	7	6	6	8	9	5	5	6	6	6	5	6	6	1	4	5	5	7	5	7	5	6	6	8	6	8	10
7/29/2009	2	2	2	3	3	2	3	3	4	3	3	3	4	4	3	4	5	5	6	2	2	3	3	3	3	4	5	2	2	3	3	3	2	3	3	1	2	2	2	3	2	3	3	3	3	4	3	4	5
7/30/2009	3	3	4	4	5	3	4	5	7	3	3	4	4	5	4	4	5	6	6	3	3	4	5	3	4	4	5	3	3	3	3	4	3	3	4	1	3	3	3	4	3	5	3	3	3	4	4	4	6
7/31/2009	3	2	3	4	4	3	3	4	5	3	3	3	3	4	3	3	4	5	5	2	3	3	4	3	3	3	4	3	3	3	3	3	3	3	3	1	2	3	2	4	3	4	2	3	3	3	3	3	5
8/1/2009	8	8	9	11	13	8	10	13	18	9	9	11	12	14	10	12	14	16	18	8	8	10	13	9	10	12	14	8	8	9	9	10	8	9	10	2	8	8	8	11	8	13	8	9	9	12	10	12	16
8/2/2009	5	5	6	7	8	5	6	7	10	5	5	6	7	8	6	7	8	9	10	5	5	6	7	5	6	7	8	5	5	5	5	6	5	5	6	1	4	5	5	7	5	7	5	5	5	7	6	7	9
8/3/2009	0	0	0	0	0	0	0	0	1	0	0	0	0	0	0	0	0	1	1	0	0	0	0	0	0	0	0	0	0	0	0	0	0	0	0	0	0	0	0	0	0	0	0	0	0	0	0	0	1
8/4/2009	2	2	2	3	3	2	2	3	4	2	2	3	3	3	2	3	3	4	4	2	2	2	3	2	2	3	3	2	2	2	2	2	2	2	2	1	2	2	2	3	2	3	2	2	2	3	2	3	4
8/5/2009	1	1	2	2	2	1	2	2	3	2	1	2	2	2	2	2	2	3	3	1	1	2	2	1	2	2	2	1	1	2	1	2	1	1	2	0	1	1	1	2	1	2	1	2	1	2	2	2	3
8/6/2009	5	5	6	8	9	6	6	9	12	6	6	7	8	9	6	8	9	11	12	5	6	6	9	6	6	8	9	5	6	6	6	6	6	6	6	1	5	5	5	8	6	9	5	6	6	8	6	8	11
8/7/2009	3	3	4	5	5	3	4	5	7	4	4	4	5	6	4	5	6	7	8	3	3	4	5	4	4	5	6	3	3	4	4	4	3	4	4	1	3	3	3	5	3	5	3	4	4	5	4	5	7
8/8/2009	3	3	3	4	5	3	3	5	6	3	3	3	4	4	3	4	4	5	6	3	3	3	5	3	3	4	4	3	3	3	3	3	3	3	3	1	3	3	3	4	3	5	3	3	3	4	3	4	5
8/9/2009	4	4	4	5	6	4	4	6	8	4	4	4	5	6	4	5	6	7	8	4	4	4	6	4	4	5	6	4	4	4	4	4	4	4	4	1	4	4	4	5	4	6	3	4	4	5	4	5	7
8/10/2009	1	1	1	1	2	1	1	2	2	1	1	1	1	2	1	1	2	2	2	1	1	1	2	1	1	1	2	1	1	1	1	1	1	1	1	0	1	1	1	1	1	2	1	1	1	1	1	1	2
8/11/2009	4	4	4	5	6	4	4	6	8	4	4	5	5	6	4	5	6	7	8	4	4	4	6	4	4	5	6	4	4	4	4	4	4	4	4	1	3	4	4	5	4	6	4	4	4	5	4	5	7
8/12/2009	5	5	6	7	8	5	6	7	10	5	5	6	7	8	5	7	8	9	11	5	5	6	7	5	5	7	8	5	5	5	5	5	5	5	5	1	4	5	5	7	5	7	5	5	5	7	5	7	9
8/13/2009	2	2	2	3	3	2	2	3	4	2	2	2	3	3	2	3	3	4	4	2	2	2	3	2	2	3	3	2	2	2	2	2	2	2	2	0	2	2	2	3	2	3	2	2	2	3	2	3	4
8/14/2009	4	4	5	6	6	4	5	6	9	4	4	5	5	6	4	5	6	7	9	4	4	5	6	4	4	5	6	4	4	4	4	4	4	4	4	1	4	4	4	6	4	6	4	4	4	5	4	5	7
8/15/2009	3	3	4	4	5	3	4	5	7	3	3	3	4	5	3	4	5	5	6	3	3	4	5	3	3	4	5	3	3	3	3	3	3	3	3	1	3	3	3	4	3	5	3	3	3	4	3	4	5
8/16/2009	3	3	3	4	4	3	3	4	6	3	3	3	4	5	3	4	5	5	6	3	3	3	4	3	3	4	5	3	3	3	3	3	3	3	3	1	2	3	3	4	3	4	3	3	3	4	3	4	5
8/17/2009	6	6	7	8	9	6	7	9	12	6	6	7	8	9	6	7	9	10	12	6	6	7	9	6	6	8	10	6	6	6	6	6	6	6	6	1	5	6	6	8	6	9	5	6	6	8	6	7	10
8/18/2009	4	4	5	6	7	4	5	7	9	4	4	5	5	6	4	5	6	7	9	4	4	5	7	4	4	5	7	4	4	4	4	4	4	4	4	1	4	4	4	6	4	7	4	4	4	5	4	5	7
8/19/2009	3	3	3	4	5	3	3	5	6	3	3	4	4	5	3	4	5	6	7	3	3	3	5	3	3	4	5	3	3	3	3	3	3	3	3	1	3	3	3	4	3	5	3	3	3	4	3	4	6
8/20/2009	2	2	3	3	4	2	3	4	5	3	2	3	3	4	2	3	4	5	5	2	2	3	4	2	2	3	4	2	2	3	2	2	2	2	2	1	2	2	2	3	2	4	2	3	2	3	2	3	5
8/21/2009	4	4	4	5	7	4	4	6	9	4	4	4	5	7	4	5	6	7	9	4	4	4	6	4	4	5	7	4	4	4	4	4	4	4	4	1	4	4	4	5	4	6	4	4	4	5	4	5	7
8/22/2009	5	5	6	7	9	5	5	8	12	6	5	6	7	9	5	6	8	10	11	5	5	6	8	5	5	7	9	5	5	6	5	5	5	5	5	1	5	5	5	7	5	8	5	6	5	7	5	6	10
8/23/2009	3	3	3	4	5	3	3	4	6	3	3	3	4	5	3	4	4	5	6	3	3	3	4	3	3	4	5	3	3	3	3	3	3	3	3	1	3	3	3	4	3	4	3	3	3	4	3	4	5
8/24/2009	4	4	5	6	7	4	4	6	9	4	4	4	5	7	4	5	6	7	9	4	4	4	7	4	4	5	7	4	4	4	4	4	4	4	4	1	4	4	4	6	4	6	4	4	4	5	4	5	7
8/25/2009	3	3	4	5	6	3	4	5	8	4	3	4	4	5	3	4	5	6	7	3	3	4	6	3	3	4	6	3	3	4	3	3	3	3	3	1	3	3	3	5	3	5	3	4	3	4	3	4	6
8/26/2009	2	2	3	3	4	2	3	4	5	3	2	3	4	4	3	3	4	5	6	2	2	3	4	3	3	3	5	2	2	3	2	3	2	3	3	1	2	2	2	3	2	4	2	3	2	4	3	3	5
8/27/2009	5	4	5	7	8	5	5	7	11	6	5	6	7	8	5	6	8	9	11	5	5	5	8	5	5	7	9	5	5	6	5	5	5	5	5	1	4	5	4	7	5	7	5	6	5	7	5	6	9
8/28/2009	4	4	4	5	7	4	4	6	9	5	4	5	5	7	4	5	6	7	9	4	4	4	6	4	4	5	7	4	4	5	4	4	4	4	4	1	4	4	4	5	4	6	4	5	4	5	4	5	7
8/29/2009	2	2	3	3	4	2	3	3	5	3	2	3	3	4	2	3	4	5	6	2	2	3	4	2	3	3	4	2	2	3	2	2	2	2	3	1	2	2	2	3	2	3	2	3	2	3	2	3	5
8/30/2009	7	6	8	9	12	7	8	10	15	8	6	8	9	12	7	9	10	13	15	6	7	8	11	7	7	9	12	7	7	8	6	7	7	7	7	1	6	7	6	9	7	10	6	8	6	9	7	9	13
8/31/2009	4	3	4	5	6	3	4	5	8	4	4	4	5	6	4	5	6	7	8	3	3	4	6	4	4	5	7	4	3	4	4	4	3	4	4	1	3	4	3	5	3	5	3	4	4	5	4	5	7
9/1/2009	0	0	0	0	0	0	0	0	1	0	0	0	0	0	0	0	0	0	1	0	0	0	0	0	0	0	0	0	0	0	0	0	0	0	0	0	0	0	0	0	0	0	0	0	0	0	0	0	0
9/2/2009	3	3	4	5	6	3	4	5	8	4	3	4	5	6	3	4	5	6	8	3	3	4	6	3	3	4	6	3	3	4	3	3	3	3	3	1	3	3	3	5	3	5	3	4	3	5	3	4	6
9/3/2009	6	5	6	8	10	5	6	9	13	7	6	7	8	10	6	8	9	11	14	5	5	6	9	6	6	8	11	6	5	7	6	6	5	6	6	1	5	6	5	8	5	9	6	7	6	8	6	8	11
9/4/2009	3	3	3	4	5	3	3	4	7	3	3	4	4	5	3	4	5	6	7	3	3	3	5	3	3	4	5	3	3	3	3	3	3	3	3	1	3	3	3	4	3	4	3	3	3	4	3	4	6
9/5/2009	2	2	2	3	4	2	2	3	5	2	2	2	3	3	2	2	3	3	4	2	2	2	3	2	2	3	3	2	2	2	2	2	2	2	2	0	2	2	2	3	2	3	2	2	2	3	2	2	3
9/6/2009	0	0	0	0	0	0	0	0	0	0	0	0	0	0	0	0	0	0	0	0	0	0	0	0	0	0	0	0	0	0	0	0	0	0	0	0	0	0	0	0	0	0	0	0	0	0	0	0	0
9/7/2009	3	3	4	4	6	3	3	5	7	4	3	4	4	6	3	4	5	6	8	3	3	3	5	3	3	4	6	3	3	4	3	3	3	3	3	1	3	3	3	4	3	5	3	4	3	4	3	4	6
9/8/2009	4	4	5	6	8	4	5	6	10	5	4	5	6	8	4	6	7	8	11	4	4	5	7	4	5	6	8	4	4	5	4	4	4	4	5	1	4	4	4	6	4	6	4	5	4	6	4	6	8
9/9/2009	2	2	2	3	4	2	2	3	5	2	2	2	3	4	2	3	3	4	5	2	2	2	3	2	2	3	4	2	2	2	2	2	2	2	2	0	2	2	2	3	2	3	2	2	2	3	2	3	4
9/10/2009	3	3	3	4	5	3	3	4	7	3	3	3	4	5	3	3	4	5	7	3	3	3	5	3	3	4	5	3	3	3	3	3	3	3	3	0	3	3	3	4	3	4	3	3	3	4	3	3	5
9/11/2009	1	1	1	2	3	1	1	2	3	1	1	1	2	2	1	2	2	2	3	1	1	1	2	1	1	2	2	1	1	1	1	1	1	1	1	0	1	1	1	2	1	2	1	1	1	2	1	2	2
9/12/2009	2	2	2	3	4	2	2	3	6	3	2	3	3	4	2	3	3	4	6	2	2	2	4	2	2	3	4	2	2	3	2	2	2	2	2	0	2	2	2	3	2	3	2	3	2	3	2	3	4
9/13/2009	5	4	5	6	9	4	5	7	11	5	4	5	6	8	4	6	7	8	11	4	4	5	8	4	5	6	9	5	4	5	4	4	4	4	5	1	4	5	4	6	4	7	4	5	4	6	4	6	8
9/14/2009	3	3	4	5	6	3	4	5	8	4	3	4	4	6	3	4	5	6	8	3	3	4	6	3	3	4	7	3	3	4	3	3	3	3	3	1	3	3	3	5	3	5	3	4	3	4	3	4	6
9/15/2009	3	3	3	4	5	3	3	4	7	3	3	3	4	5	3	3	4	5	7	3	3	3	5	3	3	4	6	3	3	3	3	3	3	3	3	0	3	3	3	4	3	4	3	3	3	4	3	3	5
9/16/2009	2	2	2	3	4	2	2	3	6	3	2	2	3	4	2	3	3	4	5	2	2	2	4	2	2	3	4	2	2	3	2	2	2	2	2	0	2	2	2	3	2	3	2	3	2	3	2	3	4
9/17/2009	4	3	4	5	8	4	4	6	10	5	3	4	5	7	4	4	5	7	9	4	4	4	7	4	4	5	7	4	4	5	3	4	4	4	4	1	4	4	3	5	4	6	3	5	3	5	4	4	7
9/18/2009	8	7	8	10	15	7	8	11	19	10	7	8	10	14	7	9	11	14	19	7	7	8	14	7	7	10	15	8	7	10	7	7	7	7	7	1	7	8	7	10	7	11	7	10	7	10	7	9	14
9/19/2009	2	2	2	3	4	2	2	3	5	3	2	2	3	4	2	2	3	4	5	2	2	2	4	2	2	3	4	2	2	3	2	2	2	2	2	0	2	2	2	3	2	3	2	3	2	3	2	2	4
9/20/2009	0	0	0	0	0	0	0	0	0	0	0	0	0	0	0	0	0	0	0	0	0	0	0	0	0	0	0	0	0	0	0	0	0	0	0	0	0	0	0	0	0	0	0	0	0	0	0	0	0
9/21/2009	3	3	3	4	6	3	3	4	8	4	3	3	4	5	3	3	4	5	7	3	3	3	6	3	3	4	6	3	3	4	3	3	3	3	3	0	3	3	3	4	3	4	3	4	3	4	3	3	5
9/22/2009	4	3	4	5	7	3	4	5	9	5	3	4	5	7	3	4	5	7	9	3	3	4	7	4	3	5	7	4	3	5	3	3	3	4	3	1	3	4	3	5	3	5	3	5	3	5	3	4	7
9/23/2009	5	4	5	6	8	4	5	7	11	6	4	5	6	9	5	6	7	9	12	4	4	5	8	5	5	6	10	5	4	6	4	5	4	5	5	1	4	5	4	6	4	7	4	6	4	6	5	6	9
9/24/2009	4	3	4	5	7	4	4	6	9	4	3	4	5	6	4	4	5	7	9	4	4	4	7	4	4	5	7	4	4	4	3	4	4	4	4	1	3	4	3	5	4	6	3	4	3	5	4	4	7
9/25/2009	2	2	3	3	4	2	2	3	5	2	2	2	3	4	2	3	3	4	5	2	2	2	4	2	2	3	4	2	2	2	2	2	2	2	2	0	2	2	2	3	2	3	2	2	2	3	2	3	4
9/26/2009	2	2	2	3	4	2	2	3	5	2	2	2	3	3	2	2	3	3	5	2	2	2	3	2	2	2	4	2	2	2	2	2	2	2	2	0	2	2	2	3	2	3	2	2	2	3	2	2	3
9/27/2009	5	4	5	6	8	4	5	7	11	5	4	5	6	8	4	5	7	8	10	4	4	5	8	4	4	6	8	5	4	5	4	4	4	4	4	1	4	5	4	6	4	7	4	5	4	6	4	5	8
9/28/2009	5	4	5	6	8	4	5	7	10	5	4	5	6	8	5	6	7	8	10	4	4	5	8	4	5	6	9	5	4	5	4	5	4	4	5	1	4	5	4	6	4	7	4	5	4	6	5	6	8
9/29/2009	4	3	4	5	6	4	4	6	8	4	3	4	5	6	4	5	6	7	8	3	4	4	6	4	4	5	7	4	4	4	3	4	4	4	4	1	3	4	3	5	4	6	3	4	3	5	4	5	7
9/30/2009	2	2	2	3	4	2	2	3	5	2	2	2	3	3	2	3	3	4	5	2	2	2	4	2	2	3	4	2	2	2	2	2	2	2	2	0	2	2	2	3	2	3	2	2	2	3	2	3	4
10/1/2009	3	3	3	4	5	3	3	4	6	3	3	3	4	4	3	3	4	5	6	3	3	3	5	3	3	3	5	3	3	3	3	3	3	3	3	0	3	3	3	4	3	4	2	3	3	4	3	3	5
10/2/2009	4	4	5	6	7	4	5	7	10	5	4	5	6	7	4	5	6	8	10	4	4	5	7	4	4	5	8	4	4	5	4	4	4	4	4	1	4	4	4	6	4	7	4	5	4	6	4	5	8
10/3/2009	3	3	4	5	6	3	4	5	8	4	3	4	5	6	4	5	5	6	8	3	3	4	6	3	4	5	6	3	3	4	3	4	3	3	4	1	3	3	3	5	3	5	3	4	3	5	4	5	6
10/4/2009	4	4	4	5	7	4	4	6	9	4	4	4	5	6	4	5	6	7	9	4	4	4	6	4	4	5	7	4	4	4	4	4	4	4	4	1	3	4	4	5	4	6	3	4	4	5	4	5	7
10/5/2009	3	3	3	4	5	3	3	4	7	3	3	3	4	5	3	3	4	5	6	3	3	3	5	3	3	4	5	3	3	3	3	3	3	3	3	0	3	3	3	4	3	4	2	3	3	4	3	3	5
10/6/2009	7	6	8	9	12	7	8	10	16	8	6	8	9	12	7	8	10	12	16	6	7	8	12	6	7	9	12	7	7	8	6	7	7	6	7	1	6	7	6	9	7	10	6	8	6	9	7	8	12
10/7/2009	5	5	6	7	9	5	5	7	12	6	5	6	7	9	5	6	7	9	12	5	5	5	9	5	5	6	9	5	5	6	5	5	5	5	5	1	5	5	5	7	5	7	4	6	5	7	5	6	9
10/8/2009	2	2	3	3	4	2	3	4	6	3	2	3	3	4	3	3	4	4	6	2	2	3	4	2	3	3	5	2	2	3	2	3	2	2	3	0	2	2	2	3	2	4	2	3	2	3	3	3	4
10/9/2009	4	4	5	6	8	4	5	6	10	5	4	4	5	7	4	5	6	7	9	4	4	5	7	4	4	5	8	4	4	5	4	4	4	4	4	1	4	4	4	6	4	6	4	5	4	5	4	5	7
10/10/2009	6	5	7	8	11	6	6	9	15	7	5	7	8	10	6	7	9	10	14	5	6	6	11	6	6	7	11	6	6	7	5	6	6	6	6	1	5	6	5	8	6	9	5	7	5	8	6	7	10
10/11/2009	0	0	0	1	1	0	0	1	1	0	0	0	1	1	0	0	1	1	1	0	0	0	1	0	0	0	1	0	0	0	0	0	0	0	0	0	0	0	0	1	0	1	0	0	0	1	0	0	1
10/12/2009	2	2	3	3	4	2	2	3	6	3	2	3	3	4	3	3	4	4	6	2	2	2	4	2	3	3	5	2	2	3	2	3	2	2	3	0	2	2	2	3	2	3	2	3	2	3	3	3	4
10/13/2009	10	9	11	13	19	9	11	15	24	11	9	10	12	17	9	11	14	16	22	9	9	11	17	9	9	12	18	10	9	11	9	9	9	9	9	2	9	10	9	13	9	15	8	11	9	12	9	11	16
10/14/2009	5	5	6	7	10	5	5	7	13	6	5	6	7	9	5	6	8	9	13	5	5	5	9	5	5	6	10	5	5	6	5	5	5	5	5	1	4	5	5	7	5	7	5	6	5	7	5	6	9
10/15/2009	4	3	4	5	7	4	4	6	10	4	3	4	4	6	3	4	5	6	8	3	4	4	7	3	3	4	7	4	4	4	3	3	4	3	3	1	3	4	3	5	4	6	3	4	3	4	3	4	6
10/16/2009	4	4	4	5	8	4	4	6	10	5	4	4	5	7	4	5	6	7	10	4	4	4	7	4	4	5	8	4	4	5	4	4	4	4	4	1	4	4	4	5	4	6	3	5	4	5	4	5	7
10/17/2009	6	5	6	8	11	6	6	9	15	7	5	7	8	11	6	7	9	10	14	5	6	6	11	6	6	7	12	6	6	7	5	6	6	6	6	1	5	6	5	8	6	9	5	7	5	8	6	7	10
10/18/2009	0	0	0	0	1	0	0	0	1	0	0	0	0	1	0	0	0	1	1	0	0	0	1	0	0	0	1	0	0	0	0	0	0	0	0	0	0	0	0	0	0	0	0	0	0	0	0	0	1
10/19/2009	4	4	5	5	8	4	4	6	10	5	4	5	5	8	4	5	6	7	10	4	4	4	8	4	4	5	8	4	4	5	4	4	4	4	4	1	4	4	4	5	4	6	4	5	4	5	4	5	7
10/20/2009	5	4	5	6	8	4	5	6	11	5	4	4	5	7	4	5	6	7	10	4	4	5	8	4	4	5	8	5	4	5	4	4	4	4	4	1	4	5	4	6	4	6	3	5	4	5	4	5	7
10/21/2009	3	2	3	3	5	2	3	4	6	3	2	3	3	5	3	3	4	5	6	2	2	3	5	3	3	3	6	3	2	3	2	3	2	3	3	1	2	3	2	3	2	4	2	3	2	3	3	3	5
10/22/2009	5	5	6	7	10	5	5	8	13	6	5	6	7	9	5	6	8	9	12	5	5	5	10	5	5	6	11	5	5	6	5	5	5	5	5	1	4	5	5	7	5	8	4	6	5	7	5	6	9
10/23/2009	3	3	4	4	6	3	4	5	8	3	3	3	4	5	3	4	4	5	7	3	3	4	6	3	3	4	6	3	3	3	3	3	3	3	3	1	3	3	3	4	3	5	3	3	3	4	3	4	5
10/24/2009	3	2	3	4	5	2	3	4	7	3	3	3	4	5	3	3	4	5	7	2	2	3	5	3	3	3	6	3	2	3	3	3	2	3	3	1	2	3	2	4	2	4	2	3	3	4	3	3	5
10/25/2009	5	4	5	7	10	4	5	7	13	6	4	5	6	9	4	6	7	8	12	4	4	5	10	4	4	6	10	5	4	6	4	4	4	4	4	1	4	5	4	7	4	7	4	6	4	6	4	6	8
10/26/2009	5	4	5	6	9	4	4	6	11	5	4	4	5	8	4	5	6	7	10	4	4	4	8	4	4	5	8	5	4	5	4	4	4	4	4	1	4	5	4	6	4	6	3	5	4	5	4	5	7
10/27/2009	4	3	4	5	8	3	4	5	10	5	4	4	5	8	4	5	6	7	10	4	3	4	8	4	4	5	8	4	3	5	4	4	3	4	4	1	4	4	3	5	3	5	3	5	4	5	4	5	7
10/28/2009	6	5	6	8	12	5	6	8	16	7	4	6	7	10	5	6	7	9	14	5	5	6	12	5	5	7	11	6	5	7	4	5	5	5	5	1	5	6	5	8	5	8	5	7	4	7	5	6	9
10/29/2009	6	4	6	7	11	5	5	8	15	7	4	6	7	10	5	6	7	9	14	5	5	5	11	5	5	6	11	6	5	7	4	5	5	5	5	1	5	6	4	7	5	8	5	7	4	7	5	6	9
10/30/2009	4	3	4	5	8	3	4	6	11	5	3	4	5	8	4	5	6	7	10	4	3	4	8	4	4	5	9	4	3	5	3	4	3	4	4	1	4	4	3	5	3	6	3	5	3	5	4	5	7
10/31/2009	4	3	4	5	7	3	3	5	9	4	3	4	5	7	3	4	5	6	9	3	3	3	7	3	3	4	7	4	3	4	3	3	3	3	3	1	3	4	3	5	3	5	3	4	3	5	3	4	6
11/1/2009	5	3	4	6	9	4	4	6	12	6	4	4	6	8	4	5	6	8	11	4	4	4	9	4	4	5	9	5	4	6	4	4	4	4	4	1	4	5	3	6	4	6	4	6	4	6	4	5	8
11/2/2009	8	6	8	10	16	6	7	10	21	10	6	8	10	14	7	8	10	13	20	7	6	7	15	7	7	9	16	8	6	10	6	7	6	7	7	1	7	8	6	10	6	10	6	10	6	10	7	8	13
11/3/2009	0	0	0	0	1	0	0	0	1	0	0	0	0	1	0	0	1	1	1	0	0	0	1	0	0	0	1	0	0	0	0	0	0	0	0	0	0	0	0	0	0	0	0	0	0	0	0	0	1
11/4/2009	6	4	5	7	11	4	5	7	15	6	4	5	6	9	4	5	7	8	13	4	4	5	10	4	4	6	10	6	4	6	4	4	4	4	4	1	5	6	4	7	4	7	4	6	4	6	4	5	8
11/5/2009	0	0	0	0	1	0	0	0	1	0	0	0	0	0	0	0	0	0	1	0	0	0	0	0	0	0	1	5	4	6	4	4	4	4	4	0	0	0	0	0	0	0	0	0	0	0	0	0	0
11/6/2009	7	5	7	9	14	5	6	9	19	9	5	7	9	13	6	7	9	12	18	6	5	6	14	6	6	8	15	2	2	3	2	2	2	2	2	1	6	7	5	8	5	8	5	8	5	8	5	7	11
11/7/2009	9	6	8	11	17	6	7	11	23	10	6	8	10	15	7	8	11	13	21	7	6	7	17	7	7	9	17	6	4	7	4	5	4	5	5	1	6	8	6	10	6	10	6	9	6	9	6	8	12
11/8/2009	5	4	5	6	10	4	4	6	13	5	3	4	5	8	3	4	6	7	11	4	4	4	10	4	3	5	9	3	3	4	2	2	3	3	2	1	4	4	3	6	3	6	3	5	3	5	3	4	6
11/9/2009	4	3	4	5	8	3	4	5	11	5	3	4	5	7	3	4	5	6	10	3	3	4	8	4	3	5	8	3	2	4	2	2	2	3	2	1	3	4	3	5	3	5	3	4	3	4	3	4	6
11/10/2009	1	1	1	1	2	1	1	1	3	1	1	1	1	2	1	1	1	1	2	1	1	1	2	1	1	1	2	6	4	6	4	4	4	5	4	0	1	2	1	2	1	2	1	2	1	2	1	2	3
11/11/2009	5	4	5	6	10	4	5	6	13	6	4	5	6	10	4	6	7	9	13	4	4	5	10	5	4	6	11	4	3	5	3	3	3	3	3	1	4	5	4	6	4	6	4	6	4	6	4	5	8
11/12/2009	6	4	6	7	12	5	5	8	15	7	5	6	7	11	5	6	8	10	15	5	5	5	11	5	5	7	13	4	3	5	3	3	3	3	3	1	4	5	4	6	4	6	4	6	4	6	4	5	8
11/13/2009	2	2	2	2	4	2	2	3	5	3	2	2	3	4	2	2	3	3	5	2	2	2	4	2	2	2	4	1	1	2	1	1	1	1	1	0	1	2	1	2	1	2	1	2	1	2	2	2	3
11/14/2009	2	1	2	2	4	1	2	2	5	2	2	2	2	4	2	2	3	3	5	1	1	2	3	2	2	2	4	3	2	3	2	2	2	2	2	0	2	2	2	3	2	3	2	3	2	3	2	2	4
11/15/2009	1	1	1	1	1	1	1	1	2	1	1	1	1	1	1	1	1	1	2	1	1	1	1	1	1	1	1	3	2	3	2	2	2	2	2	0	1	1	1	2	1	2	1	2	1	1	1	1	2
11/16/2009	1	1	1	2	3	1	1	2	3	2	1	2	2	3	1	2	2	3	4	1	1	1	3	1	1	2	3	2	1	2	2	2	1	2	2	0	1	2	1	2	1	2	1	2	1	2	2	2	3
11/17/2009	4	3	4	5	8	3	3	5	10	5	3	4	5	8	3	4	5	6	10	3	3	3	8	4	3	4	9	4	3	5	3	3	3	3	3	1	3	4	3	5	3	5	3	5	3	5	3	4	6
11/18/2009	4	3	4	5	8	3	3	5	10	5	3	4	5	7	3	4	5	6	10	3	3	3	8	3	3	4	8	4	3	4	3	3	3	3	3	1	3	4	3	5	3	5	3	5	3	5	3	4	6
11/19/2009	1	1	1	1	2	1	1	1	3	2	1	1	2	3	1	1	2	2	4	1	1	1	2	1	1	2	3	2	2	3	2	2	2	2	2	0	1	2	1	2	1	2	1	2	1	2	1	2	3
11/20/2009	3	2	3	3	6	2	2	3	8	3	2	3	3	5	2	3	3	4	7	2	2	2	6	2	2	3	6	4	3	5	3	3	3	4	3	1	2	3	2	4	2	4	2	4	2	4	2	3	5
11/21/2009	3	2	2	3	6	2	2	3	7	4	2	3	3	6	2	3	3	5	7	2	2	2	5	2	2	3	6	4	3	5	3	3	3	3	3	1	2	3	2	3	2	3	2	4	2	4	2	3	5
11/22/2009	1	1	1	2	3	1	1	2	4	2	1	2	2	3	1	2	2	3	4	1	1	1	3	1	1	2	4	2	1	3	2	2	1	2	2	0	1	2	1	2	1	2	1	2	1	2	1	2	3
11/23/2009	1	1	1	2	3	1	1	2	4	2	1	1	2	3	1	2	2	3	4	1	1	1	3	1	1	2	4	2	1	2	1	2	1	2	2	0	1	2	1	2	1	2	1	2	1	2	1	2	3
11/24/2009	2	2	2	3	5	2	2	3	6	3	2	2	3	4	2	2	3	3	6	2	2	2	4	2	2	2	5	3	2	4	2	2	2	2	2	0	2	3	2	3	2	3	2	3	2	3	2	2	4
11/25/2009	2	1	2	2	4	1	2	2	5	3	2	2	2	4	2	2	3	3	5	2	1	2	4	2	2	2	5	3	2	4	2	2	2	3	2	0	2	2	2	3	2	3	2	3	2	3	2	2	4
11/26/2009	1	1	1	1	2	1	1	1	3	2	1	1	1	2	1	1	2	2	3	1	1	1	2	1	1	1	3	2	1	3	1	2	1	2	2	0	1	1	1	1	1	1	1	2	1	2	1	1	2
11/27/2009	0	0	0	0	0	0	0	0	0	0	0	0	0	0	0	0	0	0	0	0	0	0	0	0	0	0	0	0	0	0	0	0	0	0	0	0	0	0	0	0	0	0	0	0	0	0	0	0	0
11/28/2009	4	3	3	5	8	3	3	4	11	5	3	4	5	8	3	4	5	6	10	3	3	3	8	3	3	4	9	5	4	6	4	4	4	4	4	1	3	4	3	5	3	5	3	5	3	5	3	4	7
11/29/2009	4	2	3	4	8	3	3	4	10	4	3	3	4	7	3	3	4	5	9	3	3	3	7	3	3	4	8	4	3	5	3	3	3	3	3	1	3	4	3	4	3	4	3	5	3	4	3	4	6
11/30/2009	2	2	2	3	5	2	2	3	7	3	2	2	3	5	2	2	3	4	6	2	2	2	5	2	2	2	5	2	2	3	2	2	2	2	2	0	2	2	2	3	2	3	2	3	2	3	2	2	4
12/1/2009	1	1	1	1	2	1	1	1	3	1	1	1	1	2	1	1	1	2	3	1	1	1	2	1	1	1	2	1	1	2	1	1	1	1	1	0	1	1	1	1	1	1	1	1	1	1	1	1	2
12/2/2009	1	1	1	2	3	1	1	2	4	2	1	1	1	2	1	1	1	2	3	1	1	1	3	1	1	1	3	2	2	2	1	1	2	2	1	0	1	2	1	2	1	2	1	2	1	2	1	1	2
12/3/2009	3	2	3	3	6	2	2	3	8	4	2	3	3	6	2	3	3	4	8	2	2	2	6	2	2	3	7	3	2	4	3	3	2	3	3	1	2	3	2	4	2	4	2	4	2	4	3	3	5
12/4/2009	2	1	2	2	4	2	2	2	6	3	2	2	2	4	2	2	3	3	6	2	2	2	5	2	2	2	5	2	1	2	2	2	1	2	2	0	2	2	2	2	2	2	2	3	2	2	2	2	3
12/5/2009	1	1	1	1	2	1	1	1	3	2	1	1	1	2	1	1	2	2	3	1	1	1	2	1	1	1	3	1	1	2	1	1	1	1	1	0	1	1	1	1	1	1	1	2	1	1	1	1	2
12/6/2009	2	1	2	2	3	1	1	2	4	2	1	2	2	3	1	2	2	3	4	1	1	1	3	1	1	2	4	2	2	3	2	2	2	2	2	0	1	2	1	2	1	2	1	2	1	2	2	2	3
12/7/2009	2	2	2	3	4	2	2	3	5	2	2	2	2	4	2	2	3	3	5	2	2	2	4	2	2	2	5	2	2	3	2	2	2	2	2	0	2	2	2	3	2	3	2	3	2	3	2	2	3
12/8/2009	2	2	2	3	4	2	2	3	5	3	2	2	3	4	2	2	3	4	5	2	2	2	4	2	2	3	5	2	2	3	2	2	2	2	2	0	2	2	2	3	2	3	2	3	2	3	2	2	4
12/9/2009	1	1	1	2	2	1	1	2	3	2	1	1	2	3	1	2	2	2	3	1	1	1	3	1	1	2	3	1	1	2	1	1	1	1	1	0	1	1	1	2	1	2	1	2	1	2	1	2	2
12/10/2009	2	2	2	3	4	2	2	3	5	2	2	2	2	3	2	2	3	3	5	2	2	2	4	2	2	2	4	3	2	3	2	2	2	2	2	0	2	2	2	3	2	3	2	3	2	3	2	2	4
12/11/2009	3	2	3	3	5	2	3	4	7	3	2	3	3	5	2	3	4	4	6	2	2	3	5	2	2	3	5	3	3	4	3	3	3	3	3	0	2	3	2	4	3	4	2	3	2	3	3	3	5
12/12/2009	2	2	2	2	3	2	2	3	4	2	2	2	2	3	2	2	3	3	4	2	2	2	3	2	2	2	4	2	1	2	1	2	1	1	2	0	2	2	2	2	2	3	2	2	2	2	2	2	3
12/13/2009	1	1	1	2	2	1	1	2	3	2	1	2	2	3	1	2	2	2	3	1	1	1	2	1	1	2	3	1	1	2	1	1	1	1	1	0	1	1	1	2	1	2	1	2	1	2	1	2	3
12/14/2009	1	1	1	1	2	1	1	1	2	1	1	1	1	2	1	1	1	2	2	1	1	1	2	1	1	1	2	1	1	1	1	1	1	1	1	0	1	1	1	1	1	1	1	1	1	1	1	1	2
12/15/2009	2	2	3	3	4	2	2	3	5	3	2	2	3	4	2	3	3	4	5	2	2	2	4	2	2	3	4	2	2	3	2	2	2	2	2	0	2	2	2	3	2	4	2	3	2	3	2	3	4
12/16/2009	3	2	3	4	5	3	3	4	6	3	3	3	4	5	3	3	4	5	6	3	3	3	5	3	3	3	5	3	3	3	3	3	3	3	3	1	3	3	3	4	3	4	2	3	3	4	3	4	5
12/17/2009	1	1	1	2	2	1	1	2	3	1	1	1	2	2	1	2	2	2	3	1	1	1	2	1	1	2	3	1	1	2	1	1	1	1	1	0	1	1	1	2	1	2	1	2	1	2	1	2	2
12/18/2009	1	1	1	1	1	1	1	1	2	1	1	1	1	2	1	1	1	2	2	1	1	1	1	1	1	1	2	1	1	1	1	1	1	1	1	0	1	1	1	1	1	1	1	1	1	1	1	1	2
12/19/2009	2	2	2	3	3	2	2	3	4	2	2	2	3	3	2	2	3	3	4	2	2	2	3	2	2	2	3	2	2	2	2	2	2	2	2	0	2	2	2	3	2	3	2	2	2	3	2	2	3
12/20/2009	2	2	3	3	4	2	3	4	5	3	2	3	3	4	2	3	3	4	5	2	2	3	4	2	2	3	4	2	2	3	2	2	2	2	2	0	2	2	2	3	2	4	2	3	2	3	2	3	4
12/21/2009	2	2	2	2	3	2	2	3	4	2	2	2	2	3	2	2	3	3	4	2	2	2	3	2	2	2	3	2	2	2	2	2	2	2	2	0	2	2	2	2	2	3	2	2	2	3	2	2	3
12/22/2009	1	1	1	1	1	1	1	1	2	1	1	1	1	2	1	1	2	2	2	1	1	1	1	1	1	1	2	1	1	1	1	1	1	1	1	0	1	1	1	1	1	1	1	1	1	1	1	1	2
12/23/2009	0	0	0	0	0	0	0	0	0	0	0	0	0	0	0	0	0	0	0	0	0	0	0	0	0	0	0	0	0	0	0	0	0	0	0	0	0	0	0	0	0	0	0	0	0	0	0	0	0
12/24/2009	3	3	4	4	5	3	4	5	7	3	3	4	4	5	3	4	5	6	7	3	3	4	5	3	3	4	6	3	3	3	3	3	3	3	3	1	3	3	3	4	3	5	3	3	3	4	3	4	6
12/25/2009	0	0	0	0	1	0	0	0	1	0	0	0	0	1	0	0	0	1	1	0	0	0	1	0	0	0	1	0	0	0	0	0	0	0	0	0	0	0	0	0	0	0	0	0	0	0	0	0	1
12/26/2009	2	2	2	2	3	2	2	3	4	2	2	2	2	3	2	2	3	3	4	2	2	2	3	2	2	2	3	2	2	2	2	2	2	2	2	0	2	2	2	2	2	3	2	2	2	2	2	2	3
12/27/2009	1	1	1	1	2	1	1	2	2	1	1	1	2	2	1	2	2	2	3	1	1	1	2	1	1	2	2	1	1	1	1	1	1	1	1	0	1	1	1	1	1	2	1	1	1	2	1	2	2
12/28/2009	3	3	3	4	4	3	3	4	6	3	3	3	4	4	3	3	4	5	6	3	3	3	4	3	3	3	5	3	3	3	3	3	3	3	3	1	3	3	3	4	3	4	2	3	3	4	3	4	5
12/29/2009	2	2	2	3	3	2	2	3	5	2	2	3	3	4	2	3	4	4	5	2	2	2	3	2	2	3	4	2	2	2	2	2	2	2	2	0	2	2	2	3	2	3	2	2	2	3	2	3	4
12/30/2009	1	1	1	1	1	1	1	1	2	1	1	1	1	1	1	1	1	1	2	1	1	1	1	1	1	1	1	1	1	1	1	1	1	1	1	0	1	1	1	1	1	1	1	1	1	1	1	1	1
12/31/2009	2	2	2	3	3	2	2	3	4	2	2	2	3	3	2	2	3	3	4	2	2	2	3	2	2	2	3	2	2	2	2	2	2	2	2	0	2	2	2	3	2	3	2	2	2	3	2	2	3
1/1/2010	2	2	2	2	3	2	2	3	4	2	2	2	2	3	2	2	3	3	4	2	2	2	3	2	2	2	3	2	2	2	2	2	2	2	2	0	2	2	2	2	2	3	2	2	2	2	2	2	3
1/2/2010	2	2	2	3	3	2	2	3	4	2	2	2	3	3	2	3	3	4	4	2	2	2	3	2	2	3	3	2	2	2	2	2	2	2	2	0	2	2	2	3	2	3	2	2	2	3	2	3	4
1/3/2010	2	1	2	2	3	2	2	2	3	2	2	2	2	3	2	2	3	3	4	1	2	2	2	2	2	2	3	2	2	2	2	2	2	2	2	0	1	2	2	2	2	2	2	2	2	2	2	2	3
1/4/2010	2	2	2	2	3	2	2	3	3	2	2	2	2	2	2	2	2	3	3	2	2	2	3	2	2	2	3	2	2	2	1	2	2	1	2	0	1	2	2	2	2	3	1	2	2	2	2	2	3
1/5/2010	2	2	2	3	3	2	2	3	4	2	2	2	3	3	2	2	3	3	4	2	2	2	3	2	2	2	3	2	2	2	2	2	2	2	2	0	2	2	2	3	2	3	2	2	2	3	2	2	3
1/6/2010	1	1	2	2	2	1	2	2	3	1	1	2	2	2	1	2	2	3	3	1	1	2	2	1	1	2	2	1	1	2	1	2	1	1	2	0	1	1	1	2	1	2	1	2	1	2	2	2	3
1/7/2010	1	1	1	2	2	1	1	2	2	1	1	1	2	2	1	2	2	2	3	1	1	1	2	1	1	2	2	1	1	1	1	1	1	1	1	0	1	1	1	2	1	2	1	1	1	2	1	2	2
1/8/2010	2	2	2	3	3	2	2	3	4	2	2	3	3	3	2	3	3	4	4	2	2	2	3	2	2	3	3	2	2	2	2	2	2	2	2	0	2	2	2	3	2	3	2	2	2	3	2	3	4
1/9/2010	0	0	0	0	0	0	0	0	0	0	0	0	0	0	0	0	0	0	0	0	0	0	0	0	0	0	0	0	0	0	0	0	0	0	0	0	0	0	0	0	0	0	0	0	0	0	0	0	0
1/10/2010	1	1	2	2	2	1	2	2	3	2	1	2	2	2	2	2	2	3	3	1	1	2	2	1	2	2	2	1	1	2	1	2	1	1	2	0	1	1	1	2	1	2	1	2	1	2	2	2	3
1/11/2010	2	2	3	3	4	2	3	4	5	3	3	3	4	4	3	4	4	5	6	2	2	3	4	3	3	4	4	3	3	3	3	3	3	3	3	1	2	3	2	3	3	4	3	3	3	4	3	4	5
1/12/2010	2	2	2	3	3	2	2	3	4	2	2	2	3	3	2	3	3	4	4	2	2	2	3	2	2	3	3	2	2	2	2	2	2	2	2	0	2	2	2	3	2	3	2	2	2	3	2	3	4
1/13/2010	1	1	2	2	2	1	2	2	3	2	1	2	2	2	2	2	2	3	3	1	1	2	2	1	2	2	2	1	1	2	1	2	1	1	2	0	1	1	1	2	1	2	1	2	1	2	2	2	3
1/14/2010	1	1	1	1	1	1	1	1	1	1	1	1	1	1	1	1	1	1	1	1	1	1	1	1	1	1	1	1	1	1	1	1	1	1	1	0	1	1	1	1	1	1	1	1	1	1	1	1	1
1/15/2010	1	1	1	1	2	1	1	2	2	1	1	1	2	2	1	1	2	2	2	1	1	1	2	1	1	1	2	1	1	1	1	1	1	1	1	0	1	1	1	1	1	2	1	1	1	2	1	1	2
1/16/2010	0	0	0	0	0	0	0	0	0	0	0	0	0	0	0	0	0	0	0	0	0	0	0	0	0	0	0	0	0	0	0	0	0	0	0	0	0	0	0	0	0	0	0	0	0	0	0	0	0
1/17/2010	2	2	2	2	3	2	2	3	4	2	2	2	3	3	2	2	3	3	4	2	2	2	3	2	2	2	3	1	1	2	2	2	1	2	2	0	1	2	2	2	2	2	2	2	2	2	2	2	3
1/18/2010	2	2	2	2	3	2	2	3	4	2	2	2	2	3	2	2	3	3	4	2	2	2	3	2	2	2	3	1	1	2	1	2	1	1	2	0	1	2	2	2	2	3	2	2	2	2	2	2	3
1/19/2010	1	1	1	2	2	1	1	2	3	1	1	2	2	2	1	2	2	2	3	1	1	1	2	1	1	2	2	1	1	1	1	1	1	1	1	0	1	1	1	2	1	2	1	1	1	2	1	2	2
1/20/2010	1	1	1	1	1	1	1	1	1	1	1	1	1	1	1	1	1	1	1	1	1	1	1	1	1	1	1	0	0	0	0	0	0	0	0	0	0	0	0	1	0	1	0	1	0	1	1	1	1
1/21/2010	1	1	1	1	2	1	1	2	2	1	1	1	1	2	1	1	2	2	2	1	1	1	2	1	1	1	2	1	1	1	1	1	1	1	1	0	1	1	1	1	1	2	1	1	1	1	1	1	2
1/22/2010	1	1	1	1	1	1	1	1	2	1	1	1	1	1	1	1	1	2	2	1	1	1	1	1	1	1	1	1	1	1	1	1	1	1	1	0	1	1	1	1	1	1	1	1	1	1	1	1	2
1/23/2010	1	1	1	2	2	1	1	2	3	1	1	2	2	2	1	2	2	3	3	1	1	1	2	1	1	2	2	1	1	1	1	1	1	1	1	0	1	1	1	2	1	2	1	1	1	2	1	2	2
1/24/2010	1	1	1	2	2	1	1	2	2	1	1	1	2	2	1	2	2	2	3	1	1	1	2	1	1	2	2	1	1	1	1	1	1	1	1	0	1	1	1	1	1	2	1	1	1	2	1	2	2
1/25/2010	0	0	0	1	1	0	0	1	1	1	1	1	1	1	1	1	1	1	1	0	0	0	1	1	1	1	1	0	0	1	0	1	0	0	1	0	0	0	0	1	0	1	0	1	1	1	1	1	1
1/26/2010	0	0	0	0	1	0	0	1	1	0	0	0	1	1	0	1	1	1	1	0	0	0	1	0	0	1	1	1	1	1	1	1	1	1	1	0	0	0	0	1	0	1	0	1	0	1	1	1	1
1/27/2010	1	1	1	1	1	1	1	1	1	1	1	1	1	1	1	1	1	1	2	1	1	1	1	1	1	1	1	1	1	1	1	1	1	1	1	0	1	1	1	1	1	1	1	1	1	1	1	1	2
1/28/2010	0	0	0	0	1	0	0	1	1	0	0	0	1	1	0	0	1	1	1	0	0	0	1	0	0	0	1	1	1	1	1	1	1	1	1	0	0	0	0	1	0	1	0	0	0	1	0	1	1
1/29/2010	1	0	1	1	1	1	1	1	1	1	1	1	1	1	1	1	1	1	1	0	1	1	1	1	1	1	1	1	1	1	1	1	1	1	1	0	1	1	1	1	1	1	1	1	1	1	1	1	1
1/30/2010	1	1	1	2	2	1	1	2	3	1	1	2	2	2	1	2	2	3	3	1	1	1	2	1	1	2	2	1	1	1	1	1	1	1	1	0	1	1	1	2	1	2	1	1	1	2	1	2	2
1/31/2010	1	1	1	1	2	1	1	2	2	1	1	1	2	2	1	1	2	2	2	1	1	1	2	1	1	1	2	1	1	1	1	1	1	1	1	0	1	1	1	1	1	2	1	1	1	1	1	1	2
2/1/2010	0	0	0	0	1	0	0	1	1	0	0	0	1	1	0	1	1	1	1	0	0	0	1	0	0	1	1	0	0	1	0	1	0	0	1	0	0	0	0	1	0	1	0	0	0	1	0	1	1
2/2/2010	0	0	0	0	0	0	0	0	0	0	0	0	0	0	0	0	0	0	1	0	0	0	0	0	0	0	0	1	1	1	1	1	1	1	1	0	0	0	0	0	0	0	0	0	0	0	0	0	1
2/3/2010	1	1	1	1	1	1	1	1	1	1	1	1	1	1	1	1	1	1	1	1	1	1	1	1	1	1	1	1	1	1	1	1	1	1	1	0	1	1	1	1	1	1	1	1	1	1	1	1	1
2/4/2010	1	1	1	1	1	1	1	1	1	1	1	1	1	1	1	1	1	1	2	1	1	1	1	1	1	1	1	1	1	1	1	1	1	1	1	0	1	1	1	1	1	1	1	1	1	1	1	1	1
2/5/2010	0	0	1	1	1	0	1	1	1	1	1	1	1	1	1	1	1	1	1	0	0	1	1	1	1	1	1	0	0	1	1	1	0	1	1	0	0	1	1	1	1	1	1	1	1	1	1	1	1
2/6/2010	0	0	0	0	0	0	0	0	1	0	0	0	1	1	0	0	1	1	1	0	0	0	0	0	0	0	1	0	0	1	1	1	0	1	1	0	0	0	0	0	0	0	0	0	0	1	0	0	1
2/7/2010	0	0	0	1	1	0	0	1	1	1	0	1	1	1	1	1	1	1	1	0	0	0	1	0	1	1	1	1	1	1	1	1	1	1	1	0	0	0	0	1	0	1	0	1	1	1	1	1	1
2/8/2010	1	1	1	1	1	1	1	1	2	1	1	1	1	1	1	1	1	1	2	1	1	1	1	1	1	1	1	1	1	1	1	1	1	1	1	0	1	1	1	1	1	1	1	1	1	1	1	1	2
2/9/2010	0	0	1	1	1	0	1	1	1	1	1	1	1	1	1	1	1	1	1	0	0	1	1	1	1	1	1	1	1	1	1	1	1	1	1	0	0	1	1	1	1	1	1	1	1	1	1	1	1
2/10/2010	0	0	0	0	0	0	0	0	1	0	0	0	0	1	0	0	1	1	1	0	0	0	0	0	0	0	1	0	0	1	0	1	0	0	1	0	0	0	0	0	0	0	0	0	0	1	0	0	1
2/11/2010	1	1	1	1	1	1	1	1	1	1	1	1	1	1	1	1	1	1	2	1	1	1	1	1	1	1	1	1	1	1	1	1	1	1	1	0	1	1	1	1	1	1	1	1	1	1	1	1	1
2/12/2010	1	1	1	1	1	1	1	1	2	1	1	1	1	1	1	1	1	1	2	1	1	1	1	1	1	1	1	1	1	1	1	1	1	1	1	0	1	1	1	1	1	1	1	1	1	1	1	1	1
2/13/2010	0	0	1	1	1	0	1	1	1	1	0	1	1	1	1	1	1	1	1	0	0	1	1	0	1	1	1	0	0	1	1	1	0	1	1	0	0	0	0	1	0	1	0	1	1	1	1	1	1
2/14/2010	0	0	0	1	1	0	0	1	1	1	0	1	1	1	1	1	1	1	1	0	0	0	1	0	1	1	1	1	1	1	1	1	1	1	1	0	0	0	0	1	0	1	0	1	1	1	1	1	1
2/15/2010	1	1	1	1	1	1	1	1	2	1	1	1	1	1	1	1	1	1	2	1	1	1	1	1	1	1	1	1	1	1	1	1	1	1	1	0	1	1	1	1	1	1	1	1	1	1	1	1	1
2/16/2010	2	1	2	2	2	2	2	2	3	2	2	2	2	3	2	2	3	3	3	1	2	2	2	2	2	2	3	1	1	2	2	2	1	2	2	0	1	2	2	2	2	2	2	2	2	2	2	2	3
2/17/2010	0	0	0	0	0	0	0	0	0	0	0	0	0	0	0	0	0	0	0	0	0	0	0	0	0	0	0	0	0	0	0	0	0	0	0	0	0	0	0	0	0	0	0	0	0	0	0	0	0
2/18/2010	1	1	1	2	2	1	1	2	3	1	1	2	2	2	1	2	2	2	3	1	1	1	2	1	1	2	2	1	1	1	1	1	1	1	1	0	1	1	1	2	1	2	1	1	1	2	1	2	2
2/19/2010	1	1	1	1	1	1	1	1	2	1	1	1	1	1	1	1	1	2	2	1	1	1	1	1	1	1	1	1	1	1	1	1	1	1	1	0	1	1	1	1	1	1	1	1	1	1	1	1	2
2/20/2010	0	0	0	0	0	0	0	0	0	0	0	0	0	0	0	0	0	0	0	0	0	0	0	0	0	0	0	0	0	0	0	0	0	0	0	0	0	0	0	0	0	0	0	0	0	0	0	0	0
2/21/2010	0	0	1	1	1	0	1	1	1	1	0	1	1	1	1	1	1	1	1	0	0	1	1	0	1	1	1	0	0	1	1	1	0	1	1	0	0	0	0	1	0	1	0	1	1	1	1	1	1
2/22/2010	1	1	1	1	1	1	1	1	2	1	1	1	1	1	1	1	1	2	2	1	1	1	1	1	1	1	1	1	1	1	1	1	1	1	1	0	1	1	1	1	1	1	1	1	1	1	1	1	2
2/23/2010	3	3	4	4	5	3	3	5	6	3	3	3	4	5	3	4	5	5	6	3	3	3	5	3	3	4	5	3	3	3	3	3	3	3	3	1	3	3	3	4	3	5	3	3	3	4	3	4	5
2/24/2010	1	1	1	2	2	1	1	2	2	1	1	1	2	2	1	1	2	2	2	1	1	1	2	1	1	1	2	1	1	1	1	1	1	1	1	0	1	1	1	2	1	2	1	1	1	2	1	2	2
2/25/2010	1	1	1	1	1	1	1	1	2	1	1	1	1	1	1	1	1	2	2	1	1	1	1	1	1	1	1	1	1	1	1	1	1	1	1	0	1	1	1	1	1	1	1	1	1	1	1	1	2
2/26/2010	1	1	1	1	1	1	1	1	2	1	1	1	1	1	1	1	1	2	2	1	1	1	1	1	1	1	1	1	1	1	1	1	1	1	1	0	1	1	1	1	1	1	1	1	1	1	1	1	2
2/27/2010	1	1	1	1	1	1	1	1	1	1	1	1	1	1	1	1	1	1	1	1	1	1	1	1	1	1	1	1	1	1	1	1	1	1	1	0	1	1	1	1	1	1	1	1	1	1	1	1	1
2/28/2010	1	1	1	2	2	1	1	2	3	1	1	2	2	2	1	2	2	2	3	1	1	1	2	1	1	2	2	1	1	1	1	1	1	1	1	0	1	1	1	2	1	2	1	1	1	2	1	2	3
3/1/2010	1	1	2	2	2	1	2	2	3	2	1	2	2	2	2	2	2	3	3	1	1	2	2	1	2	2	2	1	1	2	1	2	1	1	2	0	1	1	1	2	1	2	1	2	1	2	2	2	3
3/2/2010	0	0	0	0	0	0	0	0	0	0	0	0	0	0	0	0	0	0	0	0	0	0	0	0	0	0	0	0	0	0	0	0	0	0	0	0	0	0	0	0	0	0	0	0	0	0	0	0	0
3/3/2010	2	2	2	2	3	2	2	3	3	2	2	2	2	2	2	2	2	3	3	2	2	2	3	2	2	2	2	1	1	1	1	1	1	1	1	0	2	2	2	2	2	3	1	2	2	2	2	2	3
3/4/2010	2	2	2	3	3	2	2	3	4	2	2	2	3	3	2	2	3	3	4	2	2	2	3	2	2	2	3	2	2	2	2	2	2	2	2	0	2	2	2	2	2	3	2	2	2	3	2	2	3
3/5/2010	2	2	3	3	4	2	3	4	5	3	2	3	3	4	3	3	4	4	5	2	2	3	4	2	3	3	4	2	2	2	2	2	2	2	2	0	2	2	2	3	2	4	2	2	2	3	2	3	4
3/6/2010	3	3	4	5	5	3	4	5	7	3	3	4	4	5	3	4	5	6	6	3	3	4	5	3	3	4	5	2	2	2	2	2	2	2	2	0	3	3	3	4	3	5	3	3	3	4	3	4	5
3/7/2010	1	1	1	1	1	1	1	1	1	1	1	1	1	1	1	1	1	1	1	1	1	1	1	1	1	1	1	0	0	0	0	0	0	0	0	0	1	1	1	1	1	1	0	1	1	1	1	1	1
3/8/2010	2	2	2	3	3	2	2	3	4	2	2	2	2	3	2	2	3	3	4	2	2	2	3	2	2	2	3	2	2	2	1	2	2	1	2	0	2	2	2	2	2	3	2	2	2	2	2	2	3
3/9/2010	2	2	3	3	4	2	3	4	5	3	2	3	3	4	3	3	4	5	5	2	2	3	4	2	3	3	4	2	2	2	2	2	2	2	2	0	2	2	2	3	2	3	2	2	2	3	2	3	4
3/10/2010	3	3	4	5	5	3	4	5	7	3	3	4	5	5	3	4	5	6	7	3	3	4	5	3	3	4	5	2	2	2	2	2	2	2	2	0	3	3	3	4	3	5	3	3	3	4	3	4	6
3/11/2010	3	3	4	4	5	3	3	5	7	3	3	3	4	5	3	4	5	5	6	3	3	3	5	3	3	4	5	2	2	2	2	2	2	2	2	0	2	3	2	4	3	4	2	3	3	4	3	3	5
3/12/2010	0	0	0	0	0	0	0	0	0	0	0	0	0	0	0	0	0	0	0	0	0	0	0	0	0	0	0	1	1	1	1	1	1	1	1	0	1	1	1	1	1	1	0	1	1	1	1	1	1
3/13/2010	0	0	0	0	0	0	0	0	0	0	0	0	0	0	0	0	0	0	0	0	0	0	0	0	0	0	0	0	0	0	0	0	0	0	0	0	0	0	0	0	0	0	0	0	0	0	0	0	0
3/14/2010	2	2	3	3	4	2	3	4	5	3	2	3	3	4	3	3	4	4	5	2	2	3	4	2	3	3	4	2	2	2	2	2	2	2	2	0	2	2	2	3	2	3	2	2	2	3	2	3	4
3/15/2010	0	0	1	1	1	0	1	1	1	0	0	1	1	1	0	1	1	1	1	0	0	1	1	0	0	1	1	0	0	0	0	0	0	0	0	0	0	0	0	0	0	1	0	0	0	0	0	0	1
3/16/2010	2	2	3	3	3	2	2	3	5	2	2	2	3	3	2	3	3	4	4	2	2	2	3	2	2	3	3	1	1	2	1	2	1	1	2	0	2	2	2	3	2	3	2	2	2	3	2	3	4
3/17/2010	0	0	0	0	0	0	0	0	0	0	0	0	0	0	0	0	0	0	0	0	0	0	0	0	0	0	0	0	0	0	0	0	0	0	0	0	0	0	0	0	0	0	0	0	0	0	0	0	0
3/18/2010	2	2	2	2	3	2	2	3	4	2	2	2	2	3	2	2	3	3	4	2	2	2	3	2	2	2	3	1	1	1	1	1	1	1	1	0	1	1	1	2	1	2	1	2	2	2	2	2	3
3/19/2010	0	0	0	0	1	0	0	1	1	0	0	0	0	1	0	0	1	1	1	0	0	0	1	0	0	0	1	1	1	1	1	1	1	1	1	0	0	1	0	1	1	1	1	1	1	1	1	1	1
3/20/2010	3	3	3	4	4	3	3	4	6	3	3	3	4	5	3	4	5	5	6	3	3	3	4	3	3	4	5	2	2	3	3	3	2	3	3	0	2	2	2	3	2	3	2	3	2	3	3	3	5
3/21/2010	0	0	0	0	1	0	0	1	1	0	0	1	1	1	0	1	1	1	1	0	0	0	1	0	0	1	1	0	0	0	0	0	0	0	0	0	0	0	0	0	0	0	0	0	0	0	0	0	1
3/22/2010	1	1	1	1	1	1	1	1	2	1	1	1	2	2	1	2	2	2	2	1	1	1	1	1	1	2	2	2	2	2	2	2	2	2	2	0	1	1	1	1	1	1	1	1	1	1	1	1	2
3/23/2010	1	1	1	1	1	1	1	1	2	1	1	1	1	2	1	1	2	2	2	1	1	1	1	1	1	1	2	1	1	1	1	1	1	1	1	0	1	1	1	1	1	1	1	1	1	1	1	1	2
3/24/2010	1	1	1	1	1	1	1	1	1	1	1	1	1	1	1	1	1	1	1	1	1	1	1	1	1	1	1	1	1	1	1	1	1	1	1	0	1	1	1	1	1	2	1	1	1	1	1	1	2
3/25/2010	2	2	2	3	3	2	2	3	4	2	2	3	3	4	2	3	4	4	5	2	2	2	3	2	2	3	4	2	2	2	2	2	2	2	2	0	2	2	2	3	2	3	2	2	2	3	2	3	4
3/26/2010	1	1	1	1	2	1	1	2	2	1	1	1	2	2	1	1	2	2	2	1	1	1	2	1	1	1	2	2	2	2	2	2	2	2	2	0	1	1	1	2	1	2	1	1	1	2	1	2	2
3/27/2010	0	0	0	0	0	0	0	0	0	0	0	0	0	0	0	0	0	1	1	0	0	0	0	0	0	0	0	1	1	2	2	2	1	2	2	0	0	0	0	1	0	1	0	1	0	1	1	1	1
3/28/2010	0	0	0	0	0	0	0	0	0	0	0	0	0	0	0	0	0	0	0	0	0	0	0	0	0	0	0	1	1	1	1	1	1	1	1	0	0	0	0	0	0	0	0	0	0	0	0	0	1
3/29/2010	0	0	0	0	0	0	0	0	0	0	0	0	0	0	0	0	0	0	1	0	0	0	0	0	0	0	0	1	1	1	1	1	1	1	1	0	1	1	1	1	1	1	1	1	1	1	1	1	1
3/30/2010	0	0	0	0	0	0	0	0	1	0	0	0	1	1	0	1	1	1	1	0	0	0	0	0	0	1	1	2	2	3	2	3	2	2	3	0	1	1	1	1	1	1	1	1	1	1	1	1	2
3/31/2010	1	1	1	1	1	1	1	1	1	1	1	1	1	1	1	1	1	1	2	1	1	1	1	1	1	1	1	2	2	2	2	2	2	2	2	0	1	1	1	1	1	1	1	1	1	1	1	1	2
4/1/2010	1	1	1	1	1	1	1	1	2	1	1	1	1	2	1	1	2	2	2	1	1	1	1	1	1	1	2	1	1	1	1	1	1	1	1	0	1	1	1	1	1	2	1	1	1	1	1	1	2
4/2/2010	0	0	1	1	1	0	0	1	1	1	1	1	1	1	1	1	1	1	1	0	0	0	1	1	1	1	1	1	1	1	1	1	1	1	1	0	1	1	1	1	1	1	1	1	1	1	1	1	1
4/3/2010	0	0	0	0	0	0	0	0	0	0	0	0	0	0	0	0	0	0	0	0	0	0	0	0	0	0	0	2	2	2	2	2	2	2	2	0	1	1	1	1	1	1	1	1	1	1	1	1	1
4/4/2010	0	0	0	1	1	0	0	1	1	0	0	1	1	1	0	1	1	1	1	0	0	0	1	0	0	1	1	2	2	2	2	2	2	2	2	0	1	1	1	1	1	1	1	1	1	1	1	1	2
4/5/2010	1	1	1	1	1	1	1	1	1	1	1	1	1	1	1	1	1	1	2	1	1	1	1	1	1	1	1	2	2	2	2	2	2	2	2	0	1	1	1	2	1	2	1	1	1	2	1	2	2
4/6/2010	1	1	1	1	1	1	1	1	2	0	0	0	0	0	0	0	0	0	0	1	1	1	1	0	0	0	0	2	2	2	2	2	2	2	2	0	1	1	1	2	1	2	1	1	1	2	1	2	3
4/7/2010	1	1	1	1	1	1	1	1	2	2	2	2	2	3	2	2	3	3	4	1	1	1	1	2	2	2	3	2	2	2	2	2	2	2	2	0	1	1	1	1	1	2	1	1	1	1	1	1	2
4/8/2010	1	1	1	1	1	1	1	1	2	1	1	1	1	1	1	1	1	1	2	1	1	1	1	1	1	1	1	1	1	2	1	2	1	1	2	0	1	1	1	1	1	2	1	1	1	1	1	1	2
4/9/2010	1	1	2	2	2	1	2	2	3	1	1	1	2	2	1	2	2	2	3	1	1	2	2	1	1	2	2	2	2	2	2	2	2	2	2	0	2	2	2	2	2	3	1	2	2	2	2	2	3
4/10/2010	1	1	1	1	2	1	1	2	2	1	1	1	1	2	1	1	2	2	2	1	1	1	2	1	1	1	2	2	2	2	2	2	2	2	2	0	1	2	1	2	2	2	1	2	1	2	2	2	3
4/11/2010	1	1	1	1	2	1	1	2	2	0	0	0	0	0	0	0	0	0	0	1	1	1	2	0	0	0	0	1	1	1	1	1	1	1	1	0	1	1	1	1	1	2	1	1	1	1	1	1	2
4/12/2010	0	0	0	0	0	0	0	0	0	0	0	0	0	0	0	0	0	0	0	0	0	0	0	0	0	0	0	0	0	0	0	0	0	0	0	0	0	0	0	0	0	0	0	0	0	0	0	0	0
4/13/2010	1	1	1	1	1	1	1	1	2	2	2	2	2	3	2	2	3	3	4	1	1	1	1	2	2	2	3	1	1	1	1	1	1	1	1	0	1	1	1	1	1	1	1	1	1	1	1	1	1
4/14/2010	1	1	1	1	1	1	1	1	2	1	1	1	1	1	1	1	1	2	2	1	1	1	1	1	1	1	1	2	2	2	2	2	2	2	2	0	1	1	1	1	1	1	1	1	1	1	1	1	2
4/15/2010	1	1	1	1	2	1	1	2	2	1	1	1	1	2	1	1	2	2	2	1	1	1	2	1	1	1	2	2	2	2	2	2	2	2	2	0	1	1	1	1	1	2	1	1	1	1	1	1	2
4/16/2010	1	1	1	1	2	1	1	2	2	1	1	1	1	2	1	1	2	2	2	1	1	1	2	1	1	1	2	2	2	3	2	3	2	2	3	0	1	1	1	2	1	2	1	1	1	2	1	2	2
4/17/2010	1	1	1	2	2	1	1	2	3	0	0	0	0	0	0	0	0	1	1	1	1	1	2	0	0	0	0	2	2	2	2	2	2	2	2	0	1	1	1	1	1	2	1	1	1	1	1	1	2
4/18/2010	1	1	1	1	1	1	1	1	1	0	0	0	0	0	0	0	0	0	0	1	1	1	1	0	0	0	0	1	1	1	1	1	1	1	1	0	1	1	1	1	1	1	1	1	1	1	1	1	1
4/19/2010	0	0	0	0	0	0	0	0	0	0	0	0	0	0	0	0	0	0	0	0	0	0	0	0	0	0	0	0	0	0	0	0	0	0	0	0	0	0	0	0	0	0	0	0	0	0	0	0	0
4/20/2010	3	2	3	4	4	3	3	4	5	3	3	4	4	5	3	4	5	6	6	2	3	3	4	3	3	4	5	5	5	5	5	5	5	5	5	0	2	2	2	3	2	4	2	3	3	4	3	3	5
4/21/2010	1	1	1	1	1	1	1	1	2	1	1	1	1	1	1	1	1	1	2	1	1	1	1	1	1	1	1	2	2	2	2	2	2	2	2	0	1	1	1	1	1	2	1	1	1	2	1	1	2
4/22/2010	1	1	1	1	1	1	1	1	1	0	0	0	0	0	0	0	0	0	0	1	1	1	1	0	0	0	0	1	1	2	1	2	1	1	2	0	1	1	1	1	1	1	1	1	1	1	1	1	2
4/23/2010	1	1	1	1	1	1	1	1	1	0	0	1	1	1	0	1	1	1	1	1	1	1	1	0	0	1	1	1	1	1	1	1	1	1	1	0	1	1	1	1	1	1	1	1	1	1	1	1	1
4/24/2010	1	0	1	1	1	1	1	1	1	0	0	1	1	1	0	1	1	1	1	0	1	1	1	0	0	1	1	0	0	0	0	0	0	0	0	0	0	1	0	1	1	1	0	0	0	1	0	1	1
4/25/2010	0	0	0	0	0	0	0	0	0	0	0	0	0	0	0	0	0	0	0	0	0	0	0	0	0	0	0	0	0	0	0	0	0	0	0	0	0	0	0	0	0	0	0	0	0	0	0	0	0
4/26/2010	2	2	2	2	3	2	2	3	3	3	2	3	3	4	3	3	4	5	5	2	2	2	3	2	3	3	4	4	4	4	4	4	4	4	4	0	1	1	1	2	1	2	1	2	2	2	2	2	3
4/27/2010	0	0	0	0	1	0	0	1	1	0	0	1	1	1	0	1	1	1	1	0	0	0	1	0	0	1	1	1	1	2	1	2	1	1	2	0	0	1	0	1	1	1	1	1	1	1	1	1	1
4/28/2010	0	0	0	0	1	0	0	1	1	0	0	0	0	0	0	0	0	1	1	0	0	0	1	0	0	0	0	1	1	1	1	1	1	1	1	0	1	1	1	1	1	1	1	1	1	1	1	1	1
4/29/2010	0	0	0	0	0	0	0	0	0	0	0	0	0	0	0	0	0	0	0	0	0	0	0	0	0	0	0	0	0	0	0	0	0	0	0	0	0	0	0	0	0	0	0	0	0	0	0	0	0
4/30/2010	0	0	0	0	0	0	0	0	0	0	0	0	0	0	0	0	0	0	0	0	0	0	0	0	0	0	0	0	0	0	0	0	0	0	0	0	0	0	0	1	0	1	0	0	0	1	0	1	1
5/1/2010	1	1	1	1	1	1	1	1	2	1	1	1	1	1	1	1	1	2	2	1	1	1	1	1	1	1	1	1	1	2	2	2	1	2	2	0	1	1	1	2	1	2	1	1	1	2	1	2	2
5/2/2010	0	0	1	1	1	0	1	1	1	1	0	1	1	1	1	1	1	1	1	0	0	1	1	0	1	1	1	1	1	1	1	1	1	1	1	0	1	1	1	1	1	1	1	1	1	1	1	1	1
5/3/2010	0	0	0	0	0	0	0	0	0	0	0	0	0	0	0	0	0	0	0	0	0	0	0	0	0	0	0	0	0	1	1	1	0	1	1	0	0	0	0	0	0	0	0	0	0	1	0	1	1
5/4/2010	0	0	0	0	0	0	0	0	0	0	0	0	0	0	0	0	0	0	0	0	0	0	0	0	0	0	0	0	0	0	0	0	0	0	0	0	0	0	0	0	0	0	0	0	0	0	0	0	0
5/5/2010	0	0	0	0	0	0	0	0	0	0	0	0	0	0	0	0	0	0	0	0	0	0	0	0	0	0	0	0	0	0	0	0	0	0	0	0	1	1	1	1	1	1	1	1	1	1	1	1	1
5/6/2010	0	0	0	0	0	0	0	0	0	0	0	0	0	0	0	0	0	0	1	0	0	0	0	0	0	0	0	0	0	1	0	1	0	0	1	0	1	1	1	1	1	1	1	1	1	1	1	1	1
5/7/2010	0	0	1	1	1	0	1	1	1	1	1	1	1	1	1	1	1	1	2	0	0	1	1	1	1	1	1	1	1	2	2	2	1	2	2	0	1	1	1	2	1	2	1	1	1	2	1	2	2
5/8/2010	0	0	0	0	0	0	0	0	0	0	0	0	0	0	0	0	0	0	0	0	0	0	0	0	0	0	0	0	0	0	0	0	0	0	0	0	0	0	0	0	0	0	0	0	0	0	0	0	0
5/9/2010	1	1	1	1	1	1	1	1	2	1	1	1	1	1	1	1	1	2	2	1	1	1	1	1	1	1	1	1	1	1	1	1	1	1	1	0	1	1	1	2	1	2	1	1	1	2	1	2	2
5/10/2010	0	0	1	1	1	0	1	1	1	0	0	0	0	1	0	0	1	1	1	0	0	1	1	0	0	0	1	0	0	0	0	0	0	0	0	0	1	1	1	1	1	1	1	1	1	1	1	1	1
5/11/2010	0	0	0	0	0	0	0	0	0	0	0	0	0	0	0	0	0	0	0	0	0	0	0	0	0	0	0	0	0	0	0	0	0	0	0	0	0	0	0	1	0	1	1	1	1	1	1	1	1
5/12/2010	0	0	0	0	1	0	0	1	1	0	0	1	1	1	0	1	1	1	1	0	0	0	1	0	0	1	1	1	1	1	1	1	1	1	1	0	1	1	1	1	1	1	1	1	1	1	1	1	2
5/13/2010	0	0	0	1	1	0	0	1	1	0	0	0	1	1	0	1	1	1	1	0	0	0	1	0	0	1	1	1	1	1	1	1	1	1	1	0	1	1	1	2	1	2	1	1	1	1	1	1	2
5/14/2010	1	1	1	1	2	1	1	2	2	1	1	1	1	2	1	1	2	2	2	1	1	1	2	1	1	1	2	1	1	2	1	2	1	1	2	0	2	2	2	3	2	3	2	2	2	3	2	2	3
5/15/2010	1	1	1	1	1	1	1	1	2	1	1	1	1	1	1	1	1	1	1	1	1	1	1	1	1	1	1	1	1	1	1	1	1	1	1	0	1	1	1	2	1	2	1	1	1	1	1	1	2
5/16/2010	1	1	1	1	1	1	1	1	1	1	1	1	1	1	1	1	1	1	1	1	1	1	1	1	1	1	1	1	1	1	1	1	1	1	1	0	1	1	1	1	1	1	1	1	1	1	1	1	2
5/17/2010	1	1	1	1	1	1	1	1	2	1	1	1	1	2	1	1	2	2	2	1	1	1	1	1	1	1	2	1	1	1	1	1	1	1	1	0	1	1	1	2	1	2	1	1	1	2	1	2	2
5/18/2010	1	1	1	1	1	1	1	1	2	1	1	1	1	1	1	1	1	1	2	1	1	1	1	1	1	1	1	1	1	1	1	1	1	1	1	0	1	1	1	1	1	2	1	1	1	1	1	1	2
5/19/2010	2	2	2	2	3	2	2	3	4	2	2	2	2	3	2	2	3	3	3	2	2	2	3	2	2	2	3	2	2	2	2	2	2	2	2	0	1	1	1	2	1	2	1	2	1	2	2	2	3
5/20/2010	1	1	1	1	2	1	1	2	2	1	1	1	1	1	1	1	1	2	2	1	1	1	2	1	1	1	1	1	1	1	1	1	1	1	1	0	1	1	1	1	1	2	1	1	1	1	1	1	2
5/21/2010	1	1	2	2	2	1	2	2	3	1	1	2	2	2	1	2	2	2	3	1	1	2	2	1	1	2	2	2	2	1	1	1	2	1	1	1	2	2	2	3	2	4	2	2	2	3	2	3	4
5/22/2010	2	2	2	2	3	2	2	3	4	2	2	2	2	3	2	2	3	3	4	2	2	2	3	2	2	2	3	2	2	2	2	2	2	2	2	0	2	2	2	3	2	4	2	2	2	3	2	3	4
5/23/2010	0	0	0	0	0	0	0	0	0	0	0	0	0	0	0	0	0	1	1	0	0	0	0	0	0	0	0	0	0	0	0	0	0	0	0	0	0	0	0	1	0	1	0	0	0	1	0	1	1
5/24/2010	0	0	0	0	0	0	0	0	1	0	0	0	0	1	0	0	1	1	1	0	0	0	0	0	0	0	1	0	0	0	0	0	0	0	0	0	0	0	0	0	0	1	0	0	0	1	0	1	1
5/25/2010	0	0	0	0	0	0	0	0	0	0	0	0	0	0	0	0	0	0	0	0	0	0	0	0	0	0	0	0	0	0	0	0	0	0	0	0	0	0	0	0	0	0	0	0	0	0	0	0	1
5/26/2010	0	0	1	1	1	0	0	1	1	1	0	1	1	1	1	1	1	1	1	0	0	0	1	0	1	1	1	0	0	1	0	1	0	0	1	0	1	1	1	2	1	2	1	1	1	2	1	2	2
5/27/2010	2	2	2	3	3	2	2	3	4	2	2	3	3	3	2	3	3	4	5	2	2	2	3	2	2	3	3	2	2	2	2	2	2	2	2	1	2	3	2	4	3	4	2	3	3	4	3	3	5
5/28/2010	2	1	2	2	2	2	2	2	3	2	2	2	2	3	2	2	3	3	3	1	2	2	2	2	2	2	3	2	2	2	2	2	2	2	2	0	2	2	2	2	2	3	2	2	2	2	2	2	3
5/29/2010	0	0	0	0	0	0	0	0	1	0	0	0	0	1	0	0	1	1	1	0	0	0	0	0	0	0	1	0	0	0	0	0	0	0	0	0	0	0	0	1	0	1	0	0	0	1	0	1	1
5/30/2010	0	0	0	0	0	0	0	0	0	0	0	0	0	0	0	0	0	0	0	0	0	0	0	0	0	0	0	0	0	0	0	0	0	0	0	0	1	1	1	1	1	1	1	1	1	1	1	1	1
5/31/2010	1	1	1	1	1	1	1	1	2	1	1	1	1	2	1	1	2	2	2	1	1	1	1	1	1	1	2	1	1	1	1	1	1	1	1	0	1	2	2	2	2	2	1	2	2	2	2	2	3
6/1/2010	1	1	1	2	2	1	1	2	2	1	1	2	2	2	1	2	2	2	3	1	1	1	2	1	1	2	2	1	1	1	1	1	1	1	1	0	1	2	2	2	2	2	2	2	2	2	2	2	3
6/2/2010	1	1	1	1	1	1	1	1	1	1	1	1	1	1	1	1	1	1	1	1	1	1	1	1	1	1	1	1	1	1	1	1	1	1	1	0	1	1	1	1	1	1	1	1	1	1	1	1	2
6/3/2010	0	0	1	1	1	0	1	1	1	0	0	1	1	1	0	1	1	1	1	0	0	1	1	0	0	1	1	0	0	0	0	0	0	0	0	0	1	1	1	1	1	1	1	1	1	1	1	1	1
6/4/2010	2	2	2	2	3	2	2	3	3	1	1	2	2	2	1	2	2	3	3	2	2	2	3	1	1	2	2	2	2	1	1	1	2	1	1	0	2	2	2	3	2	3	2	2	2	2	2	2	3
6/5/2010	2	2	2	2	3	2	2	3	4	2	2	2	2	3	2	2	3	3	3	2	2	2	3	2	2	2	3	2	2	2	2	2	2	2	2	0	2	2	2	3	2	3	2	2	2	3	2	2	3
6/6/2010	1	1	1	2	2	1	1	2	3	1	1	1	2	2	1	2	2	2	3	1	1	1	2	1	1	2	2	1	1	1	1	1	1	1	1	0	1	1	1	2	1	2	1	1	1	2	1	2	3
6/7/2010	1	1	1	1	1	1	1	1	2	1	1	1	1	1	1	1	1	2	2	1	1	1	1	1	1	1	1	1	1	1	1	1	1	1	1	0	1	1	1	2	1	2	1	1	1	2	1	1	2
6/8/2010	2	2	2	2	3	2	2	3	4	2	2	2	2	2	2	2	2	3	3	2	2	2	3	2	2	2	2	2	2	2	2	2	2	2	2	0	2	2	2	3	2	3	2	2	2	3	2	2	3
6/9/2010	2	2	3	3	4	2	3	4	5	2	2	3	3	3	2	3	3	4	5	2	2	3	4	2	2	3	3	2	2	2	2	2	2	2	2	0	2	2	2	3	2	4	2	2	2	3	2	3	4
6/10/2010	2	2	2	3	3	2	2	3	4	2	2	2	3	3	2	2	3	3	4	2	2	2	3	2	2	2	3	2	2	2	2	2	2	2	2	0	2	2	2	3	2	3	2	2	2	3	2	3	4
6/11/2010	3	3	4	4	5	3	3	5	6	3	3	3	4	4	3	4	4	5	6	3	3	3	5	3	3	4	4	3	3	3	3	3	3	3	3	0	3	3	3	4	3	5	3	3	3	4	3	4	5
6/12/2010	2	2	3	3	4	2	3	4	5	2	2	2	3	3	2	3	3	4	4	2	2	3	4	2	2	3	3	2	2	2	2	2	2	2	2	0	2	2	2	3	2	4	2	2	2	3	2	3	4
6/13/2010	1	1	1	2	2	1	1	2	3	1	1	1	2	2	1	2	2	2	3	1	1	1	2	1	1	2	2	1	1	1	1	1	1	1	1	0	1	1	1	2	1	2	1	2	1	2	2	2	3
6/14/2010	2	2	2	3	3	2	2	3	4	2	2	2	2	3	2	2	3	3	4	2	2	2	3	2	2	2	3	2	2	2	2	2	2	2	2	0	2	2	2	3	2	3	2	2	2	3	2	2	3
6/15/2010	4	4	5	5	6	4	4	6	8	4	3	4	5	5	4	5	5	6	7	4	4	4	6	3	4	5	5	4	4	4	3	4	4	3	4	1	4	4	4	6	4	6	3	4	4	5	4	5	7
6/16/2010	4	4	5	6	7	4	5	7	9	4	4	5	5	6	4	5	6	7	8	4	4	5	7	4	4	5	6	4	4	4	4	4	4	4	4	1	4	4	4	6	4	7	4	4	4	6	4	5	7
6/17/2010	2	2	3	3	4	2	3	4	5	2	2	3	3	3	2	3	3	4	5	2	2	3	4	2	2	3	3	2	2	2	2	2	2	2	2	1	2	2	2	3	2	4	2	2	2	3	2	3	4
6/18/2010	1	1	1	2	2	1	1	2	2	1	1	1	2	2	1	1	2	2	2	1	1	1	2	1	1	1	2	1	1	1	1	1	1	1	1	0	1	1	1	2	1	2	1	1	1	2	1	2	2
6/19/2010	2	2	3	3	4	2	3	4	5	2	2	3	3	3	2	3	3	4	5	2	2	3	4	2	2	3	3	2	2	2	2	2	2	2	2	0	2	2	2	3	2	4	2	2	2	3	2	3	4
6/20/2010	4	3	4	5	6	4	4	6	8	4	3	4	5	5	4	4	5	6	7	3	4	4	6	3	4	4	5	4	4	3	3	3	4	3	3	1	3	4	4	5	4	6	3	4	3	5	4	5	6
6/21/2010	3	3	3	4	5	3	3	5	6	3	3	3	4	5	3	4	5	5	6	3	3	3	5	3	3	4	5	3	3	3	3	3	3	3	3	1	3	3	3	4	3	5	3	3	3	4	3	4	5
6/22/2010	3	3	4	5	5	3	4	5	7	3	3	4	4	5	3	4	5	6	6	3	3	4	5	3	3	4	5	3	3	3	3	3	3	3	3	1	3	3	3	5	3	5	3	3	3	4	3	4	6
6/23/2010	2	2	2	3	3	2	2	3	4	2	2	2	3	3	2	2	3	3	4	2	2	2	3	2	2	2	3	2	2	2	2	2	2	2	2	0	2	2	2	3	2	3	2	2	2	3	2	3	4
6/24/2010	2	2	2	2	3	2	2	3	3	2	2	2	2	3	2	2	3	3	3	2	2	2	3	2	2	2	3	2	2	2	2	2	2	2	2	0	2	2	2	2	2	3	2	2	2	2	2	2	3
6/25/2010	2	2	2	3	3	2	2	3	4	2	2	2	3	3	2	3	3	4	4	2	2	2	3	2	2	3	3	2	2	2	2	2	2	2	2	0	2	2	2	3	2	3	2	2	2	3	2	3	4
6/26/2010	2	2	2	2	3	2	2	2	3	2	2	2	2	3	2	2	3	3	3	2	2	2	2	2	2	2	3	2	2	2	2	2	2	2	2	0	1	2	2	2	2	3	2	2	2	2	2	2	3
6/27/2010	1	1	2	2	2	1	2	2	3	2	1	2	2	2	2	2	2	3	3	1	1	2	2	1	2	2	2	1	1	2	1	2	1	1	2	0	1	1	1	2	1	2	1	2	1	2	2	2	3
6/28/2010	2	2	2	3	3	2	2	3	4	2	2	2	3	3	2	3	3	4	4	2	2	2	3	2	2	3	3	2	2	2	2	2	2	2	2	0	2	2	2	3	2	3	2	2	2	3	2	3	4
6/29/2010	2	2	2	3	3	2	2	3	4	2	2	2	3	3	2	3	3	4	4	2	2	2	3	2	2	3	3	2	2	2	2	2	2	2	2	0	2	2	2	3	2	3	2	2	2	3	2	3	4
6/30/2010	0	0	0	0	0	0	0	0	0	0	0	0	0	0	0	0	0	0	0	0	0	0	0	0	0	0	0	0	0	0	0	0	0	0	0	0	0	0	0	0	0	0	0	0	0	0	0	0	0
7/1/2010	3	3	4	4	5	3	3	5	6	3	3	4	4	5	3	4	5	6	7	3	3	3	5	3	3	4	5	3	3	3	3	3	3	3	3	1	3	3	3	4	3	5	3	3	3	4	3	4	6
7/2/2010	1	1	2	2	2	1	2	2	3	2	2	2	2	2	2	2	2	3	3	1	1	2	2	2	2	2	2	1	1	2	2	2	1	2	2	0	1	1	1	2	1	2	1	2	2	2	2	2	3
7/3/2010	1	1	2	2	2	1	2	2	3	1	1	2	2	2	1	2	2	3	3	1	1	2	2	1	1	2	2	1	1	1	1	1	1	1	1	0	1	1	1	2	1	2	1	2	1	2	2	2	3
7/4/2010	1	1	2	2	2	1	1	2	3	1	1	2	2	2	1	2	2	3	3	1	1	1	2	1	1	2	2	1	1	1	1	1	1	1	1	0	1	1	1	2	1	2	1	2	1	2	2	2	3
7/5/2010	1	1	2	2	2	1	2	2	3	1	1	2	2	2	1	2	2	3	3	1	1	2	2	1	1	2	2	1	1	1	1	1	1	1	1	0	1	1	1	2	1	2	1	1	1	2	1	2	3
7/6/2010	3	3	3	4	4	3	3	4	6	3	3	3	4	5	3	4	5	5	6	3	3	3	4	3	3	4	5	3	3	3	3	3	3	3	3	1	3	3	3	4	3	4	3	3	3	4	3	4	5
7/7/2010	2	1	2	2	2	2	2	2	3	2	2	2	2	3	2	2	3	3	3	1	2	2	2	2	2	2	3	2	2	2	2	2	2	2	2	0	1	2	1	2	2	2	2	2	2	2	2	2	3
7/8/2010	1	1	1	1	2	1	1	2	2	1	1	1	2	2	1	1	2	2	2	1	1	1	2	1	1	1	2	1	1	1	1	1	1	1	1	0	1	1	1	1	1	2	1	1	1	2	1	1	2
7/9/2010	2	2	3	3	4	2	3	4	5	2	2	3	3	4	2	3	4	4	5	2	2	3	4	2	2	3	4	2	2	2	2	2	2	2	2	0	2	2	2	3	2	4	2	2	2	3	2	3	4
7/10/2010	3	3	3	4	4	3	3	4	6	3	3	3	4	4	3	3	4	5	5	3	3	3	4	3	3	3	4	3	3	3	3	3	3	3	3	0	2	3	3	4	3	4	2	3	3	4	3	3	5
7/11/2010	2	2	2	3	3	2	2	3	4	2	2	3	3	3	2	3	3	4	4	2	2	2	3	2	2	3	3	2	2	2	2	2	2	2	2	0	2	2	2	3	2	3	2	2	2	3	2	3	4
7/12/2010	1	1	1	1	1	1	1	1	2	1	1	1	1	2	1	1	2	2	2	1	1	1	1	1	1	1	2	1	1	1	1	1	1	1	1	0	1	1	1	1	1	1	1	1	1	1	1	1	2
7/13/2010	3	3	4	5	5	3	4	5	7	3	3	4	4	5	3	4	5	6	6	3	3	4	5	3	3	4	5	3	3	3	3	3	3	3	3	1	3	3	3	5	3	5	3	3	3	4	3	4	6
7/14/2010	4	4	5	6	7	4	5	7	9	4	4	5	6	6	4	5	6	7	9	4	4	5	7	4	4	5	6	4	4	4	4	4	4	4	4	1	4	4	4	6	4	7	4	4	4	6	4	5	8
7/15/2010	3	3	4	4	5	3	4	5	7	3	3	4	4	5	3	4	5	6	6	3	3	4	5	3	3	4	5	3	3	3	3	3	3	3	3	1	3	3	3	4	3	5	3	3	3	4	3	4	6
7/16/2010	3	3	3	4	4	3	3	4	6	3	3	3	4	4	3	4	4	5	6	3	3	3	4	3	3	4	4	3	3	3	3	3	3	3	3	1	2	3	3	4	3	4	3	3	3	4	3	4	5
7/17/2010	1	1	1	1	2	1	1	2	2	1	1	1	2	2	1	2	2	2	3	1	1	1	2	1	1	2	2	1	1	1	1	1	1	1	1	0	1	1	1	1	1	2	1	1	1	2	1	2	2
7/18/2010	3	3	3	4	4	3	3	4	6	3	2	3	3	4	3	3	4	5	5	3	3	3	4	2	3	3	4	3	3	3	2	3	3	2	3	0	2	3	3	4	3	4	2	3	2	3	3	3	5
7/19/2010	6	6	7	9	10	6	7	10	13	6	6	7	8	9	6	8	9	11	13	6	6	7	10	6	6	8	9	6	6	6	6	6	6	6	6	1	6	6	6	9	6	10	6	6	6	8	6	8	11
7/20/2010	0	0	0	0	1	0	0	1	1	0	0	0	0	1	0	0	1	1	1	0	0	0	1	0	0	0	1	0	0	0	0	0	0	0	0	0	0	0	0	0	0	1	0	0	0	0	0	0	1
7/21/2010	3	3	4	4	5	3	4	5	7	3	3	4	4	5	3	4	5	6	6	3	3	4	5	3	3	4	5	3	3	3	3	3	3	3	3	1	3	3	3	4	3	5	3	3	3	4	3	4	6
7/22/2010	3	3	3	4	4	3	3	4	6	3	2	3	3	4	3	3	4	5	5	3	3	3	4	2	3	3	4	3	3	3	2	3	3	2	3	1	2	3	3	4	3	4	2	3	2	3	3	3	5
7/23/2010	1	1	2	2	2	1	2	2	3	2	1	2	2	2	2	2	2	3	3	1	1	2	2	1	2	2	2	1	1	2	1	2	1	1	2	0	1	1	1	2	1	2	1	2	1	2	2	2	3
7/24/2010	4	4	4	5	6	4	4	6	8	4	4	4	5	6	4	5	6	7	8	4	4	4	6	4	4	5	6	4	4	4	4	4	4	4	4	1	3	4	4	5	4	6	3	4	4	5	4	5	7
7/25/2010	2	2	2	2	3	2	2	3	4	2	2	2	2	2	2	2	2	3	3	2	2	2	3	2	2	2	2	2	2	2	2	2	2	2	2	0	2	2	2	2	2	3	1	2	2	2	2	2	3
7/26/2010	1	1	2	2	2	1	2	2	3	1	1	2	2	2	1	2	2	3	3	1	1	2	2	1	1	2	2	1	1	1	1	1	1	1	1	0	1	1	1	2	1	2	1	1	1	2	1	2	3
7/27/2010	3	3	4	4	5	3	3	5	6	3	3	3	4	5	3	4	5	5	6	3	3	3	5	3	3	4	5	3	3	3	3	3	3	3	3	1	3	3	3	4	3	5	3	3	3	4	3	4	5
7/28/2010	0	0	0	0	0	0	0	0	0	0	0	0	0	0	0	0	0	0	0	0	0	0	0	0	0	0	0	0	0	0	0	0	0	0	0	0	0	0	0	0	0	0	0	0	0	0	0	0	0
7/29/2010	4	4	5	6	7	4	5	7	9	5	4	5	6	7	5	6	7	8	9	4	4	5	7	4	5	6	7	4	4	5	4	5	4	4	5	1	4	4	4	6	4	7	4	5	4	6	5	6	8
7/30/2010	0	0	0	0	0	0	0	0	1	0	0	0	0	0	0	0	0	1	1	0	0	0	0	0	0	0	0	0	0	0	0	0	0	0	0	0	0	0	0	0	0	0	0	0	0	0	0	0	1
7/31/2010	3	3	3	4	4	3	3	4	6	3	3	3	4	4	3	4	4	5	6	3	3	3	4	3	3	4	4	3	3	3	3	3	3	3	3	1	2	3	3	4	3	4	3	3	3	4	3	4	5
8/1/2010	3	3	3	4	5	3	3	5	6	3	3	3	4	5	3	4	5	5	6	3	3	3	5	3	3	4	5	3	3	3	3	3	3	3	3	1	3	3	3	4	3	5	3	3	3	4	3	4	5
8/2/2010	1	1	1	1	1	1	1	1	1	1	1	1	1	1	1	1	1	1	1	1	1	1	1	1	1	1	1	1	1	1	1	1	1	1	1	0	0	1	1	1	1	1	0	1	1	1	1	1	1
8/3/2010	3	3	3	4	5	3	3	5	6	3	3	4	4	5	3	4	5	6	7	3	3	3	5	3	3	4	5	3	3	3	3	3	3	3	3	1	3	3	3	4	3	5	3	3	3	4	3	4	6
8/4/2010	2	2	3	3	4	2	3	4	5	2	2	3	3	3	2	3	3	4	4	2	2	3	4	2	2	3	3	2	2	2	2	2	2	2	2	0	2	2	2	3	2	4	2	2	2	3	2	3	4
8/5/2010	2	2	2	3	3	2	2	3	4	2	2	2	3	3	2	3	3	4	4	2	2	2	3	2	2	3	3	2	2	2	2	2	2	2	2	0	2	2	2	3	2	3	2	2	2	3	2	3	4
8/6/2010	3	3	4	4	5	3	4	5	7	3	3	4	4	5	3	4	5	6	7	3	3	4	5	3	3	4	5	3	3	3	3	3	3	3	3	1	3	3	3	4	3	5	3	3	3	4	3	4	6
8/7/2010	2	2	2	3	3	2	2	3	4	2	2	2	3	3	2	2	3	3	4	2	2	2	3	2	2	2	3	2	2	2	2	2	2	2	2	0	2	2	2	3	2	3	2	2	2	3	2	2	3
8/8/2010	2	2	3	3	4	2	3	4	5	3	2	3	3	4	3	3	4	5	5	2	2	3	4	2	3	3	4	2	2	3	2	3	2	2	3	1	2	2	2	3	2	4	2	3	2	3	3	3	5
8/9/2010	2	2	2	3	3	2	2	3	4	2	2	2	3	3	2	2	3	3	4	2	2	2	3	2	2	2	3	2	2	2	2	2	2	2	2	0	2	2	2	3	2	3	2	2	2	3	2	2	3
8/10/2010	4	4	5	5	6	4	4	6	8	4	4	4	5	6	4	5	6	7	8	4	4	4	6	4	4	5	6	4	4	4	4	4	4	4	4	1	4	4	4	5	4	6	3	4	4	5	4	5	7
8/11/2010	5	5	6	7	8	5	6	8	11	5	5	6	7	8	5	6	8	9	10	5	5	6	8	5	5	6	8	5	5	5	5	5	5	5	5	1	5	5	5	7	5	8	4	5	5	7	5	6	9
8/12/2010	3	3	3	4	4	3	3	4	6	3	3	3	4	4	3	3	4	5	5	3	3	3	4	3	3	3	4	3	3	3	3	3	3	3	3	1	3	3	3	4	3	4	2	3	3	4	3	3	5
8/13/2010	3	2	3	4	4	3	3	4	5	3	3	3	4	4	3	3	4	5	6	2	3	3	4	3	3	3	4	3	3	3	3	3	3	3	3	1	2	3	2	4	3	4	2	3	3	4	3	3	5
8/14/2010	6	5	7	8	9	6	6	9	12	6	5	6	8	9	6	7	9	10	11	5	6	6	9	5	6	7	9	6	6	6	5	6	6	5	6	1	5	6	5	8	6	9	5	6	5	8	6	7	10
8/15/2010	5	4	5	6	7	5	5	7	10	5	4	5	6	7	5	6	7	8	9	4	5	5	7	4	5	6	7	5	5	5	4	5	5	4	5	1	4	5	4	6	5	7	4	5	4	6	5	6	8
8/16/2010	2	2	2	3	3	2	2	3	4	2	2	2	3	3	2	2	3	3	4	2	2	2	3	2	2	2	3	2	2	2	2	2	2	2	2	0	2	2	2	3	2	3	2	2	2	3	2	2	3
8/17/2010	0	0	0	0	0	0	0	0	0	0	0	0	0	0	0	0	0	0	0	0	0	0	0	0	0	0	0	0	0	0	0	0	0	0	0	0	0	0	0	0	0	0	0	0	0	0	0	0	0
8/18/2010	2	2	3	3	4	2	3	3	5	2	2	3	3	4	2	3	4	4	5	2	2	3	4	2	2	3	4	2	2	2	2	2	2	2	2	0	2	2	2	3	2	3	2	2	2	3	2	3	4
8/19/2010	3	3	4	5	6	3	4	5	7	4	4	4	5	6	4	5	6	7	7	3	3	4	5	4	4	5	6	3	3	4	4	4	3	4	4	1	3	3	3	5	3	5	3	4	4	5	4	5	7
8/20/2010	4	3	4	5	6	4	4	6	8	4	4	4	5	6	4	5	6	7	8	3	4	4	6	4	4	5	6	4	4	4	4	4	4	4	4	1	3	4	3	5	4	6	3	4	4	5	4	5	7
8/21/2010	3	3	3	4	5	3	3	4	6	3	3	3	4	4	3	4	4	5	6	3	3	3	4	3	3	4	4	3	3	3	3	3	3	3	3	1	3	3	3	4	3	4	3	3	3	4	3	4	5
8/22/2010	1	1	1	1	1	1	1	1	2	1	1	1	1	1	1	1	1	2	2	1	1	1	1	1	1	1	1	1	1	1	1	1	1	1	1	0	1	1	1	1	1	1	1	1	1	1	1	1	2
8/23/2010	3	3	4	4	5	3	3	5	7	3	3	4	4	5	3	4	5	5	6	3	3	3	5	3	3	4	5	3	3	3	3	3	3	3	3	0	3	3	3	4	3	5	3	3	3	4	3	4	5
8/24/2010	4	4	5	5	6	4	4	6	8	4	4	5	5	6	4	5	6	7	8	4	4	4	6	4	4	5	6	4	4	4	4	4	4	4	4	1	4	4	4	5	4	6	4	4	4	5	4	5	7
8/25/2010	3	3	4	4	5	3	4	5	7	3	3	4	5	5	3	4	5	6	7	3	3	4	5	3	3	4	5	3	3	3	3	3	3	3	3	1	3	3	3	4	3	5	3	3	3	5	3	4	6
8/26/2010	2	2	2	2	3	2	2	3	4	2	2	2	2	3	2	2	3	3	4	2	2	2	3	2	2	2	3	2	2	2	2	2	2	2	2	0	2	2	2	2	2	3	2	2	2	2	2	2	3
8/27/2010	2	2	3	3	4	2	3	4	5	2	2	3	3	3	2	3	3	4	4	2	2	3	4	2	2	3	3	2	2	2	2	2	2	2	2	0	2	2	2	3	2	4	2	2	2	3	2	3	4
8/28/2010	4	3	4	5	6	4	4	6	8	4	3	4	5	5	4	5	5	6	7	3	4	4	6	3	4	5	5	4	4	4	3	4	4	3	4	1	3	4	3	5	4	6	3	4	3	5	4	5	6
8/29/2010	3	3	4	4	5	3	3	5	6	3	3	4	4	5	3	4	5	6	7	3	3	3	5	3	3	4	5	3	3	3	3	3	3	3	3	1	3	3	3	4	3	5	3	3	3	4	3	4	6
8/30/2010	4	4	5	6	7	4	5	7	9	4	4	5	6	7	4	5	6	8	9	4	4	5	7	4	4	5	7	4	4	4	4	4	4	4	4	1	4	4	4	6	4	7	4	4	4	6	4	5	8
8/31/2010	4	3	4	5	6	4	4	6	8	4	3	4	5	6	4	5	6	6	7	3	4	4	6	3	4	5	6	4	4	4	3	4	4	3	4	1	3	4	3	5	4	6	3	4	3	5	4	5	6
9/1/2010	2	1	2	2	3	1	2	2	3	2	1	2	2	2	2	2	2	3	3	1	1	2	2	1	2	2	2	2	1	2	1	2	1	1	2	0	1	2	1	2	1	2	1	2	1	2	2	2	3
9/2/2010	2	2	2	2	3	2	2	3	4	2	2	2	2	3	2	2	3	3	4	2	2	2	3	2	2	2	3	2	2	2	2	2	2	2	2	0	2	2	2	2	2	3	2	2	2	2	2	2	3
9/3/2010	3	3	3	4	5	3	3	5	7	3	3	3	4	5	3	4	5	6	7	3	3	3	5	3	3	4	5	3	3	3	3	3	3	3	3	0	3	3	3	4	3	5	3	3	3	4	3	4	6
9/4/2010	3	3	3	4	5	3	3	4	6	3	3	3	4	5	3	4	4	5	6	3	3	3	5	3	3	4	5	3	3	3	3	3	3	3	3	0	3	3	3	4	3	4	3	3	3	4	3	4	5
9/5/2010	3	3	4	4	5	3	3	5	7	3	3	4	4	5	3	4	5	6	6	3	3	3	5	3	3	4	5	3	3	3	3	3	3	3	3	1	3	3	3	4	3	5	3	3	3	4	3	4	6
9/6/2010	3	3	4	5	5	3	4	5	7	3	3	4	4	5	3	4	5	6	7	3	3	4	5	3	3	4	5	3	3	3	3	3	3	3	3	1	3	3	3	5	3	5	3	3	3	4	3	4	6
9/7/2010	1	1	1	2	2	1	1	2	3	1	1	2	2	2	1	2	2	2	3	1	1	1	2	1	1	2	2	1	1	1	1	1	1	1	1	0	1	1	1	2	1	2	1	1	1	2	1	2	2
9/8/2010	3	3	4	5	6	3	4	5	7	4	3	4	5	5	3	4	5	6	7	3	3	4	6	3	3	4	6	3	3	4	3	3	3	3	3	1	3	3	3	5	3	5	3	4	3	5	3	4	6
9/9/2010	4	3	4	5	6	3	4	5	8	4	3	4	5	6	4	5	5	6	7	3	3	4	6	3	4	5	6	4	3	4	3	4	3	3	4	1	3	4	3	5	3	5	3	4	3	5	4	5	6
9/10/2010	3	3	3	4	4	3	3	4	6	3	3	3	4	4	3	4	4	5	6	3	3	3	4	3	3	4	4	3	3	3	3	3	3	3	3	0	2	3	3	4	3	4	2	3	3	4	3	4	5
9/11/2010	7	7	8	10	11	7	8	11	15	7	6	8	9	11	7	9	10	12	14	7	7	8	11	6	7	9	11	7	7	7	6	7	7	6	7	1	7	7	7	10	7	11	6	7	6	9	7	9	12
9/12/2010	0	0	0	0	1	0	0	1	1	0	0	0	0	0	0	0	0	1	1	0	0	0	1	0	0	0	1	0	0	0	0	0	0	0	0	0	0	0	0	0	0	1	0	0	0	0	0	0	1
9/13/2010	2	2	2	2	3	2	2	3	4	2	2	2	3	3	2	2	3	3	4	2	2	2	3	2	2	2	3	2	2	2	2	2	2	2	2	0	2	2	2	2	2	3	2	2	2	3	2	2	3
9/14/2010	2	2	2	3	3	2	2	3	4	2	2	3	3	3	2	3	3	4	5	2	2	2	3	2	2	3	3	2	2	2	2	2	2	2	2	0	2	2	2	3	2	3	2	2	2	3	2	3	4
9/15/2010	4	3	4	5	6	3	4	5	8	4	3	4	5	5	4	4	5	6	7	3	3	4	6	3	4	4	5	4	3	4	3	4	3	3	4	1	3	4	3	5	3	5	3	4	3	5	4	4	6
9/16/2010	6	5	7	8	9	6	6	9	12	6	5	6	8	9	6	7	9	10	12	5	6	6	9	5	6	7	9	6	6	6	5	6	6	5	6	1	5	6	5	8	6	9	5	6	5	8	6	7	10
9/17/2010	1	1	1	1	2	1	1	2	2	1	1	1	1	1	1	1	1	2	2	1	1	1	2	1	1	1	1	1	1	1	1	1	1	1	1	0	1	1	1	1	1	2	1	1	1	1	1	1	2
9/18/2010	4	3	4	5	6	4	4	6	8	4	3	4	5	5	4	4	5	6	7	4	4	4	6	3	4	4	6	4	4	4	3	4	4	3	4	1	3	4	3	5	4	6	3	4	3	5	4	4	6
9/19/2010	3	3	3	4	5	3	3	4	6	3	3	3	4	5	3	4	4	5	6	3	3	3	5	3	3	4	5	3	3	3	3	3	3	3	3	1	3	3	3	4	3	4	3	3	3	4	3	4	5
9/20/2010	2	2	3	3	4	2	2	3	5	2	2	3	3	4	2	3	3	4	5	2	2	2	4	2	2	3	4	2	2	2	2	2	2	2	2	0	2	2	2	3	2	3	2	2	2	3	2	3	4
9/21/2010	2	2	3	3	4	2	3	4	5	3	3	3	4	4	3	4	4	5	6	2	2	3	4	3	3	4	4	2	2	3	3	3	2	3	3	0	2	2	2	3	2	4	2	3	3	4	3	4	5
9/22/2010	2	2	2	3	3	2	2	3	4	2	2	2	3	3	2	2	3	3	4	2	2	2	3	2	2	2	3	2	2	2	2	2	2	2	2	0	2	2	2	3	2	3	2	2	2	3	2	2	3
9/23/2010	3	3	4	5	6	3	4	5	7	3	3	4	5	5	3	4	5	6	7	3	3	4	6	3	3	4	5	3	3	3	3	3	3	3	3	1	3	3	3	5	3	5	3	3	3	5	3	4	6
9/24/2010	2	2	2	3	3	2	2	3	4	2	2	2	3	3	2	3	3	4	4	2	2	2	3	2	2	3	3	2	2	2	2	2	2	2	2	0	2	2	2	3	2	3	2	2	2	3	2	3	4
9/25/2010	3	3	3	4	5	3	3	5	6	3	3	3	4	5	3	4	5	5	6	3	3	3	5	3	3	4	5	3	3	3	3	3	3	3	3	0	3	3	3	4	3	5	3	3	3	4	3	4	5
9/26/2010	3	3	4	4	5	3	4	5	7	4	3	4	5	5	4	4	5	6	7	3	3	4	5	3	4	4	5	3	3	4	3	4	3	3	4	1	3	3	3	4	3	5	3	4	3	5	4	4	6
9/27/2010	2	2	2	3	3	2	2	3	4	2	2	2	3	3	2	2	3	3	4	2	2	2	3	2	2	2	3	2	2	2	2	2	2	2	2	0	2	2	2	3	2	3	2	2	2	3	2	2	3
9/28/2010	2	2	2	2	3	2	2	3	4	2	2	2	3	3	2	2	3	3	4	2	2	2	3	2	2	2	3	2	2	2	2	2	2	2	2	0	2	2	2	2	2	3	2	2	2	3	2	2	3
9/29/2010	4	3	4	5	6	3	4	5	8	4	3	4	5	5	3	4	5	6	7	3	3	4	6	3	3	4	5	4	3	4	3	3	3	3	3	1	3	4	3	5	3	5	3	4	3	5	3	4	6
9/30/2010	3	3	3	4	5	3	3	4	6	3	3	3	4	5	3	4	4	5	6	3	3	3	5	3	3	4	5	3	3	3	3	3	3	3	3	1	3	3	3	4	3	4	3	3	3	4	3	4	5
10/1/2010	2	2	2	3	3	2	2	3	4	2	2	2	3	3	2	3	3	4	4	2	2	2	3	2	2	3	3	2	2	2	2	2	2	2	2	0	2	2	2	3	2	3	2	2	2	3	2	3	4
10/2/2010	1	1	1	1	2	1	1	2	2	1	1	1	1	2	1	1	2	2	2	1	1	1	2	1	1	1	2	1	1	1	1	1	1	1	1	0	1	1	1	1	1	2	1	1	1	1	1	1	2
10/3/2010	3	3	4	4	5	3	3	5	7	3	3	3	4	5	3	4	5	5	6	3	3	3	5	3	3	4	5	3	3	3	3	3	3	3	3	1	3	3	3	4	3	5	3	3	3	4	3	4	5
10/4/2010	4	3	4	5	6	4	4	6	8	4	4	4	5	6	4	5	6	7	8	3	4	4	6	4	4	5	6	4	4	4	4	4	4	4	4	1	3	4	3	5	4	6	3	4	4	5	4	5	7
10/5/2010	2	2	2	3	3	2	2	3	4	2	2	3	3	3	2	3	3	4	5	2	2	2	3	2	2	3	4	2	2	2	2	2	2	2	2	0	2	2	2	3	2	3	2	2	2	3	2	3	4
10/6/2010	1	1	1	1	1	1	1	1	2	1	1	1	2	2	1	1	2	2	2	1	1	1	2	1	1	1	2	1	1	1	1	1	1	1	1	0	1	1	1	1	1	1	1	1	1	2	1	1	2
10/7/2010	2	2	2	3	3	2	2	3	5	2	2	2	3	3	2	3	3	4	4	2	2	2	3	2	2	3	3	2	2	2	2	2	2	2	2	0	2	2	2	3	2	3	2	2	2	3	2	3	4
10/8/2010	3	3	4	5	6	3	4	5	8	4	3	4	5	5	3	4	5	6	7	3	3	4	6	3	3	4	5	3	3	4	3	3	3	3	3	1	3	3	3	5	3	5	3	4	3	5	3	4	6
10/9/2010	2	2	2	3	4	2	2	3	5	2	2	3	3	4	2	3	4	4	5	2	2	2	4	2	2	3	4	2	2	2	2	2	2	2	2	0	2	2	2	3	2	3	2	2	2	3	2	3	4
10/10/2010	3	3	3	4	5	3	3	5	6	3	3	3	4	5	3	4	5	5	6	3	3	3	5	3	3	4	5	3	3	3	3	3	3	3	3	1	3	3	3	4	3	5	3	3	3	4	3	4	5
10/11/2010	2	2	3	3	4	2	3	4	5	2	2	3	3	4	2	3	4	4	5	2	2	3	4	2	2	3	4	2	2	2	2	2	2	2	2	1	2	2	2	3	2	4	2	2	2	3	2	3	4
10/12/2010	1	1	2	2	2	1	2	2	3	2	1	2	2	2	2	2	2	3	3	1	1	2	2	1	2	2	2	1	1	2	1	2	1	1	2	0	1	1	1	2	1	2	1	2	1	2	2	2	3
10/13/2010	2	2	2	2	3	2	2	2	3	2	2	2	2	3	2	2	3	3	4	2	2	2	3	2	2	2	3	2	2	2	2	2	2	2	2	0	1	2	2	2	2	2	2	2	2	2	2	2	3
10/14/2010	3	2	3	4	4	3	3	4	6	3	3	3	4	4	3	3	4	5	5	2	3	3	4	3	3	3	4	3	3	3	3	3	3	3	3	1	2	3	2	4	3	4	2	3	3	4	3	3	5
10/15/2010	3	3	4	5	6	3	4	5	7	4	3	4	5	5	4	4	5	6	7	3	3	4	6	3	4	4	6	3	3	4	3	4	3	3	4	1	3	3	3	5	3	5	3	4	3	5	4	4	6
10/16/2010	2	2	2	2	3	2	2	2	3	2	2	2	2	3	2	2	3	3	4	2	2	2	3	2	2	2	3	2	2	2	2	2	2	2	2	0	1	2	2	2	2	2	2	2	2	2	2	2	3
10/17/2010	1	1	1	1	2	1	1	2	2	1	1	1	2	2	1	1	2	2	2	1	1	1	2	1	1	1	2	1	1	1	1	1	1	1	1	0	1	1	1	1	1	2	1	1	1	2	1	1	2
10/18/2010	3	3	4	4	5	3	3	5	7	3	3	4	4	5	3	4	5	5	6	3	3	3	5	3	3	4	5	3	3	3	3	3	3	3	3	1	3	3	3	4	3	5	3	3	3	4	3	4	5
10/19/2010	3	3	3	4	5	3	3	5	6	3	3	3	4	5	3	4	5	5	6	3	3	3	5	3	3	4	5	3	3	3	3	3	3	3	3	1	3	3	3	4	3	5	3	3	3	4	3	4	5
10/20/2010	2	2	2	3	3	2	2	3	4	2	2	2	3	3	2	3	3	4	4	2	2	2	3	2	2	3	3	2	2	2	2	2	2	2	2	0	2	2	2	3	2	3	2	2	2	3	2	3	4
10/21/2010	1	1	1	1	2	1	1	2	2	1	1	1	2	2	1	2	2	2	2	1	1	1	2	1	1	2	2	1	1	1	1	1	1	1	1	0	1	1	1	1	1	2	1	1	1	2	1	2	2
10/22/2010	3	3	3	4	4	3	3	4	6	3	3	3	4	4	3	3	4	5	6	3	3	3	4	3	3	3	4	3	3	3	3	3	3	3	3	1	3	3	3	4	3	4	2	3	3	4	3	3	5
10/23/2010	3	3	4	4	5	3	4	5	7	3	3	4	4	5	3	4	5	6	7	3	3	4	5	3	3	4	5	3	3	3	3	3	3	3	3	1	3	3	3	4	3	5	3	3	3	4	3	4	6
10/24/2010	2	2	2	3	3	2	2	3	4	2	2	2	3	3	2	3	3	4	4	2	2	2	3	2	2	3	3	2	2	2	2	2	2	2	2	1	2	2	2	3	2	3	2	2	2	3	2	3	4
10/25/2010	1	1	2	2	2	1	2	2	3	2	1	2	2	2	2	2	2	3	3	1	1	2	2	1	2	2	2	1	1	2	1	2	1	1	2	0	1	1	1	2	1	2	1	2	1	2	2	2	3
10/26/2010	2	2	3	3	4	2	3	4	5	3	2	3	3	4	2	3	4	4	5	2	2	3	4	2	2	3	4	2	2	3	2	2	2	2	2	1	2	2	2	3	2	4	2	3	2	3	2	3	4
10/27/2010	3	3	4	5	5	3	4	5	7	3	3	4	4	5	3	4	5	6	7	3	3	4	5	3	3	4	5	3	3	3	3	3	3	3	3	1	3	3	3	5	3	5	3	3	3	4	3	4	6
10/28/2010	2	2	3	3	4	2	3	3	5	2	2	3	3	4	2	3	4	4	5	2	2	3	3	2	2	3	4	2	2	2	2	2	2	2	2	1	2	2	2	3	2	3	2	2	2	3	2	3	4
10/29/2010	1	1	2	2	2	1	2	2	3	2	1	2	2	2	2	2	2	3	3	1	1	2	2	1	2	2	2	1	1	2	1	2	1	1	2	0	1	1	1	2	1	2	1	2	1	2	2	2	3
10/30/2010	2	2	3	3	4	2	3	3	5	2	2	3	3	3	2	3	3	4	5	2	2	3	3	2	2	3	3	2	2	2	2	2	2	2	2	0	2	2	2	3	2	3	2	2	2	3	2	3	4
10/31/2010	3	3	3	4	4	3	3	4	6	3	3	3	4	4	3	4	4	5	6	3	3	3	4	3	3	4	4	3	3	3	3	3	3	3	3	1	3	3	3	4	3	4	2	3	3	4	3	4	5
11/1/2010	2	2	2	3	3	2	2	3	4	2	2	2	3	3	2	3	3	4	4	2	2	2	3	2	2	3	3	2	2	2	2	2	2	2	2	0	2	2	2	3	2	3	2	2	2	3	2	3	4
11/2/2010	3	3	3	4	5	3	3	4	6	3	3	3	4	4	3	4	4	5	6	3	3	3	4	3	3	4	4	3	3	3	3	3	3	3	3	1	3	3	3	4	3	4	3	3	3	4	3	4	5
11/3/2010	2	2	2	3	3	2	2	3	4	2	2	2	3	3	2	3	3	4	4	2	2	2	3	2	2	3	3	2	2	2	2	2	2	2	2	1	2	2	2	3	2	3	2	2	2	3	2	3	4
11/4/2010	1	1	2	2	2	1	2	2	3	1	1	2	2	2	1	2	2	3	3	1	1	2	2	1	1	2	2	1	1	1	1	1	1	1	1	0	1	1	1	2	1	2	1	1	1	2	1	2	3
11/5/2010	2	2	2	3	3	2	2	3	4	2	2	3	3	3	2	3	3	4	4	2	2	2	3	2	2	3	3	2	2	2	2	2	2	2	2	0	2	2	2	3	2	3	2	2	2	3	2	3	4
11/6/2010	3	3	4	4	5	3	3	5	6	3	3	4	4	5	3	4	5	5	6	3	3	3	5	3	3	4	5	3	3	3	3	3	3	3	3	1	3	3	3	4	3	5	3	3	3	4	3	4	5
11/7/2010	3	3	4	4	5	3	4	5	7	3	3	4	4	5	3	4	5	6	7	3	3	4	5	3	3	4	5	3	3	3	3	3	3	3	3	1	3	3	3	4	3	5	3	3	3	4	3	4	6
11/8/2010	1	1	2	2	2	1	2	2	3	2	1	2	2	2	2	2	2	3	3	1	1	2	2	1	2	2	2	1	1	2	1	2	1	1	2	0	1	1	1	2	1	2	1	2	1	2	2	2	3
11/9/2010	1	1	1	1	2	1	1	1	2	1	1	1	1	2	1	1	2	2	2	1	1	1	1	1	1	1	2	1	1	1	1	1	1	1	1	0	1	1	1	1	1	1	1	1	1	1	1	1	2
11/10/2010	3	3	3	4	4	3	3	4	6	3	3	3	4	4	3	4	4	5	6	3	3	3	4	3	3	4	4	3	3	3	3	3	3	3	3	1	3	3	3	4	3	4	3	3	3	4	3	4	5
11/11/2010	3	3	4	4	5	3	4	5	7	3	3	4	4	5	3	4	5	6	7	3	3	4	5	3	3	4	5	3	3	3	3	3	3	3	3	1	3	3	3	4	3	5	3	3	3	4	3	4	6
11/12/2010	2	2	3	3	3	2	2	3	5	2	2	3	3	4	2	3	4	4	5	2	2	2	3	2	2	3	4	2	2	2	2	2	2	2	2	0	2	2	2	3	2	3	2	2	2	3	2	3	4
11/13/2010	2	2	3	3	4	2	3	4	5	3	2	3	3	4	3	3	4	4	5	2	2	3	4	2	3	3	4	2	2	3	2	3	2	2	3	1	2	2	2	3	2	4	2	3	2	3	3	3	4
11/14/2010	2	2	2	2	3	2	2	3	4	2	2	2	2	3	2	2	3	3	4	2	2	2	3	2	2	2	3	2	2	2	2	2	2	2	2	0	2	2	2	2	2	3	2	2	2	2	2	2	3
11/15/2010	1	1	1	2	2	1	1	2	3	1	1	2	2	2	1	2	2	2	3	1	1	1	2	1	1	2	2	1	1	1	1	1	1	1	1	0	1	1	1	2	1	2	1	1	1	2	1	2	2
11/16/2010	2	2	2	3	3	2	2	3	4	2	2	2	3	3	2	3	3	4	4	2	2	2	3	2	2	3	3	2	2	2	2	2	2	2	2	0	2	2	2	3	2	3	2	2	2	3	2	3	4
11/17/2010	2	2	3	3	4	2	3	4	5	2	2	3	3	4	2	3	4	4	5	2	2	3	4	2	2	3	4	2	2	2	2	2	2	2	2	0	2	2	2	3	2	4	2	2	2	3	2	3	4
11/18/2010	2	2	3	3	3	2	2	3	5	2	2	3	3	3	2	3	3	4	5	2	2	2	3	2	2	3	3	2	2	2	2	2	2	2	2	0	2	2	2	3	2	3	2	2	2	3	2	3	4
11/19/2010	0	0	0	0	0	0	0	0	0	0	0	0	0	0	0	0	0	0	0	0	0	0	0	0	0	0	0	0	0	0	0	0	0	0	0	0	0	0	0	0	0	0	0	0	0	0	0	0	0
11/20/2010	1	1	1	1	1	1	1	1	2	1	1	1	1	1	1	1	1	2	2	1	1	1	1	1	1	1	1	1	1	1	1	1	1	1	1	0	1	1	1	1	1	1	1	1	1	1	1	1	2
11/21/2010	3	3	3	4	5	3	3	5	6	3	3	4	4	5	3	4	5	6	6	3	3	3	5	3	3	4	5	3	3	3	3	3	3	3	3	1	3	3	3	4	3	5	3	3	3	4	3	4	6
11/22/2010	0	0	0	0	0	0	0	0	0	0	0	0	0	0	0	0	0	0	0	0	0	0	0	0	0	0	0	0	0	0	0	0	0	0	0	0	0	0	0	0	0	0	0	0	0	0	0	0	0
11/23/2010	2	1	2	2	2	2	2	2	3	2	2	2	2	3	2	2	3	3	3	1	2	2	2	2	2	2	3	2	2	2	2	2	2	2	2	0	1	2	1	2	2	2	2	2	2	2	2	2	3
11/24/2010	1	1	2	2	2	1	2	2	3	2	2	2	2	2	2	2	2	3	3	1	1	2	2	2	2	2	2	1	1	2	2	2	1	2	2	0	1	1	1	2	1	2	1	2	2	2	2	2	3
11/25/2010	0	0	1	1	1	0	1	1	1	0	0	1	1	1	0	1	1	1	1	0	0	1	1	0	0	1	1	0	0	0	0	0	0	0	0	0	0	0	0	1	0	1	0	0	0	1	0	1	1
11/26/2010	1	1	1	1	2	1	1	2	2	1	1	1	2	2	1	1	2	2	2	1	1	1	2	1	1	1	2	1	1	1	1	1	1	1	1	0	1	1	1	1	1	2	1	1	1	2	1	1	2
11/27/2010	2	2	2	3	3	2	2	3	4	2	2	2	3	3	2	3	3	4	4	2	2	2	3	2	2	3	3	2	2	2	2	2	2	2	2	0	2	2	2	3	2	3	2	2	2	3	2	3	4
11/28/2010	1	1	1	1	1	1	1	1	1	1	1	1	1	1	1	1	1	1	1	1	1	1	1	1	1	1	1	1	1	1	1	1	1	1	1	0	1	1	1	1	1	1	1	1	1	1	1	1	1
11/29/2010	2	2	2	3	3	2	2	3	4	2	2	2	3	3	2	3	3	4	4	2	2	2	3	2	2	3	3	2	2	2	2	2	2	2	2	0	2	2	2	3	2	3	2	2	2	3	2	3	4
11/30/2010	0	0	0	0	0	0	0	0	0	0	0	0	0	0	0	0	0	0	0	0	0	0	0	0	0	0	0	0	0	0	0	0	0	0	0	0	0	0	0	0	0	0	0	0	0	0	0	0	0
12/1/2010	1	1	1	1	1	1	1	1	2	1	1	1	1	1	1	1	1	2	2	1	1	1	1	1	1	1	1	1	1	1	1	1	1	1	1	0	1	1	1	1	1	1	1	1	1	1	1	1	2
12/2/2010	1	1	1	1	1	1	1	1	2	1	1	1	1	1	1	1	1	2	2	1	1	1	1	1	1	1	1	1	1	1	1	1	1	1	1	0	1	1	1	1	1	1	1	1	1	1	1	1	2
12/3/2010	1	1	1	1	1	1	1	1	2	1	1	1	1	1	1	1	1	2	2	1	1	1	1	1	1	1	1	1	1	1	1	1	1	1	1	0	1	1	1	1	1	1	1	1	1	1	1	1	2
12/4/2010	1	1	1	1	1	1	1	1	2	1	1	1	1	1	1	1	1	2	2	1	1	1	1	1	1	1	1	1	1	1	1	1	1	1	1	0	1	1	1	1	1	1	1	1	1	1	1	1	2
12/5/2010	2	2	2	2	3	2	2	3	3	2	2	2	2	3	2	2	3	3	4	2	2	2	3	2	2	2	3	2	2	2	2	2	2	2	2	0	2	2	2	2	2	3	2	2	2	2	2	2	3
12/6/2010	1	1	1	1	1	1	1	1	1	1	1	1	1	1	1	1	1	1	1	1	1	1	1	1	1	1	1	1	1	1	1	1	1	1	1	0	1	1	1	1	1	1	1	1	1	1	1	1	1
12/7/2010	1	1	1	1	1	1	1	1	1	1	1	1	1	1	1	1	1	1	1	1	1	1	1	1	1	1	1	1	1	1	1	1	1	1	1	0	1	1	1	1	1	1	1	1	1	1	1	1	1
12/8/2010	1	1	1	1	2	1	1	2	2	1	1	1	1	2	1	1	2	2	2	1	1	1	2	1	1	1	2	1	1	1	1	1	1	1	1	0	1	1	1	1	1	2	1	1	1	1	1	1	2
12/9/2010	1	1	1	1	1	1	1	1	2	1	1	1	1	1	1	1	1	2	2	1	1	1	1	1	1	1	1	1	1	1	1	1	1	1	1	0	1	1	1	1	1	1	1	1	1	1	1	1	2
12/10/2010	1	1	1	1	1	1	1	1	1	1	1	1	1	1	1	1	1	1	1	1	1	1	1	1	1	1	1	1	1	1	1	1	1	1	1	0	1	1	1	1	1	1	1	1	1	1	1	1	1
12/11/2010	1	1	1	1	1	1	1	1	2	1	1	1	1	1	1	1	1	2	2	1	1	1	1	1	1	1	1	1	1	1	1	1	1	1	1	0	1	1	1	1	1	1	1	1	1	1	1	1	2
12/12/2010	0	0	1	1	1	0	0	1	1	1	0	1	1	1	1	1	1	1	1	0	0	0	1	0	1	1	1	0	0	1	0	1	0	0	1	0	0	0	0	1	0	1	0	1	0	1	1	1	1
12/13/2010	1	1	1	1	1	1	1	1	1	1	1	1	1	1	1	1	1	1	1	1	1	1	1	1	1	1	1	1	1	1	1	1	1	1	1	0	1	1	1	1	1	1	1	1	1	1	1	1	1
12/14/2010	1	1	1	1	2	1	1	2	2	1	1	1	2	2	1	1	2	2	2	1	1	1	2	1	1	1	2	1	1	1	1	1	1	1	1	0	1	1	1	1	1	2	1	1	1	2	1	1	2
12/15/2010	1	1	1	1	1	1	1	1	2	1	1	1	1	1	1	1	1	2	2	1	1	1	1	1	1	1	1	1	1	1	1	1	1	1	1	0	1	1	1	1	1	1	1	1	1	1	1	1	2
12/16/2010	1	0	1	1	1	1	1	1	1	1	1	1	1	1	1	1	1	1	1	0	1	1	1	1	1	1	1	1	1	1	1	1	1	1	1	0	0	1	0	1	1	1	1	1	1	1	1	1	1
12/17/2010	1	1	1	1	1	1	1	1	2	1	1	1	1	1	1	1	1	2	2	1	1	1	1	1	1	1	1	1	1	1	1	1	1	1	1	0	1	1	1	1	1	1	1	1	1	1	1	1	2
12/18/2010	1	1	1	1	1	1	1	1	2	1	1	1	1	1	1	1	1	1	2	1	1	1	1	1	1	1	1	1	1	1	1	1	1	1	1	0	1	1	1	1	1	1	1	1	1	1	1	1	1
12/19/2010	1	1	1	1	1	1	1	1	1	1	1	1	1	1	1	1	1	1	1	1	1	1	1	1	1	1	1	1	1	1	1	1	1	1	1	0	1	1	1	1	1	1	1	1	1	1	1	1	1
12/20/2010	1	1	1	1	1	1	1	1	1	1	1	1	1	1	1	1	1	1	1	1	1	1	1	1	1	1	1	1	1	1	1	1	1	1	1	0	1	1	1	1	1	1	1	1	1	1	1	1	1
12/21/2010	0	0	1	1	1	0	1	1	1	1	1	1	1	1	1	1	1	1	1	0	0	1	1	1	1	1	1	0	0	1	1	1	0	1	1	0	0	0	0	1	0	1	0	1	1	1	1	1	1
12/22/2010	1	1	1	2	2	1	1	2	2	1	1	1	2	2	1	2	2	2	3	1	1	1	2	1	1	2	2	1	1	1	1	1	1	1	1	0	1	1	1	2	1	2	1	1	1	2	1	2	2
12/23/2010	0	0	0	0	0	0	0	0	0	0	0	0	0	0	0	0	0	0	0	0	0	0	0	0	0	0	0	0	0	0	0	0	0	0	0	0	0	0	0	0	0	0	0	0	0	0	0	0	0
12/24/2010	0	0	0	1	1	0	0	1	1	0	0	1	1	1	0	1	1	1	1	0	0	0	1	0	0	1	1	0	0	0	0	0	0	0	0	0	0	0	0	1	0	1	0	0	0	1	0	1	1
12/25/2010	1	1	1	1	1	1	1	1	1	1	1	1	1	1	1	1	1	1	2	1	1	1	1	1	1	1	1	1	1	1	1	1	1	1	1	0	1	1	1	1	1	1	1	1	1	1	1	1	1
12/26/2010	1	1	1	1	1	1	1	1	1	1	1	1	1	1	1	1	1	1	1	1	1	1	1	1	1	1	1	1	1	1	1	1	1	1	1	0	1	1	1	1	1	1	1	1	1	1	1	1	1
12/27/2010	0	0	0	1	1	0	0	1	1	0	0	1	1	1	0	1	1	1	1	0	0	0	1	0	0	1	1	0	0	0	0	0	0	0	0	0	0	0	0	1	0	1	0	0	0	1	0	1	1
12/28/2010	1	1	1	1	1	1	1	1	1	1	1	1	1	1	1	1	1	1	2	1	1	1	1	1	1	1	1	1	1	1	1	1	1	1	1	0	1	1	1	1	1	1	1	1	1	1	1	1	1
12/29/2010	1	1	1	1	1	1	1	1	2	1	1	1	1	1	1	1	1	2	2	1	1	1	1	1	1	1	1	1	1	1	1	1	1	1	1	0	1	1	1	1	1	1	1	1	1	1	1	1	2
12/30/2010	1	1	1	1	1	1	1	1	1	1	1	1	1	1	1	1	1	1	1	1	1	1	1	1	1	1	1	1	1	1	1	1	1	1	1	0	0	1	1	1	1	1	1	1	1	1	1	1	1
12/31/2010	0	0	0	0	1	0	0	1	1	0	0	0	1	1	0	1	1	1	1	0	0	0	1	0	0	1	1	0	0	0	0	0	0	0	0	0	0	0	0	0	0	1	0	0	0	1	0	1	1
1/1/2011	0	0	0	1	1	0	0	1	1	0	0	1	1	1	0	1	1	1	1	0	0	0	1	0	0	1	1	0	0	0	0	0	0	0	0	0	0	0	0	1	0	1	0	0	0	1	0	1	1
1/2/2011	0	0	0	0	1	0	0	1	1	0	0	0	1	1	0	1	1	1	1	0	0	0	1	0	0	1	1	0	0	0	0	0	0	0	0	0	0	0	0	0	0	1	0	0	0	1	0	1	1
1/3/2011	1	1	1	1	1	1	1	1	1	1	1	1	1	1	1	1	1	1	2	1	1	1	1	1	1	1	1	1	1	1	1	1	1	1	1	0	1	1	1	1	1	1	1	1	1	1	1	1	1
1/4/2011	1	1	1	1	1	1	1	1	1	1	1	1	1	1	1	1	1	1	2	1	1	1	1	1	1	1	1	1	1	1	1	1	1	1	1	0	1	1	1	1	1	1	1	1	1	1	1	1	1
1/5/2011	0	0	0	0	1	0	0	1	1	0	0	0	1	1	0	1	1	1	1	0	0	0	1	0	0	1	1	0	0	0	0	0	0	0	0	0	0	0	0	0	0	1	0	0	0	1	0	1	1
1/6/2011	0	0	1	1	1	0	0	1	1	1	0	1	1	1	1	1	1	1	1	0	0	0	1	0	1	1	1	0	0	1	0	1	0	0	1	0	0	0	0	1	0	1	0	1	0	1	1	1	1
1/7/2011	1	1	1	1	1	1	1	1	1	1	1	1	1	1	1	1	1	1	1	1	1	1	1	1	1	1	1	1	1	1	1	1	1	1	1	0	1	1	1	1	1	1	1	1	1	1	1	1	1
1/8/2011	0	0	1	1	1	0	1	1	1	1	0	1	1	1	1	1	1	1	1	0	0	1	1	0	1	1	1	0	0	1	0	1	0	0	1	0	0	0	0	1	0	1	0	1	0	1	1	1	1
1/9/2011	0	0	0	0	1	0	0	1	1	0	0	0	1	1	0	1	1	1	1	0	0	0	1	0	0	1	1	0	0	0	0	0	0	0	0	0	0	0	0	0	0	1	0	0	0	1	0	1	1
1/10/2011	0	0	0	1	1	0	0	1	1	0	0	1	1	1	0	1	1	1	1	0	0	0	1	0	0	1	1	0	0	0	0	0	0	0	0	0	0	0	0	1	0	1	0	0	0	1	0	1	1
1/11/2011	0	0	0	1	1	0	0	1	1	0	0	0	1	1	0	1	1	1	1	0	0	0	1	0	0	1	1	0	0	0	0	0	0	0	0	0	0	0	0	1	0	1	0	0	0	1	0	1	1
1/12/2011	0	0	1	1	1	0	1	1	1	1	1	1	1	1	1	1	1	1	1	0	0	1	1	1	1	1	1	0	0	1	1	1	0	1	1	0	0	0	0	1	0	1	0	1	1	1	1	1	1
1/13/2011	0	0	0	0	0	0	0	0	0	0	0	0	0	0	0	0	0	0	0	0	0	0	0	0	0	0	0	0	0	0	0	0	0	0	0	0	0	0	0	0	0	0	0	0	0	0	0	0	0
1/14/2011	1	1	1	1	2	1	1	2	2	1	1	1	2	2	1	2	2	2	3	1	1	1	2	1	1	2	2	1	1	1	1	1	1	1	1	0	1	1	1	1	1	2	1	1	1	2	1	2	2
1/15/2011	0	0	0	0	1	0	0	1	1	0	0	0	1	1	0	1	1	1	1	0	0	0	1	0	0	1	1	0	0	0	0	0	0	0	0	0	0	0	0	0	0	1	0	0	0	1	0	1	1
1/16/2011	0	0	0	0	0	0	0	0	0	0	0	0	0	0	0	0	0	1	1	0	0	0	0	0	0	0	0	0	0	0	0	0	0	0	0	0	0	0	0	0	0	0	0	0	0	0	0	0	1
1/17/2011	0	0	0	1	1	0	0	1	1	0	0	1	1	1	0	1	1	1	1	0	0	0	1	0	0	1	1	0	0	0	0	0	0	0	0	0	0	0	0	1	0	1	0	0	0	1	0	1	1
1/18/2011	1	1	1	1	1	1	1	1	2	1	1	1	1	1	1	1	1	1	2	1	1	1	1	1	1	1	1	1	1	1	1	1	1	1	1	0	1	1	1	1	1	1	1	1	1	1	1	1	1
1/19/2011	0	0	0	1	1	0	0	1	1	0	0	0	1	1	0	1	1	1	1	0	0	0	1	0	0	1	1	0	0	0	0	0	0	0	0	0	0	0	0	1	0	1	0	0	0	1	0	1	1
1/20/2011	1	0	1	1	1	1	1	1	1	1	1	1	1	1	1	1	1	1	1	0	1	1	1	1	1	1	1	1	1	1	1	1	1	1	1	0	0	1	0	1	1	1	1	1	1	1	1	1	1
1/21/2011	1	1	1	1	1	1	1	1	1	1	1	1	1	1	1	1	1	1	1	1	1	1	1	1	1	1	1	1	1	1	1	1	1	1	1	0	1	1	1	1	1	1	1	1	1	1	1	1	1
1/22/2011	1	1	1	1	1	1	1	1	2	1	1	1	1	1	1	1	1	1	2	1	1	1	1	1	1	1	1	1	1	1	1	1	1	1	1	0	1	1	1	1	1	1	1	1	1	1	1	1	1
1/23/2011	1	1	1	1	1	1	1	1	1	1	1	1	1	1	1	1	1	1	1	1	1	1	1	1	1	1	1	1	1	1	1	1	1	1	1	0	1	1	1	1	1	1	1	1	1	1	1	1	1
1/24/2011	0	0	1	1	1	0	1	1	1	1	1	1	1	1	1	1	1	1	1	0	0	1	1	1	1	1	1	0	0	1	1	1	0	1	1	0	0	0	0	1	0	1	1	1	1	1	1	1	1
1/25/2011	0	0	0	0	0	0	0	0	0	0	0	0	0	0	0	0	0	0	1	0	0	0	0	0	0	0	0	0	0	0	0	0	0	0	0	0	0	0	0	0	0	0	0	0	0	0	0	0	0
1/26/2011	1	1	1	1	1	1	1	1	1	1	1	1	1	1	1	1	1	1	1	1	1	1	1	1	1	1	1	1	1	1	1	1	1	1	1	0	1	1	1	1	1	1	1	1	1	1	1	1	1
1/27/2011	1	1	1	1	1	1	1	1	2	1	1	1	1	1	1	1	1	2	2	1	1	1	1	1	1	1	1	1	1	1	1	1	1	1	1	0	1	1	1	1	1	1	1	1	1	1	1	1	2
1/28/2011	1	1	1	1	1	1	1	1	2	1	1	1	1	1	1	1	1	1	2	1	1	1	1	1	1	1	1	1	1	1	1	1	1	1	1	0	1	1	1	1	1	1	1	1	1	1	1	1	1
1/29/2011	0	0	0	0	0	0	0	0	1	0	0	0	0	1	0	0	1	1	1	0	0	0	0	0	0	0	1	0	0	0	0	0	0	0	0	0	0	0	0	0	0	0	0	0	0	0	0	0	1
1/30/2011	0	0	1	1	1	0	1	1	1	1	0	1	1	1	1	1	1	1	1	0	0	1	1	0	1	1	1	0	0	1	0	1	0	0	1	0	0	0	0	1	0	1	0	1	0	1	1	1	1
1/31/2011	1	1	1	1	1	1	1	1	1	1	1	1	1	1	1	1	1	1	1	1	1	1	1	1	1	1	1	1	1	1	1	1	1	1	1	0	1	1	1	1	1	1	1	1	1	1	1	1	1
2/1/2011	0	0	1	1	1	0	1	1	1	1	1	1	1	1	1	1	1	1	1	0	0	1	1	1	1	1	1	0	0	1	1	1	0	1	1	0	0	0	0	1	0	1	0	1	1	1	1	1	1
2/2/2011	0	0	0	1	1	0	0	1	1	1	0	1	1	1	1	1	1	1	1	0	0	0	1	0	1	1	1	0	0	1	0	1	0	0	1	0	0	0	0	1	0	1	0	1	0	1	1	1	1
2/3/2011	1	0	1	1	1	1	1	1	1	1	1	1	1	1	1	1	1	1	1	0	1	1	1	1	1	1	1	1	1	1	1	1	1	1	1	0	0	1	0	1	1	1	1	1	1	1	1	1	1
2/4/2011	1	1	1	1	1	1	1	1	1	1	1	1	1	1	1	1	1	1	1	1	1	1	1	1	1	1	1	1	1	1	1	1	1	1	1	0	1	1	1	1	1	1	1	1	1	1	1	1	1
2/5/2011	0	0	0	1	1	0	0	1	1	0	0	1	1	1	0	1	1	1	1	0	0	0	1	0	0	1	1	0	0	0	0	0	0	0	0	0	0	0	0	1	0	1	0	0	0	1	0	1	1
2/6/2011	0	0	0	1	1	0	0	1	1	0	0	1	1	1	0	1	1	1	1	0	0	0	1	0	0	1	1	0	0	0	0	0	0	0	0	0	0	0	0	1	0	1	0	0	0	1	0	1	1
2/7/2011	0	0	1	1	1	0	1	1	1	1	1	1	1	1	1	1	1	1	1	0	0	1	1	1	1	1	1	0	0	1	1	1	0	1	1	0	0	0	0	1	0	1	0	1	1	1	1	1	1
2/8/2011	1	1	1	1	1	1	1	1	2	1	1	1	1	1	1	1	1	1	2	1	1	1	1	1	1	1	1	1	1	1	1	1	1	1	1	0	1	1	1	1	1	1	1	1	1	1	1	1	1
2/9/2011	1	1	1	1	1	1	1	1	1	1	1	1	1	1	1	1	1	1	1	1	1	1	1	1	1	1	1	1	1	1	1	1	1	1	1	0	1	1	1	1	1	1	1	1	1	1	1	1	1
2/10/2011	0	0	0	0	1	0	0	1	1	0	0	0	1	1	0	1	1	1	1	0	0	0	1	0	0	1	1	0	0	0	0	0	0	0	0	0	0	0	0	0	0	1	0	0	0	1	0	1	1
2/11/2011	0	0	1	1	1	0	1	1	1	1	1	1	1	1	1	1	1	1	1	0	0	1	1	1	1	1	1	0	0	1	1	1	0	1	1	0	0	0	0	1	0	1	0	1	1	1	1	1	1
2/12/2011	1	1	1	1	1	1	1	1	2	1	1	1	1	1	1	1	1	1	2	1	1	1	1	1	1	1	1	1	1	1	1	1	1	1	1	0	1	1	1	1	1	1	1	1	1	1	1	1	1
2/13/2011	1	1	1	1	1	1	1	1	1	1	1	1	1	1	1	1	1	1	1	1	1	1	1	1	1	1	1	1	1	1	1	1	1	1	1	0	1	1	1	1	1	1	1	1	1	1	1	1	1
2/14/2011	0	0	0	1	1	0	0	1	1	1	0	1	1	1	1	1	1	1	1	0	0	0	1	0	1	1	1	0	0	1	0	1	0	0	1	0	0	0	0	1	0	1	0	1	0	1	1	1	1
2/15/2011	1	1	1	1	1	1	1	1	1	1	1	1	1	1	1	1	1	1	1	1	1	1	1	1	1	1	1	1	1	1	1	1	1	1	1	0	1	1	1	1	1	1	1	1	1	1	1	1	1
2/16/2011	1	1	1	1	1	1	1	1	2	1	1	1	1	1	1	1	1	1	2	1	1	1	1	1	1	1	1	1	1	1	1	1	1	1	1	0	1	1	1	1	1	1	1	1	1	1	1	1	1
2/17/2011	1	1	1	1	1	1	1	1	1	1	1	1	1	1	1	1	1	1	1	1	1	1	1	1	1	1	1	1	1	1	1	1	1	1	1	0	1	1	1	1	1	1	1	1	1	1	1	1	1
2/18/2011	0	0	1	1	1	0	1	1	1	1	1	1	1	1	1	1	1	1	1	0	0	1	1	1	1	1	1	0	0	1	1	1	0	1	1	0	0	0	0	1	0	1	1	1	1	1	1	1	1
2/19/2011	1	1	1	1	1	1	1	1	1	1	1	1	1	1	1	1	1	1	2	1	1	1	1	1	1	1	1	1	1	1	1	1	1	1	1	0	1	1	1	1	1	1	1	1	1	1	1	1	1
2/20/2011	1	1	1	1	1	1	1	1	2	1	1	1	1	1	1	1	1	1	2	1	1	1	1	1	1	1	1	1	1	1	1	1	1	1	1	0	1	1	1	1	1	1	1	1	1	1	1	1	1
2/21/2011	1	1	1	1	1	1	1	1	1	1	1	1	1	1	1	1	1	1	1	1	1	1	1	1	1	1	1	1	1	1	1	1	1	1	1	0	1	1	1	1	1	1	1	1	1	1	1	1	1
2/22/2011	0	0	0	1	1	0	0	1	1	0	0	1	1	1	0	1	1	1	1	0	0	0	1	0	0	1	1	0	0	0	0	0	0	0	0	0	0	0	0	1	0	1	0	0	0	1	0	1	1
2/23/2011	1	0	1	1	1	1	1	1	1	1	1	1	1	1	1	1	1	1	1	0	1	1	1	1	1	1	1	1	1	1	1	1	1	1	1	0	0	1	0	1	1	1	1	1	1	1	1	1	1
2/24/2011	1	1	1	1	1	1	1	1	1	1	1	1	1	1	1	1	1	1	1	1	1	1	1	1	1	1	1	1	1	1	1	1	1	1	1	0	1	1	1	1	1	1	1	1	1	1	1	1	1
2/25/2011	0	0	1	1	1	0	1	1	1	1	1	1	1	1	1	1	1	1	1	0	0	1	1	1	1	1	1	0	0	1	0	1	0	0	1	0	0	0	0	1	0	1	0	1	1	1	1	1	1
2/26/2011	0	0	0	1	1	0	0	1	1	0	0	1	1	1	0	1	1	1	1	0	0	0	1	0	0	1	1	0	0	0	0	0	0	0	0	0	0	0	0	1	0	1	0	0	0	1	0	1	1
2/27/2011	1	1	1	1	1	1	1	1	2	1	1	1	1	1	1	1	1	2	2	1	1	1	1	1	1	1	1	1	1	1	1	1	1	1	1	0	1	1	1	1	1	1	1	1	1	1	1	1	2
2/28/2011	1	1	1	1	1	1	1	1	2	1	1	1	1	1	1	1	1	2	2	1	1	1	1	1	1	1	1	1	1	1	1	1	1	1	1	0	1	1	1	1	1	1	1	1	1	1	1	1	2
3/1/2011	0	0	1	1	1	0	1	1	1	1	1	1	1	1	1	1	1	1	1	0	0	1	1	1	1	1	1	0	0	1	0	1	0	0	1	0	0	0	0	1	0	1	0	1	1	1	1	1	1
3/2/2011	1	1	1	1	1	1	1	1	1	1	1	1	1	1	1	1	1	1	1	1	1	1	1	1	1	1	1	1	1	1	1	1	1	1	1	0	1	1	1	1	1	1	1	1	1	1	1	1	1
3/3/2011	1	1	1	1	1	1	1	1	1	1	1	1	1	1	1	1	1	1	1	1	1	1	1	1	1	1	1	1	1	1	1	1	1	1	1	0	1	1	1	1	1	1	1	1	1	1	1	1	1
3/4/2011	0	0	0	0	1	0	0	1	1	0	0	0	1	1	0	1	1	1	1	0	0	0	1	0	0	1	1	0	0	0	0	0	0	0	0	0	0	0	0	1	0	1	0	0	0	1	0	1	1
3/5/2011	0	0	1	1	1	0	1	1	1	1	0	1	1	1	1	1	1	1	1	0	0	1	1	0	1	1	1	0	0	0	0	0	0	0	0	0	0	0	0	1	0	1	0	1	0	1	1	1	1
3/6/2011	0	0	1	1	1	0	0	1	1	1	0	1	1	1	1	1	1	1	1	0	0	0	1	0	1	1	1	0	0	1	0	1	0	0	1	0	0	0	0	1	0	1	0	1	0	1	1	1	1
3/7/2011	0	0	1	1	1	0	1	1	1	1	0	1	1	1	1	1	1	1	1	0	0	1	1	0	1	1	1	0	0	1	1	1	0	1	1	0	0	0	0	1	0	1	0	1	0	1	1	1	1
3/8/2011	1	1	1	1	1	1	1	1	1	1	1	1	1	1	1	1	1	1	1	1	1	1	1	1	1	1	1	1	1	1	1	1	1	1	1	0	1	1	1	1	1	1	1	1	1	1	1	1	1
3/9/2011	1	1	1	1	1	1	1	1	1	1	1	1	1	1	1	1	1	1	1	1	1	1	1	1	1	1	1	1	1	1	1	1	1	1	1	0	1	1	1	1	1	1	1	1	1	1	1	1	1
3/10/2011	0	0	1	1	1	0	1	1	1	1	0	1	1	1	1	1	1	1	1	0	0	1	1	0	1	1	1	0	0	0	0	0	0	0	0	0	0	0	0	1	0	1	0	1	0	1	1	1	1
3/11/2011	0	0	0	0	0	0	0	0	0	0	0	0	0	0	0	0	0	0	0	0	0	0	0	0	0	0	0	1	1	1	1	1	1	1	1	0	1	1	1	1	1	1	1	1	1	1	1	1	1
3/12/2011	1	1	1	2	2	1	1	2	3	1	1	2	2	2	1	2	2	2	3	1	1	1	2	1	1	2	2	1	1	1	1	1	1	1	1	0	1	1	1	1	1	1	1	1	1	1	1	1	1
3/13/2011	1	1	1	1	1	1	1	1	2	1	1	1	1	1	1	1	1	1	2	1	1	1	1	1	1	1	1	1	1	1	1	1	1	1	1	0	1	1	1	1	1	1	1	1	1	1	1	1	1
3/14/2011	1	1	1	1	1	1	1	1	2	1	1	1	1	1	1	1	1	2	2	1	1	1	1	1	1	1	1	0	0	0	0	0	0	0	0	0	1	1	1	1	1	1	1	1	1	1	1	1	1
3/15/2011	1	1	1	1	1	1	1	1	2	1	1	1	1	1	1	1	1	1	2	1	1	1	1	1	1	1	1	1	1	1	1	1	1	1	1	0	1	1	1	1	1	1	1	1	1	1	1	1	1
3/16/2011	1	0	1	1	1	1	1	1	1	1	1	1	1	1	1	1	1	1	1	0	1	1	1	1	1	1	1	0	0	1	1	1	0	1	1	0	0	0	0	1	0	1	0	1	1	1	1	1	1
3/17/2011	0	0	0	0	0	0	0	0	0	0	0	0	0	0	0	0	0	0	0	0	0	0	0	0	0	0	0	0	0	1	0	1	0	0	1	0	0	0	0	1	0	1	1	1	1	1	1	1	1
3/18/2011	1	1	1	1	1	1	1	1	2	1	1	1	1	1	1	1	1	2	2	1	1	1	1	1	1	1	1	0	0	1	0	1	0	0	1	0	0	1	0	1	1	1	1	1	1	1	1	1	1
3/19/2011	1	1	1	1	1	1	1	1	1	1	1	1	1	1	1	1	1	1	1	1	1	1	1	1	1	1	1	0	0	1	1	1	0	1	1	0	0	0	0	1	0	1	0	1	1	1	1	1	1
3/20/2011	1	1	1	1	1	1	1	1	1	1	1	1	1	1	1	1	1	1	1	1	1	1	1	1	1	1	1	1	1	1	1	1	1	1	1	0	0	0	0	1	0	1	1	1	1	1	1	1	1
3/21/2011	1	1	1	1	1	1	1	1	1	1	1	1	1	1	1	1	1	1	1	1	1	1	1	1	1	1	1	0	0	1	1	1	0	1	1	0	0	0	0	1	0	1	1	1	1	1	1	1	1
3/22/2011	0	0	0	1	1	0	0	1	1	0	0	1	1	1	0	1	1	1	1	0	0	0	1	0	0	1	1	0	0	0	0	0	0	0	0	0	0	0	0	1	0	1	0	0	0	1	0	1	1
3/23/2011	0	0	0	0	0	0	0	0	0	0	0	0	0	0	0	0	0	0	0	0	0	0	0	0	0	0	0	0	0	1	1	1	0	1	1	0	0	0	0	1	0	1	0	1	1	1	1	1	1
3/24/2011	1	1	1	1	1	1	1	1	1	1	1	1	1	1	1	1	1	1	1	1	1	1	1	1	1	1	1	1	1	1	1	1	1	1	1	0	0	0	0	1	0	1	0	1	0	1	1	1	1
3/25/2011	1	1	1	1	1	1	1	1	1	1	1	1	1	1	1	1	1	1	1	1	1	1	1	1	1	1	1	1	1	1	1	1	1	1	1	0	0	1	1	1	1	1	1	1	1	1	1	1	1
3/26/2011	1	1	1	1	1	1	1	1	1	1	1	1	1	1	1	1	1	1	1	1	1	1	1	1	1	1	1	0	0	1	0	1	0	0	1	0	0	0	0	1	0	1	0	1	0	1	1	1	1
3/27/2011	0	0	0	0	1	0	0	1	1	0	0	1	1	1	0	1	1	1	1	0	0	0	1	0	0	1	1	1	1	1	1	1	1	1	1	0	0	0	0	0	0	1	0	0	0	1	0	1	1
3/28/2011	0	0	0	0	0	0	0	0	0	0	0	0	0	0	0	0	0	0	0	0	0	0	0	0	0	0	0	1	1	1	1	1	1	1	1	0	0	0	0	0	0	0	0	0	0	0	0	0	0
3/29/2011	0	0	0	0	0	0	0	0	1	0	0	0	0	0	0	0	0	1	1	0	0	0	0	0	0	0	0	1	1	1	1	1	1	1	1	0	0	0	0	1	0	1	0	0	0	1	0	1	1
3/30/2011	0	0	1	1	1	0	1	1	1	1	1	1	1	1	1	1	1	1	1	0	0	1	1	1	1	1	1	1	1	1	1	1	1	1	1	0	0	0	0	1	0	1	0	0	0	1	0	1	1
3/31/2011	0	0	0	0	1	0	0	1	1	0	0	0	1	1	0	1	1	1	1	0	0	0	1	0	0	1	1	1	1	1	1	1	1	1	1	0	0	0	0	0	0	0	0	0	0	1	0	1	1
4/1/2011	0	0	0	0	0	0	0	0	1	0	0	0	1	1	0	1	1	1	1	0	0	0	0	0	0	1	1	1	1	1	1	1	1	1	1	0	0	0	0	0	0	0	0	0	0	1	0	1	1
4/2/2011	0	0	0	0	1	0	0	0	1	0	0	0	1	1	0	1	1	1	1	0	0	0	0	0	0	1	1	1	1	1	1	1	1	1	1	0	0	0	0	1	0	1	0	0	0	1	0	1	1
4/3/2011	0	0	0	0	0	0	0	0	1	0	0	0	0	0	0	0	0	1	1	0	0	0	0	0	0	0	0	1	1	1	1	1	1	1	1	0	0	0	0	0	0	0	0	0	0	0	0	0	1
4/4/2011	0	0	0	0	0	0	0	0	0	0	0	0	0	0	0	0	0	0	0	0	0	0	0	0	0	0	0	0	0	0	0	0	0	0	0	0	0	0	0	0	0	0	0	0	0	0	0	0	0
4/5/2011	1	1	1	1	1	1	1	1	1	1	1	1	1	1	1	1	1	2	2	1	1	1	1	1	1	1	1	2	2	2	2	2	2	2	2	0	1	1	1	1	1	1	1	1	1	1	1	1	2
4/6/2011	0	0	0	1	1	0	0	1	1	1	1	1	1	1	1	1	1	1	1	0	0	0	1	1	1	1	1	1	1	1	1	1	1	1	1	0	0	0	0	1	0	1	0	1	1	1	1	1	1
4/7/2011	0	0	0	0	0	0	0	0	0	0	0	0	0	0	0	0	0	1	1	0	0	0	0	0	0	0	0	1	1	1	1	1	1	1	1	0	0	0	0	1	0	1	0	0	0	1	0	1	1
4/8/2011	0	0	0	0	0	0	0	0	0	0	0	0	0	0	0	0	0	0	0	0	0	0	0	0	0	0	0	1	1	1	1	1	1	1	1	0	0	0	0	1	0	1	0	0	0	1	0	1	1
4/9/2011	0	0	0	0	0	0	0	0	0	0	0	0	0	0	0	0	0	0	0	0	0	0	0	0	0	0	0	0	0	0	0	0	0	0	0	0	0	0	0	0	0	0	0	0	0	0	0	0	1
4/10/2011	1	1	1	1	1	1	1	1	1	1	1	1	1	1	1	1	1	1	1	1	1	1	1	1	1	1	1	2	2	2	2	2	2	2	2	0	1	1	1	1	1	1	1	1	1	1	1	1	1
4/11/2011	0	0	0	0	0	0	0	0	0	0	0	0	0	0	0	0	0	1	1	0	0	0	0	0	0	0	0	1	1	1	1	1	1	1	1	0	0	0	0	0	0	0	0	0	0	0	0	0	1
4/12/2011	0	0	0	0	0	0	0	0	0	0	0	0	0	0	0	0	0	0	0	0	0	0	0	0	0	0	0	1	1	1	1	1	1	1	1	0	0	0	0	0	0	0	0	0	0	0	0	0	1
4/13/2011	0	0	0	0	0	0	0	0	0	0	0	0	0	0	0	0	0	0	0	0	0	0	0	0	0	0	0	0	0	0	0	0	0	0	0	0	0	0	0	0	0	0	0	0	0	0	0	0	1
4/14/2011	0	0	0	0	0	0	0	0	0	0	0	0	0	0	0	0	0	0	0	0	0	0	0	0	0	0	0	0	0	0	0	0	0	0	0	0	0	0	0	0	0	0	0	0	0	0	0	0	1
4/15/2011	0	0	0	0	0	0	0	0	0	0	0	0	0	0	0	0	0	0	1	0	0	0	0	0	0	0	0	0	0	1	1	1	0	1	1	0	0	0	0	1	0	1	0	0	0	1	0	1	1
4/16/2011	0	0	0	0	0	0	0	0	0	0	0	0	0	0	0	0	0	0	0	0	0	0	0	0	0	0	0	0	0	0	0	0	0	0	0	0	0	0	0	0	0	0	0	0	0	0	0	0	0
4/17/2011	0	0	0	0	0	0	0	0	0	0	0	0	0	0	0	0	0	0	0	0	0	0	0	0	0	0	0	0	0	1	1	1	0	1	1	0	0	0	0	1	0	1	0	0	0	1	0	1	1
4/18/2011	0	0	0	0	0	0	0	0	0	0	0	0	0	0	0	0	0	0	0	0	0	0	0	0	0	0	0	0	0	0	0	0	0	0	0	0	0	0	0	1	0	1	0	0	0	1	0	1	1
4/19/2011	0	0	0	0	0	0	0	0	0	0	0	0	0	0	0	0	0	1	1	0	0	0	0	0	0	0	0	1	1	1	1	1	1	1	1	0	0	0	0	0	0	0	0	0	0	0	0	0	0
4/20/2011	0	0	0	0	0	0	0	0	0	0	0	0	0	0	0	0	0	0	0	0	0	0	0	0	0	0	0	0	0	0	0	0	0	0	0	0	0	0	0	0	0	0	0	0	0	0	0	0	0
4/21/2011	0	0	0	0	0	0	0	0	0	0	0	0	0	0	0	0	0	0	0	0	0	0	0	0	0	0	0	0	0	1	0	1	0	0	1	0	0	0	0	1	0	1	0	0	0	1	0	1	1
4/22/2011	0	0	0	0	0	0	0	0	0	0	0	0	0	0	0	0	0	0	0	0	0	0	0	0	0	0	0	0	0	0	0	0	0	0	0	0	0	0	0	0	0	0	0	0	0	0	0	0	1
4/23/2011	0	0	0	0	0	0	0	0	0	0	0	0	0	0	0	0	0	0	0	0	0	0	0	0	0	0	0	0	0	0	0	0	0	0	0	0	0	0	0	0	0	0	0	0	0	0	0	0	1
4/24/2011	0	0	0	0	0	0	0	0	0	0	0	0	0	0	0	0	0	0	0	0	0	0	0	0	0	0	0	0	0	0	0	0	0	0	0	0	0	0	0	0	0	0	0	0	0	0	0	0	0
4/25/2011	0	0	0	0	0	0	0	0	0	0	0	0	0	0	0	0	0	0	0	0	0	0	0	0	0	0	0	0	0	0	0	0	0	0	0	0	0	0	0	1	0	1	0	0	0	1	0	0	1
4/26/2011	0	0	0	0	0	0	0	0	0	0	0	0	0	0	0	0	0	0	0	0	0	0	0	0	0	0	0	0	0	0	0	0	0	0	0	0	0	0	0	0	0	0	0	0	0	0	0	0	1
4/27/2011	0	0	0	0	0	0	0	0	0	0	0	0	0	0	0	0	0	0	0	0	0	0	0	0	0	0	0	0	0	0	0	0	0	0	0	0	0	0	0	0	0	0	0	0	0	0	0	0	0
4/28/2011	0	0	0	0	0	0	0	0	0	0	0	0	0	0	0	0	0	0	0	0	0	0	0	0	0	0	0	0	0	0	0	0	0	0	0	0	0	0	0	0	0	0	0	0	0	0	0	0	0
4/29/2011	0	0	0	0	0	0	0	0	0	0	0	0	0	0	0	0	0	0	0	0	0	0	0	0	0	0	0	0	0	0	0	0	0	0	0	0	0	0	0	0	0	0	0	0	0	0	0	0	0
4/30/2011	0	0	0	0	0	0	0	0	0	0	0	0	0	0	0	0	0	0	0	0	0	0	0	0	0	0	0	0	0	0	0	0	0	0	0	0	0	0	0	1	0	1	0	1	1	1	1	1	1
5/1/2011	0	0	0	0	0	0	0	0	0	0	0	0	0	0	0	0	0	0	0	0	0	0	0	0	0	0	0	0	0	0	0	0	0	0	0	0	0	0	0	1	0	1	0	1	0	1	1	1	1
5/2/2011	0	0	0	1	1	0	0	1	1	0	0	1	1	1	0	1	1	1	1	0	0	0	1	0	0	1	1	1	1	1	1	1	1	1	1	0	1	1	1	1	1	1	1	1	1	1	1	1	1
5/3/2011	0	0	0	0	0	0	0	0	0	0	0	0	0	0	0	0	0	0	0	0	0	0	0	0	0	0	0	0	0	0	0	0	0	0	0	0	0	0	0	0	0	0	0	0	0	0	0	0	0
5/4/2011	0	0	0	0	0	0	0	0	0	0	0	0	0	0	0	0	0	0	0	0	0	0	0	0	0	0	0	0	0	0	0	0	0	0	0	0	0	0	0	0	0	0	0	0	0	0	0	0	0
5/5/2011	0	0	0	0	0	0	0	0	0	0	0	0	0	0	0	0	0	0	0	0	0	0	0	0	0	0	0	0	0	0	0	0	0	0	0	0	0	0	0	0	0	0	0	0	0	0	0	0	1
5/6/2011	0	0	0	0	0	0	0	0	0	0	0	0	0	0	0	0	0	0	0	0	0	0	0	0	0	0	0	0	0	0	0	0	0	0	0	0	0	0	0	0	0	0	0	0	0	0	0	0	1
5/7/2011	0	0	0	0	0	0	0	0	0	0	0	0	0	0	0	0	0	0	0	0	0	0	0	0	0	0	0	0	0	0	0	0	0	0	0	0	0	0	0	0	0	0	0	0	0	0	0	0	0
5/8/2011	0	0	0	0	0	0	0	0	0	0	0	0	0	0	0	0	0	0	0	0	0	0	0	0	0	0	0	0	0	0	0	0	0	0	0	0	0	0	0	0	0	1	0	0	0	1	0	1	1
5/9/2011	0	0	0	0	0	0	0	0	0	0	0	0	0	0	0	0	0	0	0	0	0	0	0	0	0	0	0	0	0	0	0	0	0	0	0	0	0	0	0	0	0	1	0	0	0	0	0	0	1
5/10/2011	0	0	0	0	0	0	0	0	0	0	0	0	0	0	0	0	0	0	0	0	0	0	0	0	0	0	0	0	0	0	0	0	0	0	0	0	0	0	0	0	0	0	0	0	0	0	0	0	0
5/11/2011	0	0	0	0	0	0	0	0	0	0	0	0	0	0	0	0	0	0	0	0	0	0	0	0	0	0	0	0	0	0	0	0	0	0	0	0	0	0	0	0	0	0	0	0	0	0	0	0	0
5/12/2011	0	0	0	0	0	0	0	0	0	0	0	0	0	0	0	0	0	0	0	0	0	0	0	0	0	0	0	0	0	0	0	0	0	0	0	0	0	0	0	0	0	0	0	0	0	0	0	0	0
5/13/2011	0	0	0	0	0	0	0	0	0	0	0	0	0	0	0	0	0	0	0	0	0	0	0	0	0	0	0	0	0	0	0	0	0	0	0	0	0	0	0	0	0	0	0	0	0	0	0	0	0
5/14/2011	0	0	0	0	0	0	0	0	0	0	0	0	0	0	0	0	0	0	0	0	0	0	0	0	0	0	0	0	0	0	0	0	0	0	0	0	0	0	0	0	0	0	0	0	0	0	0	0	0
5/15/2011	0	0	0	0	0	0	0	0	0	0	0	0	0	0	0	0	0	0	0	0	0	0	0	0	0	0	0	0	0	0	0	0	0	0	0	0	0	0	0	0	0	0	0	0	0	0	0	0	0
5/16/2011	0	0	0	0	0	0	0	0	0	0	0	0	0	0	0	0	0	0	0	0	0	0	0	0	0	0	0	0	0	0	0	0	0	0	0	0	0	0	0	1	0	1	0	0	0	0	0	0	1
5/17/2011	0	0	0	0	0	0	0	0	0	0	0	0	0	0	0	0	0	0	0	0	0	0	0	0	0	0	0	0	0	0	0	0	0	0	0	0	0	0	0	1	0	1	0	0	0	1	0	1	1
5/18/2011	0	0	0	0	0	0	0	0	0	0	0	0	0	0	0	0	0	0	0	0	0	0	0	0	0	0	0	0	0	0	0	0	0	0	0	0	0	0	0	0	0	0	0	0	0	0	0	0	0
5/19/2011	0	0	0	0	0	0	0	0	0	0	0	0	0	0	0	0	0	0	0	0	0	0	0	0	0	0	0	0	0	0	0	0	0	0	0	0	0	0	0	0	0	0	0	0	0	0	0	0	0
5/20/2011	0	0	0	0	0	0	0	0	0	0	0	0	0	0	0	0	0	0	0	0	0	0	0	0	0	0	0	0	0	0	0	0	0	0	0	0	0	0	0	0	0	0	0	0	0	0	0	0	0
5/21/2011	0	0	0	0	0	0	0	0	0	0	0	0	0	0	0	0	0	0	0	0	0	0	0	0	0	0	0	0	0	0	0	0	0	0	0	0	0	0	0	0	0	0	0	0	0	0	0	0	0
5/22/2011	0	0	0	0	0	0	0	0	0	0	0	0	0	0	0	0	0	0	0	0	0	0	0	0	0	0	0	0	0	0	0	0	0	0	0	0	0	0	0	0	0	0	0	0	0	0	0	0	0
5/23/2011	0	0	0	0	0	0	0	0	0	0	0	0	0	0	0	0	0	0	0	0	0	0	0	0	0	0	0	0	0	0	0	0	0	0	0	0	0	0	0	0	0	1	0	0	0	0	0	0	1
5/24/2011	0	0	0	0	0	0	0	0	1	0	0	0	0	0	0	0	0	0	1	0	0	0	0	0	0	0	0	0	0	0	0	0	0	0	0	0	1	1	1	1	1	1	1	1	1	1	1	1	2
5/25/2011	0	0	0	0	0	0	0	0	0	0	0	0	0	0	0	0	0	0	0	0	0	0	0	0	0	0	0	0	0	0	0	0	0	0	0	0	0	0	0	1	0	1	0	0	0	1	0	1	1
5/26/2011	0	0	0	0	0	0	0	0	0	0	0	0	0	0	0	0	0	0	0	0	0	0	0	0	0	0	0	0	0	0	0	0	0	0	0	0	0	0	0	0	0	0	0	0	0	0	0	0	1
5/27/2011	0	0	0	0	0	0	0	0	0	0	0	0	0	0	0	0	0	0	0	0	0	0	0	0	0	0	0	0	0	0	0	0	0	0	0	0	0	0	0	0	0	0	0	0	0	0	0	0	0
5/28/2011	0	0	0	0	0	0	0	0	0	0	0	0	0	0	0	0	0	0	0	0	0	0	0	0	0	0	0	0	0	0	0	0	0	0	0	0	0	0	0	0	0	0	0	0	0	0	0	0	0
5/29/2011	0	0	0	0	0	0	0	0	0	0	0	0	0	0	0	0	0	0	0	0	0	0	0	0	0	0	0	0	0	0	0	0	0	0	0	0	0	0	0	0	0	0	0	0	0	0	0	0	0
5/30/2011	0	0	0	0	0	0	0	0	0	0	0	0	0	0	0	0	0	0	0	0	0	0	0	0	0	0	0	0	0	0	0	0	0	0	0	0	0	0	0	1	0	1	0	1	0	1	1	1	1
5/31/2011	0	0	0	0	0	0	0	0	0	0	0	0	0	0	0	0	0	0	0	0	0	0	0	0	0	0	0	0	0	0	0	0	0	0	0	0	0	1	1	1	1	1	0	1	1	1	1	1	1
6/1/2011	1	1	1	1	1	1	1	1	2	1	1	1	1	1	1	1	1	1	1	1	1	1	1	1	1	1	1	1	1	1	1	1	1	1	1	0	1	1	1	1	1	1	1	1	1	1	1	1	2
6/2/2011	0	0	0	0	0	0	0	0	1	0	0	0	0	0	0	0	0	0	0	0	0	0	0	0	0	0	0	0	0	0	0	0	0	0	0	0	1	1	1	1	1	1	1	1	1	1	1	1	1
6/3/2011	1	1	1	1	1	1	1	1	1	1	1	1	1	1	1	1	1	1	1	1	1	1	1	1	1	1	1	1	1	1	1	1	1	1	1	0	1	1	1	1	1	1	1	1	1	1	1	1	2
6/4/2011	1	1	1	1	2	1	1	2	2	1	1	1	1	1	1	1	1	2	2	1	1	1	2	1	1	1	1	1	1	1	1	1	1	1	1	0	1	1	1	1	1	2	1	1	1	1	1	1	2
6/5/2011	1	1	1	1	1	1	1	1	2	1	1	1	1	1	1	1	1	1	1	1	1	1	1	1	1	1	1	1	1	1	1	1	1	1	1	0	1	1	1	1	1	1	1	1	1	1	1	1	1
6/6/2011	1	1	1	1	1	1	1	1	2	1	1	1	1	1	1	1	1	2	2	1	1	1	1	1	1	1	1	1	1	1	1	1	1	1	1	0	1	1	1	2	1	2	1	1	1	2	1	2	2
6/7/2011	1	1	1	1	1	1	1	1	2	1	1	1	1	1	1	1	1	1	2	1	1	1	1	1	1	1	1	1	1	1	1	1	1	1	1	0	1	1	1	2	1	2	1	1	1	2	1	1	2
6/8/2011	1	1	1	1	1	1	1	1	2	1	1	1	1	1	1	1	1	2	2	1	1	1	1	1	1	1	1	1	1	1	1	1	1	1	1	0	1	1	1	1	1	1	1	1	1	1	1	1	1
6/9/2011	1	1	1	2	2	1	1	2	2	1	1	1	1	2	1	1	2	2	2	1	1	1	2	1	1	1	2	1	1	1	1	1	1	1	1	0	1	1	1	1	1	1	1	1	1	1	1	1	2
6/10/2011	1	1	1	1	1	1	1	1	2	1	1	1	1	1	1	1	1	1	1	1	1	1	1	1	1	1	1	1	1	1	1	1	1	1	1	0	1	1	1	2	1	2	1	1	1	2	1	2	2
6/11/2011	1	1	1	2	2	1	1	2	3	1	1	1	2	2	1	2	2	2	2	1	1	1	2	1	1	2	2	1	1	1	1	1	1	1	1	0	2	2	2	2	2	3	1	2	2	2	2	2	3
6/12/2011	1	1	1	1	2	1	1	2	2	1	1	1	1	1	1	1	1	2	2	1	1	1	2	1	1	1	1	1	1	1	1	1	1	1	1	0	1	1	1	1	1	1	1	1	1	1	1	1	2
6/13/2011	1	1	1	2	2	1	1	2	2	1	1	1	1	2	1	1	2	2	2	1	1	1	2	1	1	1	2	1	1	1	1	1	1	1	1	0	1	1	1	1	1	1	1	1	1	1	1	1	2
6/14/2011	0	0	0	0	0	0	0	0	0	0	0	0	0	0	0	0	0	0	0	0	0	0	0	0	0	0	0	0	0	0	0	0	0	0	0	0	0	0	0	0	0	0	0	0	0	0	0	0	0
6/15/2011	1	1	1	1	2	1	1	2	2	1	1	1	1	1	1	1	1	2	2	1	1	1	2	1	1	1	1	1	1	1	1	1	1	1	1	0	1	1	1	1	1	1	1	1	1	1	1	1	2
6/16/2011	3	3	4	5	5	3	4	5	7	4	3	4	5	5	4	4	5	6	7	3	3	4	5	3	4	4	5	3	3	3	3	3	3	3	3	1	4	4	4	6	4	7	4	4	4	6	4	5	7
6/17/2011	1	1	2	2	2	1	2	2	3	1	1	2	2	2	1	2	2	2	3	1	1	2	2	1	1	2	2	1	1	1	1	1	1	1	1	0	1	1	1	2	1	2	1	1	1	2	1	2	2
6/18/2011	1	1	2	2	2	1	1	2	3	1	1	1	2	2	1	2	2	2	3	1	1	1	2	1	1	2	2	1	1	1	1	1	1	1	1	0	1	1	1	2	1	2	1	1	1	2	1	2	2
6/19/2011	1	1	1	2	2	1	1	2	2	1	1	1	1	2	1	1	2	2	2	1	1	1	2	1	1	1	2	1	1	1	1	1	1	1	1	0	1	1	1	2	1	2	1	1	1	2	1	2	2
6/20/2011	1	1	2	2	2	1	2	2	3	2	1	2	2	2	2	2	2	3	3	1	1	2	2	1	2	2	2	1	1	2	1	2	1	1	2	0	1	2	2	2	2	3	1	2	2	2	2	2	3
6/21/2011	2	2	3	3	4	2	3	4	5	3	3	3	4	4	3	3	4	5	5	2	2	3	4	3	3	3	4	2	2	3	2	3	2	2	3	1	3	3	3	4	3	4	3	3	3	4	3	4	5
6/22/2011	1	1	2	2	2	1	2	2	3	1	1	2	2	2	1	2	2	2	3	1	1	2	2	1	1	2	2	1	1	1	1	1	1	1	1	0	1	1	1	2	1	2	1	1	1	2	1	2	3
6/23/2011	2	2	2	3	3	2	2	3	4	2	2	2	2	3	2	2	3	3	4	2	2	2	3	2	2	2	3	2	2	2	2	2	2	2	2	0	2	2	2	3	2	3	2	2	2	3	2	2	3
6/24/2011	2	2	2	2	3	2	2	3	4	2	2	2	2	3	2	2	3	3	3	2	2	2	3	2	2	2	3	2	2	2	2	2	2	2	2	0	2	2	2	3	2	3	2	2	2	2	2	2	3
6/25/2011	2	2	2	3	3	2	2	3	4	2	2	2	2	3	2	2	3	3	4	2	2	2	3	2	2	2	3	2	2	2	2	2	2	2	2	0	2	2	2	3	2	3	2	2	2	3	2	2	3
6/26/2011	2	2	2	3	3	2	2	3	4	2	2	2	3	3	2	3	3	4	4	2	2	2	3	2	2	3	3	2	2	2	2	2	2	2	2	0	2	2	2	3	2	3	2	2	2	3	2	3	4
6/27/2011	2	2	3	3	4	2	3	3	5	2	2	3	3	3	2	3	3	4	5	2	2	3	3	2	2	3	3	2	2	2	2	2	2	2	2	0	2	2	2	3	2	4	2	2	2	3	2	3	4
6/28/2011	2	2	3	3	3	2	2	3	5	2	2	3	3	3	2	3	3	4	5	2	2	2	3	2	2	3	3	2	2	2	2	2	2	2	2	0	2	2	2	3	2	4	2	2	2	3	2	3	4
6/29/2011	2	2	2	3	3	2	2	3	4	2	2	2	3	3	2	3	3	4	4	2	2	2	3	2	2	3	3	2	2	2	2	2	2	2	2	0	2	2	2	3	2	3	2	2	2	3	2	3	4
6/30/2011	2	2	2	3	3	2	2	3	4	2	2	2	3	3	2	3	3	4	4	2	2	2	3	2	2	3	3	2	2	2	2	2	2	2	2	0	2	2	2	3	2	3	2	2	2	3	2	3	4
7/1/2011	1	1	1	2	2	1	1	2	3	1	1	2	2	2	1	2	2	3	3	1	1	1	2	1	1	2	2	1	1	1	1	1	1	1	1	0	1	1	1	2	1	2	1	2	2	2	2	2	3
7/2/2011	3	2	3	4	4	3	3	4	5	3	3	3	4	4	3	3	4	5	5	2	3	3	4	3	3	3	4	3	3	3	2	3	3	2	3	0	3	3	3	4	3	4	2	3	3	4	3	4	5
7/3/2011	2	2	2	3	3	2	2	3	4	2	2	2	3	3	2	3	3	4	4	2	2	2	3	2	2	3	3	2	2	2	2	2	2	2	2	0	2	2	2	3	2	3	2	2	2	3	2	3	4
7/4/2011	2	2	2	3	3	2	2	3	4	2	2	2	3	3	2	3	3	4	4	2	2	2	3	2	2	3	3	2	2	2	2	2	2	2	2	0	2	2	2	3	2	3	2	2	2	3	2	3	4
7/5/2011	2	2	2	2	3	2	2	2	3	2	2	2	2	3	2	2	3	3	3	2	2	2	2	2	2	2	3	2	2	2	2	2	2	2	2	0	1	2	2	2	2	2	2	2	2	2	2	2	3
7/6/2011	3	3	4	4	5	3	4	5	7	3	3	4	4	5	3	4	5	6	6	3	3	4	5	3	3	4	5	3	3	3	3	3	3	3	3	1	3	3	3	5	3	5	3	3	3	4	3	4	6
7/7/2011	3	3	3	4	5	3	3	5	6	3	3	3	4	4	3	4	4	5	6	3	3	3	5	3	3	4	4	3	3	3	3	3	3	3	3	1	3	3	3	4	3	5	3	3	3	4	3	4	5
7/8/2011	2	1	2	2	2	2	2	2	3	2	2	2	2	3	2	2	3	3	3	1	2	2	2	2	2	2	3	2	2	2	2	2	2	2	2	0	1	2	2	2	2	3	2	2	2	2	2	2	3
7/9/2011	1	1	1	2	2	1	1	2	2	1	1	1	2	2	1	2	2	2	3	1	1	1	2	1	1	2	2	1	1	1	1	1	1	1	1	0	1	1	1	2	1	2	1	1	1	2	1	2	2
7/10/2011	2	2	2	3	3	2	2	3	4	2	2	2	2	3	2	2	3	3	4	2	2	2	3	2	2	2	3	2	2	2	2	2	2	2	2	0	2	2	2	3	2	3	2	2	2	3	2	2	3
7/11/2011	3	3	3	4	5	3	3	5	6	3	3	3	4	5	3	4	5	5	6	3	3	3	5	3	3	4	5	3	3	3	3	3	3	3	3	1	3	3	3	4	3	5	3	3	3	4	3	4	5
7/12/2011	2	2	2	2	3	2	2	3	4	2	2	2	3	3	2	3	3	4	4	2	2	2	3	2	2	3	3	2	2	2	2	2	2	2	2	0	2	2	2	3	2	3	2	2	2	3	2	3	4
7/13/2011	2	2	2	3	3	2	2	3	4	2	2	2	3	3	2	3	3	3	4	2	2	2	3	2	2	3	3	2	2	2	2	2	2	2	2	0	2	2	2	3	2	3	2	2	2	3	2	3	4
7/14/2011	3	3	3	4	4	3	3	4	6	3	3	3	4	4	3	3	4	5	5	3	3	3	4	3	3	3	4	3	3	3	3	3	3	3	3	1	2	3	3	4	3	4	2	3	3	4	3	3	5
7/15/2011	2	2	2	2	3	2	2	2	3	2	2	2	2	3	2	2	3	3	3	2	2	2	2	2	2	2	3	2	2	2	2	2	2	2	2	0	1	2	2	2	2	3	2	2	2	2	2	2	3
7/16/2011	3	3	3	4	5	3	3	5	6	3	3	3	4	5	3	4	5	5	6	3	3	3	5	3	3	4	5	3	3	3	3	3	3	3	3	1	3	3	3	4	3	5	3	3	3	4	3	4	5
7/17/2011	2	2	3	3	4	2	3	4	5	3	2	3	3	4	3	3	4	5	5	2	2	3	4	2	3	3	4	2	2	3	2	3	2	2	3	1	2	2	2	3	2	4	2	3	2	3	3	3	5
7/18/2011	1	1	1	2	2	1	1	2	3	1	1	2	2	2	1	2	2	3	3	1	1	1	2	1	1	2	2	1	1	1	1	1	1	1	1	0	1	1	1	2	1	2	1	1	1	2	1	2	3
7/19/2011	1	1	2	2	2	1	2	2	3	2	2	2	2	2	2	2	2	3	3	1	1	2	2	2	2	2	2	1	1	2	2	2	1	2	2	0	1	1	1	2	1	2	1	2	2	2	2	2	3
7/20/2011	2	2	3	3	4	2	3	3	5	2	2	3	3	3	2	3	3	4	5	2	2	3	3	2	2	3	3	2	2	2	2	2	2	2	2	0	2	2	2	3	2	4	2	2	2	3	2	3	4
7/21/2011	3	3	3	4	5	3	3	4	6	3	3	3	4	4	3	4	4	5	6	3	3	3	4	3	3	4	4	3	3	3	3	3	3	3	3	1	3	3	3	4	3	4	3	3	3	4	3	4	5
7/22/2011	2	2	2	2	3	2	2	3	3	2	2	2	2	3	2	2	3	3	4	2	2	2	3	2	2	2	3	2	2	2	2	2	2	2	2	0	2	2	2	2	2	3	2	2	2	2	2	2	3
7/23/2011	1	1	1	1	2	1	1	1	2	1	1	1	1	2	1	1	2	2	2	1	1	1	1	1	1	1	2	1	1	1	1	1	1	1	1	0	1	1	1	1	1	2	1	1	1	2	1	1	2
7/24/2011	2	2	3	3	4	2	3	4	5	2	2	3	3	4	2	3	4	4	5	2	2	3	4	2	2	3	4	2	2	2	2	2	2	2	2	0	2	2	2	3	2	4	2	2	2	3	2	3	4
7/25/2011	3	3	4	4	5	3	4	5	7	3	3	4	4	5	3	4	5	6	6	3	3	4	5	3	3	4	5	3	3	3	3	3	3	3	3	1	3	3	3	4	3	5	3	3	3	4	3	4	6
7/26/2011	2	2	3	3	4	2	3	4	5	3	3	3	4	4	3	3	4	5	5	2	2	3	4	3	3	3	4	2	2	3	3	3	2	3	3	1	2	2	2	3	2	4	2	3	3	4	3	3	5
7/27/2011	3	3	3	4	4	3	3	4	6	3	3	3	4	4	3	4	4	5	6	3	3	3	4	3	3	4	4	3	3	3	3	3	3	3	3	1	3	3	3	4	3	4	3	3	3	4	3	4	5
7/28/2011	2	2	2	3	3	2	2	3	4	2	2	2	3	3	2	2	3	3	4	2	2	2	3	2	2	2	3	2	2	2	2	2	2	2	2	0	2	2	2	3	2	3	2	2	2	3	2	2	3
7/29/2011	1	1	2	2	2	1	2	2	3	2	2	2	2	2	2	2	2	3	3	1	1	2	2	2	2	2	2	1	1	2	2	2	1	2	2	0	1	1	1	2	1	2	1	2	2	2	2	2	3
7/30/2011	2	2	2	3	3	2	2	3	4	2	2	3	3	3	2	3	3	4	5	2	2	2	3	2	2	3	3	2	2	2	2	2	2	2	2	0	2	2	2	3	2	3	2	2	2	3	2	3	4
7/31/2011	3	3	3	4	5	3	3	5	6	3	3	3	4	5	3	4	5	5	6	3	3	3	5	3	3	4	5	3	3	3	3	3	3	3	3	1	3	3	3	4	3	5	3	3	3	4	3	4	5
8/1/2011	3	3	4	4	5	3	4	5	7	3	3	4	4	5	3	4	5	6	6	3	3	4	5	3	3	4	5	3	3	3	3	3	3	3	3	1	3	3	3	4	3	5	3	3	3	4	3	4	6
8/2/2011	1	1	2	2	2	1	2	2	3	2	1	2	2	2	2	2	2	3	3	1	1	2	2	1	2	2	2	1	1	2	1	2	1	1	2	0	1	1	1	2	1	2	1	2	1	2	2	2	3
8/3/2011	1	1	1	2	2	1	1	2	2	1	1	1	2	2	1	2	2	2	3	1	1	1	2	1	1	2	2	1	1	1	1	1	1	1	1	0	1	1	1	2	1	2	1	1	1	2	1	2	2
8/4/2011	3	3	3	4	5	3	3	5	6	3	3	3	4	4	3	4	4	5	6	3	3	3	5	3	3	4	4	3	3	3	3	3	3	3	3	1	3	3	3	4	3	5	3	3	3	4	3	4	5
8/5/2011	3	3	4	4	5	3	3	5	6	3	3	4	4	5	3	4	5	6	6	3	3	3	5	3	3	4	5	3	3	3	3	3	3	3	3	1	3	3	3	4	3	5	3	3	3	4	3	4	6
8/6/2011	2	2	2	3	3	2	2	3	4	2	2	2	3	3	2	3	3	4	4	2	2	2	3	2	2	3	3	2	2	2	2	2	2	2	2	0	2	2	2	3	2	3	2	2	2	3	2	3	4
8/7/2011	1	1	1	1	2	1	1	2	2	1	1	1	2	2	1	1	2	2	2	1	1	1	2	1	1	1	2	1	1	1	1	1	1	1	1	0	1	1	1	1	1	2	1	1	1	2	1	1	2
8/8/2011	2	2	2	3	3	2	2	3	4	2	2	2	3	3	2	3	3	4	4	2	2	2	3	2	2	3	3	2	2	2	2	2	2	2	2	0	2	2	2	3	2	3	2	2	2	3	2	3	4
8/9/2011	2	2	3	3	4	2	3	4	5	2	2	3	3	4	2	3	4	4	5	2	2	3	4	2	2	3	4	2	2	2	2	2	2	2	2	0	2	2	2	3	2	4	2	2	2	3	2	3	4
8/10/2011	2	2	3	3	4	2	3	4	5	3	3	3	4	4	3	3	4	5	5	2	2	3	4	3	3	3	4	2	2	3	3	3	2	3	3	0	2	2	2	3	2	4	2	3	3	4	3	3	5
8/11/2011	3	3	4	4	5	3	3	5	6	3	3	4	4	5	3	4	5	6	6	3	3	3	5	3	3	4	5	3	3	3	3	3	3	3	3	1	3	3	3	4	3	5	3	3	3	4	3	4	6
8/12/2011	2	2	3	3	4	2	3	4	5	3	2	3	3	4	3	3	4	4	5	2	2	3	4	2	3	3	4	2	2	3	2	3	2	2	3	1	2	2	2	3	2	4	2	3	2	3	3	3	4
8/13/2011	2	2	2	2	3	2	2	3	4	2	2	2	2	3	2	2	3	3	4	2	2	2	3	2	2	2	3	2	2	2	2	2	2	2	2	0	2	2	2	2	2	3	2	2	2	2	2	2	3
8/14/2011	2	2	2	3	3	2	2	3	4	2	2	2	3	3	2	3	3	4	4	2	2	2	3	2	2	3	3	2	2	2	2	2	2	2	2	0	2	2	2	3	2	3	2	2	2	3	2	3	4
8/15/2011	3	3	4	4	5	3	4	5	7	3	3	4	4	5	3	4	5	6	7	3	3	4	5	3	3	4	5	3	3	3	3	3	3	3	3	1	3	3	3	4	3	5	3	3	3	4	3	4	6
8/16/2011	3	3	4	4	5	3	3	5	6	3	3	4	4	5	3	4	5	6	6	3	3	3	5	3	3	4	5	3	3	3	3	3	3	3	3	1	3	3	3	4	3	5	3	3	3	4	3	4	6
8/17/2011	2	2	2	2	3	2	2	3	3	2	2	2	2	3	2	2	3	3	4	2	2	2	3	2	2	2	3	2	2	2	2	2	2	2	2	0	1	2	2	2	2	3	2	2	2	2	2	2	3
8/18/2011	1	1	2	2	2	1	2	2	3	1	1	2	2	2	1	2	2	3	3	1	1	2	2	1	1	2	2	1	1	1	1	1	1	1	1	0	1	1	1	2	1	2	1	1	1	2	1	2	3
8/19/2011	3	3	3	4	5	3	3	5	6	3	3	3	4	4	3	4	4	5	6	3	3	3	5	3	3	4	4	3	3	3	3	3	3	3	3	1	3	3	3	4	3	5	3	3	3	4	3	4	5
8/20/2011	4	4	5	5	6	4	4	6	8	4	4	5	5	6	4	5	6	7	8	4	4	4	6	4	4	5	6	4	4	4	4	4	4	4	4	1	4	4	4	5	4	6	4	4	4	5	4	5	7
8/21/2011	3	3	3	4	4	3	3	4	6	3	3	3	4	4	3	4	4	5	6	3	3	3	4	3	3	4	4	3	3	3	3	3	3	3	3	1	3	3	3	4	3	4	3	3	3	4	3	4	5
8/22/2011	2	2	2	3	3	2	2	3	4	2	2	2	3	3	2	2	3	3	4	2	2	2	3	2	2	2	3	2	2	2	2	2	2	2	2	0	2	2	2	3	2	3	2	2	2	3	2	2	3
8/23/2011	3	3	3	4	5	3	3	4	6	3	3	3	4	4	3	4	4	5	6	3	3	3	4	3	3	4	4	3	3	3	3	3	3	3	3	1	3	3	3	4	3	4	2	3	3	4	3	4	5
8/24/2011	4	3	4	5	6	4	4	6	8	4	3	4	5	6	4	5	6	6	7	3	4	4	6	3	4	5	6	4	4	4	3	4	4	3	4	1	3	4	3	5	4	6	3	4	3	5	4	5	6
8/25/2011	2	2	3	3	4	2	3	4	5	3	2	3	3	4	3	3	4	5	5	2	2	3	4	2	3	3	4	2	2	3	2	3	2	2	3	1	2	2	2	3	2	4	2	3	2	3	3	3	5
8/26/2011	3	2	3	4	4	3	3	4	5	3	3	3	4	4	3	3	4	5	5	2	3	3	4	3	3	3	4	3	3	3	3	3	3	3	3	0	2	3	2	4	3	4	2	3	3	4	3	3	5
8/27/2011	2	2	3	3	4	2	3	4	5	2	2	3	3	4	2	3	4	4	5	2	2	3	4	2	2	3	4	2	2	2	2	2	2	2	2	0	2	2	2	3	2	4	2	2	2	3	2	3	4
8/28/2011	1	1	1	1	2	1	1	2	2	1	1	1	2	2	1	1	2	2	2	1	1	1	2	1	1	1	2	1	1	1	1	1	1	1	1	0	1	1	1	1	1	2	1	1	1	2	1	1	2
8/29/2011	2	2	2	3	3	2	2	3	4	2	2	2	3	3	2	3	3	4	4	2	2	2	3	2	2	3	3	2	2	2	2	2	2	2	2	0	2	2	2	3	2	3	2	2	2	3	2	3	4
8/30/2011	3	3	3	4	4	3	3	4	6	3	3	3	4	4	3	4	4	5	6	3	3	3	4	3	3	4	4	3	3	3	3	3	3	3	3	1	3	3	3	4	3	4	3	3	3	4	3	4	5
8/31/2011	1	1	2	2	2	1	2	2	3	2	2	2	2	3	2	2	3	3	3	1	1	2	2	2	2	2	3	1	1	2	2	2	1	2	2	0	1	1	1	2	1	2	1	2	2	2	2	2	3
9/1/2011	3	3	3	4	5	3	3	5	6	3	3	3	4	4	3	4	4	5	6	3	3	3	5	3	3	4	4	3	3	3	3	3	3	3	3	1	3	3	3	4	3	5	3	3	3	4	3	4	5
9/2/2011	3	3	3	4	4	3	3	4	6	3	3	3	4	4	3	3	4	5	6	3	3	3	4	3	3	3	4	3	3	3	3	3	3	3	3	1	3	3	3	4	3	4	2	3	3	4	3	3	5
9/3/2011	2	2	2	3	3	2	2	3	4	2	2	2	3	3	2	3	3	4	4	2	2	2	3	2	2	3	3	2	2	2	2	2	2	2	2	0	2	2	2	3	2	3	2	2	2	3	2	3	4
9/4/2011	1	1	2	2	2	1	2	2	3	2	2	2	2	3	2	2	3	3	3	1	1	2	2	2	2	2	3	1	1	2	2	2	1	2	2	0	1	1	1	2	1	2	2	2	2	2	2	2	3
9/5/2011	2	2	2	2	3	2	2	3	4	2	2	2	3	3	2	2	3	3	4	2	2	2	3	2	2	2	3	2	2	2	2	2	2	2	2	0	2	2	2	2	2	3	2	2	2	3	2	2	3
9/6/2011	2	2	3	3	4	2	3	4	5	3	2	3	3	4	3	3	4	5	5	2	2	3	4	2	3	3	4	2	2	3	2	3	2	2	3	0	2	2	2	3	2	4	2	3	2	3	3	3	5
9/7/2011	1	1	1	2	2	1	1	2	3	1	1	2	2	2	1	2	2	2	3	1	1	1	2	1	1	2	2	1	1	1	1	1	1	1	1	0	1	1	1	2	1	2	1	1	1	2	1	2	2
9/8/2011	3	3	3	4	5	3	3	5	6	3	3	3	4	5	3	4	5	5	6	3	3	3	5	3	3	4	5	3	3	3	3	3	3	3	3	1	3	3	3	4	3	5	3	3	3	4	3	4	5
9/9/2011	3	3	3	4	5	3	3	4	6	3	3	3	4	4	3	4	4	5	6	3	3	3	4	3	3	4	4	3	3	3	3	3	3	3	3	1	3	3	3	4	3	4	3	3	3	4	3	4	5
9/10/2011	1	1	2	2	2	1	2	2	3	2	1	2	2	2	2	2	2	3	3	1	1	2	2	1	2	2	2	1	1	2	1	2	1	1	2	0	1	1	1	2	1	2	1	2	1	2	2	2	3
9/11/2011	3	3	3	4	5	3	3	5	6	3	3	4	4	5	3	4	5	5	6	3	3	3	5	3	3	4	5	3	3	3	3	3	3	3	3	1	3	3	3	4	3	5	3	3	3	4	3	4	5
9/12/2011	2	2	3	3	3	2	2	3	5	2	2	3	3	3	2	3	3	4	5	2	2	2	3	2	2	3	3	2	2	2	2	2	2	2	2	0	2	2	2	3	2	3	2	2	2	3	2	3	4
9/13/2011	2	1	2	2	2	1	2	2	3	2	2	2	2	3	2	2	3	3	3	1	1	2	2	2	2	2	3	2	1	2	2	2	1	2	2	0	1	2	1	2	1	2	1	2	2	2	2	2	3
9/14/2011	2	2	2	2	3	2	2	3	4	2	2	2	3	3	2	2	3	3	4	2	2	2	3	2	2	2	3	2	2	2	2	2	2	2	2	0	2	2	2	2	2	3	2	2	2	3	2	2	3
9/15/2011	3	3	3	4	4	3	3	4	6	3	3	3	4	4	3	3	4	5	6	3	3	3	4	3	3	3	4	3	3	3	3	3	3	3	3	1	3	3	3	4	3	4	2	3	3	4	3	3	5
9/16/2011	3	3	4	4	5	3	4	5	7	3	3	4	4	5	3	4	5	6	7	3	3	4	5	3	3	4	5	3	3	3	3	3	3	3	3	1	3	3	3	4	3	5	3	3	3	4	3	4	6
9/17/2011	2	2	2	3	3	2	2	3	4	2	2	2	3	3	2	2	3	3	4	2	2	2	3	2	2	2	3	2	2	2	2	2	2	2	2	0	2	2	2	3	2	3	2	2	2	3	2	2	3
9/18/2011	2	2	2	3	3	2	2	3	4	2	2	2	3	3	2	3	3	4	4	2	2	2	3	2	2	3	3	2	2	2	2	2	2	2	2	0	2	2	2	3	2	3	2	2	2	3	2	3	4
9/19/2011	3	3	3	4	4	3	3	4	6	3	3	3	4	4	3	3	4	5	5	3	3	3	4	3	3	3	4	3	3	3	3	3	3	3	3	1	3	3	3	4	3	4	2	3	3	4	3	3	5
9/20/2011	4	3	4	5	6	4	4	6	8	4	3	4	5	6	4	5	6	6	7	3	4	4	6	3	4	5	6	4	4	4	3	4	4	3	4	1	3	4	3	5	4	6	3	4	3	5	4	5	6
9/21/2011	2	2	3	3	4	2	3	3	5	2	2	3	3	4	2	3	4	4	5	2	2	3	3	2	2	3	4	2	2	2	2	2	2	2	2	1	2	2	2	3	2	3	2	2	2	3	2	3	4
9/22/2011	1	1	1	2	2	1	1	2	3	1	1	2	2	2	1	2	2	2	3	1	1	1	2	1	1	2	2	1	1	1	1	1	1	1	1	0	1	1	1	2	1	2	1	1	1	2	1	2	2
9/23/2011	2	2	2	3	3	2	2	3	4	2	2	2	2	3	2	2	3	3	4	2	2	2	3	2	2	2	3	2	2	2	2	2	2	2	2	0	2	2	2	3	2	3	2	2	2	2	2	2	3
9/24/2011	2	2	2	3	3	2	2	3	4	2	2	2	3	3	2	2	3	3	4	2	2	2	3	2	2	2	3	2	2	2	2	2	2	2	2	0	2	2	2	3	2	3	2	2	2	3	2	2	3
9/25/2011	2	2	2	3	3	2	2	3	4	2	2	2	3	3	2	3	3	4	4	2	2	2	3	2	2	3	3	2	2	2	2	2	2	2	2	0	2	2	2	3	2	3	2	2	2	3	2	3	4
9/26/2011	2	2	2	3	3	2	2	3	4	2	2	3	3	3	2	3	3	4	4	2	2	2	3	2	2	3	3	2	2	2	2	2	2	2	2	0	2	2	2	3	2	3	2	2	2	3	2	3	4
9/27/2011	0	0	0	0	0	0	0	0	0	0	0	0	0	0	0	0	0	0	0	0	0	0	0	0	0	0	0	0	0	0	0	0	0	0	0	0	0	0	0	0	0	0	0	0	0	0	0	0	0
9/28/2011	1	1	2	2	2	1	2	2	3	2	1	2	2	2	2	2	2	3	3	1	1	2	2	1	2	2	2	1	1	2	1	2	1	1	2	0	1	1	1	2	1	2	1	2	1	2	2	2	3
9/29/2011	3	3	4	5	5	3	4	5	7	4	3	4	5	5	4	5	5	6	7	3	3	4	5	3	4	5	5	3	3	4	3	4	3	3	4	1	3	3	3	5	3	5	3	4	3	5	4	5	6
9/30/2011	2	2	3	3	4	2	3	4	5	3	3	3	4	4	3	3	4	5	5	2	2	3	4	3	3	3	4	2	2	3	3	3	2	3	3	0	2	2	2	3	2	4	2	3	3	4	3	3	5
10/1/2011	2	2	2	2	3	2	2	3	4	2	2	2	2	3	2	2	3	3	4	2	2	2	3	2	2	2	3	2	2	2	2	2	2	2	2	0	2	2	2	2	2	3	2	2	2	2	2	2	3
10/2/2011	2	2	2	2	3	2	2	3	4	2	2	2	2	2	2	2	2	3	3	2	2	2	3	2	2	2	2	2	2	2	2	2	2	2	2	0	2	2	2	2	2	3	1	2	2	2	2	2	3
10/3/2011	2	2	2	3	3	2	2	3	4	2	2	2	3	3	2	3	3	4	4	2	2	2	3	2	2	3	3	2	2	2	2	2	2	2	2	0	2	2	2	3	2	3	2	2	2	3	2	3	4
10/4/2011	2	2	2	3	3	2	2	3	4	2	2	3	3	4	2	3	4	4	5	2	2	2	3	2	2	3	4	2	2	2	2	2	2	2	2	0	2	2	2	3	2	3	2	2	2	3	2	3	4
10/5/2011	2	2	2	2	3	2	2	3	4	2	2	2	3	3	2	2	3	3	4	2	2	2	3	2	2	2	3	2	2	2	2	2	2	2	2	0	2	2	2	2	2	3	2	2	2	3	2	2	3
10/6/2011	3	2	3	3	4	3	3	4	5	3	2	3	3	4	3	3	4	5	5	2	3	3	4	2	3	3	4	3	3	3	2	3	3	2	3	0	2	3	2	3	3	4	2	3	2	3	3	3	5
10/7/2011	3	3	3	4	4	3	3	4	6	3	3	3	4	4	3	3	4	5	5	3	3	3	4	3	3	3	4	3	3	3	3	3	3	3	3	0	2	3	3	4	3	4	2	3	3	4	3	3	5
10/8/2011	1	1	2	2	2	1	2	2	3	2	1	2	2	2	2	2	2	3	3	1	1	2	2	1	2	2	2	1	1	2	1	2	1	1	2	0	1	1	1	2	1	2	1	2	1	2	2	2	3
10/9/2011	1	1	2	2	2	1	2	2	3	2	2	2	2	3	2	2	3	3	3	1	1	2	2	2	2	2	3	1	1	2	2	2	1	2	2	0	1	1	1	2	1	2	1	2	2	2	2	2	3
10/10/2011	3	2	3	3	4	3	3	4	5	3	2	3	3	4	3	3	4	5	5	2	3	3	4	2	3	3	4	3	3	3	2	3	3	2	3	0	2	3	2	3	3	4	2	3	2	3	3	3	5
10/11/2011	3	2	3	4	4	3	3	4	5	3	3	3	4	4	3	3	4	5	5	2	3	3	4	3	3	3	4	3	3	3	3	3	3	3	3	1	2	3	2	4	3	4	2	3	3	4	3	3	5
10/12/2011	2	2	2	2	3	2	2	3	4	2	2	2	2	3	2	2	3	3	4	2	2	2	3	2	2	2	3	2	2	2	2	2	2	2	2	0	2	2	2	2	2	3	2	2	2	2	2	2	3
10/13/2011	1	1	2	2	2	1	2	2	3	2	1	2	2	2	2	2	2	3	3	1	1	2	2	1	2	2	2	1	1	2	1	2	1	1	2	0	1	1	1	2	1	2	1	2	1	2	2	2	3
10/14/2011	3	3	3	4	5	3	3	5	6	3	3	3	4	4	3	4	4	5	6	3	3	3	5	3	3	4	4	3	3	3	3	3	3	3	3	1	3	3	3	4	3	5	3	3	3	4	3	4	5
10/15/2011	3	3	4	4	5	3	3	5	7	3	3	4	4	5	3	4	5	6	6	3	3	3	5	3	3	4	5	3	3	3	3	3	3	3	3	1	3	3	3	4	3	5	3	3	3	4	3	4	5
10/16/2011	2	2	2	2	3	2	2	3	4	2	2	2	2	3	2	2	3	3	4	2	2	2	3	2	2	2	3	2	2	2	2	2	2	2	2	0	2	2	2	2	2	3	2	2	2	2	2	2	3
10/17/2011	1	1	2	2	2	1	2	2	3	1	1	2	2	2	1	2	2	3	3	1	1	2	2	1	1	2	2	1	1	1	1	1	1	1	1	0	1	1	1	2	1	2	1	1	1	2	1	2	3
10/18/2011	2	2	2	3	3	2	2	3	4	2	2	2	3	3	2	3	3	4	4	2	2	2	3	2	2	3	3	2	2	2	2	2	2	2	2	0	2	2	2	3	2	3	2	2	2	3	2	3	4
10/19/2011	2	2	3	3	4	2	3	4	5	3	2	3	3	4	3	3	4	5	5	2	2	3	4	2	3	3	4	2	2	3	2	3	2	2	3	0	2	2	2	3	2	4	2	3	2	3	3	3	5
10/20/2011	2	2	2	3	3	2	2	3	4	2	2	2	3	3	2	3	3	4	4	2	2	2	3	2	2	3	3	2	2	2	2	2	2	2	2	0	2	2	2	3	2	3	2	2	2	3	2	3	4
10/21/2011	2	2	3	3	4	2	3	4	5	2	2	3	3	4	2	3	4	4	5	2	2	3	4	2	2	3	4	2	2	2	2	2	2	2	2	0	2	2	2	3	2	4	2	2	2	3	2	3	4
10/22/2011	2	2	3	3	4	2	3	3	5	2	2	3	3	3	2	3	3	4	5	2	2	3	3	2	2	3	3	2	2	2	2	2	2	2	2	0	2	2	2	3	2	3	2	2	2	3	2	3	4
10/23/2011	2	2	2	2	3	2	2	3	4	2	2	2	2	3	2	2	3	3	4	2	2	2	3	2	2	2	3	2	2	2	2	2	2	2	2	0	2	2	2	2	2	3	2	2	2	2	2	2	3
10/24/2011	2	2	3	3	4	2	3	4	5	3	2	3	3	4	3	3	4	5	5	2	2	3	4	2	3	3	4	2	2	3	2	3	2	2	3	0	2	2	2	3	2	4	2	3	2	3	3	3	5
10/25/2011	2	2	2	3	3	2	2	3	4	2	2	3	3	3	2	3	3	4	4	2	2	2	3	2	2	3	3	2	2	2	2	2	2	2	2	0	2	2	2	3	2	3	2	2	2	3	2	3	4
10/26/2011	1	1	2	2	2	1	2	2	3	2	1	2	2	2	2	2	2	3	3	1	1	2	2	1	2	2	2	1	1	2	1	2	1	1	2	0	1	1	1	2	1	2	1	2	1	2	2	2	3
10/27/2011	1	1	2	2	2	1	2	2	3	2	1	2	2	2	2	2	2	3	3	1	1	2	2	1	2	2	2	1	1	2	1	2	1	1	2	0	1	1	1	2	1	2	1	2	1	2	2	2	3
10/28/2011	2	2	3	3	4	2	3	4	5	3	2	3	3	4	3	3	4	4	5	2	2	3	4	2	3	3	4	2	2	3	2	3	2	2	3	0	2	2	2	3	2	4	2	3	2	3	3	3	4
10/29/2011	2	2	3	3	4	2	3	4	5	3	2	3	3	4	3	3	4	5	5	2	2	3	4	2	3	3	4	2	2	3	2	3	2	2	3	0	2	2	2	3	2	4	2	3	2	3	3	3	5
10/30/2011	1	1	2	2	2	1	2	2	3	2	1	2	2	2	2	2	2	3	3	1	1	2	2	1	2	2	2	1	1	2	1	2	1	1	2	0	1	1	1	2	1	2	1	2	1	2	2	2	3
10/31/2011	2	2	2	2	3	2	2	2	3	2	2	2	2	3	2	2	3	3	3	2	2	2	2	2	2	2	3	2	2	2	2	2	2	2	2	0	1	2	2	2	2	2	2	2	2	2	2	2	3
11/1/2011	3	3	3	4	5	3	3	5	6	3	3	3	4	4	3	4	4	5	6	3	3	3	5	3	3	4	4	3	3	3	3	3	3	3	3	1	3	3	3	4	3	5	3	3	3	4	3	4	5
11/2/2011	3	2	3	3	4	3	3	4	5	3	2	3	3	4	3	3	4	5	5	2	3	3	4	2	3	3	4	3	3	3	2	3	3	2	3	0	2	3	2	3	3	4	2	3	2	3	3	3	5
11/3/2011	2	2	2	2	3	2	2	3	4	2	2	2	3	3	2	2	3	3	4	2	2	2	3	2	2	2	3	2	2	2	2	2	2	2	2	0	2	2	2	2	2	3	2	2	2	3	2	2	3
11/4/2011	1	1	2	2	2	1	2	2	3	2	1	2	2	2	2	2	2	3	3	1	1	2	2	1	2	2	2	1	1	2	1	2	1	1	2	0	1	1	1	2	1	2	1	2	1	2	2	2	3
11/5/2011	3	3	3	4	4	3	3	4	6	3	3	3	4	4	3	3	4	5	5	3	3	3	4	3	3	3	4	3	3	3	3	3	3	3	3	0	2	3	3	4	3	4	2	3	3	4	3	3	5
11/6/2011	2	2	3	3	4	2	3	4	5	2	2	3	3	4	2	3	4	4	5	2	2	3	4	2	2	3	4	2	2	2	2	2	2	2	2	0	2	2	2	3	2	4	2	2	2	3	2	3	4
11/7/2011	1	1	2	2	2	1	2	2	3	2	2	2	2	3	2	2	3	3	3	1	1	2	2	2	2	2	3	1	1	2	2	2	1	2	2	0	1	1	1	2	1	2	1	2	2	2	2	2	3
11/8/2011	2	1	2	2	2	2	2	2	3	2	2	2	2	3	2	2	3	3	3	1	2	2	2	2	2	2	3	2	2	2	2	2	2	2	2	0	1	2	1	2	2	2	1	2	2	2	2	2	3
11/9/2011	2	2	2	3	3	2	2	3	4	2	2	2	3	3	2	2	3	3	4	2	2	2	3	2	2	2	3	2	2	2	2	2	2	2	2	0	2	2	2	3	2	3	2	2	2	3	2	2	3
11/10/2011	3	2	3	4	4	3	3	4	5	3	3	3	4	4	3	3	4	5	5	2	3	3	4	3	3	3	4	3	3	3	3	3	3	3	3	1	2	3	2	4	3	4	2	3	3	4	3	3	5
11/11/2011	2	2	2	2	2	2	2	2	3	2	2	2	2	3	2	2	3	3	4	2	2	2	2	2	2	2	3	2	2	2	2	2	2	2	2	0	1	2	2	2	2	2	2	2	2	2	2	2	3
11/12/2011	2	2	2	2	3	2	2	3	4	2	2	2	2	3	2	2	3	3	4	2	2	2	3	2	2	2	3	2	2	2	2	2	2	2	2	0	2	2	2	2	2	3	2	2	2	2	2	2	3
11/13/2011	3	2	3	4	4	3	3	4	6	3	2	3	3	4	3	3	4	5	5	2	3	3	4	2	3	3	4	3	3	3	2	3	3	2	3	1	2	3	2	4	3	4	2	3	2	3	3	3	5
11/14/2011	2	2	2	3	3	2	2	3	4	2	2	2	3	3	2	3	3	4	4	2	2	2	3	2	2	3	3	2	2	2	2	2	2	2	2	0	2	2	2	3	2	3	2	2	2	3	2	3	4
11/15/2011	1	1	2	2	2	1	2	2	3	2	2	2	2	2	2	2	2	3	3	1	1	2	2	2	2	2	2	1	1	2	2	2	1	2	2	0	1	1	1	2	1	2	1	2	2	2	2	2	3
11/16/2011	1	1	2	2	2	1	2	2	3	2	1	2	2	2	2	2	2	3	3	1	1	2	2	1	2	2	2	1	1	2	1	2	1	1	2	0	1	1	1	2	1	2	1	2	1	2	2	2	3
11/17/2011	2	2	2	3	3	2	2	3	4	2	2	2	3	3	2	3	3	4	4	2	2	2	3	2	2	3	3	2	2	2	2	2	2	2	2	0	2	2	2	3	2	3	2	2	2	3	2	3	4
11/18/2011	2	2	3	3	3	2	2	3	5	2	2	3	3	3	2	3	3	4	5	2	2	2	3	2	2	3	3	2	2	2	2	2	2	2	2	0	2	2	2	3	2	3	2	2	2	3	2	3	4
11/19/2011	1	1	2	2	2	1	2	2	3	2	1	2	2	2	2	2	2	3	3	1	1	2	2	1	2	2	2	1	1	2	1	2	1	1	2	0	1	1	1	2	1	2	1	2	1	2	2	2	3
11/20/2011	1	1	2	2	2	1	2	2	3	2	1	2	2	2	2	2	2	3	3	1	1	2	2	1	2	2	2	1	1	2	1	2	1	1	2	0	1	1	1	2	1	2	1	2	1	2	2	2	3
11/21/2011	2	2	2	3	3	2	2	3	4	2	2	3	3	3	2	3	3	4	4	2	2	2	3	2	2	3	3	2	2	2	2	2	2	2	2	0	2	2	2	3	2	3	2	2	2	3	2	3	4
11/22/2011	2	2	2	3	3	2	2	3	4	2	2	2	3	3	2	3	3	4	4	2	2	2	3	2	2	3	3	2	2	2	2	2	2	2	2	0	2	2	2	3	2	3	2	2	2	3	2	3	4
11/23/2011	1	1	2	2	2	1	2	2	3	2	1	2	2	2	2	2	2	3	3	1	1	2	2	1	2	2	2	1	1	2	1	2	1	1	2	0	1	1	1	2	1	2	1	2	1	2	2	2	3
11/24/2011	1	1	1	2	2	1	1	2	3	1	1	2	2	2	1	2	2	2	3	1	1	1	2	1	1	2	2	1	1	1	1	1	1	1	1	0	1	1	1	2	1	2	1	1	1	2	1	2	2
11/25/2011	2	2	2	3	3	2	2	3	4	2	2	2	3	3	2	3	3	4	4	2	2	2	3	2	2	3	3	2	2	2	2	2	2	2	2	0	2	2	2	3	2	3	2	2	2	3	2	3	4
11/26/2011	2	2	2	3	3	2	2	3	4	2	2	2	3	3	2	3	3	4	4	2	2	2	3	2	2	3	3	2	2	2	2	2	2	2	2	0	2	2	2	3	2	3	2	2	2	3	2	3	4
11/27/2011	1	1	2	2	2	1	2	2	3	2	2	2	2	2	2	2	2	3	3	1	1	2	2	2	2	2	2	1	1	2	2	2	1	2	2	0	1	1	1	2	1	2	1	2	2	2	2	2	3
11/28/2011	1	1	2	2	2	1	2	2	3	1	1	2	2	2	1	2	2	3	3	1	1	2	2	1	1	2	2	1	1	1	1	1	1	1	1	0	1	1	1	2	1	2	1	1	1	2	1	2	3
11/29/2011	2	2	2	3	3	2	2	3	4	2	2	2	3	3	2	3	3	3	4	2	2	2	3	2	2	3	3	2	2	2	2	2	2	2	2	0	2	2	2	3	2	3	2	2	2	3	2	3	3
11/30/2011	2	2	2	3	3	2	2	3	4	2	2	2	3	3	2	3	3	4	4	2	2	2	3	2	2	3	3	2	2	2	2	2	2	2	2	0	2	2	2	3	2	3	2	2	2	3	2	3	4
12/1/2011	1	1	2	2	2	1	2	2	3	2	1	2	2	2	2	2	2	3	3	1	1	2	2	1	2	2	2	1	1	2	1	2	1	1	2	0	1	1	1	2	1	2	1	2	1	2	2	2	3
12/2/2011	1	1	1	2	2	1	1	2	3	1	1	1	2	2	1	2	2	2	3	1	1	1	2	1	1	2	2	1	1	1	1	1	1	1	1	0	1	1	1	2	1	2	1	1	1	2	1	2	2
12/3/2011	2	2	2	2	3	2	2	3	4	2	2	2	2	3	2	2	3	3	4	2	2	2	3	2	2	2	3	2	2	2	2	2	2	2	2	0	2	2	2	2	2	3	2	2	2	2	2	2	3
12/4/2011	2	2	2	2	3	2	2	2	3	2	2	2	2	3	2	2	3	3	3	2	2	2	2	2	2	2	3	2	2	2	2	2	2	2	2	0	1	2	2	2	2	2	1	2	2	2	2	2	3
12/5/2011	0	0	0	0	0	0	0	0	0	0	0	0	0	0	0	0	0	0	0	0	0	0	0	0	0	0	0	0	0	0	0	0	0	0	0	0	0	0	0	0	0	0	0	0	0	0	0	0	0
12/6/2011	1	1	1	1	2	1	1	2	2	1	1	1	2	2	1	2	2	2	2	1	1	1	2	1	1	2	2	1	1	1	1	1	1	1	1	0	1	1	1	1	1	2	1	1	1	2	1	2	2
12/7/2011	1	1	1	1	2	1	1	2	2	1	1	1	2	2	1	2	2	2	2	1	1	1	2	1	1	2	2	1	1	1	1	1	1	1	1	0	1	1	1	1	1	2	1	1	1	2	1	2	2
12/8/2011	2	1	2	2	2	2	2	2	3	2	2	2	2	2	2	2	2	3	3	1	2	2	2	2	2	2	2	2	2	2	2	2	2	2	2	0	1	2	1	2	2	2	1	2	2	2	2	2	3
12/9/2011	2	1	2	2	2	2	2	2	3	2	2	2	2	3	2	2	3	3	3	1	2	2	2	2	2	2	3	2	2	2	2	2	2	2	2	0	1	2	1	2	2	2	1	2	2	2	2	2	3
12/10/2011	1	1	1	1	1	1	1	1	2	1	1	1	1	2	1	1	2	2	2	1	1	1	1	1	1	1	2	1	1	1	1	1	1	1	1	0	1	1	1	1	1	1	1	1	1	1	1	1	2
12/11/2011	1	0	1	1	1	1	1	1	1	1	1	1	1	1	1	1	1	1	1	0	1	1	1	1	1	1	1	1	1	1	1	1	1	1	1	0	0	1	0	1	1	1	0	1	1	1	1	1	1
12/12/2011	1	1	1	1	2	1	1	2	2	1	1	1	2	2	1	2	2	2	2	1	1	1	2	1	1	2	2	1	1	1	1	1	1	1	1	0	1	1	1	1	1	2	1	1	1	2	1	2	2
12/13/2011	1	1	1	2	2	1	1	2	3	1	1	1	2	2	1	2	2	2	3	1	1	1	2	1	1	2	2	1	1	1	1	1	1	1	1	0	1	1	1	2	1	2	1	1	1	2	1	2	2
12/14/2011	1	1	1	1	1	1	1	1	2	1	1	1	1	2	1	1	2	2	2	1	1	1	1	1	1	1	2	1	1	1	1	1	1	1	1	0	1	1	1	1	1	1	1	1	1	1	1	1	2
12/15/2011	1	1	1	1	2	1	1	2	2	1	1	1	2	2	1	2	2	2	2	1	1	1	2	1	1	2	2	1	1	1	1	1	1	1	1	0	1	1	1	1	1	2	1	1	1	2	1	2	2
12/16/2011	1	1	1	2	2	1	1	2	2	1	1	1	2	2	1	2	2	2	3	1	1	1	2	1	1	2	2	1	1	1	1	1	1	1	1	0	1	1	1	2	1	2	1	1	1	2	1	2	2
12/17/2011	1	1	1	1	1	1	1	1	2	1	1	1	1	1	1	1	1	2	2	1	1	1	1	1	1	1	1	1	1	1	1	1	1	1	1	0	1	1	1	1	1	1	1	1	1	1	1	1	2
12/18/2011	1	1	1	1	1	1	1	1	2	1	1	1	1	1	1	1	1	2	2	1	1	1	1	1	1	1	1	1	1	1	1	1	1	1	1	0	1	1	1	1	1	1	1	1	1	1	1	1	2
12/19/2011	1	1	1	1	1	1	1	1	2	1	1	1	1	2	1	1	2	2	2	1	1	1	1	1	1	1	2	1	1	1	1	1	1	1	1	0	1	1	1	1	1	1	1	1	1	1	1	1	2
12/20/2011	1	1	1	1	1	1	1	1	2	1	1	1	1	1	1	1	1	2	2	1	1	1	1	1	1	1	1	1	1	1	1	1	1	1	1	0	1	1	1	1	1	1	1	1	1	1	1	1	2
12/21/2011	1	1	1	1	1	1	1	1	2	1	1	1	1	1	1	1	1	2	2	1	1	1	1	1	1	1	1	1	1	1	1	1	1	1	1	0	1	1	1	1	1	1	1	1	1	1	1	1	2
12/22/2011	1	1	1	1	2	1	1	2	2	1	1	1	1	2	1	1	2	2	2	1	1	1	2	1	1	1	2	1	1	1	1	1	1	1	1	0	1	1	1	1	1	2	1	1	1	1	1	1	2
12/23/2011	1	1	1	1	1	1	1	1	1	1	1	1	1	1	1	1	1	1	2	1	1	1	1	1	1	1	1	1	1	1	1	1	1	1	1	0	1	1	1	1	1	1	1	1	1	1	1	1	1
12/24/2011	1	1	1	1	1	1	1	1	1	1	1	1	1	1	1	1	1	1	1	1	1	1	1	1	1	1	1	1	1	1	1	1	1	1	1	0	0	1	1	1	1	1	1	1	1	1	1	1	1
12/25/2011	1	1	1	1	2	1	1	2	2	1	1	1	1	2	1	1	2	2	2	1	1	1	2	1	1	1	2	1	1	1	1	1	1	1	1	0	1	1	1	1	1	2	1	1	1	1	1	1	2
12/26/2011	1	1	1	1	1	1	1	1	2	1	1	1	1	1	1	1	1	2	2	1	1	1	1	1	1	1	1	1	1	1	1	1	1	1	1	0	1	1	1	1	1	1	1	1	1	1	1	1	2
12/27/2011	1	1	1	1	1	1	1	1	2	1	1	1	1	1	1	1	1	1	2	1	1	1	1	1	1	1	1	1	1	1	1	1	1	1	1	0	1	1	1	1	1	1	1	1	1	1	1	1	1
12/28/2011	1	1	1	1	1	1	1	1	1	1	1	1	1	1	1	1	1	1	1	1	1	1	1	1	1	1	1	1	1	1	1	1	1	1	1	0	1	1	1	1	1	1	1	1	1	1	1	1	1
12/29/2011	1	1	1	1	1	1	1	1	2	1	1	1	1	1	1	1	1	1	2	1	1	1	1	1	1	1	1	1	1	1	1	1	1	1	1	0	1	1	1	1	1	1	1	1	1	1	1	1	1
12/30/2011	1	1	1	1	1	1	1	1	2	1	1	1	1	2	1	1	2	2	2	1	1	1	1	1	1	1	2	1	1	1	1	1	1	1	1	0	1	1	1	1	1	1	1	1	1	1	1	1	2
12/31/2011	1	1	1	1	1	1	1	1	2	1	1	1	1	1	1	1	1	2	2	1	1	1	1	1	1	1	1	1	1	1	1	1	1	1	1	0	1	1	1	1	1	1	1	1	1	1	1	1	2
1/1/2012	0	0	1	1	1	0	1	1	1	1	1	1	1	1	1	1	1	1	1	0	0	1	1	1	1	1	1	0	0	1	1	1	0	1	1	0	0	0	0	1	0	1	1	1	1	1	1	1	1
1/2/2012	1	1	1	1	1	1	1	1	2	1	1	1	1	1	1	1	1	2	2	1	1	1	1	1	1	1	1	1	1	1	1	1	1	1	1	0	1	1	1	1	1	1	1	1	1	1	1	1	2
1/3/2012	1	1	1	1	1	1	1	1	2	1	1	1	1	1	1	1	1	2	2	1	1	1	1	1	1	1	1	1	1	1	1	1	1	1	1	0	1	1	1	1	1	1	1	1	1	1	1	1	2
1/4/2012	1	1	1	1	1	1	1	1	1	1	1	1	1	1	1	1	1	1	2	1	1	1	1	1	1	1	1	1	1	1	1	1	1	1	1	0	1	1	1	1	1	1	1	1	1	1	1	1	1
1/5/2012	1	1	1	1	1	1	1	1	1	1	1	1	1	1	1	1	1	1	1	1	1	1	1	1	1	1	1	1	1	1	1	1	1	1	1	0	1	1	1	1	1	1	1	1	1	1	1	1	1
1/6/2012	1	1	1	1	1	1	1	1	2	1	1	1	1	1	1	1	1	2	2	1	1	1	1	1	1	1	1	1	1	1	1	1	1	1	1	0	1	1	1	1	1	1	1	1	1	1	1	1	2
1/7/2012	1	1	1	1	1	1	1	1	2	1	1	1	1	1	1	1	1	2	2	1	1	1	1	1	1	1	1	1	1	1	1	1	1	1	1	0	1	1	1	1	1	1	1	1	1	1	1	1	2
1/8/2012	1	1	1	1	1	1	1	1	1	1	1	1	1	1	1	1	1	1	1	1	1	1	1	1	1	1	1	1	1	1	1	1	1	1	1	0	1	1	1	1	1	1	1	1	1	1	1	1	1
1/9/2012	0	0	1	1	1	0	1	1	1	1	1	1	1	1	1	1	1	1	1	0	0	1	1	1	1	1	1	0	0	1	1	1	0	1	1	0	0	0	0	1	0	1	1	1	1	1	1	1	1
1/10/2012	1	1	1	1	1	1	1	1	2	1	1	1	1	1	1	1	1	1	2	1	1	1	1	1	1	1	1	1	1	1	1	1	1	1	1	0	1	1	1	1	1	1	1	1	1	1	1	1	1
1/11/2012	1	1	1	1	1	1	1	1	2	1	1	1	1	1	1	1	1	2	2	1	1	1	1	1	1	1	1	1	1	1	1	1	1	1	1	0	1	1	1	1	1	1	1	1	1	1	1	1	2
1/12/2012	1	1	1	1	1	1	1	1	1	1	1	1	1	1	1	1	1	1	1	1	1	1	1	1	1	1	1	1	1	1	1	1	1	1	1	0	1	1	1	1	1	1	1	1	1	1	1	1	1
1/13/2012	1	0	1	1	1	1	1	1	1	1	1	1	1	1	1	1	1	1	1	0	1	1	1	1	1	1	1	1	1	1	1	1	1	1	1	0	0	1	0	1	1	1	1	1	1	1	1	1	1
1/14/2012	1	1	1	1	1	1	1	1	2	1	1	1	1	1	1	1	1	1	2	1	1	1	1	1	1	1	1	1	1	1	1	1	1	1	1	0	1	1	1	1	1	1	1	1	1	1	1	1	1
1/15/2012	1	1	1	1	1	1	1	1	1	1	1	1	1	1	1	1	1	1	2	1	1	1	1	1	1	1	1	1	1	1	1	1	1	1	1	0	1	1	1	1	1	1	1	1	1	1	1	1	1
1/16/2012	1	1	1	1	1	1	1	1	1	1	1	1	1	1	1	1	1	1	1	1	1	1	1	1	1	1	1	1	1	1	1	1	1	1	1	0	1	1	1	1	1	1	1	1	1	1	1	1	1
1/17/2012	1	0	1	1	1	1	1	1	1	1	1	1	1	1	1	1	1	1	1	0	1	1	1	1	1	1	1	1	1	1	1	1	1	1	1	0	0	1	0	1	1	1	1	1	1	1	1	1	1
1/18/2012	1	1	1	1	1	1	1	1	1	1	1	1	1	1	1	1	1	1	2	1	1	1	1	1	1	1	1	1	1	1	1	1	1	1	1	0	1	1	1	1	1	1	1	1	1	1	1	1	1
1/19/2012	1	1	1	1	1	1	1	1	2	1	1	1	1	1	1	1	1	1	2	1	1	1	1	1	1	1	1	1	1	1	1	1	1	1	1	0	1	1	1	1	1	1	1	1	1	1	1	1	1
1/20/2012	1	1	1	1	1	1	1	1	1	1	1	1	1	1	1	1	1	1	1	1	1	1	1	1	1	1	1	1	1	1	1	1	1	1	1	0	1	1	1	1	1	1	1	1	1	1	1	1	1
1/21/2012	1	0	1	1	1	1	1	1	1	1	1	1	1	1	1	1	1	1	1	0	1	1	1	1	1	1	1	1	1	1	1	1	1	1	1	0	0	1	0	1	1	1	1	1	1	1	1	1	1
1/22/2012	1	1	1	1	1	1	1	1	1	1	1	1	1	1	1	1	1	1	2	1	1	1	1	1	1	1	1	1	1	1	1	1	1	1	1	0	1	1	1	1	1	1	1	1	1	1	1	1	1
1/23/2012	1	1	1	1	1	1	1	1	1	1	1	1	1	1	1	1	1	1	1	1	1	1	1	1	1	1	1	1	1	1	1	1	1	1	1	0	1	1	1	1	1	1	1	1	1	1	1	1	1
1/24/2012	1	0	1	1	1	1	1	1	1	1	1	1	1	1	1	1	1	1	1	0	1	1	1	1	1	1	1	1	1	1	1	1	1	1	1	0	0	1	0	1	1	1	1	1	1	1	1	1	1
1/25/2012	0	0	0	1	1	0	0	1	1	0	0	1	1	1	0	1	1	1	1	0	0	0	1	0	0	1	1	0	0	0	0	0	0	0	0	0	0	0	0	1	0	1	0	0	0	1	0	1	1
1/26/2012	1	1	1	1	1	1	1	1	1	1	1	1	1	1	1	1	1	1	1	1	1	1	1	1	1	1	1	1	1	1	1	1	1	1	1	0	0	1	1	1	1	1	1	1	1	1	1	1	1
1/27/2012	1	0	1	1	1	1	1	1	1	1	1	1	1	1	1	1	1	1	1	0	1	1	1	1	1	1	1	1	1	1	1	1	1	1	1	0	0	1	0	1	1	1	1	1	1	1	1	1	1
1/28/2012	0	0	1	1	1	0	1	1	1	1	1	1	1	1	1	1	1	1	1	0	0	1	1	1	1	1	1	0	0	1	1	1	0	1	1	0	0	0	0	1	0	1	0	1	1	1	1	1	1
1/29/2012	0	0	1	1	1	0	1	1	1	1	0	1	1	1	1	1	1	1	1	0	0	1	1	0	1	1	1	0	0	1	0	1	0	0	1	0	0	0	0	1	0	1	0	1	0	1	1	1	1
1/30/2012	0	0	1	1	1	0	1	1	1	1	1	1	1	1	1	1	1	1	1	0	0	1	1	1	1	1	1	0	0	1	1	1	0	1	1	0	0	0	0	1	0	1	1	1	1	1	1	1	1
1/31/2012	1	1	1	1	1	1	1	1	1	1	1	1	1	1	1	1	1	1	1	1	1	1	1	1	1	1	1	1	1	1	1	1	1	1	1	0	1	1	1	1	1	1	1	1	1	1	1	1	1
2/1/2012	0	0	1	1	1	0	1	1	1	1	1	1	1	1	1	1	1	1	1	0	0	1	1	1	1	1	1	0	0	1	1	1	0	1	1	0	0	0	0	1	0	1	0	1	1	1	1	1	1
2/2/2012	0	0	0	1	1	0	0	1	1	0	0	1	1	1	0	1	1	1	1	0	0	0	1	0	0	1	1	0	0	0	0	0	0	0	0	0	0	0	0	1	0	1	0	0	0	1	0	1	1
2/3/2012	0	0	1	1	1	0	1	1	1	1	0	1	1	1	1	1	1	1	1	0	0	1	1	0	1	1	1	0	0	1	0	1	0	0	1	0	0	0	0	1	0	1	0	1	0	1	1	1	1
2/4/2012	1	1	1	1	1	1	1	1	1	1	1	1	1	1	1	1	1	1	1	1	1	1	1	1	1	1	1	1	1	1	1	1	1	1	1	0	0	1	1	1	1	1	1	1	1	1	1	1	1
2/5/2012	0	0	1	1	1	0	1	1	1	1	0	1	1	1	1	1	1	1	1	0	0	1	1	0	1	1	1	0	0	1	0	1	0	0	1	0	0	0	0	1	0	1	0	1	0	1	1	1	1
2/6/2012	0	0	1	1	1	0	0	1	1	1	0	1	1	1	1	1	1	1	1	0	0	0	1	0	1	1	1	0	0	1	0	1	0	0	1	0	0	0	0	1	0	1	0	1	0	1	1	1	1
2/7/2012	1	0	1	1	1	1	1	1	1	1	1	1	1	1	1	1	1	1	1	0	1	1	1	1	1	1	1	1	1	1	1	1	1	1	1	0	0	1	0	1	1	1	1	1	1	1	1	1	1
2/8/2012	0	0	1	1	1	0	1	1	1	1	1	1	1	1	1	1	1	1	1	0	0	1	1	1	1	1	1	0	0	1	1	1	0	1	1	0	0	0	0	1	0	1	0	1	1	1	1	1	1
2/9/2012	0	0	1	1	1	0	0	1	1	1	0	1	1	1	1	1	1	1	1	0	0	0	1	0	1	1	1	0	0	1	0	1	0	0	1	0	0	0	0	1	0	1	0	1	0	1	1	1	1
2/10/2012	0	0	0	1	1	0	0	1	1	0	0	1	1	1	0	1	1	1	1	0	0	0	1	0	0	1	1	0	0	0	0	0	0	0	0	0	0	0	0	1	0	1	0	0	0	1	0	1	1
2/11/2012	0	0	1	1	1	0	1	1	1	1	1	1	1	1	1	1	1	1	1	0	0	1	1	1	1	1	1	0	0	1	1	1	0	1	1	0	0	0	0	1	0	1	0	1	1	1	1	1	1
2/12/2012	0	0	1	1	1	0	1	1	1	1	0	1	1	1	1	1	1	1	1	0	0	1	1	0	1	1	1	0	0	1	0	1	0	0	1	0	0	0	0	1	0	1	0	1	0	1	1	1	1
2/13/2012	0	0	1	1	1	0	1	1	1	1	1	1	1	1	1	1	1	1	1	0	0	1	1	1	1	1	1	0	0	1	1	1	0	1	1	0	0	0	0	1	0	1	0	1	1	1	1	1	1
2/14/2012	0	0	0	1	1	0	0	1	1	0	0	1	1	1	0	1	1	1	1	0	0	0	1	0	0	1	1	0	0	0	0	0	0	0	0	0	0	0	0	1	0	1	0	0	0	1	0	1	1
2/15/2012	1	1	1	1	1	1	1	1	1	1	1	1	1	1	1	1	1	1	1	1	1	1	1	1	1	1	1	1	1	1	1	1	1	1	1	0	0	1	1	1	1	1	1	1	1	1	1	1	1
2/16/2012	1	1	1	1	1	1	1	1	1	1	1	1	1	1	1	1	1	1	1	1	1	1	1	1	1	1	1	1	1	1	1	1	1	1	1	0	1	1	1	1	1	1	1	1	1	1	1	1	1
2/17/2012	1	0	1	1	1	1	1	1	1	1	1	1	1	1	1	1	1	1	1	0	1	1	1	1	1	1	1	1	1	1	1	1	1	1	1	0	0	1	0	1	1	1	1	1	1	1	1	1	1
2/18/2012	0	0	1	1	1	0	1	1	1	1	1	1	1	1	1	1	1	1	1	0	0	1	1	1	1	1	1	0	0	1	0	1	0	0	1	0	0	0	0	1	0	1	0	1	1	1	1	1	1
2/19/2012	0	0	1	1	1	0	0	1	1	1	0	1	1	1	1	1	1	1	1	0	0	0	1	0	1	1	1	0	0	1	0	1	0	0	1	0	0	0	0	1	0	1	0	1	0	1	1	1	1
2/20/2012	0	0	1	1	1	0	0	1	1	0	0	1	1	1	0	1	1	1	1	0	0	0	1	0	0	1	1	0	0	0	0	0	0	0	0	0	0	0	0	1	0	1	0	0	0	1	0	1	1
2/21/2012	0	0	1	1	1	0	1	1	1	1	1	1	1	1	1	1	1	1	1	0	0	1	1	1	1	1	1	0	0	1	1	1	0	1	1	0	0	0	0	1	0	1	0	1	1	1	1	1	1
2/22/2012	0	0	0	1	1	0	0	1	1	0	0	1	1	1	0	1	1	1	1	0	0	0	1	0	0	1	1	0	0	0	0	0	0	0	0	0	0	0	0	1	0	1	0	0	0	1	0	1	1
2/23/2012	1	0	1	1	1	1	1	1	1	1	1	1	1	1	1	1	1	1	1	0	1	1	1	1	1	1	1	1	1	1	1	1	1	1	1	0	0	1	0	1	1	1	1	1	1	1	1	1	1
2/24/2012	0	0	1	1	1	0	0	1	1	0	0	1	1	1	0	1	1	1	1	0	0	0	1	0	0	1	1	0	0	0	0	0	0	0	0	0	0	0	0	1	0	1	0	0	0	1	0	1	1
2/25/2012	0	0	0	1	1	0	0	1	1	0	0	1	1	1	0	1	1	1	1	0	0	0	1	0	0	1	1	0	0	0	0	0	0	0	0	0	0	0	0	1	0	1	0	0	0	1	0	1	1
2/26/2012	0	0	0	0	1	0	0	1	1	0	0	0	1	1	0	1	1	1	1	0	0	0	1	0	0	1	1	0	0	0	0	0	0	0	0	0	0	0	0	0	0	1	0	0	0	1	0	1	1
2/27/2012	0	0	1	1	1	0	1	1	1	1	1	1	1	1	1	1	1	1	1	0	0	1	1	1	1	1	1	0	0	1	1	1	0	1	1	0	0	0	0	1	0	1	0	1	1	1	1	1	1
2/28/2012	1	0	1	1	1	1	1	1	1	1	1	1	1	1	1	1	1	1	1	0	1	1	1	1	1	1	1	1	1	1	1	1	1	1	1	0	0	1	0	1	1	1	1	1	1	1	1	1	1
2/29/2012	1	1	1	1	1	1	1	1	1	1	1	1	1	1	1	1	1	1	1	1	1	1	1	1	1	1	1	1	1	1	1	1	1	1	1	0	1	1	1	1	1	1	1	1	1	1	1	1	1
3/1/2012	0	0	1	1	1	0	0	1	1	1	0	1	1	1	1	1	1	1	1	0	0	0	1	0	1	1	1	0	0	1	0	1	0	0	1	0	0	0	0	1	0	1	0	1	0	1	1	1	1
3/2/2012	1	0	1	1	1	1	1	1	1	1	1	1	1	1	1	1	1	1	1	0	1	1	1	1	1	1	1	1	1	1	1	1	1	1	1	0	0	1	0	1	1	1	1	1	1	1	1	1	1
3/3/2012	1	1	1	1	1	1	1	1	1	1	1	1	1	1	1	1	1	1	1	1	1	1	1	1	1	1	1	1	1	1	1	1	1	1	1	0	0	1	1	1	1	1	1	1	1	1	1	1	1
3/4/2012	1	1	1	1	1	1	1	1	1	1	1	1	1	1	1	1	1	1	1	1	1	1	1	1	1	1	1	1	1	1	1	1	1	1	1	0	1	1	1	1	1	1	1	1	1	1	1	1	1
3/5/2012	1	0	1	1	1	1	1	1	1	1	1	1	1	1	1	1	1	1	1	0	1	1	1	1	1	1	1	1	1	1	1	1	1	1	1	0	0	1	0	1	1	1	1	1	1	1	1	1	1
3/6/2012	1	1	1	1	1	1	1	1	1	1	1	1	1	1	1	1	1	1	1	1	1	1	1	1	1	1	1	1	1	1	1	1	1	1	1	0	1	1	1	1	1	1	1	1	1	1	1	1	1
3/7/2012	1	1	1	1	1	1	1	1	1	1	1	1	1	1	1	1	1	1	1	1	1	1	1	1	1	1	1	1	1	1	1	1	1	1	1	0	0	1	1	1	1	1	1	1	1	1	1	1	1
3/8/2012	0	0	1	1	1	0	1	1	1	1	1	1	1	1	1	1	1	1	1	0	0	1	1	1	1	1	1	0	0	1	1	1	0	1	1	0	0	0	0	1	0	1	0	1	1	1	1	1	1
3/9/2012	0	0	1	1	1	0	1	1	1	1	0	1	1	1	1	1	1	1	1	0	0	1	1	0	1	1	1	0	0	1	0	1	0	0	1	0	0	0	0	1	0	1	0	1	0	1	1	1	1
3/10/2012	1	1	1	1	1	1	1	1	1	1	1	1	1	1	1	1	1	1	1	1	1	1	1	1	1	1	1	1	1	1	1	1	1	1	1	0	1	1	1	1	1	1	1	1	1	1	1	1	1
3/11/2012	1	1	1	1	1	1	1	1	1	1	1	1	1	1	1	1	1	1	1	1	1	1	1	1	1	1	1	1	1	1	1	1	1	1	1	0	1	1	1	1	1	1	1	1	1	1	1	1	1
3/12/2012	1	0	1	1	1	1	1	1	1	1	1	1	1	1	1	1	1	1	1	0	1	1	1	1	1	1	1	1	1	1	1	1	1	1	1	0	0	1	0	1	1	1	1	1	1	1	1	1	1
3/13/2012	1	1	1	1	1	1	1	1	1	1	1	1	1	1	1	1	1	1	2	1	1	1	1	1	1	1	1	1	1	1	1	1	1	1	1	0	1	1	1	1	1	1	1	1	1	1	1	1	1
3/14/2012	1	1	2	2	2	1	1	2	3	1	1	2	2	2	1	2	2	2	3	1	1	1	2	1	1	2	2	1	1	1	1	1	1	1	1	0	1	1	1	2	1	2	1	1	1	2	1	2	2
3/15/2012	0	0	0	0	0	0	0	0	0	0	0	0	0	0	0	0	0	0	0	0	0	0	0	0	0	0	0	0	0	0	0	0	0	0	0	0	0	0	0	0	0	0	0	0	0	0	0	0	0
3/16/2012	1	1	1	1	1	1	1	1	1	1	1	1	1	1	1	1	1	1	1	1	1	1	1	1	1	1	1	1	1	1	1	1	1	1	1	0	1	1	1	1	1	1	1	1	1	1	1	1	1
3/17/2012	0	0	0	1	1	0	0	1	1	0	0	1	1	1	0	1	1	1	1	0	0	0	1	0	0	1	1	0	0	0	0	0	0	0	0	0	0	0	0	1	0	1	0	0	0	1	0	1	1
3/18/2012	1	1	1	1	1	1	1	1	1	1	1	1	1	1	1	1	1	1	1	1	1	1	1	1	1	1	1	1	1	1	1	1	1	1	1	0	0	1	1	1	1	1	1	1	1	1	1	1	1
3/19/2012	1	1	1	1	1	1	1	1	1	1	1	1	1	1	1	1	1	1	1	1	1	1	1	1	1	1	1	1	1	1	1	1	1	1	1	0	1	1	1	1	1	1	1	1	1	1	1	1	1
3/20/2012	1	1	1	1	2	1	1	1	2	1	1	1	1	2	1	1	2	2	2	1	1	1	1	1	1	1	2	1	1	1	1	1	1	1	1	0	1	1	1	1	1	1	1	1	1	1	1	1	2
3/21/2012	0	0	0	1	1	0	0	1	1	0	0	0	1	1	0	1	1	1	1	0	0	0	1	0	0	1	1	0	0	0	0	0	0	0	0	0	0	0	0	1	0	1	0	0	0	1	0	1	1
3/22/2012	1	1	1	1	1	1	1	1	2	1	1	1	1	1	1	1	1	1	2	1	1	1	1	1	1	1	1	1	1	1	1	1	1	1	1	0	1	1	1	1	1	1	1	1	1	1	1	1	1
3/23/2012	1	1	1	1	1	1	1	1	1	1	1	1	1	1	1	1	1	1	1	1	1	1	1	1	1	1	1	1	1	1	1	1	1	1	1	0	1	1	1	1	1	1	1	1	1	1	1	1	1
3/24/2012	1	1	1	1	1	1	1	1	1	1	1	1	1	1	1	1	1	1	1	1	1	1	1	1	1	1	1	1	1	1	1	1	1	1	1	0	1	1	1	1	1	1	1	1	1	1	1	1	1
3/25/2012	0	0	0	0	0	0	0	0	0	0	0	0	0	0	0	0	0	0	0	0	0	0	0	0	0	0	0	1	1	1	1	1	1	1	1	0	1	1	1	1	1	1	1	1	1	1	1	1	1
3/26/2012	2	2	2	2	3	2	2	3	4	2	2	2	3	3	2	2	3	3	4	2	2	2	3	2	2	2	3	1	1	1	1	1	1	1	1	0	1	1	1	1	1	2	1	1	1	1	1	1	2
3/27/2012	1	1	1	1	2	1	1	1	2	1	1	1	1	1	1	1	1	2	2	1	1	1	1	1	1	1	1	1	1	1	1	1	1	1	1	0	1	1	1	1	1	1	1	1	1	1	1	1	1
3/28/2012	1	1	1	1	2	1	1	2	2	1	1	1	1	2	1	1	2	2	2	1	1	1	2	1	1	1	2	1	1	1	1	1	1	1	1	0	1	1	1	1	1	1	1	1	1	1	1	1	2
3/29/2012	1	1	1	1	1	1	1	1	2	1	1	1	1	1	1	1	1	2	2	1	1	1	1	1	1	1	1	0	0	1	1	1	0	1	1	0	1	1	1	1	1	1	1	1	1	1	1	1	1
3/30/2012	1	1	1	1	1	1	1	1	2	1	1	1	1	1	1	1	1	1	2	1	1	1	1	1	1	1	1	1	1	1	1	1	1	1	1	0	1	1	1	1	1	1	1	1	1	1	1	1	1
3/31/2012	0	0	0	0	0	0	0	0	0	0	0	0	0	0	0	0	0	0	0	0	0	0	0	0	0	0	0	1	1	1	1	1	1	1	1	0	1	1	1	1	1	1	1	1	1	1	1	1	1
4/1/2012	2	1	2	2	2	2	2	2	3	2	2	2	2	3	2	2	3	3	3	1	2	2	2	2	2	2	3	1	1	1	1	1	1	1	1	0	1	1	1	1	1	1	1	1	1	1	1	1	2
4/2/2012	1	1	1	1	2	1	1	2	2	1	1	1	1	2	1	1	2	2	2	1	1	1	2	1	1	1	2	1	1	1	1	1	1	1	1	0	1	1	1	1	1	1	1	1	1	1	1	1	1
4/3/2012	1	1	1	1	1	1	1	1	2	1	1	1	1	1	1	1	1	2	2	1	1	1	1	1	1	1	1	1	1	1	1	1	1	1	1	0	1	1	1	1	1	1	1	1	1	1	1	1	1
4/4/2012	1	1	1	1	1	1	1	1	1	1	1	1	1	1	1	1	1	1	1	1	1	1	1	1	1	1	1	1	1	1	1	1	1	1	1	0	1	1	1	1	1	1	1	1	1	1	1	1	1
4/5/2012	1	1	1	1	1	1	1	1	1	1	1	1	1	1	1	1	1	1	1	1	1	1	1	1	1	1	1	1	1	1	1	1	1	1	1	0	1	1	1	1	1	1	1	1	1	1	1	1	1
4/6/2012	0	0	0	0	0	0	0	0	1	0	0	0	0	0	0	0	0	0	1	0	0	0	0	0	0	0	0	1	1	1	1	1	1	1	1	0	1	1	1	1	1	1	1	1	1	1	1	1	1
4/7/2012	1	1	1	1	1	1	1	1	2	1	1	1	1	2	1	1	2	2	2	1	1	1	1	1	1	1	2	0	0	1	1	1	0	1	1	0	0	0	0	1	0	1	0	1	1	1	1	1	1
4/8/2012	1	1	1	1	1	1	1	1	2	1	1	1	1	1	1	1	1	2	2	1	1	1	1	1	1	1	1	1	1	1	1	1	1	1	1	0	1	1	1	1	1	1	1	1	1	1	1	1	1
4/9/2012	1	1	1	1	1	1	1	1	2	1	1	1	1	1	1	1	1	2	2	1	1	1	1	1	1	1	1	1	1	1	1	1	1	1	1	0	1	1	1	1	1	1	1	1	1	1	1	1	1
4/10/2012	1	1	1	1	1	1	1	1	1	1	1	1	1	1	1	1	1	2	2	1	1	1	1	1	1	1	1	1	1	2	1	2	1	1	2	0	1	1	1	1	1	1	1	1	1	1	1	1	1
4/11/2012	0	0	0	0	1	0	0	1	1	0	0	0	1	1	0	1	1	1	1	0	0	0	1	0	0	1	1	1	1	1	1	1	1	1	1	0	1	1	1	1	1	1	1	1	1	1	1	1	1
4/12/2012	0	0	0	0	0	0	0	0	1	0	0	0	0	1	0	0	1	1	1	0	0	0	0	0	0	0	1	1	1	1	1	1	1	1	1	0	1	1	1	1	1	1	1	1	1	1	1	1	1
4/13/2012	0	0	0	0	0	0	0	0	0	0	0	0	0	0	0	0	0	0	0	0	0	0	0	0	0	0	0	1	1	1	1	1	1	1	1	0	0	0	0	0	0	0	0	0	0	0	0	0	0
4/14/2012	0	0	0	0	0	0	0	0	0	0	0	0	0	0	0	0	0	0	0	0	0	0	0	0	0	0	0	1	1	1	1	1	1	1	1	0	0	0	0	0	0	0	0	0	0	0	0	0	0
4/15/2012	1	1	1	1	1	1	1	1	1	1	1	1	1	1	1	1	1	1	1	1	1	1	1	1	1	1	1	1	1	1	1	1	1	1	1	0	1	1	1	1	1	1	1	1	1	1	1	1	1
4/16/2012	1	1	1	1	1	1	1	1	2	1	1	1	1	1	1	1	1	2	2	1	1	1	1	1	1	1	1	1	1	1	1	1	1	1	1	0	1	1	1	1	1	2	1	1	1	1	1	1	2
4/17/2012	0	0	0	1	1	0	0	1	1	0	0	1	1	1	0	1	1	1	1	0	0	0	1	0	0	1	1	1	1	1	1	1	1	1	1	0	0	1	0	1	1	1	1	1	1	1	1	1	1
4/18/2012	0	0	0	0	0	0	0	0	0	0	0	0	0	0	0	0	0	0	0	0	0	0	0	0	0	0	0	0	0	0	0	0	0	0	0	0	0	0	0	0	0	0	0	0	0	0	0	0	0
4/19/2012	0	0	0	0	1	0	0	1	1	0	0	0	1	1	0	1	1	1	1	0	0	0	1	0	0	1	1	2	2	2	2	2	2	2	2	0	1	1	1	1	1	1	1	1	1	1	1	1	1
4/20/2012	0	0	0	1	1	0	0	1	1	1	0	1	1	1	1	1	1	1	1	0	0	0	1	0	1	1	1	1	1	1	1	1	1	1	1	0	1	1	1	1	1	1	1	1	1	1	1	1	1
4/21/2012	0	0	0	1	1	0	0	1	1	0	0	1	1	1	0	1	1	1	1	0	0	0	1	0	0	1	1	1	1	1	1	1	1	1	1	0	1	1	1	1	1	1	1	1	1	1	1	1	1
4/22/2012	0	0	0	0	0	0	0	0	0	0	0	0	0	0	0	0	0	0	1	0	0	0	0	0	0	0	0	1	1	1	1	1	1	1	1	0	0	0	0	1	0	1	0	0	0	1	0	1	1
4/23/2012	0	0	0	0	0	0	0	0	0	0	0	0	0	0	0	0	0	0	0	0	0	0	0	0	0	0	0	1	1	1	1	1	1	1	1	0	0	0	0	1	0	1	0	0	0	1	0	1	1
4/24/2012	0	0	0	0	0	0	0	0	0	0	0	0	0	0	0	0	0	0	0	0	0	0	0	0	0	0	0	0	0	0	0	0	0	0	0	0	0	0	0	0	0	0	0	0	0	0	0	0	0
4/25/2012	1	1	1	1	1	1	1	1	1	1	1	1	1	1	1	1	1	1	1	1	1	1	1	1	1	1	1	1	1	1	1	1	1	1	1	0	1	1	1	1	1	1	1	1	1	1	1	1	1
4/26/2012	1	1	1	1	1	1	1	1	2	1	1	1	1	1	1	1	1	1	1	1	1	1	1	1	1	1	1	1	1	1	1	1	1	1	1	0	1	1	1	1	1	1	1	1	1	1	1	1	1
4/27/2012	1	1	1	1	1	1	1	1	1	1	1	1	1	1	1	1	1	1	1	1	1	1	1	1	1	1	1	1	1	1	1	1	1	1	1	0	1	1	1	1	1	1	1	1	1	1	1	1	1
4/28/2012	0	0	0	1	1	0	0	1	1	0	0	1	1	1	0	1	1	1	1	0	0	0	1	0	0	1	1	1	1	1	1	1	1	1	1	0	1	1	1	1	1	1	1	1	1	1	1	1	1
4/29/2012	1	1	1	2	2	1	1	2	2	1	1	1	1	2	1	1	2	2	2	1	1	1	2	1	1	1	2	1	1	1	1	1	1	1	1	0	1	1	1	2	1	2	1	1	1	2	1	2	2
4/30/2012	2	2	2	3	3	2	2	3	4	2	2	2	2	3	2	2	3	3	4	2	2	2	3	2	2	2	3	3	3	3	3	3	3	3	3	0	2	2	2	3	2	3	2	2	2	3	2	2	3
5/1/2012	1	1	1	2	2	1	1	2	3	1	1	1	2	2	1	2	2	2	3	1	1	1	2	1	1	2	2	2	2	2	2	2	2	2	2	0	2	2	2	2	2	3	1	2	2	2	2	2	3
5/2/2012	2	2	2	3	3	2	2	3	4	2	2	2	3	3	2	2	3	3	4	2	2	2	3	2	2	2	3	2	2	2	2	2	2	2	2	0	2	2	2	3	2	3	2	2	2	3	2	2	3
5/3/2012	1	1	2	2	2	1	2	2	3	1	1	1	2	2	1	2	2	2	3	1	1	2	2	1	1	2	2	1	1	1	1	1	1	1	1	0	1	1	1	2	1	2	1	1	1	2	1	2	2
5/4/2012	1	1	1	1	1	1	1	1	1	1	1	1	1	1	1	1	1	1	1	1	1	1	1	1	1	1	1	1	1	1	1	1	1	1	1	0	1	1	1	1	1	1	1	1	1	1	1	1	1
5/5/2012	1	1	1	1	2	1	1	2	2	1	1	1	1	2	1	1	2	2	2	1	1	1	2	1	1	1	2	2	2	2	2	2	2	2	2	0	1	1	1	2	1	2	1	1	1	2	1	2	2
5/6/2012	1	1	1	1	1	1	1	1	2	1	1	1	1	1	1	1	1	2	2	1	1	1	1	1	1	1	1	1	1	2	1	2	1	1	2	0	1	1	1	2	1	2	1	1	1	2	1	1	2
5/7/2012	2	2	2	3	3	2	2	3	4	2	2	2	3	3	2	2	3	3	4	2	2	2	3	2	2	2	3	2	2	2	2	2	2	2	2	0	2	2	2	3	2	3	2	2	2	2	2	2	3
5/8/2012	2	2	2	3	3	2	2	3	4	2	2	2	2	3	2	2	3	3	4	2	2	2	3	2	2	2	3	2	2	2	2	2	2	2	2	0	2	2	2	3	2	3	2	2	2	2	2	2	3
5/9/2012	1	1	1	1	1	1	1	1	2	1	1	1	1	1	1	1	1	2	2	1	1	1	1	1	1	1	1	1	1	1	1	1	1	1	1	0	1	1	1	1	1	2	1	1	1	1	1	1	2
5/10/2012	2	2	2	2	3	2	2	3	3	2	1	2	2	2	2	2	2	3	3	2	2	2	3	1	2	2	2	2	2	2	2	2	2	2	2	0	1	2	1	2	2	2	1	2	1	2	2	2	3
5/11/2012	1	1	1	2	2	1	1	2	2	1	1	1	2	2	1	1	2	2	2	1	1	1	2	1	1	1	2	1	1	1	1	1	1	1	1	0	1	1	1	2	1	2	1	1	1	2	1	1	2
5/12/2012	1	1	1	2	2	1	1	2	3	1	1	1	2	2	1	2	2	2	3	1	1	1	2	1	1	2	2	1	1	1	1	1	1	1	1	0	1	1	1	2	1	2	1	1	1	2	1	2	2
5/13/2012	0	0	0	0	0	0	0	0	0	0	0	0	0	0	0	0	0	0	0	0	0	0	0	0	0	0	0	0	0	0	0	0	0	0	0	0	0	0	0	0	0	0	0	0	0	0	0	0	0
5/14/2012	2	2	3	3	3	2	2	3	5	2	2	3	3	3	2	3	3	4	5	2	2	2	3	2	2	3	3	3	3	3	3	3	3	3	3	0	2	2	2	3	2	4	2	2	2	3	2	3	4
5/15/2012	2	2	2	3	3	2	2	3	4	2	2	2	3	3	2	3	3	4	4	2	2	2	3	2	2	3	3	2	2	2	2	2	2	2	2	0	2	2	2	3	2	3	2	2	2	3	2	3	4
5/16/2012	1	1	2	2	2	1	1	2	3	1	1	2	2	2	1	2	2	2	3	1	1	1	2	1	1	2	2	2	2	2	2	2	2	2	2	0	1	1	1	2	1	2	1	1	1	2	1	2	3
5/17/2012	1	1	1	1	1	1	1	1	2	1	1	1	1	2	1	1	2	2	2	1	1	1	1	1	1	1	2	1	1	1	1	1	1	1	1	0	1	1	1	1	1	1	1	1	1	1	1	1	2
5/18/2012	1	1	2	2	2	1	2	2	3	1	1	1	2	2	1	2	2	2	3	1	1	2	2	1	1	2	2	1	1	1	1	1	1	1	1	0	1	1	1	2	1	2	1	1	1	1	1	1	2
5/19/2012	3	3	3	4	4	3	3	4	6	3	3	3	4	4	3	4	4	5	6	3	3	3	4	3	3	4	4	3	3	3	3	3	3	3	3	0	2	3	2	4	3	4	2	3	3	4	3	3	5
5/20/2012	2	2	2	2	3	2	2	3	3	2	2	2	2	3	2	2	3	3	4	2	2	2	3	2	2	2	3	2	2	2	2	2	2	2	2	0	2	2	2	2	2	3	2	2	2	2	2	2	3
5/21/2012	1	1	1	1	1	1	1	1	2	1	1	1	1	1	1	1	1	2	2	1	1	1	1	1	1	1	1	1	1	1	1	1	1	1	1	0	1	1	1	1	1	1	1	1	1	1	1	1	2
5/22/2012	1	1	2	2	2	1	2	2	3	1	1	2	2	2	1	2	2	3	3	1	1	2	2	1	1	2	2	1	1	1	1	1	1	1	1	0	1	1	1	2	1	2	1	1	1	2	1	2	2
5/23/2012	2	2	2	2	3	2	2	3	4	2	2	2	2	2	2	2	2	3	3	2	2	2	3	2	2	2	2	2	2	2	1	2	2	1	2	0	1	2	2	2	2	2	1	2	1	2	2	2	3
5/24/2012	2	2	2	2	3	2	2	3	4	2	2	2	3	3	2	2	3	3	4	2	2	2	3	2	2	2	3	2	2	2	2	2	2	2	2	0	2	2	2	2	2	3	2	2	2	3	2	2	3
5/25/2012	1	1	1	2	2	1	1	2	2	1	1	2	2	2	1	2	2	2	3	1	1	1	2	1	1	2	2	1	1	2	1	2	1	1	2	0	1	1	1	2	1	2	1	1	1	2	1	2	2
5/26/2012	2	2	3	3	4	2	3	4	5	2	2	3	3	4	2	3	4	4	5	2	2	3	4	2	2	3	4	2	2	2	2	2	2	2	2	0	2	2	2	3	2	3	2	2	2	3	2	3	4
5/27/2012	3	3	3	4	5	3	3	5	6	3	3	3	4	4	3	4	4	5	6	3	3	3	5	3	3	4	4	3	3	3	3	3	3	3	3	0	3	3	3	4	3	4	2	3	3	4	3	3	5
5/28/2012	2	2	2	3	3	2	2	3	4	2	2	2	3	3	2	2	3	3	4	2	2	2	3	2	2	2	3	2	2	2	2	2	2	2	2	0	2	2	2	3	2	3	2	2	2	3	2	2	3
5/29/2012	2	2	2	2	3	2	2	3	3	2	2	2	2	3	2	2	3	3	4	2	2	2	3	2	2	2	3	2	2	2	2	2	2	2	2	0	1	2	2	2	2	3	2	2	2	2	2	2	3
5/30/2012	1	1	1	1	2	1	1	1	2	1	1	1	1	2	1	1	2	2	2	1	1	1	1	1	1	1	2	1	1	1	1	1	1	1	1	0	1	1	1	1	1	1	1	1	1	1	1	1	2
5/31/2012	3	3	3	4	5	3	3	5	6	3	3	3	4	4	3	4	4	5	6	3	3	3	5	3	3	4	4	3	3	3	2	3	3	2	3	0	3	3	3	4	3	4	2	3	3	4	3	3	5
6/1/2012	3	3	3	4	5	3	3	5	6	3	3	3	4	4	3	4	4	5	6	3	3	3	5	3	3	4	4	3	3	3	3	3	3	3	3	1	3	3	3	4	3	4	3	3	3	4	3	4	5
6/2/2012	2	2	2	2	3	2	2	2	3	2	2	2	2	3	2	2	3	3	3	2	2	2	2	2	2	2	3	2	2	2	2	2	2	2	2	0	1	2	1	2	2	2	1	2	2	2	2	2	3
6/3/2012	1	1	1	2	2	1	1	2	3	1	1	2	2	2	1	2	2	2	3	1	1	1	2	1	1	2	2	1	1	1	1	1	1	1	1	0	1	1	1	2	1	2	1	1	1	2	1	2	2
6/4/2012	2	2	3	3	4	2	3	4	5	2	2	3	3	4	2	3	4	4	5	2	2	3	4	2	2	3	4	2	2	2	2	2	2	2	2	0	2	2	2	3	2	4	2	2	2	3	2	3	4
6/5/2012	4	3	4	5	6	4	4	6	8	4	3	4	5	5	4	5	5	6	7	3	4	4	6	3	4	5	5	3	3	3	3	3	3	3	3	1	3	3	3	5	3	5	3	4	3	5	4	4	6
6/6/2012	2	2	3	3	4	2	3	4	5	3	2	3	3	4	3	3	4	5	5	2	2	3	4	2	3	3	4	2	2	2	2	2	2	2	2	1	2	2	2	3	2	4	2	3	2	3	3	3	4
6/7/2012	2	1	2	2	2	2	2	2	3	2	2	2	2	3	2	2	3	3	3	1	2	2	2	2	2	2	3	1	1	2	2	2	1	2	2	0	1	2	1	2	2	2	2	2	2	2	2	2	3
6/8/2012	3	3	4	4	5	3	4	5	7	3	3	3	4	5	3	4	5	5	6	3	3	4	5	3	3	4	5	3	3	3	3	3	3	3	3	0	3	3	3	4	3	5	3	3	3	4	3	4	5
6/9/2012	3	3	4	5	5	3	4	5	7	3	3	4	5	5	3	4	5	6	7	3	3	4	5	3	3	4	5	3	3	3	3	3	3	3	3	1	3	3	3	5	3	5	3	3	3	4	3	4	6
6/10/2012	4	4	5	6	7	4	5	6	9	5	4	5	6	7	5	6	7	8	9	4	4	5	6	4	5	6	7	4	4	4	4	4	4	4	4	1	4	4	4	5	4	6	4	4	4	6	4	6	8
6/11/2012	5	4	5	6	7	5	5	7	10	4	4	5	6	6	4	5	6	8	9	4	5	5	7	4	4	5	6	5	5	4	4	4	5	4	4	1	4	5	4	6	5	7	4	4	4	6	4	5	8
6/12/2012	0	0	0	0	0	0	0	0	1	0	0	0	0	0	0	0	0	0	1	0	0	0	0	0	0	0	0	0	0	0	0	0	0	0	0	0	0	0	0	0	0	0	0	0	0	0	0	0	0
6/13/2012	4	4	4	5	6	4	4	6	8	4	4	4	5	6	4	5	6	7	8	4	4	4	6	4	4	5	6	4	4	4	3	4	4	3	4	1	3	4	4	5	4	6	3	4	4	5	4	5	7
6/14/2012	3	3	3	4	5	3	3	5	6	3	3	4	4	5	3	4	5	5	6	3	3	3	5	3	3	4	5	3	3	3	3	3	3	3	3	1	3	3	3	4	3	5	3	3	3	4	3	4	5
6/15/2012	8	8	9	11	13	8	9	12	17	8	8	9	11	12	8	10	12	14	16	8	8	9	12	8	8	10	12	8	8	8	7	8	8	7	8	1	7	8	7	11	8	12	7	8	8	11	8	10	14
6/16/2012	3	3	4	5	5	3	4	5	7	3	3	3	4	5	3	4	5	5	6	3	3	4	5	3	3	4	5	3	3	3	3	3	3	3	3	0	3	3	3	4	3	5	3	3	3	4	3	4	5
6/17/2012	0	0	0	0	0	0	0	0	0	0	0	0	0	0	0	0	0	0	0	0	0	0	0	0	0	0	0	3	3	3	3	3	3	3	3	1	0	0	0	0	0	0	0	0	0	0	0	0	0
6/18/2012	4	3	4	5	6	4	4	6	8	4	3	4	5	6	4	5	6	6	7	3	4	4	6	3	4	5	6	0	0	0	0	0	0	0	0	0	3	3	3	5	3	5	3	3	3	5	3	4	6
6/19/2012	5	5	6	8	9	5	6	9	12	5	5	6	7	8	5	7	8	9	11	5	5	6	9	5	5	7	8	3	3	4	3	4	3	3	4	1	5	5	5	7	5	8	4	5	5	6	5	6	9
6/20/2012	15	15	18	21	24	15	17	24	32	15	14	17	20	22	15	19	22	26	30	15	15	17	24	14	15	19	22	10	10	11	10	11	10	10	11	2	13	14	13	19	14	22	12	14	13	18	14	17	24
6/21/2012	2	2	2	2	3	2	2	3	4	2	2	2	2	2	2	2	2	3	3	2	2	2	3	2	2	2	2	6	6	6	5	6	6	5	6	1	2	2	2	3	2	4	2	2	2	3	2	3	4
6/22/2012	4	4	5	6	7	4	5	6	9	4	4	5	5	6	4	5	6	7	8	4	4	5	6	4	4	5	6	3	3	3	3	3	3	3	3	0	4	4	4	6	4	6	3	4	4	5	4	5	7
6/23/2012	6	5	7	8	9	6	6	9	12	5	5	6	7	8	5	7	8	9	11	5	6	6	9	5	5	7	8	0	0	0	0	0	0	0	0	1	4	5	5	7	5	8	4	5	4	6	5	6	8
6/24/2012	13	13	16	18	21	13	15	21	28	13	12	15	17	20	13	17	20	23	26	13	13	15	21	12	13	17	20	12	12	13	12	13	12	12	13	2	10	11	11	15	11	17	10	11	11	15	11	14	20
6/25/2012	3	3	3	4	5	3	3	5	6	3	3	3	4	4	3	3	4	5	6	3	3	3	5	3	3	3	4	9	9	8	8	8	9	8	8	1	4	4	4	6	4	6	3	4	4	5	4	5	7
6/26/2012	4	4	4	5	6	4	4	6	8	4	4	4	5	6	4	5	6	7	8	4	4	4	6	4	4	5	6	4	4	4	4	4	4	4	4	0	4	4	4	5	4	6	3	4	4	5	4	5	7
6/27/2012	6	6	7	8	9	6	7	9	12	6	5	6	7	8	6	7	8	10	11	6	6	7	9	5	6	7	8	3	3	2	2	2	3	2	2	1	5	6	5	8	6	9	5	6	5	7	6	7	10
6/28/2012	11	10	13	15	18	11	12	17	23	12	11	13	15	17	12	14	17	20	23	10	11	12	17	11	12	14	17	14	14	14	13	14	14	13	14	1	8	9	9	12	9	14	9	10	9	13	10	12	17
6/29/2012	3	3	3	4	5	3	3	4	6	3	3	3	4	5	3	4	5	5	6	3	3	3	5	3	3	4	5	9	9	8	8	8	9	8	8	1	3	3	3	4	3	5	3	3	3	4	3	4	6
6/30/2012	4	4	4	5	6	4	4	6	8	4	4	4	5	6	4	5	6	7	8	4	4	4	6	4	4	5	6	5	5	5	4	5	5	4	5	1	4	5	4	6	5	7	4	5	4	6	5	6	8
7/1/2012	4	4	5	6	7	4	5	7	10	5	4	5	6	7	5	6	7	8	9	4	4	5	7	4	5	6	7	3	3	2	2	2	3	2	2	1	5	5	5	7	5	8	4	5	5	7	5	6	9
7/2/2012	6	6	7	8	10	6	7	9	13	7	7	8	9	11	7	9	11	12	14	6	6	7	9	7	7	9	11	11	11	11	10	11	11	10	11	1	4	5	5	7	5	8	5	6	5	8	6	7	10
7/3/2012	3	3	4	4	5	3	4	5	7	3	3	4	4	5	3	4	5	6	7	3	3	4	5	3	3	4	5	8	8	8	8	8	8	8	8	1	4	4	4	5	4	6	4	4	4	5	4	5	7
7/4/2012	3	3	4	4	5	3	4	5	7	4	3	4	4	5	3	4	5	6	7	3	3	4	5	3	3	4	5	6	5	6	5	5	5	5	5	1	4	4	4	6	4	7	4	5	4	6	4	6	8
7/5/2012	3	2	3	3	4	2	3	4	6	3	3	3	4	5	3	4	4	5	6	2	2	3	4	3	3	4	5	2	2	2	2	2	2	2	2	1	3	3	3	4	3	4	3	3	3	4	3	4	6
7/6/2012	5	4	5	6	8	4	5	7	10	6	5	6	7	9	5	7	8	9	11	4	4	5	7	5	5	7	9	9	9	10	9	9	9	9	9	1	4	5	4	6	4	7	5	5	5	7	5	6	9
7/7/2012	3	3	3	4	5	3	3	4	7	3	3	4	4	5	3	4	5	6	7	3	3	3	5	3	3	4	5	7	7	8	7	7	7	7	7	1	4	4	4	6	4	6	4	4	4	6	4	5	7
7/8/2012	0	0	0	0	0	0	0	0	1	0	0	0	0	0	0	0	0	0	1	0	0	0	0	0	0	0	0	1	0	1	0	1	0	1	1	0	0	0	0	0	0	0	0	0	0	0	0	0	1
7/9/2012	4	4	5	6	7	4	4	6	10	5	4	5	6	8	4	6	7	8	10	4	4	4	7	5	4	6	8	6	6	7	5	6	6	6	6	1	6	6	5	8	5	9	6	7	5	8	6	7	11
7/10/2012	3	2	3	4	5	2	3	4	7	4	3	4	5	6	3	4	5	6	8	3	2	3	5	3	3	4	6	6	5	7	5	6	5	6	6	1	3	4	3	5	3	5	3	4	3	5	4	4	7
7/11/2012	0	0	0	0	0	0	0	0	0	0	0	0	0	0	0	0	0	0	0	0	0	0	0	0	0	0	0	0	0	0	0	0	0	0	0	0	0	0	0	0	0	0	0	0	0	0	0	0	0
7/12/2012	1	1	1	2	2	1	1	2	3	2	1	2	2	2	1	2	2	3	3	1	1	1	2	1	1	2	2	3	2	4	3	3	2	3	3	0	2	2	1	2	1	2	2	2	2	3	2	2	3
7/13/2012	1	1	1	2	2	1	1	2	3	1	1	1	1	2	1	1	2	2	2	1	1	1	2	1	1	1	2	2	1	2	1	1	1	1	1	0	2	2	1	3	1	3	2	2	1	2	1	2	3
7/14/2012	3	2	3	3	4	2	2	3	6	3	2	3	4	5	2	3	4	5	6	2	2	3	4	3	3	4	5	4	3	5	3	3	3	4	4	0	4	4	3	6	3	6	4	5	3	6	4	5	8
7/15/2012	2	1	2	2	3	1	2	2	4	3	2	2	3	4	2	3	3	4	5	2	1	2	3	2	2	3	4	3	3	5	3	4	3	4	4	0	3	3	2	4	2	4	3	4	2	4	2	3	6
7/16/2012	1	1	1	2	2	1	1	2	3	1	1	1	2	2	1	1	2	2	3	1	1	1	2	1	1	1	2	2	1	2	1	1	1	1	1	0	2	2	2	3	1	3	2	2	2	3	2	2	4
7/17/2012	1	1	1	2	2	1	1	2	3	2	1	2	2	3	1	2	2	3	4	1	1	1	3	2	1	2	3	3	2	4	3	3	2	3	3	0	2	3	2	4	2	4	2	3	2	4	2	3	5
7/18/2012	1	1	1	1	1	0	1	1	2	1	1	1	1	1	1	1	1	1	2	1	1	1	1	1	1	1	1	1	1	1	1	1	1	1	1	0	1	1	1	2	1	2	1	2	1	2	1	1	2
7/19/2012	1	1	1	1	1	1	1	1	2	1	1	1	1	2	1	1	1	2	2	1	1	1	1	1	1	1	2	1	1	2	1	1	1	2	1	0	1	2	1	2	1	2	2	2	1	2	1	2	3
7/20/2012	1	1	1	1	2	1	1	1	3	2	1	1	2	2	1	1	2	2	3	1	1	1	2	1	1	2	2	2	1	3	2	2	2	2	2	0	2	2	2	3	1	3	2	3	2	3	2	2	4
7/21/2012	1	1	1	1	2	1	1	1	2	1	1	1	1	2	1	1	1	2	2	1	1	1	2	1	1	1	2	2	1	2	1	1	1	2	1	0	2	2	1	3	1	3	2	2	1	3	1	2	4
7/22/2012	1	0	1	1	1	0	0	1	1	1	1	1	1	1	1	1	1	1	2	1	1	1	1	1	1	1	1	1	1	2	1	1	1	1	1	0	1	2	1	2	1	2	1	2	1	2	1	2	3
7/23/2012	1	1	1	1	1	0	1	1	2	1	1	1	1	1	1	1	1	1	2	1	1	1	1	1	1	1	1	1	1	2	1	1	1	1	1	0	2	2	2	3	2	3	2	3	2	3	2	2	4
7/24/2012	0	0	0	1	1	0	0	1	1	1	0	1	1	1	0	1	1	1	1	0	0	0	1	1	0	1	1	1	0	1	1	1	1	1	1	0	1	2	1	2	1	2	2	2	1	2	1	2	3
7/25/2012	0	0	0	0	0	0	0	0	0	0	0	0	0	0	0	0	0	1	1	0	0	0	0	0	0	0	1	0	0	1	0	0	0	1	0	0	1	1	1	1	1	1	1	1	1	1	1	1	2
7/26/2012	0	0	0	0	0	0	0	0	0	0	0	0	0	0	0	0	0	0	0	0	0	0	0	0	0	0	0	0	0	0	0	0	0	0	0	0	1	1	0	1	0	1	1	1	1	1	1	1	1
7/27/2012	1	1	1	1	1	1	1	1	2	1	1	1	1	2	1	1	1	2	2	1	1	1	1	1	1	1	2	1	1	2	1	1	1	2	1	0	2	2	1	2	1	2	2	2	1	2	1	2	3
7/28/2012	1	1	1	1	2	1	1	1	2	1	1	1	1	2	1	1	1	2	2	1	1	1	2	1	1	1	2	2	1	2	1	1	1	2	1	0	2	2	2	3	2	3	2	3	2	3	2	2	4
7/29/2012	1	1	1	1	1	1	1	1	1	1	1	1	1	1	1	1	1	1	2	1	1	1	1	1	1	1	1	1	1	1	1	1	1	1	1	0	1	2	1	2	1	2	2	2	1	2	1	2	3
7/30/2012	1	1	1	1	2	1	1	1	2	1	1	1	1	2	1	1	2	2	2	1	1	1	2	1	1	1	2	2	1	2	1	1	1	2	2	0	2	2	2	3	2	3	2	3	2	3	2	2	4
7/31/2012	1	1	1	1	1	1	1	1	1	1	1	1	1	1	1	1	1	1	1	1	1	1	1	1	1	1	1	1	1	1	1	1	1	1	1	0	1	2	1	2	1	2	1	2	1	2	1	2	3
8/1/2012	1	0	1	1	1	0	1	1	1	1	1	1	1	1	1	1	1	1	1	1	0	1	1	1	1	1	1	1	1	1	1	1	1	1	1	0	1	1	1	2	1	2	1	1	1	2	1	1	2
8/2/2012	1	1	1	1	2	1	1	1	2	1	1	1	1	2	1	1	1	2	2	1	1	1	2	1	1	1	2	1	1	2	1	1	1	1	1	0	2	2	2	2	2	3	2	2	2	2	2	2	3
8/3/2012	1	1	1	1	1	1	1	1	2	1	1	1	1	1	1	1	1	1	1	1	1	1	1	1	1	1	1	1	1	1	1	1	1	1	1	0	1	1	1	2	1	2	1	1	1	2	1	1	2
8/4/2012	1	1	1	1	1	1	1	1	2	1	1	1	1	1	1	1	1	1	2	1	1	1	1	1	1	1	1	1	1	1	1	1	1	1	1	0	1	1	1	2	1	2	1	1	1	2	1	2	2
8/5/2012	1	1	1	1	1	1	1	1	1	1	1	1	1	1	1	1	1	1	1	1	1	1	1	1	1	1	1	1	1	1	1	1	1	1	1	0	1	1	1	2	1	2	1	1	1	2	1	2	2
8/6/2012	0	0	0	1	1	0	0	1	1	0	0	0	1	1	0	1	1	1	1	0	0	0	1	0	0	1	1	0	0	1	0	0	0	0	0	0	1	1	1	1	1	1	1	1	1	1	1	1	1
8/7/2012	1	1	1	1	1	1	1	1	1	1	1	1	1	1	1	1	1	1	1	1	1	1	1	1	1	1	1	1	1	1	1	1	1	1	1	0	1	1	1	1	1	2	1	1	1	1	1	1	2
8/8/2012	2	2	2	2	3	2	2	2	3	1	1	2	2	2	1	2	2	2	3	2	2	2	3	1	1	2	2	2	2	2	1	1	2	2	2	0	2	2	2	3	2	3	2	2	2	3	2	2	4
8/9/2012	1	1	2	2	2	1	2	2	3	1	1	1	2	2	1	2	2	2	3	1	1	2	2	1	1	2	2	2	1	2	1	1	1	1	1	0	2	2	2	2	2	3	2	2	2	2	2	2	3
8/10/2012	1	1	1	2	2	1	1	2	3	1	1	1	2	2	1	2	2	2	3	1	1	1	2	1	1	2	2	1	1	2	1	1	1	1	1	0	2	2	2	3	2	3	2	2	2	3	2	2	4
8/11/2012	1	1	1	2	2	1	1	2	3	1	1	1	2	2	1	2	2	2	3	1	1	1	2	1	1	2	2	1	1	2	1	1	1	1	1	0	2	2	2	3	2	3	2	2	2	3	2	3	4
8/12/2012	1	1	1	1	1	1	1	1	2	1	1	1	1	1	1	1	1	1	2	1	1	1	1	1	1	1	1	1	1	1	1	1	1	1	1	0	1	1	1	2	1	2	1	1	1	2	1	1	2
8/13/2012	1	1	2	2	2	1	2	2	3	1	1	1	2	2	1	2	2	2	2	1	1	2	2	1	1	2	2	1	1	1	1	1	1	1	1	0	1	1	1	2	1	2	1	2	1	2	1	2	3
8/14/2012	1	1	1	1	1	1	1	1	2	1	1	1	1	1	1	1	1	2	2	1	1	1	1	1	1	1	1	1	1	1	1	1	1	1	1	0	1	1	1	1	1	2	1	1	1	2	1	1	2
8/15/2012	1	1	2	2	2	1	2	2	3	1	1	2	2	2	1	2	2	2	3	1	1	2	2	1	1	2	2	1	1	2	1	1	1	1	1	0	2	2	2	3	2	3	2	2	2	3	2	2	3
8/16/2012	1	1	2	2	2	1	2	2	3	1	1	2	2	2	1	2	2	2	3	1	1	2	2	1	1	2	2	1	1	2	1	1	1	1	1	0	2	2	2	2	2	3	1	2	2	2	2	2	3
8/17/2012	1	1	1	2	2	1	1	2	2	1	1	1	1	2	1	1	2	2	2	1	1	1	2	1	1	1	2	1	1	1	1	1	1	1	1	0	1	1	1	2	1	2	1	1	1	2	1	2	2
8/18/2012	1	1	2	2	2	1	2	2	3	1	1	2	2	2	1	2	2	2	3	1	1	2	2	1	1	2	2	1	1	1	1	1	1	1	1	0	2	2	2	2	2	3	2	2	2	2	2	2	3
8/19/2012	1	1	1	1	1	1	1	1	2	1	1	1	1	1	1	1	1	2	2	1	1	1	1	1	1	1	1	1	1	1	1	1	1	1	1	0	1	1	1	2	1	2	1	1	1	2	1	1	2
8/20/2012	0	0	0	1	1	0	0	1	1	1	1	1	1	1	1	1	1	1	1	0	0	0	1	1	1	1	1	0	0	1	1	1	0	1	1	0	1	1	1	2	1	2	1	1	1	2	1	2	3
8/21/2012	0	0	0	0	0	0	0	0	1	0	0	0	0	1	0	0	1	1	1	0	0	0	0	0	0	0	1	0	0	0	0	0	0	0	0	0	1	1	1	1	1	2	1	1	1	1	1	1	2
8/22/2012	1	1	1	2	2	1	1	2	2	1	1	1	1	2	1	1	2	2	2	1	1	1	2	1	1	1	2	1	1	1	1	1	1	1	1	0	1	1	1	2	1	2	1	1	1	2	1	2	2
8/23/2012	1	1	1	2	2	1	1	2	2	1	1	1	2	2	1	1	2	2	2	1	1	1	2	1	1	1	2	1	1	1	1	1	1	1	1	0	1	1	1	2	1	2	1	1	1	2	1	2	2
8/24/2012	1	1	1	2	2	1	1	2	2	1	1	1	2	2	1	1	2	2	2	1	1	1	2	1	1	1	2	1	1	1	1	1	1	1	1	0	1	1	1	2	1	2	1	2	1	2	2	2	3
8/25/2012	1	1	1	2	2	1	1	2	3	1	1	1	2	2	1	2	2	2	3	1	1	1	2	1	1	2	2	1	1	1	1	1	1	1	1	0	2	2	2	3	2	3	2	2	2	3	2	2	3
8/26/2012	0	0	1	1	1	0	1	1	1	1	1	1	1	1	1	1	1	1	1	0	0	1	1	1	1	1	1	0	0	1	1	1	0	1	1	0	1	1	1	1	1	2	1	1	1	1	1	1	2
8/27/2012	1	1	1	1	1	1	1	1	1	1	1	1	1	1	1	1	1	1	1	1	1	1	1	1	1	1	1	1	1	1	1	1	1	1	1	0	1	1	1	2	1	2	1	1	1	2	1	1	2
8/28/2012	1	1	1	2	2	1	1	2	3	1	1	1	2	2	1	2	2	2	3	1	1	1	2	1	1	2	2	1	1	1	1	1	1	1	1	0	2	2	2	2	2	3	2	2	2	2	2	2	3
8/29/2012	1	1	1	1	1	1	1	1	2	1	1	1	1	1	1	1	1	2	2	1	1	1	1	1	1	1	1	1	1	1	1	1	1	1	1	0	1	1	1	1	1	2	1	1	1	1	1	1	2
8/30/2012	1	1	1	1	1	1	1	1	2	1	1	1	1	1	1	1	1	1	2	1	1	1	1	1	1	1	1	1	1	1	1	1	1	1	1	0	1	1	1	2	1	2	1	1	1	2	1	2	2
8/31/2012	1	1	1	2	2	1	1	2	3	1	1	1	2	2	1	2	2	2	2	1	1	1	2	1	1	2	2	1	1	1	1	1	1	1	1	0	2	2	2	2	2	3	1	2	2	2	2	2	3
9/1/2012	1	1	1	1	2	1	1	1	2	1	1	1	1	1	1	1	1	2	2	1	1	1	1	1	1	1	1	1	1	1	1	1	1	1	1	0	1	1	1	2	1	2	1	1	1	2	1	1	2
9/2/2012	1	1	1	2	2	1	1	2	3	1	1	1	2	2	1	2	2	2	2	1	1	1	2	1	1	2	2	1	1	1	1	1	1	1	1	0	1	2	1	2	2	2	1	2	1	2	2	2	3
9/3/2012	1	1	2	2	2	1	2	2	3	1	1	2	2	2	1	2	2	2	3	1	1	2	2	1	1	2	2	1	1	1	1	1	1	1	1	0	2	2	2	2	2	3	2	2	2	2	2	2	3
9/4/2012	1	1	1	1	2	1	1	2	2	1	1	1	1	2	1	1	2	2	2	1	1	1	2	1	1	1	2	1	1	1	1	1	1	1	1	0	1	1	1	2	1	2	1	1	1	2	1	1	2
9/5/2012	1	1	1	2	2	1	1	2	2	1	1	1	2	2	1	1	2	2	2	1	1	1	2	1	1	1	2	1	1	1	1	1	1	1	1	0	1	1	1	2	1	2	1	1	1	2	1	2	2
9/6/2012	1	1	1	1	2	1	1	2	2	1	1	1	1	2	1	1	2	2	2	1	1	1	2	1	1	1	2	1	1	1	1	1	1	1	1	0	1	1	1	2	1	2	1	1	1	2	1	2	2
9/7/2012	1	1	1	1	2	1	1	2	2	1	1	1	1	2	1	1	2	2	2	1	1	1	2	1	1	1	2	1	1	1	1	1	1	1	1	0	1	1	1	1	1	2	1	1	1	1	1	1	2
9/8/2012	2	2	2	3	3	2	2	3	4	2	2	2	2	3	2	2	3	3	4	2	2	2	3	2	2	2	3	2	2	2	2	2	2	2	2	0	2	2	2	3	2	3	2	2	2	3	2	3	4
9/9/2012	1	1	2	2	2	1	2	2	3	1	1	2	2	2	1	2	2	2	3	1	1	2	2	1	1	2	2	1	1	1	1	1	1	1	1	0	1	2	2	2	2	2	1	2	2	2	2	2	3
9/10/2012	1	1	2	2	2	1	2	2	3	1	1	2	2	2	1	2	2	2	3	1	1	2	2	1	1	2	2	1	1	1	1	1	1	1	1	0	1	1	1	2	1	2	1	1	1	2	1	2	3
9/11/2012	2	2	3	3	4	2	3	4	5	2	2	3	3	3	2	3	3	4	5	2	2	3	4	2	2	3	3	2	2	2	2	2	2	2	2	0	2	3	3	4	3	4	2	3	2	3	3	3	4
9/12/2012	2	2	2	3	3	2	2	3	4	2	2	2	2	3	2	2	3	3	4	2	2	2	3	2	2	2	3	2	2	2	2	2	2	2	2	0	2	2	2	3	2	3	2	2	2	3	2	3	4
9/13/2012	2	2	3	3	3	2	2	3	5	2	2	2	3	3	2	3	3	4	4	2	2	2	3	2	2	3	3	2	2	2	2	2	2	2	2	0	2	2	2	3	2	3	2	2	2	3	2	3	4
9/14/2012	2	2	2	3	3	2	2	3	4	2	2	2	3	3	2	2	3	3	4	2	2	2	3	2	2	2	3	2	2	2	2	2	2	2	2	0	2	2	2	3	2	3	2	2	2	3	2	2	3
9/15/2012	2	2	3	3	4	2	3	4	5	2	2	3	3	4	2	3	4	4	5	2	2	3	4	2	2	3	4	2	2	2	2	2	2	2	2	0	3	3	3	4	3	4	2	3	2	3	3	3	5
9/16/2012	5	5	6	7	8	5	5	8	10	5	4	5	6	7	5	6	7	8	9	5	5	5	8	4	5	6	7	5	5	5	4	5	5	4	5	1	5	5	5	7	5	8	4	5	5	7	5	6	9
9/17/2012	0	0	0	0	0	0	0	0	1	0	0	0	0	0	0	0	0	0	1	0	0	0	0	0	0	0	0	0	0	0	0	0	0	0	0	0	0	0	0	0	0	0	0	0	0	0	0	0	1
9/18/2012	2	2	2	2	3	2	2	2	3	2	2	2	2	2	2	2	2	3	3	2	2	2	2	2	2	2	2	2	2	2	2	2	2	2	2	0	1	2	1	2	2	2	1	2	2	2	2	2	3
9/19/2012	2	2	2	3	3	2	2	3	4	2	2	2	2	3	2	2	3	3	4	2	2	2	3	2	2	2	3	2	2	2	2	2	2	2	2	0	2	2	2	3	2	3	2	2	2	3	2	2	3
9/20/2012	3	2	3	4	4	3	3	4	5	3	2	3	3	4	3	3	4	4	5	2	3	3	4	2	3	3	4	3	3	3	2	3	3	2	3	0	2	3	3	4	3	4	2	3	2	3	3	3	5
9/21/2012	4	4	5	5	6	4	4	6	8	4	4	4	5	6	4	5	6	7	8	4	4	4	6	4	4	5	6	4	4	4	4	4	4	4	4	1	4	4	4	6	4	6	4	4	4	5	4	5	7
9/22/2012	4	4	5	6	7	4	5	7	9	4	4	5	5	6	4	5	6	7	8	4	4	5	7	4	4	5	6	4	4	4	4	4	4	4	4	1	4	4	4	6	4	6	4	4	4	5	4	5	7
9/23/2012	3	3	3	4	4	3	3	4	6	3	3	3	4	4	3	3	4	5	5	3	3	3	4	3	3	3	4	3	3	3	3	3	3	3	3	0	3	3	3	4	3	5	3	3	3	4	3	4	5
9/24/2012	3	3	4	5	5	3	4	5	7	3	3	4	4	5	3	4	5	6	7	3	3	4	5	3	3	4	5	3	3	3	3	3	3	3	3	0	3	3	3	5	3	5	3	3	3	4	3	4	6
9/25/2012	3	3	4	4	5	3	4	5	7	3	3	4	4	5	3	4	5	6	7	3	3	4	5	3	3	4	5	3	3	3	3	3	3	3	3	0	3	3	3	4	3	5	3	3	3	4	3	4	6
9/26/2012	4	4	5	6	7	4	5	7	9	4	4	5	5	6	4	5	6	7	8	4	4	5	7	4	4	5	6	4	4	4	4	4	4	4	4	1	4	4	4	6	4	7	4	4	4	6	4	5	7
9/27/2012	5	5	6	7	8	5	6	8	11	5	5	5	6	7	5	6	7	8	10	5	5	6	8	5	5	6	7	4	4	4	4	4	4	4	4	1	5	5	5	7	5	8	4	5	4	6	5	6	8
9/28/2012	5	5	6	7	8	5	5	8	10	5	4	5	6	7	5	6	7	8	9	5	5	5	8	4	5	6	7	4	4	4	3	4	4	3	4	1	4	4	4	6	4	7	4	4	4	6	4	5	7
9/29/2012	4	4	5	6	7	4	5	7	9	4	4	5	6	6	4	5	6	7	8	4	4	5	7	4	4	5	6	4	4	4	3	4	4	3	4	1	4	4	4	6	4	7	4	4	4	6	4	5	7
9/30/2012	5	5	6	7	8	5	6	8	11	5	5	6	7	7	5	6	7	9	10	5	5	6	8	5	5	6	7	4	4	4	4	4	4	4	4	1	5	5	5	7	5	8	4	5	5	7	5	6	9
10/1/2012	4	4	5	6	7	4	5	7	10	4	4	5	6	6	4	5	6	7	8	4	4	5	7	4	4	5	6	3	3	3	3	3	3	3	3	1	4	4	4	6	4	6	3	4	4	5	4	5	7
10/2/2012	4	4	5	6	7	4	5	7	9	4	4	5	5	6	4	5	6	7	8	4	4	5	7	4	4	5	6	4	4	4	3	4	4	3	4	1	4	4	4	5	4	6	3	4	4	5	4	5	7
10/3/2012	0	0	0	0	0	0	0	0	0	0	0	0	0	0	0	0	0	0	0	0	0	0	0	0	0	0	0	0	0	0	0	0	0	0	0	0	0	0	0	0	0	0	0	0	0	0	0	0	0
10/4/2012	4	4	5	5	6	4	4	6	8	4	4	5	5	6	4	5	6	7	8	4	4	4	6	4	4	5	6	5	5	5	5	5	5	5	5	1	4	4	4	6	4	6	4	4	4	5	4	5	7
10/5/2012	5	5	6	7	8	5	6	8	11	5	5	6	7	7	5	6	7	9	10	5	5	6	8	5	5	6	7	5	5	5	5	5	5	5	5	1	4	4	4	6	4	7	4	4	4	6	4	5	8
10/6/2012	5	5	6	7	8	5	5	7	10	5	4	5	6	7	5	6	7	8	10	5	5	5	7	4	5	6	7	5	5	5	4	5	5	4	5	1	4	4	4	6	4	7	4	4	4	6	4	6	8
10/7/2012	5	5	6	7	8	5	6	8	11	5	5	6	7	8	5	6	8	9	10	5	5	6	8	5	5	6	8	6	6	6	6	6	6	6	6	1	4	5	5	7	5	8	4	5	5	6	5	6	8
10/8/2012	1	1	2	2	2	1	2	2	3	1	1	1	2	2	1	1	2	2	2	1	1	2	2	1	1	1	2	1	1	1	1	1	1	1	1	0	1	1	1	1	1	2	1	1	1	1	1	1	2
10/9/2012	3	3	3	4	5	3	3	4	6	3	3	4	4	5	3	4	5	6	6	3	3	3	4	3	3	4	5	5	5	5	5	5	5	5	5	0	3	3	3	4	3	5	3	3	3	4	3	4	6
10/10/2012	3	3	4	5	6	3	4	5	7	4	4	4	5	6	4	5	6	7	8	3	3	4	5	4	4	5	6	5	5	5	4	5	5	4	5	1	3	3	3	4	3	5	3	3	3	4	3	4	6
10/11/2012	3	3	4	4	5	3	3	5	6	3	3	4	4	5	3	4	5	6	7	3	3	3	5	3	3	4	5	4	4	4	4	4	4	4	4	0	2	2	2	3	2	4	2	3	3	4	3	3	5
10/12/2012	2	2	2	2	3	2	2	3	3	2	2	2	3	3	2	3	3	4	4	2	2	2	3	2	2	3	3	3	3	3	3	3	3	3	3	0	1	1	1	2	1	2	1	2	2	2	2	2	3
10/13/2012	1	0	1	1	1	1	1	1	1	1	1	1	1	1	1	1	1	1	1	0	1	1	1	1	1	1	1	1	1	1	1	1	1	1	1	0	1	1	1	2	1	2	1	1	1	2	1	2	3
10/14/2012	2	2	2	2	3	2	2	3	4	2	2	2	3	3	2	3	3	3	4	2	2	2	3	2	2	3	3	4	4	4	4	4	4	4	4	0	2	2	2	3	2	4	2	3	2	3	3	3	5
10/15/2012	2	2	2	3	3	2	2	3	4	2	2	3	3	3	2	3	3	4	5	2	2	2	3	2	2	3	3	3	3	3	3	3	3	3	3	0	2	2	2	2	2	3	2	2	2	3	2	2	3
10/16/2012	2	2	2	2	3	2	2	3	4	2	2	2	3	3	2	2	3	3	4	2	2	2	3	2	2	2	3	3	2	3	3	3	2	3	3	1	3	3	3	4	3	4	3	3	3	4	3	4	5
10/17/2012	1	1	1	1	2	1	1	1	2	1	1	1	2	2	1	1	2	2	2	1	1	1	2	1	1	1	2	2	2	2	2	2	2	2	2	0	2	2	2	3	2	3	2	2	2	3	2	3	4
10/18/2012	0	0	0	0	0	0	0	0	0	0	0	0	0	0	0	0	0	0	0	0	0	0	0	0	0	0	0	0	0	0	0	0	0	0	0	0	1	1	1	1	1	1	1	1	1	1	1	1	1
10/19/2012	0	0	0	0	0	0	0	0	1	0	0	0	1	1	0	1	1	1	1	0	0	0	0	0	0	1	1	1	1	1	1	1	1	1	1	0	1	1	1	1	1	1	1	1	1	1	1	1	2
10/20/2012	2	2	2	3	3	2	2	3	4	2	2	3	3	4	2	3	3	4	5	2	2	2	3	2	2	3	4	3	3	4	3	4	3	3	4	0	2	2	2	3	2	3	2	3	2	3	2	3	4
10/21/2012	3	2	3	3	4	2	3	4	6	3	3	3	4	5	3	4	4	5	6	2	2	3	4	3	3	4	5	4	4	5	4	4	4	4	4	1	4	4	3	5	3	5	3	4	3	5	4	5	7
10/22/2012	1	1	1	1	1	1	1	1	2	1	1	1	1	2	1	1	2	2	2	1	1	1	2	1	1	1	2	2	1	2	2	2	1	2	2	1	2	2	2	3	2	3	2	2	2	3	2	2	4
10/23/2012	1	1	1	2	2	1	1	2	3	1	1	1	2	2	1	2	2	2	3	1	1	1	2	1	1	2	2	2	1	2	1	1	1	1	1	0	2	2	2	2	2	3	1	2	2	2	2	2	3
10/24/2012	1	1	1	2	2	1	1	2	3	1	1	1	2	2	1	1	2	2	3	1	1	1	2	1	1	2	2	2	1	2	2	2	1	2	2	0	2	2	1	2	2	2	2	2	2	2	2	2	3
10/25/2012	3	3	3	4	5	3	3	4	7	4	3	4	5	6	3	4	5	6	7	3	3	3	5	3	3	4	6	4	4	5	4	5	4	4	5	1	3	4	3	5	3	5	3	4	3	5	4	5	7
10/26/2012	0	0	0	0	0	0	0	0	0	0	0	0	0	0	0	0	0	0	0	0	0	0	0	0	0	0	0	0	0	0	0	0	0	0	0	0	0	0	0	0	0	0	0	0	0	0	0	0	0
10/27/2012	1	1	1	1	2	1	1	1	2	1	1	1	1	2	1	1	1	2	2	1	1	1	1	1	1	1	2	1	1	2	1	1	1	1	1	0	1	2	1	2	1	2	1	2	1	2	2	2	3
10/28/2012	1	1	1	1	2	1	1	1	2	1	1	1	1	1	1	1	1	2	2	1	1	1	2	1	1	1	1	1	1	1	1	1	1	1	1	0	1	1	1	1	1	1	1	1	1	1	1	1	2
10/29/2012	2	1	2	2	3	1	1	2	3	1	1	1	2	2	1	1	2	2	3	1	1	2	2	1	1	1	2	2	1	2	1	1	1	1	1	0	2	2	2	3	2	4	2	3	2	3	2	3	4
10/30/2012	4	3	4	5	6	3	4	5	8	3	3	3	4	5	3	4	5	6	7	3	3	4	6	3	3	4	5	3	2	3	3	3	2	3	3	1	3	3	3	4	3	5	3	3	3	4	3	4	6
10/31/2012	0	0	1	1	1	0	1	1	1	0	0	0	1	1	0	0	1	1	1	0	0	1	1	0	0	0	1	0	0	0	0	0	0	0	0	0	0	0	0	0	0	0	0	0	0	0	0	0	1
11/1/2012	0	0	0	0	0	0	0	0	0	0	0	0	0	0	0	0	0	0	0	0	0	0	0	0	0	0	0	0	0	0	0	0	0	0	0	0	0	0	0	1	0	1	0	1	0	1	0	1	1
11/2/2012	0	0	0	0	0	0	0	0	0	0	0	0	1	1	0	1	1	1	1	0	0	0	0	0	0	1	1	1	1	1	1	1	1	1	1	0	1	2	1	2	1	2	1	2	1	2	2	2	3
11/3/2012	1	1	1	1	1	1	1	1	1	1	1	1	1	1	1	1	1	1	1	1	1	1	1	1	1	1	1	1	1	2	1	1	1	1	1	0	2	2	2	3	2	3	2	2	2	3	2	2	4
11/4/2012	2	1	2	2	3	2	2	2	4	2	2	2	3	3	2	2	3	3	4	2	2	2	3	2	2	2	3	2	2	2	2	2	2	2	2	0	2	2	2	2	2	3	2	2	2	3	2	2	3
11/5/2012	3	2	3	3	4	2	3	4	6	2	2	3	3	4	2	3	3	4	5	2	2	3	4	2	2	3	4	3	2	3	2	2	2	2	2	1	3	3	3	4	3	5	3	3	3	4	3	4	6
11/6/2012	1	1	1	1	2	1	1	2	2	1	1	1	2	2	1	2	2	2	3	1	1	1	2	1	1	2	2	2	1	2	1	1	1	1	1	0	2	2	2	2	2	3	1	2	2	2	2	2	3
11/7/2012	1	1	1	2	2	1	1	2	3	1	1	1	2	2	1	2	2	2	3	1	1	1	2	1	1	2	2	2	1	2	2	2	1	2	2	0	2	3	2	3	2	4	2	3	2	3	3	3	5
11/8/2012	0	0	0	0	0	0	0	0	0	0	0	0	0	0	0	0	0	0	0	0	0	0	0	0	0	0	0	0	0	0	0	0	0	0	0	0	0	0	0	0	0	0	0	0	0	0	0	0	0
11/9/2012	1	1	1	1	1	1	1	1	2	1	1	1	1	1	1	1	1	2	2	1	1	1	1	1	1	1	1	1	1	1	1	1	1	1	1	0	1	1	1	2	1	2	1	2	1	2	2	2	3
11/10/2012	1	1	1	2	2	1	1	2	2	1	1	1	1	2	1	1	2	2	2	1	1	1	2	1	1	1	2	1	1	1	1	1	1	1	1	0	1	1	1	2	1	2	1	1	1	2	1	2	2
11/11/2012	1	1	1	1	2	1	1	2	2	2	1	2	2	2	1	2	2	3	3	1	1	1	2	1	1	2	2	2	2	1	1	1	2	1	1	0	1	1	1	2	1	2	1	1	1	2	1	2	2
11/12/2012	2	2	2	2	3	2	2	3	4	2	2	2	2	3	2	2	3	3	4	2	2	2	3	2	2	2	3	2	2	2	2	2	2	2	2	0	2	3	2	4	3	4	2	3	2	3	3	3	4
11/13/2012	1	1	2	2	2	1	2	2	3	1	1	1	2	2	1	2	2	2	3	1	1	2	2	1	1	2	2	2	2	2	1	1	2	1	1	0	2	2	2	3	2	3	1	2	2	2	2	2	3
11/14/2012	2	2	2	2	3	2	2	2	3	2	2	2	2	3	2	2	3	3	4	2	2	2	3	2	2	2	3	2	2	2	2	2	2	2	2	0	2	2	2	3	2	3	2	2	2	3	2	3	4
11/15/2012	2	2	2	3	3	2	2	3	4	2	1	2	2	2	2	2	2	3	3	2	2	2	3	1	2	2	2	2	1	1	1	1	1	1	1	0	1	2	1	2	2	2	1	2	2	2	2	2	3
11/16/2012	2	2	3	3	4	2	3	4	5	2	2	3	3	4	2	3	4	4	5	2	2	3	4	2	2	3	4	2	2	2	2	2	2	2	2	0	3	3	3	4	3	4	2	3	3	4	3	3	5
11/17/2012	0	0	0	0	0	0	0	0	0	0	0	0	0	0	0	0	0	0	0	0	0	0	0	0	0	0	0	0	0	3	3	3	0	3	3	1	3	3	3	4	3	5	3	3	3	4	3	4	5
11/18/2012	3	3	4	4	5	3	4	5	7	4	3	4	5	5	4	4	5	6	7	3	3	4	5	3	4	4	5	4	4	2	1	2	4	1	2	0	0	0	0	0	0	0	1	1	1	2	1	2	2
11/19/2012	2	2	2	3	3	2	2	3	4	2	2	2	2	3	2	2	3	3	4	2	2	2	3	2	2	2	3	2	2	2	2	2	2	2	2	0	2	3	3	4	3	4	1	2	2	2	2	2	3
11/20/2012	3	3	3	4	5	3	3	5	6	3	2	3	3	4	3	3	4	4	5	3	3	3	5	2	3	3	4	3	3	2	2	2	3	2	2	0	3	3	3	4	3	5	2	3	3	4	3	4	5
11/21/2012	3	3	3	4	5	3	3	5	6	3	3	4	4	5	3	4	5	6	6	3	3	3	5	3	3	4	5	3	3	3	3	3	3	3	3	0	4	4	4	5	4	6	3	3	3	5	3	4	6
11/22/2012	1	1	1	1	1	1	1	1	1	1	1	1	1	1	1	1	1	1	1	1	1	1	1	1	1	1	1	1	1	3	3	3	1	3	3	0	3	3	3	4	3	4	2	3	3	4	3	3	5
11/23/2012	4	3	4	5	6	4	4	6	8	4	4	4	5	6	4	5	6	7	8	3	4	4	6	4	4	5	6	4	4	2	2	2	4	2	2	0	1	1	1	1	1	2	2	2	2	3	2	2	3
11/24/2012	2	2	3	3	4	2	3	4	5	2	2	3	3	3	2	3	3	4	5	2	2	3	4	2	2	3	3	2	2	2	2	2	2	2	2	0	3	3	3	4	3	5	2	2	2	3	2	3	4
11/25/2012	3	3	3	4	4	3	3	4	6	2	2	3	3	4	2	3	4	4	5	3	3	3	4	2	2	3	4	2	2	2	2	2	2	2	2	0	3	3	3	4	3	4	2	3	2	3	3	3	5
11/26/2012	2	2	3	3	4	2	3	3	5	3	2	3	3	4	3	3	4	5	5	2	2	3	3	2	3	3	4	2	2	3	3	3	2	3	3	0	2	2	2	3	2	4	2	3	2	3	3	3	4
11/27/2012	1	1	1	1	1	1	1	1	1	1	1	1	1	1	1	1	1	1	1	1	1	1	1	1	1	1	1	1	1	2	2	2	1	2	2	0	2	2	2	3	2	3	2	2	2	3	2	3	4
11/28/2012	2	2	3	3	4	2	3	4	5	3	3	3	4	4	3	4	4	5	6	2	2	3	4	3	3	4	4	3	3	2	1	2	3	1	2	0	1	1	1	1	1	2	1	2	2	2	2	2	3
11/29/2012	2	2	3	3	4	2	3	3	5	2	2	2	3	3	2	3	3	4	4	2	2	3	3	2	2	3	3	2	2	2	2	2	2	2	2	0	2	2	2	2	2	3	1	2	2	2	2	2	3
11/30/2012	2	2	3	3	4	2	3	4	5	2	2	2	3	3	2	3	3	4	4	2	2	3	4	2	2	3	3	2	2	2	2	2	2	2	2	0	2	2	2	3	2	4	2	2	2	3	2	3	4
12/1/2012	1	1	2	2	2	1	2	2	3	2	2	2	2	3	2	2	3	3	4	1	1	2	2	2	2	2	3	2	2	2	2	2	2	2	2	0	2	2	2	3	2	4	2	2	2	3	2	3	4
12/2/2012	0	0	1	1	1	0	1	1	1	1	1	1	1	1	1	1	1	1	1	0	0	1	1	1	1	1	1	1	1	2	2	2	1	2	2	0	1	1	1	2	1	2	1	2	1	2	2	2	3
12/3/2012	2	2	2	2	3	2	2	3	4	2	2	2	3	3	2	3	3	4	4	2	2	2	3	2	2	3	3	2	2	2	1	2	2	1	2	0	2	2	2	2	2	3	2	2	2	3	2	2	3
12/4/2012	2	2	2	2	3	2	2	2	3	2	2	2	2	3	2	2	3	3	4	2	2	2	2	2	2	2	3	2	2	2	1	2	2	1	2	0	2	2	2	2	2	3	2	2	2	2	2	2	3
12/5/2012	1	1	1	1	2	1	1	2	2	1	1	1	2	2	1	2	2	2	3	1	1	1	2	1	1	2	2	1	1	1	1	1	1	1	1	0	1	1	1	2	1	2	1	1	1	2	1	2	2
12/6/2012	1	1	1	1	1	1	1	1	1	1	1	1	1	1	1	1	1	2	2	1	1	1	1	1	1	1	1	1	1	1	1	1	1	1	1	0	1	1	1	1	1	1	1	1	1	2	1	1	2
12/7/2012	1	1	1	1	1	1	1	1	1	1	1	1	1	1	1	1	1	1	1	1	1	1	1	1	1	1	1	1	1	1	1	1	1	1	1	0	1	1	1	2	1	2	1	1	1	2	1	2	2
12/8/2012	1	1	1	1	1	1	1	1	1	1	1	1	1	1	1	1	1	2	2	1	1	1	1	1	1	1	1	1	1	1	1	1	1	1	1	0	1	1	1	1	1	2	1	1	1	2	1	2	2
12/9/2012	1	1	1	1	1	1	1	1	1	1	1	1	1	1	1	1	1	1	2	1	1	1	1	1	1	1	1	1	1	1	1	1	1	1	1	0	1	1	1	1	1	1	1	1	1	1	1	1	1
12/10/2012	0	0	1	1	1	0	1	1	1	1	1	1	1	1	1	1	1	1	1	0	0	1	1	1	1	1	1	0	0	1	1	1	0	1	1	0	0	0	0	1	0	1	1	1	1	1	1	1	1
12/11/2012	1	1	1	1	1	1	1	1	1	1	1	1	1	1	1	1	1	1	2	1	1	1	1	1	1	1	1	1	1	1	1	1	1	1	1	0	1	1	1	2	1	2	1	1	1	2	1	2	3
12/12/2012	1	1	1	1	1	1	1	1	1	1	1	1	1	1	1	1	1	1	1	1	1	1	1	1	1	1	1	1	1	1	1	1	1	1	1	0	1	1	1	1	1	2	1	1	1	2	1	1	2
12/13/2012	0	0	0	0	0	0	0	0	0	0	0	0	0	0	0	0	0	1	1	0	0	0	0	0	0	0	0	0	0	0	0	0	0	0	0	0	0	0	0	1	0	1	0	1	1	1	1	1	1
12/14/2012	0	0	0	0	0	0	0	0	0	0	0	0	0	0	0	0	0	0	0	0	0	0	0	0	0	0	0	0	0	0	0	0	0	0	0	0	0	0	0	0	0	0	0	0	0	0	0	0	0
12/15/2012	0	0	0	0	0	0	0	0	0	0	0	0	0	0	0	0	0	0	0	0	0	0	0	0	0	0	0	0	0	0	0	0	0	0	0	0	1	1	1	1	1	1	1	1	1	1	1	1	1
12/16/2012	0	0	0	0	0	0	0	0	0	0	0	0	0	0	0	0	0	1	1	0	0	0	0	0	0	0	0	0	0	0	0	0	0	0	0	0	1	1	1	1	1	1	1	1	1	1	1	1	2
12/17/2012	1	1	1	1	1	1	1	1	1	1	1	1	1	1	1	1	1	1	1	1	1	1	1	1	1	1	1	1	1	1	1	1	1	1	1	0	1	1	1	1	1	1	1	1	1	1	1	1	2
12/18/2012	1	1	1	1	1	1	1	1	1	1	1	1	1	1	1	1	1	1	2	1	1	1	1	1	1	1	1	1	1	1	1	1	1	1	1	0	1	1	1	1	1	1	1	1	1	1	1	1	2
12/19/2012	0	0	0	0	0	0	0	0	0	0	0	0	0	0	0	0	0	0	0	0	0	0	0	0	0	0	0	0	0	0	0	0	0	0	0	0	0	0	0	1	0	1	0	0	0	1	0	1	1
12/20/2012	0	0	0	0	0	0	0	0	0	0	0	0	0	0	0	0	0	0	0	0	0	0	0	0	0	0	0	0	0	0	0	0	0	0	0	0	0	1	1	1	1	1	1	1	1	1	1	1	1
12/21/2012	0	0	0	0	0	0	0	0	1	0	0	0	1	1	0	0	1	1	1	0	0	0	0	0	0	0	1	0	0	0	0	0	0	0	0	0	1	1	1	1	1	1	1	1	1	1	1	1	1
12/22/2012	0	0	0	0	1	0	0	1	1	0	0	1	1	1	0	1	1	1	1	0	0	0	1	0	0	1	1	0	0	0	0	0	0	0	0	0	1	1	1	1	1	1	1	1	1	1	1	1	1
12/23/2012	0	0	0	0	0	0	0	0	1	0	0	0	1	1	0	0	1	1	1	0	0	0	0	0	0	0	1	0	0	0	0	0	0	0	0	0	1	1	1	1	1	1	1	1	1	1	1	1	1
12/24/2012	0	0	0	0	0	0	0	0	0	0	0	0	0	0	0	0	0	0	0	0	0	0	0	0	0	0	0	0	0	0	0	0	0	0	0	0	0	0	0	0	0	0	0	0	0	0	0	0	0
12/25/2012	0	0	0	0	0	0	0	0	0	0	0	0	0	0	0	0	0	0	0	0	0	0	0	0	0	0	0	0	0	0	0	0	0	0	0	0	0	0	0	1	0	1	0	0	0	1	0	1	1
12/26/2012	1	0	1	1	1	1	1	1	1	1	0	1	1	1	1	1	1	1	1	0	1	1	1	0	1	1	1	1	1	1	0	1	1	0	1	0	1	1	1	1	1	1	1	1	1	1	1	1	1
12/27/2012	1	1	1	1	1	1	1	1	1	1	1	1	1	1	1	1	1	1	1	1	1	1	1	1	1	1	1	1	1	1	1	1	1	1	1	0	1	1	1	1	1	1	1	1	1	1	1	1	1
12/28/2012	1	1	1	1	1	1	1	1	1	1	1	1	1	1	1	1	1	1	1	1	1	1	1	1	1	1	1	1	1	1	1	1	1	1	1	0	1	1	1	1	1	1	1	1	1	1	1	1	1
12/29/2012	0	0	1	1	1	0	1	1	1	0	0	1	1	1	0	1	1	1	1	0	0	1	1	0	0	1	1	0	0	0	0	0	0	0	0	0	1	1	1	1	1	1	1	1	1	1	1	1	1
12/30/2012	0	0	1	1	1	0	1	1	1	0	0	0	1	1	0	1	1	1	1	0	0	1	1	0	0	1	1	0	0	0	0	0	0	0	0	0	0	0	0	1	0	1	0	0	0	1	0	1	1
12/31/2012	1	1	1	1	1	1	1	1	1	1	1	1	1	1	1	1	1	1	1	1	1	1	1	1	1	1	1	1	1	1	1	1	1	1	1	0	1	1	1	1	1	1	1	1	1	1	1	1	1
1/1/2013	1	1	1	1	1	1	1	1	1	1	1	1	1	1	1	1	1	1	1	1	1	1	1	1	1	1	1	1	1	1	1	1	1	1	1	0	1	1	1	1	1	1	1	1	1	1	1	1	1
1/2/2013	1	1	1	1	1	1	1	1	1	1	1	1	1	1	1	1	1	1	1	1	1	1	1	1	1	1	1	1	1	1	1	1	1	1	1	0	1	1	1	1	1	1	1	1	1	1	1	1	2
1/3/2013	0	0	1	1	1	0	1	1	1	1	1	1	1	1	1	1	1	1	1	0	0	1	1	1	1	1	1	0	0	1	1	1	0	1	1	0	1	1	1	1	1	1	1	1	1	1	1	1	1
1/4/2013	1	1	1	1	1	1	1	1	1	1	1	1	1	1	1	1	1	1	1	1	1	1	1	1	1	1	1	1	1	1	1	1	1	1	1	0	1	1	1	1	1	1	1	1	1	1	1	1	1
1/5/2013	2	1	2	2	2	2	2	2	3	2	1	2	2	2	2	2	2	3	3	1	2	2	2	1	2	2	2	2	2	2	1	2	2	1	2	0	1	2	2	2	2	2	1	2	2	2	2	2	3
1/6/2013	1	1	1	1	1	1	1	1	1	1	1	1	1	1	1	1	1	1	1	1	1	1	1	1	1	1	1	1	1	1	1	1	1	1	1	0	1	1	1	1	1	1	1	1	1	1	1	1	2
1/7/2013	0	0	0	0	0	0	0	0	0	0	0	0	0	0	0	0	0	0	0	0	0	0	0	0	0	0	0	0	0	0	0	0	0	0	0	0	0	0	0	0	0	0	0	0	0	0	0	0	0
1/8/2013	1	1	1	1	1	1	1	1	1	1	1	1	1	1	1	1	1	1	1	1	1	1	1	1	1	1	1	1	1	1	1	1	1	1	1	0	1	1	1	1	1	1	1	1	1	1	1	1	1
1/9/2013	1	1	1	1	1	1	1	1	1	1	1	1	1	1	1	1	1	1	1	1	1	1	1	1	1	1	1	1	1	1	1	1	1	1	1	0	0	1	1	1	1	1	1	1	1	1	1	1	1
1/10/2013	1	1	1	1	1	1	1	1	1	1	1	1	1	1	1	1	1	1	1	1	1	1	1	1	1	1	1	1	1	1	1	1	1	1	1	0	1	1	1	1	1	1	1	1	1	1	1	1	1
1/11/2013	1	1	1	1	1	1	1	1	2	1	1	1	1	2	1	1	2	2	2	1	1	1	1	1	1	1	2	1	1	1	1	1	1	1	1	0	1	1	1	1	1	2	1	1	1	1	1	1	2
1/12/2013	1	1	1	1	1	1	1	1	2	1	1	1	1	1	1	1	1	2	2	1	1	1	1	1	1	1	1	1	1	1	1	1	1	1	1	0	1	1	1	1	1	1	1	1	1	1	1	1	2
1/13/2013	1	1	1	1	1	1	1	1	1	1	1	1	1	1	1	1	1	1	1	1	1	1	1	1	1	1	1	1	1	1	1	1	1	1	1	0	1	1	1	1	1	1	1	1	1	1	1	1	1
1/14/2013	1	1	1	1	1	1	1	1	2	1	1	1	1	1	1	1	1	1	2	1	1	1	1	1	1	1	1	1	1	1	1	1	1	1	1	0	1	1	1	1	1	1	1	1	1	1	1	1	1
1/15/2013	2	2	2	2	3	2	2	2	3	2	2	2	2	2	2	2	2	3	3	2	2	2	2	2	2	2	2	2	2	2	2	2	2	2	2	0	1	1	1	2	1	2	1	2	1	2	2	2	3
1/16/2013	1	1	1	2	2	1	1	2	3	1	1	2	2	2	1	2	2	2	3	1	1	1	2	1	1	2	2	1	1	1	1	1	1	1	1	0	1	1	1	2	1	2	1	1	1	2	1	2	2
1/17/2013	0	0	0	0	0	0	0	0	0	0	0	0	0	0	0	0	0	0	0	0	0	0	0	0	0	0	0	0	0	0	0	0	0	0	0	0	0	0	0	0	0	0	0	0	0	0	0	0	0
1/18/2013	0	0	1	1	1	0	1	1	1	1	0	1	1	1	1	1	1	1	1	0	0	1	1	0	1	1	1	0	0	1	0	1	0	0	1	0	0	0	0	1	0	1	0	1	1	1	1	1	1
1/19/2013	0	0	0	1	1	0	0	1	1	0	0	1	1	1	0	1	1	1	1	0	0	0	1	0	0	1	1	0	0	0	0	0	0	0	0	0	0	0	0	1	0	1	0	0	0	1	0	1	1
1/20/2013	0	0	0	1	1	0	0	1	1	0	0	0	1	1	0	1	1	1	1	0	0	0	1	0	0	1	1	0	0	0	0	0	0	0	0	0	0	0	0	0	0	1	0	0	0	1	0	1	1
1/21/2013	1	1	1	2	2	1	1	2	2	1	1	1	2	2	1	2	2	2	2	1	1	1	2	1	1	2	2	1	1	1	1	1	1	1	1	0	1	1	1	2	1	2	1	1	1	2	1	1	2
1/22/2013	1	1	1	2	2	1	1	2	2	1	1	1	2	2	1	2	2	2	2	1	1	1	2	1	1	2	2	1	1	1	1	1	1	1	1	0	1	1	1	2	1	2	1	1	1	2	1	2	2
1/23/2013	0	0	0	1	1	0	0	1	1	0	0	0	1	1	0	1	1	1	1	0	0	0	1	0	0	1	1	0	0	0	0	0	0	0	0	0	0	0	0	1	0	1	0	0	0	1	0	1	1
1/24/2013	1	1	1	1	1	1	1	1	2	1	1	1	1	1	1	1	1	1	2	1	1	1	1	1	1	1	1	1	1	1	1	1	1	1	1	0	1	1	1	1	1	1	1	1	1	1	1	1	1
1/25/2013	1	1	1	1	1	1	1	1	2	1	1	1	1	1	1	1	1	1	2	1	1	1	1	1	1	1	1	1	1	1	1	1	1	1	1	0	1	1	1	1	1	1	1	1	1	1	1	1	1
1/26/2013	1	1	1	1	1	1	1	1	1	1	1	1	1	1	1	1	1	1	1	1	1	1	1	1	1	1	1	1	1	1	1	1	1	1	1	0	1	1	1	1	1	1	1	1	1	1	1	1	1
1/27/2013	1	1	1	1	1	1	1	1	2	1	1	1	1	1	1	1	1	2	2	1	1	1	1	1	1	1	1	1	1	1	1	1	1	1	1	0	1	1	1	1	1	1	1	1	1	1	1	1	2
1/28/2013	1	1	1	1	1	1	1	1	1	1	1	1	1	1	1	1	1	1	2	1	1	1	1	1	1	1	1	1	1	1	1	1	1	1	1	0	1	1	1	1	1	1	1	1	1	1	1	1	1
1/29/2013	1	1	1	1	1	1	1	1	1	1	1	1	1	1	1	1	1	1	1	1	1	1	1	1	1	1	1	1	1	1	1	1	1	1	1	0	1	1	1	1	1	1	1	1	1	1	1	1	1
1/30/2013	1	1	1	1	2	1	1	2	2	1	1	1	1	2	1	1	2	2	2	1	1	1	2	1	1	1	2	1	1	1	1	1	1	1	1	0	1	1	1	1	1	1	1	1	1	1	1	1	2
1/31/2013	1	1	1	1	1	1	1	1	2	1	1	1	1	1	1	1	1	1	2	1	1	1	1	1	1	1	1	1	1	1	1	1	1	1	1	0	1	1	1	1	1	1	1	1	1	1	1	1	1
2/1/2013	1	1	1	1	1	1	1	1	1	1	1	1	1	1	1	1	1	1	1	1	1	1	1	1	1	1	1	1	1	1	1	1	1	1	1	0	1	1	1	1	1	1	1	1	1	1	1	1	1
2/2/2013	1	1	1	1	1	1	1	1	2	1	1	1	1	1	1	1	1	2	2	1	1	1	1	1	1	1	1	1	1	1	1	1	1	1	1	0	1	1	1	1	1	1	1	1	1	1	1	1	2
2/3/2013	1	1	1	1	1	1	1	1	2	1	1	1	1	2	1	1	2	2	2	1	1	1	1	1	1	1	2	1	1	1	1	1	1	1	1	0	1	1	1	1	1	1	1	1	1	1	1	1	2
2/4/2013	1	1	1	1	1	1	1	1	1	1	1	1	1	1	1	1	1	1	1	1	1	1	1	1	1	1	1	1	1	1	1	1	1	1	1	0	1	1	1	1	1	1	1	1	1	1	1	1	1
2/5/2013	1	1	1	1	1	1	1	1	1	1	1	1	1	1	1	1	1	1	1	1	1	1	1	1	1	1	1	1	1	1	1	1	1	1	1	0	1	1	1	1	1	1	1	1	1	1	1	1	1
2/6/2013	1	1	1	1	1	1	1	1	2	1	1	1	1	1	1	1	1	1	2	1	1	1	1	1	1	1	1	1	1	1	1	1	1	1	1	0	1	1	1	1	1	1	1	1	1	1	1	1	1
2/7/2013	1	1	1	1	1	1	1	1	1	1	1	1	1	1	1	1	1	1	2	1	1	1	1	1	1	1	1	1	1	1	1	1	1	1	1	0	1	1	1	1	1	1	1	1	1	1	1	1	1
2/8/2013	1	0	1	1	1	1	1	1	1	1	1	1	1	1	1	1	1	1	1	0	1	1	1	1	1	1	1	1	1	1	1	1	1	1	1	0	0	1	1	1	1	1	1	1	1	1	1	1	1
2/9/2013	1	0	1	1	1	1	1	1	1	1	1	1	1	1	1	1	1	1	1	0	1	1	1	1	1	1	1	1	1	1	1	1	1	1	1	0	0	1	1	1	1	1	1	1	1	1	1	1	1
2/10/2013	1	1	1	1	1	1	1	1	1	1	1	1	1	1	1	1	1	1	1	1	1	1	1	1	1	1	1	1	1	1	1	1	1	1	1	0	1	1	1	1	1	1	1	1	1	1	1	1	1
2/11/2013	1	1	1	1	1	1	1	1	1	1	1	1	1	1	1	1	1	1	1	1	1	1	1	1	1	1	1	1	1	1	1	1	1	1	1	0	1	1	1	1	1	1	1	1	1	1	1	1	1
2/12/2013	1	1	1	1	1	1	1	1	1	1	1	1	1	1	1	1	1	1	1	1	1	1	1	1	1	1	1	1	1	1	1	1	1	1	1	0	1	1	1	1	1	1	1	1	1	1	1	1	1
2/13/2013	1	1	1	1	2	1	1	2	2	1	1	1	2	2	1	1	2	2	2	1	1	1	2	1	1	1	2	1	1	1	1	1	1	1	1	0	1	1	1	1	1	2	1	1	1	1	1	1	2
2/14/2013	1	1	1	1	1	1	1	1	2	1	1	1	1	1	1	1	1	1	2	1	1	1	1	1	1	1	1	1	1	1	1	1	1	1	1	0	1	1	1	1	1	1	1	1	1	1	1	1	1
2/15/2013	0	0	0	0	1	0	0	1	1	0	0	0	1	1	0	1	1	1	1	0	0	0	1	0	0	1	1	0	0	0	0	0	0	0	0	0	0	0	0	0	0	1	0	0	0	1	0	1	1
2/16/2013	1	0	1	1	1	1	1	1	1	1	1	1	1	1	1	1	1	1	1	0	1	1	1	1	1	1	1	1	1	1	1	1	1	1	1	0	0	1	1	1	1	1	1	1	1	1	1	1	1
2/17/2013	0	0	1	1	1	0	1	1	1	1	1	1	1	1	1	1	1	1	1	0	0	1	1	1	1	1	1	0	0	1	1	1	0	1	1	0	0	1	0	1	1	1	1	1	1	1	1	1	1
2/18/2013	1	1	1	1	1	1	1	1	1	1	1	1	1	1	1	1	1	1	1	1	1	1	1	1	1	1	1	1	1	1	1	1	1	1	1	0	1	1	1	1	1	1	1	1	1	1	1	1	1
2/19/2013	1	1	1	1	1	1	1	1	1	1	1	1	1	1	1	1	1	1	2	1	1	1	1	1	1	1	1	1	1	1	1	1	1	1	1	0	1	1	1	1	1	1	1	1	1	1	1	1	1
2/20/2013	1	1	1	1	1	1	1	1	1	1	1	1	1	1	1	1	1	1	1	1	1	1	1	1	1	1	1	1	1	1	1	1	1	1	1	0	1	1	1	1	1	1	1	1	1	1	1	1	1
2/21/2013	0	0	0	1	1	0	0	1	1	0	0	1	1	1	0	1	1	1	1	0	0	0	1	0	0	1	1	0	0	0	0	0	0	0	0	0	0	0	0	1	0	1	0	1	0	1	1	1	1
2/22/2013	1	1	1	1	1	1	1	1	1	1	1	1	1	1	1	1	1	1	2	1	1	1	1	1	1	1	1	1	1	1	1	1	1	1	1	0	1	1	1	1	1	1	1	1	1	1	1	1	1
2/23/2013	1	1	1	1	1	1	1	1	1	1	1	1	1	1	1	1	1	1	1	1	1	1	1	1	1	1	1	1	1	1	1	1	1	1	1	0	1	1	1	1	1	1	1	1	1	1	1	1	1
2/24/2013	1	1	1	1	1	1	1	1	1	1	1	1	1	1	1	1	1	1	1	1	1	1	1	1	1	1	1	1	1	1	1	1	1	1	1	0	1	1	1	1	1	1	1	1	1	1	1	1	1
2/25/2013	1	1	1	1	1	1	1	1	1	1	1	1	1	1	1	1	1	1	1	1	1	1	1	1	1	1	1	1	1	1	1	1	1	1	1	0	1	1	1	1	1	1	1	1	1	1	1	1	1
2/26/2013	1	1	1	1	1	1	1	1	2	1	1	1	1	1	1	1	1	1	2	1	1	1	1	1	1	1	1	1	1	1	1	1	1	1	1	0	1	1	1	1	1	1	1	1	1	1	1	1	1
2/27/2013	1	1	1	1	1	1	1	1	1	1	1	1	1	1	1	1	1	1	2	1	1	1	1	1	1	1	1	1	1	1	1	1	1	1	1	0	1	1	1	1	1	1	1	1	1	1	1	1	1
2/28/2013	1	1	1	1	1	1	1	1	1	1	1	1	1	1	1	1	1	1	1	1	1	1	1	1	1	1	1	1	1	1	1	1	1	1	1	0	1	1	1	1	1	1	1	1	1	1	1	1	1
3/1/2013	1	1	1	1	1	1	1	1	1	1	1	1	1	1	1	1	1	1	1	1	1	1	1	1	1	1	1	1	1	1	1	1	1	1	1	0	1	1	1	1	1	1	1	1	1	1	1	1	1
3/2/2013	1	1	1	1	1	1	1	1	1	1	1	1	1	1	1	1	1	1	1	1	1	1	1	1	1	1	1	1	1	1	1	1	1	1	1	0	1	1	1	1	1	1	1	1	1	1	1	1	1
3/3/2013	1	1	1	1	1	1	1	1	1	1	1	1	1	1	1	1	1	1	2	1	1	1	1	1	1	1	1	1	1	1	1	1	1	1	1	0	1	1	1	1	1	1	1	1	1	1	1	1	1
3/4/2013	1	1	1	1	1	1	1	1	1	1	1	1	1	1	1	1	1	1	2	1	1	1	1	1	1	1	1	1	1	1	1	1	1	1	1	0	1	1	1	1	1	1	1	1	1	1	1	1	1
3/5/2013	1	1	1	1	1	1	1	1	1	1	1	1	1	1	1	1	1	1	2	1	1	1	1	1	1	1	1	1	1	1	1	1	1	1	1	0	1	1	1	1	1	1	1	1	1	1	1	1	1
3/6/2013	1	1	1	1	1	1	1	1	2	1	1	1	1	1	1	1	1	2	2	1	1	1	1	1	1	1	1	1	1	1	1	1	1	1	1	0	1	1	1	1	1	1	1	1	1	1	1	1	1
3/7/2013	2	2	2	2	3	2	2	3	4	2	2	2	3	3	2	2	3	3	4	2	2	2	3	2	2	2	3	1	1	2	1	2	1	1	2	0	2	2	2	2	2	3	2	2	2	2	2	2	3
3/8/2013	1	1	1	1	2	1	1	2	2	1	1	1	1	2	1	1	2	2	2	1	1	1	2	1	1	1	2	1	1	1	1	1	1	1	1	0	1	1	1	1	1	1	1	1	1	1	1	1	2
3/9/2013	1	1	2	2	2	1	1	2	3	1	1	2	2	2	1	2	2	2	3	1	1	1	2	1	1	2	2	1	1	1	1	1	1	1	1	0	1	1	1	2	1	2	1	1	1	2	1	2	2
3/10/2013	1	1	1	1	2	1	1	2	2	1	1	1	1	2	1	1	2	2	2	1	1	1	2	1	1	1	2	1	1	1	1	1	1	1	1	0	1	1	1	1	1	1	1	1	1	1	1	1	2
3/11/2013	1	1	1	1	1	1	1	1	2	1	1	1	1	1	1	1	1	1	2	1	1	1	1	1	1	1	1	1	1	1	1	1	1	1	1	0	1	1	1	1	1	1	1	1	1	1	1	1	1
3/12/2013	2	1	2	2	2	2	2	2	3	2	2	2	2	2	2	2	2	3	3	1	2	2	2	2	2	2	2	1	1	1	1	1	1	1	1	0	1	1	1	2	1	2	1	1	1	2	1	2	2
3/13/2013	0	0	0	0	0	0	0	0	0	0	0	0	0	0	0	0	0	0	0	0	0	0	0	0	0	0	0	0	0	0	0	0	0	0	0	0	0	0	0	0	0	0	0	0	0	0	0	0	0
3/14/2013	1	1	1	1	1	1	1	1	2	1	1	1	1	1	1	1	1	1	2	1	1	1	1	1	1	1	1	1	1	1	1	1	1	1	1	0	1	1	1	1	1	1	1	1	1	1	1	1	1
3/15/2013	1	1	1	1	1	1	1	1	2	1	1	1	1	1	1	1	1	1	2	1	1	1	1	1	1	1	1	1	1	1	1	1	1	1	1	0	1	1	1	1	1	1	1	1	1	1	1	1	1
3/16/2013	1	1	1	1	1	1	1	1	2	1	1	1	1	1	1	1	1	1	2	1	1	1	1	1	1	1	1	1	1	1	1	1	1	1	1	0	1	1	1	1	1	1	1	1	1	1	1	1	1
3/17/2013	1	1	1	1	1	1	1	1	1	1	1	1	1	1	1	1	1	1	1	1	1	1	1	1	1	1	1	1	1	1	1	1	1	1	1	0	1	1	1	1	1	1	1	1	1	1	1	1	1
3/18/2013	1	1	1	2	2	1	1	2	2	1	1	1	2	2	1	2	2	2	3	1	1	1	2	1	1	2	2	1	1	1	1	1	1	1	1	0	1	1	1	1	1	1	1	1	1	1	1	1	2
3/19/2013	1	1	1	1	1	1	1	1	1	1	0	1	1	1	1	1	1	1	1	1	1	1	1	0	1	1	1	0	0	0	0	0	0	0	0	0	0	1	1	1	1	1	0	1	1	1	1	1	1
3/20/2013	1	1	1	1	1	1	1	1	2	1	1	1	1	1	1	1	1	1	2	1	1	1	1	1	1	1	1	1	1	1	1	1	1	1	1	0	1	1	1	1	1	1	1	1	1	1	1	1	1
3/21/2013	0	0	0	0	0	0	0	0	0	0	0	0	0	0	0	0	0	0	0	0	0	0	0	0	0	0	0	0	0	0	0	0	0	0	0	0	0	1	1	1	1	1	1	1	1	1	1	1	1
3/22/2013	1	1	1	1	2	1	1	1	2	1	1	1	2	2	1	2	2	2	2	1	1	1	1	1	1	2	2	2	2	2	2	2	2	2	2	0	0	0	0	1	0	1	0	1	1	1	1	1	1
3/23/2013	1	1	1	1	1	1	1	1	2	1	1	1	1	1	1	1	1	1	2	1	1	1	1	1	1	1	1	1	1	1	1	1	1	1	1	0	1	1	1	1	1	1	1	1	1	1	1	1	1
3/24/2013	1	1	1	1	1	1	1	1	2	1	1	1	1	2	1	1	2	2	2	1	1	1	1	1	1	1	2	1	1	1	1	1	1	1	1	0	1	1	1	1	1	1	1	1	1	1	1	1	2
3/25/2013	0	0	0	1	1	0	0	1	1	0	0	0	1	1	0	1	1	1	1	0	0	0	1	0	0	1	1	0	0	0	0	0	0	0	0	0	0	0	0	0	0	0	0	0	0	0	0	0	1
3/26/2013	1	1	1	1	1	1	1	1	1	1	1	1	1	1	1	1	1	1	2	1	1	1	1	1	1	1	1	1	1	1	1	1	1	1	1	0	1	1	1	1	1	1	1	1	1	1	1	1	1
3/27/2013	0	0	0	0	1	0	0	0	1	0	0	0	0	0	0	0	0	1	1	0	0	0	0	0	0	0	0	0	0	0	0	0	0	0	0	0	1	1	1	1	1	1	1	1	1	1	1	1	2
3/28/2013	1	1	2	2	2	1	1	2	3	2	2	2	2	3	2	2	3	3	3	1	1	1	2	2	2	2	3	2	2	3	3	3	2	3	3	0	1	1	1	2	1	2	1	1	1	2	1	2	3
3/29/2013	1	1	1	1	1	1	1	1	1	1	1	1	1	1	1	1	1	1	2	1	1	1	1	1	1	1	1	1	1	1	1	1	1	1	1	0	1	1	1	1	1	1	1	1	1	1	1	1	1
3/30/2013	0	0	0	0	0	0	0	0	1	0	0	0	0	1	0	0	1	1	1	0	0	0	0	0	0	0	1	0	0	0	0	0	0	0	0	0	0	0	0	1	0	1	0	0	0	1	0	1	1
3/31/2013	0	0	0	0	0	0	0	0	1	0	0	0	0	1	0	0	1	1	1	0	0	0	0	0	0	0	1	0	0	0	0	0	0	0	0	0	0	0	0	1	0	1	0	0	0	1	0	1	1
4/1/2013	0	0	0	0	0	0	0	0	0	0	0	0	0	0	0	0	0	0	0	0	0	0	0	0	0	0	0	0	0	0	0	0	0	0	0	0	0	0	0	0	0	0	0	0	0	0	0	0	1
4/2/2013	0	0	0	0	0	0	0	0	1	1	0	1	1	1	1	1	1	1	1	0	0	0	0	0	1	1	1	1	1	1	1	1	1	1	1	0	0	1	1	1	1	1	1	1	1	1	1	1	1
4/3/2013	1	1	1	1	1	1	1	1	1	1	1	1	1	1	1	1	1	1	1	1	1	1	1	1	1	1	1	1	1	1	1	1	1	1	1	0	1	1	1	1	1	1	1	1	1	1	1	1	2
4/4/2013	0	0	0	0	1	0	0	1	1	0	0	0	1	1	0	1	1	1	1	0	0	0	1	0	0	1	1	0	0	1	1	1	0	1	1	0	0	0	0	1	0	1	0	1	1	1	1	1	1
4/5/2013	0	0	0	0	0	0	0	0	0	0	0	0	0	0	0	0	0	0	0	0	0	0	0	0	0	0	0	0	0	0	0	0	0	0	0	0	0	0	0	0	0	0	0	0	0	0	0	0	0
4/6/2013	0	0	0	0	0	0	0	0	0	0	0	0	0	0	0	0	0	0	0	0	0	0	0	0	0	0	0	0	0	0	0	0	0	0	0	0	0	0	0	1	0	1	0	0	0	1	0	1	1
4/7/2013	0	0	0	0	0	0	0	0	1	0	0	0	1	1	0	0	1	1	1	0	0	0	0	0	0	0	1	0	0	1	1	1	0	1	1	0	0	1	1	1	1	1	1	1	1	1	1	1	1
4/8/2013	0	0	0	0	0	0	0	0	0	0	0	0	0	0	0	0	0	0	0	0	0	0	0	0	0	0	0	0	0	0	0	0	0	0	0	0	0	0	0	0	0	0	0	0	0	0	0	0	0
4/9/2013	0	0	0	0	0	0	0	0	0	0	0	0	0	0	0	0	0	0	1	0	0	0	0	0	0	0	0	0	0	0	0	0	0	0	0	0	0	0	0	0	0	1	0	0	0	1	0	1	1
4/10/2013	0	0	0	0	0	0	0	0	1	0	0	0	1	1	0	1	1	1	1	0	0	0	0	0	0	1	1	0	0	1	1	1	0	1	1	0	1	1	1	1	1	1	1	1	1	1	1	1	1
4/11/2013	0	0	0	0	0	0	0	0	0	0	0	0	0	0	0	0	0	1	1	0	0	0	0	0	0	0	0	0	0	0	0	0	0	0	0	0	1	1	1	1	1	1	1	1	1	1	1	1	1
4/12/2013	0	0	0	0	0	0	0	0	0	0	0	0	0	0	0	0	0	0	0	0	0	0	0	0	0	0	0	0	0	0	0	0	0	0	0	0	0	0	0	1	0	1	0	1	0	1	1	1	1
4/13/2013	0	0	0	0	0	0	0	0	0	0	0	0	0	0	0	0	0	0	0	0	0	0	0	0	0	0	0	0	0	0	0	0	0	0	0	0	0	0	0	0	0	0	0	0	0	0	0	0	0
4/14/2013	0	0	0	0	0	0	0	0	1	0	0	0	0	1	0	0	1	1	1	0	0	0	0	0	0	0	1	0	0	0	0	0	0	0	0	0	1	1	1	1	1	1	1	1	1	1	1	1	1
4/15/2013	0	0	0	0	0	0	0	0	1	0	0	0	0	1	0	0	1	1	1	0	0	0	0	0	0	0	1	0	0	0	0	0	0	0	0	0	1	1	1	1	1	1	1	1	1	1	1	1	1
4/16/2013	0	0	0	0	0	0	0	0	0	0	0	0	0	0	0	0	0	0	0	0	0	0	0	0	0	0	0	0	0	0	0	0	0	0	0	0	0	0	0	1	0	1	0	0	0	1	0	1	1
4/17/2013	0	0	0	0	0	0	0	0	0	0	0	0	0	0	0	0	0	0	0	0	0	0	0	0	0	0	0	0	0	0	0	0	0	0	0	0	0	0	0	1	0	1	0	0	0	1	0	1	1
4/18/2013	0	0	0	0	0	0	0	0	1	0	0	0	0	0	0	0	0	1	1	0	0	0	0	0	0	0	0	0	0	0	0	0	0	0	0	0	1	1	1	1	1	1	1	1	1	1	1	1	1
4/19/2013	0	0	0	0	1	0	0	1	1	0	0	0	1	1	0	1	1	1	1	0	0	0	1	0	0	1	1	0	0	1	0	1	0	0	1	0	1	1	1	1	1	1	1	1	1	1	1	1	2
4/20/2013	0	0	0	0	0	0	0	0	0	0	0	0	0	0	0	0	0	1	1	0	0	0	0	0	0	0	0	0	0	0	0	0	0	0	0	0	1	1	1	1	1	1	1	1	1	1	1	1	1
4/21/2013	0	0	0	0	0	0	0	0	0	0	0	0	0	0	0	0	0	0	0	0	0	0	0	0	0	0	0	0	0	0	0	0	0	0	0	0	0	0	0	1	0	1	0	0	0	1	0	1	1
4/22/2013	0	0	0	0	0	0	0	0	0	0	0	0	0	0	0	0	0	0	0	0	0	0	0	0	0	0	0	0	0	0	0	0	0	0	0	0	0	0	0	1	0	1	0	0	0	1	0	1	1
4/23/2013	0	0	0	0	0	0	0	0	0	0	0	0	0	0	0	0	0	0	0	0	0	0	0	0	0	0	0	0	0	0	0	0	0	0	0	0	0	0	0	1	0	1	0	0	0	1	0	1	1
4/24/2013	0	0	0	0	0	0	0	0	0	0	0	0	0	0	0	0	0	0	0	0	0	0	0	0	0	0	0	0	0	0	0	0	0	0	0	0	0	0	0	0	0	1	0	0	0	1	0	1	1
4/25/2013	0	0	0	0	0	0	0	0	0	0	0	0	0	0	0	0	0	0	0	0	0	0	0	0	0	0	0	0	0	0	0	0	0	0	0	0	0	0	0	0	0	0	0	0	0	0	0	0	1
4/26/2013	0	0	1	1	1	0	1	1	1	0	0	1	1	1	0	1	1	1	1	0	0	1	1	0	0	1	1	0	0	0	0	0	0	0	0	0	1	1	1	1	1	2	1	1	1	1	1	1	2
4/27/2013	0	0	0	1	1	0	0	1	1	0	0	0	1	1	0	1	1	1	1	0	0	0	1	0	0	1	1	0	0	0	0	0	0	0	0	0	1	1	1	1	1	1	1	1	1	1	1	1	2
4/28/2013	0	0	0	0	0	0	0	0	0	0	0	0	0	0	0	0	0	0	0	0	0	0	0	0	0	0	0	0	0	0	0	0	0	0	0	0	0	0	0	0	0	0	0	0	0	0	0	0	1
4/29/2013	0	0	0	0	0	0	0	0	0	0	0	0	0	0	0	0	0	0	0	0	0	0	0	0	0	0	0	0	0	0	0	0	0	0	0	0	0	0	0	0	0	0	0	0	0	0	0	0	0
4/30/2013	0	0	0	0	0	0	0	0	0	0	0	0	0	0	0	0	0	0	0	0	0	0	0	0	0	0	0	0	0	0	0	0	0	0	0	0	0	0	0	0	0	0	0	0	0	0	0	0	1
5/1/2013	0	0	0	0	0	0	0	0	0	0	0	0	0	0	0	0	0	0	0	0	0	0	0	0	0	0	0	0	0	0	0	0	0	0	0	0	0	0	0	0	0	0	0	0	0	0	0	0	0
5/2/2013	0	0	0	0	0	0	0	0	0	0	0	0	0	0	0	0	0	0	0	0	0	0	0	0	0	0	0	0	0	0	0	0	0	0	0	0	0	0	0	1	0	1	0	0	0	1	0	1	1
5/3/2013	0	0	0	0	0	0	0	0	0	0	0	0	0	0	0	0	0	0	0	0	0	0	0	0	0	0	0	0	0	0	0	0	0	0	0	0	0	0	0	0	0	1	0	0	0	0	0	0	1
5/4/2013	0	0	0	0	0	0	0	0	0	0	0	0	0	0	0	0	0	0	0	0	0	0	0	0	0	0	0	0	0	0	0	0	0	0	0	0	0	0	0	0	0	0	0	0	0	0	0	0	0
5/5/2013	0	0	0	0	0	0	0	0	0	0	0	0	0	0	0	0	0	0	0	0	0	0	0	0	0	0	0	0	0	0	0	0	0	0	0	0	1	1	1	1	1	1	1	1	1	1	1	1	1
5/6/2013	0	0	0	0	0	0	0	0	0	0	0	0	0	0	0	0	0	0	0	0	0	0	0	0	0	0	0	0	0	0	0	0	0	0	0	0	1	1	1	1	1	1	1	1	1	1	1	1	1
5/7/2013	0	0	0	0	0	0	0	0	0	0	0	0	0	0	0	0	0	0	0	0	0	0	0	0	0	0	0	0	0	0	0	0	0	0	0	0	0	0	0	0	0	0	0	0	0	0	0	0	0
5/8/2013	0	0	0	0	0	0	0	0	0	0	0	0	0	0	0	0	0	0	0	0	0	0	0	0	0	0	0	0	0	0	0	0	0	0	0	0	1	1	1	1	1	1	1	1	1	1	1	1	1
5/9/2013	0	0	0	0	0	0	0	0	0	0	0	0	0	0	0	0	0	0	0	0	0	0	0	0	0	0	0	0	0	0	0	0	0	0	0	0	1	1	1	1	1	1	1	1	1	1	1	1	1
5/10/2013	0	0	0	0	0	0	0	0	0	0	0	0	0	0	0	0	0	0	0	0	0	0	0	0	0	0	0	0	0	0	0	0	0	0	0	0	0	0	0	0	0	1	0	0	0	1	0	0	1
5/11/2013	0	0	0	0	0	0	0	0	0	0	0	0	0	0	0	0	0	0	0	0	0	0	0	0	0	0	0	0	0	0	0	0	0	0	0	0	1	1	1	1	1	1	1	1	1	1	1	1	1
5/12/2013	0	0	0	0	0	0	0	0	1	0	0	0	0	1	0	0	1	1	1	0	0	0	0	0	0	0	1	0	0	0	0	0	0	0	0	0	1	1	1	1	1	1	1	1	1	1	1	1	1
5/13/2013	0	0	0	0	1	0	0	1	1	0	0	0	0	0	0	0	0	1	1	0	0	0	1	0	0	0	0	0	0	0	0	0	0	0	0	0	1	1	1	1	1	1	1	1	1	1	1	1	1
5/14/2013	0	0	0	0	0	0	0	0	1	0	0	0	0	0	0	0	0	0	0	0	0	0	0	0	0	0	0	0	0	0	0	0	0	0	0	0	0	0	0	1	0	1	0	0	0	1	0	1	1
5/15/2013	0	0	0	0	0	0	0	0	0	0	0	0	0	0	0	0	0	0	0	0	0	0	0	0	0	0	0	0	0	0	0	0	0	0	0	0	1	1	1	1	1	1	1	1	1	1	1	1	1
5/16/2013	0	0	1	1	1	0	1	1	1	1	1	1	1	1	1	1	1	1	1	0	0	1	1	1	1	1	1	0	0	1	1	1	0	1	1	0	1	2	2	2	2	3	1	1	1	2	1	2	3
5/17/2013	1	0	1	1	1	1	1	1	1	1	1	1	1	1	1	1	1	1	1	0	1	1	1	1	1	1	1	1	1	1	1	1	1	1	1	0	1	1	1	2	1	2	1	1	1	2	1	2	2
5/18/2013	1	1	1	1	1	1	1	1	2	1	1	1	1	1	1	1	1	1	2	1	1	1	1	1	1	1	1	1	1	1	1	1	1	1	1	0	1	1	1	1	1	1	1	1	1	1	1	1	2
5/19/2013	1	1	1	1	1	1	1	1	2	1	1	1	1	1	1	1	1	1	1	1	1	1	1	1	1	1	1	1	1	1	1	1	1	1	1	0	1	1	1	1	1	1	1	1	1	1	1	1	1
5/20/2013	1	1	1	1	1	1	1	1	1	1	1	1	1	1	1	1	1	1	1	1	1	1	1	1	1	1	1	1	1	1	1	1	1	1	1	0	1	1	1	2	1	2	1	1	1	2	1	2	2
5/21/2013	1	1	2	2	2	1	1	2	3	1	1	1	2	2	1	2	2	2	2	1	1	1	2	1	1	2	2	1	1	1	1	1	1	1	1	0	2	2	2	2	2	3	1	2	2	2	2	2	3
5/22/2013	1	1	1	1	1	1	1	1	2	1	1	1	1	2	1	1	2	2	2	1	1	1	1	1	1	1	2	1	1	1	1	1	1	1	1	0	1	1	1	1	1	1	1	1	1	1	1	1	2
5/23/2013	1	1	1	1	1	1	1	1	2	1	1	1	1	1	1	1	1	1	2	1	1	1	1	1	1	1	1	1	1	1	1	1	1	1	1	0	1	1	1	1	1	2	1	1	1	1	1	1	2
5/24/2013	0	0	1	1	1	0	1	1	1	0	0	1	1	1	0	1	1	1	1	0	0	1	1	0	0	1	1	0	0	0	0	0	0	0	0	0	1	1	1	1	1	2	1	1	1	1	1	1	2
5/25/2013	1	0	1	1	1	1	1	1	1	1	1	1	1	1	1	1	1	1	1	0	1	1	1	1	1	1	1	0	0	1	1	1	0	1	1	0	1	1	1	2	1	2	1	1	1	2	1	1	2
5/26/2013	2	2	2	2	3	2	2	2	3	2	1	2	2	2	2	2	2	3	3	2	2	2	2	1	2	2	2	2	2	2	1	2	2	1	2	0	2	2	2	3	2	3	2	2	2	3	2	2	3
5/27/2013	1	1	1	1	2	1	1	2	2	1	1	1	1	1	1	1	1	2	2	1	1	1	2	1	1	1	1	1	1	1	1	1	1	1	1	0	1	1	1	2	1	2	1	1	1	2	1	2	2
5/28/2013	0	0	0	0	0	0	0	0	1	0	0	0	0	0	0	0	0	1	1	0	0	0	0	0	0	0	0	0	0	0	0	0	0	0	0	0	0	0	0	1	0	1	0	0	0	1	0	1	1
5/29/2013	0	0	0	0	0	0	0	0	0	0	0	0	0	0	0	0	0	0	0	0	0	0	0	0	0	0	0	0	0	0	0	0	0	0	0	0	0	0	0	1	0	1	0	1	0	1	1	1	1
5/30/2013	1	1	2	2	2	1	2	2	3	1	1	2	2	2	1	2	2	3	3	1	1	2	2	1	1	2	2	1	1	2	1	2	1	1	2	0	2	2	2	2	2	3	2	2	2	2	2	2	3
5/31/2013	2	1	2	2	2	2	2	2	3	2	2	2	2	3	2	2	3	3	3	1	2	2	2	2	2	2	3	2	2	2	2	2	2	2	2	0	2	2	2	3	2	3	2	2	2	3	2	2	3
6/1/2013	1	1	1	1	1	1	1	1	1	1	1	1	1	1	1	1	1	1	1	1	1	1	1	1	1	1	1	1	1	1	1	1	1	1	1	0	1	1	1	1	1	1	1	1	1	1	1	1	2
6/2/2013	0	0	0	0	0	0	0	0	0	0	0	0	0	0	0	0	0	0	0	0	0	0	0	0	0	0	0	0	0	0	0	0	0	0	0	0	0	0	0	0	0	0	0	0	0	0	0	0	1
6/3/2013	1	1	1	1	2	1	1	2	2	1	1	1	1	2	1	1	2	2	2	1	1	1	2	1	1	1	2	1	1	1	1	1	1	1	1	0	1	1	1	2	1	2	1	1	1	2	1	2	3
6/4/2013	2	2	2	2	3	2	2	3	3	2	2	2	2	2	2	2	2	3	3	2	2	2	3	2	2	2	2	2	2	2	2	2	2	2	2	0	2	2	2	3	2	3	2	2	2	3	2	3	4
6/5/2013	1	1	1	1	1	1	1	1	2	1	1	1	1	2	1	1	2	2	2	1	1	1	1	1	1	1	2	1	1	1	1	1	1	1	1	0	1	1	1	2	1	2	1	1	1	2	1	2	2
6/6/2013	0	0	0	1	1	0	0	1	1	0	0	1	1	1	0	1	1	1	1	0	0	0	1	0	0	1	1	0	0	0	0	0	0	0	0	0	1	1	1	1	1	1	1	1	1	1	1	1	1
6/7/2013	1	1	1	2	2	1	1	2	2	1	1	1	1	2	1	1	2	2	2	1	1	1	2	1	1	1	2	1	1	1	1	1	1	1	1	0	1	1	1	2	1	2	1	1	1	2	1	2	2
6/8/2013	2	2	2	2	3	2	2	3	4	2	2	2	2	2	2	2	2	3	3	2	2	2	3	2	2	2	2	2	2	2	2	2	2	2	2	0	2	2	2	3	2	3	2	2	2	3	2	3	4
6/9/2013	1	1	1	2	2	1	1	2	2	1	1	1	2	2	1	2	2	2	3	1	1	1	2	1	1	2	2	1	1	1	1	1	1	1	1	0	1	1	1	2	1	2	1	2	1	2	2	2	3
6/10/2013	1	1	1	1	2	1	1	2	2	1	1	1	1	2	1	1	2	2	2	1	1	1	2	1	1	1	2	1	1	1	1	1	1	1	1	0	1	1	1	2	1	2	1	1	1	2	1	2	2
6/11/2013	2	2	3	3	4	2	3	4	5	2	2	2	3	3	2	3	3	4	4	2	2	3	4	2	2	3	3	2	2	2	2	2	2	2	2	0	2	2	2	3	2	4	2	2	2	3	2	3	4
6/12/2013	2	2	3	3	4	2	3	4	5	2	2	2	3	3	2	3	3	4	4	2	2	3	4	2	2	3	3	2	2	2	2	2	2	2	2	1	2	2	2	3	2	4	2	2	2	3	2	3	4
6/13/2013	1	1	1	2	2	1	1	2	2	1	1	1	2	2	1	2	2	2	2	1	1	1	2	1	1	2	2	1	1	1	1	1	1	1	1	0	1	1	1	2	1	2	1	2	1	2	2	2	3
6/14/2013	1	1	1	1	1	1	1	1	2	1	1	1	1	2	1	1	2	2	2	1	1	1	1	1	1	1	2	1	1	1	1	1	1	1	1	0	1	1	1	2	1	2	1	1	1	2	1	2	2
6/15/2013	2	2	2	3	3	2	2	3	4	2	2	2	3	3	2	3	3	4	4	2	2	2	3	2	2	3	3	2	2	2	2	2	2	2	2	0	2	2	2	3	2	4	2	2	2	3	2	3	4
6/16/2013	3	3	3	4	4	3	3	4	6	2	2	3	3	4	2	3	4	4	5	3	3	3	4	2	2	3	4	3	3	2	2	2	3	2	2	1	2	2	2	3	2	4	2	2	2	3	2	3	4
6/17/2013	2	2	2	3	3	2	2	3	4	2	2	2	2	3	2	2	3	3	3	2	2	2	3	2	2	2	3	2	2	2	2	2	2	2	2	1	1	1	1	2	1	2	1	2	1	2	2	2	3
6/18/2013	1	1	1	1	2	1	1	2	2	1	1	1	1	2	1	1	2	2	2	1	1	1	2	1	1	1	2	1	1	1	1	1	1	1	1	0	1	1	1	2	1	2	1	1	1	2	1	1	2
6/19/2013	2	2	2	3	3	2	2	3	4	2	2	3	3	3	2	3	3	4	4	2	2	2	3	2	2	3	3	2	2	2	2	2	2	2	2	0	2	3	3	4	3	4	2	3	2	3	3	3	4
6/20/2013	3	2	3	3	4	3	3	4	5	3	3	3	4	4	3	3	4	5	5	2	3	3	4	3	3	3	4	3	3	3	3	3	3	3	3	0	3	3	3	4	3	4	3	3	3	4	3	4	5
6/21/2013	2	2	3	3	4	2	3	4	5	2	2	3	3	3	2	3	3	4	5	2	2	3	4	2	2	3	3	2	2	2	2	2	2	2	2	1	2	2	2	3	2	3	2	2	2	3	2	3	4
6/22/2013	1	1	2	2	2	1	2	2	3	1	1	2	2	2	1	2	2	2	3	1	1	2	2	1	1	2	2	1	1	1	1	1	1	1	1	0	1	1	1	2	1	2	1	1	1	2	1	2	2
6/23/2013	2	2	2	3	3	2	2	3	4	2	2	2	3	3	2	3	3	4	4	2	2	2	3	2	2	3	3	2	2	2	2	2	2	2	2	0	2	2	2	3	2	4	2	2	2	3	2	3	4
6/24/2013	3	3	3	4	5	3	3	4	6	3	3	3	4	4	3	4	4	5	6	3	3	3	4	3	3	4	4	3	3	3	3	3	3	3	3	1	3	3	3	4	3	5	3	3	3	4	3	4	5
6/25/2013	2	2	2	3	3	2	2	3	4	2	2	2	2	3	2	2	3	3	4	2	2	2	3	2	2	2	3	2	2	2	2	2	2	2	2	0	2	2	2	2	2	3	2	2	2	2	2	2	3
6/26/2013	2	2	3	3	4	2	3	4	5	3	2	3	3	4	3	3	4	4	5	2	2	3	4	2	3	3	4	2	2	3	2	3	2	2	3	0	2	3	2	4	3	4	2	3	2	3	3	3	5
6/27/2013	2	2	2	3	3	2	2	3	5	2	2	3	3	3	2	3	3	4	5	2	2	2	3	2	2	3	3	2	2	2	2	2	2	2	2	0	2	2	2	3	2	3	2	2	2	3	2	3	4
6/28/2013	2	1	2	2	2	2	2	2	3	2	1	2	2	2	2	2	2	3	3	1	2	2	2	1	2	2	2	2	2	1	1	1	2	1	1	0	1	1	1	2	1	2	1	1	1	2	1	2	2
6/29/2013	2	2	2	3	3	2	2	3	4	2	2	2	3	3	2	3	3	4	4	2	2	2	3	2	2	3	3	2	2	2	2	2	2	2	2	0	2	2	2	2	2	3	2	2	2	3	2	2	3
6/30/2013	2	2	3	3	4	2	3	3	5	3	2	3	3	4	3	3	4	4	5	2	2	3	3	2	3	3	4	2	2	3	2	3	2	2	3	0	2	3	2	4	3	4	2	3	2	3	3	3	5
7/1/2013	3	2	3	4	4	3	3	4	6	3	3	3	4	4	3	4	4	5	6	2	3	3	4	3	3	4	4	3	3	3	3	3	3	3	3	0	3	3	3	4	3	5	3	3	3	4	3	4	5
7/2/2013	2	2	2	2	3	2	2	3	4	2	2	2	2	2	2	2	2	3	3	2	2	2	3	2	2	2	2	2	2	2	2	2	2	2	2	0	1	1	1	2	1	2	1	1	1	2	1	2	3
7/3/2013	1	1	1	2	2	1	1	2	2	1	1	1	1	2	1	1	2	2	2	1	1	1	2	1	1	1	2	1	1	1	1	1	1	1	1	0	1	1	1	1	1	1	1	1	1	1	1	1	2
7/4/2013	2	2	3	3	4	2	3	4	5	3	2	3	3	4	3	3	4	5	5	2	2	3	4	2	3	3	4	2	2	3	2	3	2	2	3	0	2	3	3	4	3	4	2	3	3	4	3	3	5
7/5/2013	2	2	3	3	4	2	3	4	5	3	3	3	4	4	3	4	4	5	6	2	2	3	4	3	3	4	4	2	2	3	3	3	2	3	3	0	3	3	3	4	3	5	3	3	3	4	3	4	5
7/6/2013	2	2	2	3	3	2	2	3	4	2	2	3	3	3	2	3	3	4	5	2	2	2	3	2	2	3	3	2	2	2	2	2	2	2	2	0	2	2	2	3	2	3	2	2	2	3	2	3	4
7/7/2013	3	3	3	4	4	3	3	4	6	3	3	3	4	4	3	4	4	5	6	3	3	3	4	3	3	4	4	3	3	3	3	3	3	3	3	0	2	3	3	4	3	4	2	3	3	4	3	3	5
7/8/2013	2	2	2	3	3	2	2	3	4	2	2	2	3	3	2	2	3	3	4	2	2	2	3	2	2	2	3	2	2	2	2	2	2	2	2	0	2	2	2	3	2	3	2	2	2	3	2	2	3
7/9/2013	2	2	2	3	3	2	2	3	4	2	2	2	3	3	2	2	3	3	4	2	2	2	3	2	2	2	3	2	2	2	2	2	2	2	2	0	2	2	2	2	2	3	2	2	2	2	2	2	3
7/10/2013	2	2	2	3	3	2	2	3	4	2	2	3	3	3	2	3	3	4	5	2	2	2	3	2	2	3	3	2	2	2	2	2	2	2	2	0	2	2	2	3	2	3	2	2	2	3	2	3	4
7/11/2013	2	2	3	3	4	2	3	4	5	3	3	3	4	4	3	3	4	5	6	2	2	3	4	3	3	3	4	2	2	3	3	3	2	3	3	0	3	3	3	4	3	4	3	3	3	4	3	4	5
7/12/2013	2	2	3	3	4	2	3	4	5	3	3	3	4	4	3	4	4	5	6	2	2	3	4	3	3	4	4	2	2	3	3	3	2	3	3	0	3	3	3	4	3	4	3	3	3	4	3	4	5
7/13/2013	2	2	2	3	3	2	2	3	4	2	2	2	3	3	2	3	3	4	4	2	2	2	3	2	2	3	3	2	2	2	2	2	2	2	2	0	2	2	2	2	2	3	2	2	2	3	2	2	3
7/14/2013	2	2	2	3	3	2	2	3	4	2	2	2	3	3	2	3	3	4	4	2	2	2	3	2	2	3	3	2	2	2	2	2	2	2	2	0	2	2	2	3	2	3	2	2	2	3	2	3	3
7/15/2013	2	2	3	3	3	2	2	3	5	3	2	3	3	4	3	3	4	4	5	2	2	2	3	2	3	3	4	2	2	3	2	3	2	2	3	0	2	3	2	4	3	4	2	3	2	3	3	3	5
7/16/2013	2	2	3	3	4	2	3	4	5	3	3	3	4	4	3	3	4	5	5	2	2	3	4	3	3	3	4	2	2	3	3	3	2	3	3	0	2	3	3	4	3	4	2	3	3	4	3	4	5
7/17/2013	2	2	3	3	4	2	3	4	5	2	2	3	3	4	2	3	4	4	5	2	2	3	4	2	2	3	4	2	2	2	2	2	2	2	2	0	2	2	2	3	2	3	2	2	2	3	2	3	4
7/18/2013	2	2	2	3	3	2	2	3	4	2	2	2	3	3	2	2	3	3	4	2	2	2	3	2	2	2	3	2	2	2	2	2	2	2	2	0	2	2	2	2	2	3	2	2	2	2	2	2	3
7/19/2013	2	2	3	3	3	2	2	3	5	2	2	3	3	4	2	3	4	4	5	2	2	2	3	2	2	3	4	2	2	2	2	2	2	2	2	0	2	2	2	3	2	4	2	3	2	3	3	3	4
7/20/2013	2	2	3	3	4	2	3	3	5	3	2	3	3	4	3	3	4	5	5	2	2	3	3	2	3	3	4	2	2	3	3	3	2	3	3	0	2	3	3	4	3	4	2	3	3	4	3	3	5
7/21/2013	2	2	2	3	3	2	2	3	4	2	2	2	3	3	2	3	3	4	4	2	2	2	3	2	2	3	3	2	2	2	2	2	2	2	2	0	2	2	2	3	2	3	2	2	2	3	2	3	4
7/22/2013	2	2	2	3	3	2	2	3	4	2	2	2	3	3	2	3	3	4	4	2	2	2	3	2	2	3	3	2	2	2	2	2	2	2	2	0	2	2	2	3	2	3	2	2	2	3	2	3	4
7/23/2013	2	2	3	3	4	2	3	4	5	3	2	3	3	4	3	3	4	4	5	2	2	3	4	2	3	3	4	2	2	3	2	3	2	2	3	0	2	3	3	4	3	4	2	3	3	3	3	3	5
7/24/2013	2	2	2	2	3	2	2	3	4	2	2	2	3	3	2	2	3	3	4	2	2	2	3	2	2	2	3	2	2	2	2	2	2	2	2	0	2	2	2	3	2	3	2	2	2	3	2	3	4
7/25/2013	2	2	3	3	3	2	2	3	5	2	2	3	3	4	2	3	4	4	5	2	2	2	3	2	2	3	4	2	2	2	2	2	2	2	2	0	2	2	2	3	2	3	2	2	2	3	2	3	4
7/26/2013	2	2	2	3	3	2	2	3	4	2	2	2	3	3	2	3	3	4	4	2	2	2	3	2	2	3	3	2	2	2	2	2	2	2	2	0	2	2	2	3	2	3	2	2	2	3	2	3	4
7/27/2013	2	2	3	3	4	2	3	3	5	2	2	3	3	4	2	3	4	4	5	2	2	3	3	2	2	3	4	2	2	2	2	2	2	2	2	0	2	2	2	3	2	4	2	3	2	3	3	3	4
7/28/2013	2	2	2	3	3	2	2	3	4	2	2	2	3	3	2	3	3	4	4	2	2	2	3	2	2	3	3	2	2	2	2	2	2	2	2	0	2	2	2	3	2	3	2	2	2	3	2	3	4
7/29/2013	2	2	3	3	3	2	2	3	5	2	2	3	3	4	2	3	4	4	5	2	2	2	3	2	2	3	4	2	2	2	2	2	2	2	2	0	2	2	2	3	2	3	2	2	2	3	2	3	4
7/30/2013	2	2	3	3	3	2	2	3	5	2	2	3	3	3	2	3	3	4	5	2	2	2	3	2	2	3	3	2	2	2	2	2	2	2	2	0	2	2	2	3	2	3	2	2	2	3	2	3	4
7/31/2013	2	2	3	3	4	2	3	4	5	3	3	3	4	4	3	3	4	5	6	2	2	3	4	3	3	3	4	2	2	3	3	3	2	3	3	0	3	3	3	4	3	4	3	3	3	4	3	4	5
8/1/2013	2	2	3	3	4	2	3	4	5	3	3	3	4	4	3	3	4	5	5	2	2	3	4	3	3	3	4	2	2	3	3	3	2	3	3	0	2	3	3	4	3	4	2	3	3	4	3	3	5
8/2/2013	2	2	2	3	3	2	2	3	4	2	2	2	3	3	2	3	3	4	4	2	2	2	3	2	2	3	3	2	2	2	2	2	2	2	2	0	2	2	2	3	2	3	2	2	2	3	2	3	4
8/3/2013	1	1	2	2	2	1	2	2	3	2	1	2	2	2	2	2	2	3	3	1	1	2	2	1	2	2	2	1	1	2	1	2	1	1	2	0	1	1	1	2	1	2	1	2	1	2	2	2	3
8/4/2013	2	2	2	3	3	2	2	3	5	2	2	3	3	4	2	3	4	4	5	2	2	2	3	2	2	3	4	2	2	2	2	2	2	2	2	0	2	2	2	3	2	4	2	2	2	3	2	3	4
8/5/2013	2	2	3	3	4	2	3	4	5	3	3	3	4	4	3	3	4	5	6	2	2	3	4	3	3	3	4	2	2	3	3	3	2	3	3	0	3	3	3	4	3	4	3	3	3	4	3	4	5
8/6/2013	3	2	3	4	4	3	3	4	5	3	3	3	4	4	3	3	4	5	5	2	3	3	4	3	3	3	4	3	3	3	3	3	3	3	3	0	2	3	3	4	3	4	2	3	3	4	3	4	5
8/7/2013	3	3	4	4	5	3	4	5	7	3	3	4	4	5	3	4	5	6	6	3	3	4	5	3	3	4	5	3	3	3	3	3	3	3	3	1	3	3	3	5	3	5	3	3	3	4	3	4	6
8/8/2013	3	3	3	4	4	3	3	4	6	3	3	3	4	4	3	4	4	5	6	3	3	3	4	3	3	4	4	3	3	3	3	3	3	3	3	0	3	3	3	4	3	5	3	3	3	4	3	4	5
8/9/2013	2	2	2	2	3	2	2	3	3	2	2	2	2	3	2	2	3	3	4	2	2	2	3	2	2	2	3	2	2	2	2	2	2	2	2	0	2	2	2	2	2	3	2	2	2	3	2	2	3
8/10/2013	3	3	3	4	4	3	3	4	6	3	3	3	4	4	3	4	4	5	6	3	3	3	4	3	3	4	4	3	3	3	3	3	3	3	3	0	3	3	3	4	3	4	3	3	3	4	3	4	5
8/11/2013	3	3	4	5	5	3	4	5	7	3	3	4	4	5	3	4	5	6	7	3	3	4	5	3	3	4	5	3	3	3	3	3	3	3	3	1	3	3	3	5	3	5	3	3	3	5	3	4	6
8/12/2013	3	3	4	5	5	3	4	5	7	4	3	4	5	5	4	4	5	6	7	3	3	4	5	3	4	4	5	3	3	4	3	4	3	3	4	1	3	4	3	5	4	6	3	4	3	5	4	5	6
8/13/2013	2	1	2	2	2	2	2	2	3	2	2	2	2	3	2	2	3	3	3	1	2	2	2	2	2	2	3	2	2	2	2	2	2	2	2	0	1	2	2	2	2	2	2	2	2	2	2	2	3
8/14/2013	2	2	2	3	3	2	2	3	4	2	2	2	3	3	2	3	3	4	4	2	2	2	3	2	2	3	3	2	2	2	2	2	2	2	2	0	2	2	2	3	2	3	2	2	2	3	2	3	4
8/15/2013	2	2	3	3	4	2	3	4	5	3	2	3	3	4	3	3	4	4	5	2	2	3	4	2	3	3	4	2	2	3	2	3	2	2	3	0	2	2	2	3	2	4	2	3	2	3	3	3	4
8/16/2013	2	2	2	2	3	2	2	3	3	2	2	2	2	3	2	2	3	3	4	2	2	2	3	2	2	2	3	2	2	2	2	2	2	2	2	0	1	2	2	2	2	2	2	2	2	2	2	2	3
8/17/2013	3	3	4	5	5	3	4	5	7	3	3	4	5	5	3	4	5	6	7	3	3	4	5	3	3	4	5	3	3	3	3	3	3	3	3	1	3	3	3	5	3	5	3	4	3	5	4	4	6
8/18/2013	3	3	3	4	5	3	3	5	6	3	3	3	4	4	3	4	4	5	6	3	3	3	5	3	3	4	4	3	3	3	3	3	3	3	3	1	3	3	3	4	3	5	3	3	3	4	3	4	5
8/19/2013	1	1	2	2	2	1	2	2	3	2	1	2	2	2	2	2	2	3	3	1	1	2	2	1	2	2	2	1	1	2	1	2	1	1	2	0	1	1	1	2	1	2	1	2	1	2	2	2	3
8/20/2013	4	4	5	6	7	4	5	6	9	4	4	5	5	6	4	5	6	7	8	4	4	5	6	4	4	5	6	4	4	4	4	4	4	4	4	1	4	4	4	6	4	7	4	4	4	5	4	5	7
8/21/2013	4	3	4	5	6	4	4	6	8	4	3	4	5	6	4	5	6	6	7	3	4	4	6	3	4	5	6	4	4	4	3	4	4	3	4	1	3	4	3	5	4	6	3	4	3	5	4	5	6
8/22/2013	2	2	3	3	4	2	3	4	5	3	2	3	3	4	3	3	4	5	5	2	2	3	4	2	3	3	4	2	2	3	2	3	2	2	3	1	2	2	2	3	2	4	2	3	2	3	3	3	5
8/23/2013	2	2	2	2	3	2	2	3	4	2	2	2	3	3	2	3	3	4	4	2	2	2	3	2	2	3	3	2	2	2	2	2	2	2	2	0	2	2	2	3	2	3	2	2	2	3	2	3	4
8/24/2013	2	2	2	3	3	2	2	3	4	2	2	2	3	3	2	3	3	4	4	2	2	2	3	2	2	3	3	2	2	2	2	2	2	2	2	0	2	2	2	3	2	3	2	2	2	3	2	3	4
8/25/2013	3	3	4	4	5	3	3	5	6	3	3	4	4	5	3	4	5	5	6	3	3	3	5	3	3	4	5	3	3	3	3	3	3	3	3	1	3	3	3	4	3	5	3	3	3	4	3	4	6
8/26/2013	2	2	2	3	3	2	2	3	4	2	2	2	3	3	2	3	3	4	4	2	2	2	3	2	2	3	3	2	2	2	2	2	2	2	2	0	2	2	2	3	2	3	2	2	2	3	2	3	4
8/27/2013	3	3	4	4	5	3	3	5	6	3	3	3	4	5	3	4	5	5	6	3	3	3	5	3	3	4	5	3	3	3	3	3	3	3	3	1	3	3	3	4	3	5	3	3	3	4	3	4	5
8/28/2013	2	2	3	3	4	2	3	4	5	3	2	3	3	4	3	3	4	4	5	2	2	3	4	2	3	3	4	2	2	3	2	3	2	2	3	1	2	2	2	3	2	4	2	3	2	3	3	3	4
8/29/2013	2	1	2	2	2	2	2	2	3	2	2	2	2	2	2	2	2	3	3	1	2	2	2	2	2	2	2	2	2	2	2	2	2	2	2	0	1	2	1	2	2	2	1	2	2	2	2	2	3
8/30/2013	4	4	5	5	6	4	5	6	8	4	4	4	5	6	4	5	6	7	8	4	4	5	6	4	4	5	6	4	4	4	4	4	4	4	4	1	4	4	4	5	4	6	3	4	4	5	4	5	7
8/31/2013	3	3	4	5	6	3	4	5	7	4	3	4	5	5	4	4	5	6	7	3	3	4	5	3	4	4	5	3	3	4	3	4	3	3	4	1	3	3	3	5	3	5	3	4	3	5	4	4	6
9/1/2013	3	2	3	4	4	3	3	4	5	3	3	3	4	4	3	3	4	5	6	2	3	3	4	3	3	3	4	3	3	3	3	3	3	3	3	1	2	3	2	4	3	4	2	3	3	4	3	3	5
9/2/2013	2	2	2	3	3	2	2	3	4	2	2	2	3	3	2	3	3	4	4	2	2	2	3	2	2	3	3	2	2	2	2	2	2	2	2	0	2	2	2	3	2	3	2	2	2	3	2	3	4
9/3/2013	2	2	2	3	3	2	2	3	4	2	2	2	3	3	2	3	3	4	4	2	2	2	3	2	2	3	3	2	2	2	2	2	2	2	2	0	2	2	2	3	2	3	2	2	2	3	2	3	4
9/4/2013	3	3	4	5	5	3	4	5	7	3	3	4	5	5	3	4	5	6	7	3	3	4	5	3	3	4	5	3	3	3	3	3	3	3	3	1	3	3	3	5	3	5	3	3	3	5	3	4	6
9/5/2013	2	2	2	3	3	2	2	3	4	2	2	2	3	3	2	3	3	4	4	2	2	2	3	2	2	3	3	2	2	2	2	2	2	2	2	0	2	2	2	3	2	3	2	2	2	3	2	3	4
9/6/2013	3	3	4	5	5	3	4	5	7	3	3	4	4	5	3	4	5	6	7	3	3	4	5	3	3	4	5	3	3	3	3	3	3	3	3	1	3	3	3	5	3	5	3	3	3	4	3	4	6
9/7/2013	3	3	4	5	5	3	4	5	7	3	3	4	4	5	3	4	5	6	7	3	3	4	5	3	3	4	5	3	3	3	3	3	3	3	3	1	3	3	3	5	3	5	3	3	3	4	3	4	6
9/8/2013	5	5	6	7	8	5	6	8	11	5	5	6	7	8	5	7	8	9	10	5	5	6	8	5	5	7	8	5	5	5	5	5	5	5	5	1	5	5	5	7	5	8	5	5	5	7	5	7	9
9/9/2013	3	3	3	4	4	3	3	4	6	3	3	3	4	4	3	4	4	5	6	3	3	3	4	3	3	4	4	3	3	3	3	3	3	3	3	1	3	3	3	4	3	4	2	3	3	4	3	4	5
9/10/2013	0	0	0	0	0	0	0	0	0	0	0	0	0	0	0	0	0	0	0	0	0	0	0	0	0	0	0	0	0	0	0	0	0	0	0	0	0	0	0	0	0	0	0	0	0	0	0	0	0
9/11/2013	1	1	1	1	2	1	1	2	2	1	1	1	2	2	1	1	2	2	2	1	1	1	2	1	1	1	2	1	1	1	1	1	1	1	1	0	1	1	1	1	1	2	1	1	1	2	1	1	2
9/12/2013	2	2	3	3	4	2	3	4	5	2	2	3	3	4	2	3	4	4	5	2	2	3	4	2	2	3	4	2	2	2	2	2	2	2	2	1	2	2	2	3	2	4	2	3	2	3	2	3	4
9/13/2013	4	4	5	6	7	4	5	7	9	4	4	5	6	7	4	5	7	8	9	4	4	5	7	4	4	5	7	4	4	4	4	4	4	4	4	1	4	4	4	6	4	7	4	4	4	6	4	5	8
9/14/2013	2	2	3	3	4	2	3	3	5	2	2	3	3	4	2	3	4	4	5	2	2	3	3	2	2	3	4	2	2	2	2	2	2	2	2	0	2	2	2	3	2	3	2	2	2	3	2	3	4
9/15/2013	2	2	2	3	3	2	2	3	4	2	2	2	3	3	2	3	3	4	4	2	2	2	3	2	2	3	3	2	2	2	2	2	2	2	2	0	2	2	2	3	2	3	2	2	2	3	2	3	4
9/16/2013	3	3	4	4	5	3	3	5	6	3	3	3	4	5	3	4	5	5	6	3	3	3	5	3	3	4	5	3	3	3	3	3	3	3	3	1	3	3	3	4	3	5	3	3	3	4	3	4	5
9/17/2013	2	2	2	3	3	2	2	3	4	2	2	3	3	3	2	3	3	4	5	2	2	2	3	2	2	3	3	2	2	2	2	2	2	2	2	0	2	2	2	3	2	3	2	2	2	3	2	3	4
9/18/2013	2	2	2	2	3	2	2	3	4	2	2	2	3	3	2	3	3	4	4	2	2	2	3	2	2	3	3	2	2	2	2	2	2	2	2	0	2	2	2	2	2	3	2	2	2	3	2	3	4
9/19/2013	2	2	3	3	4	2	3	4	5	3	2	3	3	4	3	3	4	4	5	2	2	3	4	2	3	3	4	2	2	3	2	2	2	2	2	0	2	2	2	3	2	4	2	3	2	3	3	3	4
9/20/2013	2	2	3	3	4	2	3	4	5	2	2	3	3	4	2	3	4	4	5	2	2	3	4	2	2	3	4	2	2	2	2	2	2	2	2	0	2	2	2	3	2	4	2	2	2	3	2	3	4
9/21/2013	2	2	3	3	3	2	2	3	5	2	2	3	3	3	2	3	3	4	5	2	2	2	3	2	2	3	3	2	2	2	2	2	2	2	2	0	2	2	2	3	2	3	2	2	2	3	2	3	4
9/22/2013	3	3	4	5	5	3	4	5	7	3	3	4	5	5	3	4	5	6	7	3	3	4	5	3	3	4	5	3	3	3	3	3	3	3	3	1	3	3	3	5	3	5	3	3	3	5	3	4	6
9/23/2013	3	3	4	5	5	3	4	5	7	4	3	4	5	5	4	4	5	6	7	3	3	4	5	3	4	4	5	3	3	4	3	4	3	3	4	1	3	3	3	5	3	5	3	4	3	5	4	4	6
9/24/2013	3	3	3	4	4	3	3	4	6	3	3	3	4	4	3	4	4	5	6	3	3	3	4	3	3	4	4	3	3	3	3	3	3	3	3	1	2	3	3	4	3	4	2	3	3	4	3	4	5
9/25/2013	2	2	3	3	4	2	3	4	5	3	2	3	3	4	2	3	4	4	5	2	2	3	4	2	2	3	4	2	2	3	2	2	2	2	2	0	2	2	2	3	2	4	2	3	2	3	2	3	4
9/26/2013	4	4	4	5	6	4	4	6	8	4	3	4	5	6	4	5	5	6	7	4	4	4	6	3	4	5	5	4	4	4	3	4	4	3	4	1	3	4	4	5	4	6	3	4	3	5	4	5	6
9/27/2013	6	6	7	8	10	6	7	9	13	6	6	7	8	10	6	8	9	11	13	6	6	7	9	6	6	8	9	6	6	6	6	6	6	6	6	1	6	6	6	8	6	9	6	6	6	8	6	8	11
9/28/2013	3	3	3	4	5	3	3	4	6	3	3	3	4	4	3	4	4	5	6	3	3	3	4	3	3	4	4	3	3	3	3	3	3	3	3	1	3	3	3	4	3	4	3	3	3	4	3	4	5
9/29/2013	4	4	4	5	6	4	4	6	8	4	3	4	5	6	4	5	6	6	7	4	4	4	6	3	4	5	6	4	4	4	3	4	4	3	4	1	4	4	4	5	4	6	3	4	3	5	4	5	6
9/30/2013	5	5	6	7	8	5	5	8	10	5	4	5	6	7	5	6	7	8	10	5	5	5	8	4	5	6	7	5	5	5	4	5	5	4	5	1	4	5	5	7	5	8	4	5	4	6	5	6	8
10/1/2013	6	5	7	8	9	6	6	9	12	6	6	7	8	9	6	7	9	10	12	5	6	6	9	6	6	7	9	6	6	6	6	6	6	6	6	1	5	6	5	8	6	9	5	6	6	8	6	7	10
10/2/2013	5	4	5	6	7	5	5	7	10	4	4	5	6	7	4	6	7	8	9	4	5	5	7	4	4	6	7	5	5	4	4	4	5	4	4	1	4	5	4	6	5	7	4	4	4	6	4	6	8
10/3/2013	5	5	6	8	9	5	6	9	12	5	5	6	7	8	5	7	8	9	11	5	5	6	9	5	5	7	8	5	5	5	5	5	5	5	5	1	5	5	5	8	5	9	5	5	5	7	5	7	9
10/4/2013	5	4	5	6	7	5	5	7	10	5	4	5	6	7	5	6	7	8	9	4	5	5	7	4	5	6	7	5	5	5	4	5	5	4	5	1	4	5	4	6	5	7	4	5	4	6	5	6	8
10/5/2013	6	6	7	8	10	6	7	9	13	6	6	7	8	9	6	8	9	11	12	6	6	7	9	6	6	8	9	6	6	6	6	6	6	6	6	1	6	6	6	8	6	9	5	6	6	8	6	8	11
10/6/2013	6	6	7	8	9	6	7	9	12	6	5	6	7	8	6	7	8	10	11	6	6	7	9	5	6	7	8	6	6	6	5	6	6	5	6	1	5	6	6	8	6	9	5	6	5	7	6	7	10
10/7/2013	4	4	5	6	7	4	5	6	9	4	4	5	6	6	4	5	6	7	8	4	4	5	7	4	4	5	6	4	4	4	4	4	4	4	4	1	4	4	4	6	4	6	4	4	4	6	4	5	7
10/8/2013	5	4	5	6	7	5	5	7	10	5	4	5	6	7	5	6	7	8	9	4	5	5	7	4	5	6	7	5	5	5	4	5	5	4	5	1	4	5	4	6	5	7	4	5	4	6	5	6	8
10/9/2013	6	6	7	9	10	6	7	10	13	6	6	7	8	9	6	8	9	11	12	6	6	7	10	6	6	8	9	6	6	6	6	6	6	6	6	1	6	6	6	9	6	10	5	6	6	8	6	8	11
10/10/2013	7	7	9	10	12	7	8	12	16	7	7	8	9	11	7	9	11	12	14	7	7	8	12	7	7	9	11	7	7	7	7	7	7	7	7	1	7	7	7	10	7	12	6	7	7	9	7	9	12
10/11/2013	0	0	0	0	1	0	0	1	1	0	0	0	0	0	0	0	0	1	1	0	0	0	1	0	0	0	0	0	0	0	0	0	0	0	0	0	0	0	0	0	0	1	0	0	0	0	0	0	1
10/12/2013	4	4	4	5	6	4	4	6	8	4	4	4	5	6	4	5	6	7	8	4	4	4	6	4	4	5	6	4	4	4	4	4	4	4	4	1	4	4	4	5	4	6	3	4	4	5	4	5	7
10/13/2013	3	3	4	4	5	3	3	5	6	3	3	4	4	5	3	4	5	6	6	3	3	3	5	3	3	4	5	3	3	3	3	3	3	3	3	1	3	3	3	4	3	5	3	3	3	4	3	4	6
10/14/2013	3	3	4	5	6	3	4	5	7	4	4	4	5	6	4	5	6	7	8	3	3	4	5	4	4	5	6	3	3	4	4	4	3	4	4	1	3	3	3	5	3	5	3	4	4	5	4	5	7
10/15/2013	5	5	6	7	9	5	6	8	12	6	5	6	7	8	5	7	8	9	11	5	5	6	8	5	5	7	8	5	5	6	5	5	5	5	5	1	5	5	5	7	5	8	5	6	5	7	5	7	9
10/16/2013	3	3	4	4	5	3	4	5	7	3	3	3	4	5	3	4	5	5	6	3	3	4	5	3	3	4	5	3	3	3	3	3	3	3	3	1	3	3	3	4	3	5	3	3	3	4	3	4	5
10/17/2013	4	3	4	5	6	3	4	5	8	4	3	4	4	5	3	4	5	6	7	3	3	4	6	3	3	4	5	4	3	4	3	3	3	3	3	1	3	4	3	5	3	5	3	4	3	4	3	4	6
10/18/2013	5	4	5	6	8	4	5	6	10	5	4	5	6	7	4	5	6	7	9	4	4	5	7	4	4	5	7	5	4	5	4	4	4	4	4	1	4	5	4	6	4	6	4	5	4	6	4	5	7
10/19/2013	5	4	5	6	8	4	5	6	10	5	4	5	6	7	4	5	6	8	10	4	4	5	7	4	4	6	7	5	4	5	4	4	4	4	4	1	4	5	4	6	4	6	4	5	4	6	4	5	8
10/20/2013	4	3	4	5	7	4	4	6	9	5	4	4	5	7	4	5	6	7	9	4	4	4	7	4	4	5	7	4	3	5	4	4	4	4	4	1	4	4	3	5	3	6	4	5	4	5	4	5	7
10/21/2013	3	2	3	3	5	2	2	4	6	3	2	3	3	4	2	3	4	4	6	2	2	3	4	2	2	3	4	3	2	3	2	2	2	2	2	0	2	3	2	3	2	4	2	3	2	3	2	3	4
10/22/2013	5	4	5	7	9	4	5	7	11	5	4	5	6	8	4	5	6	8	10	4	4	5	8	4	4	6	7	5	4	5	4	4	4	4	4	1	4	5	4	7	4	7	4	5	4	6	4	5	8
10/23/2013	6	4	6	8	10	5	5	8	13	6	4	6	7	9	5	6	7	9	12	5	5	5	10	5	5	7	9	6	5	6	4	5	5	5	5	1	5	6	4	8	5	8	5	6	4	7	5	6	9
10/24/2013	11	7	10	13	18	8	9	13	23	11	7	10	12	16	8	10	13	16	21	9	8	9	17	8	8	12	16	11	8	11	7	8	8	8	8	1	9	11	7	13	8	13	8	11	7	12	8	10	16
10/25/2013	1	0	0	1	1	0	0	1	1	1	0	0	1	1	0	0	1	1	1	0	0	0	1	0	0	1	1	1	0	1	0	0	0	0	0	0	0	1	0	1	0	1	0	1	0	1	0	0	1
10/26/2013	4	3	4	5	7	3	3	5	9	4	3	4	5	6	3	4	5	6	8	3	3	4	7	3	3	4	6	4	3	4	3	3	3	3	3	1	3	4	3	5	3	5	3	4	3	5	3	4	6
10/27/2013	4	3	4	5	7	3	3	5	9	4	3	4	5	6	3	4	5	6	8	3	3	4	6	3	3	5	6	4	3	4	3	3	3	3	3	1	3	4	3	5	3	5	3	4	3	5	3	4	6
10/28/2013	5	3	4	6	8	3	4	6	11	5	3	4	6	7	3	4	6	8	10	4	3	4	8	4	4	6	8	5	3	5	3	3	3	4	4	1	4	5	3	6	3	6	4	5	3	6	3	4	8
10/29/2013	9	6	8	11	15	6	7	11	20	9	6	8	11	14	6	8	11	14	18	7	6	8	15	8	7	10	14	9	6	9	6	6	6	8	7	1	7	9	6	11	6	11	7	9	6	11	6	8	14
10/30/2013	1	0	1	1	1	0	0	1	1	1	0	1	1	1	0	1	1	1	1	0	0	1	1	0	0	1	1	4	3	4	3	3	3	3	3	0	0	1	0	1	0	1	0	1	0	1	0	1	1
10/31/2013	7	5	7	9	13	5	6	9	17	7	5	6	8	11	5	6	8	11	14	6	5	7	13	6	5	8	11	3	2	3	2	2	2	3	3	1	6	7	5	9	5	9	5	7	5	8	5	6	10
11/1/2013	12	8	11	15	20	8	9	15	27	12	8	10	14	18	8	11	14	18	23	10	9	11	21	10	9	13	18	8	6	8	6	6	6	7	6	1	9	11	7	14	8	14	8	11	7	12	8	10	17
11/2/2013	1	1	1	1	1	1	1	1	2	1	0	1	1	1	1	1	1	1	1	1	1	1	1	1	1	1	1	0	0	0	0	0	0	0	0	0	1	1	0	1	0	1	1	1	0	1	0	1	1
11/3/2013	6	4	6	8	10	4	5	8	13	7	5	6	8	10	5	6	8	10	13	5	5	6	11	6	5	8	11	3	2	4	3	3	3	3	3	1	5	5	4	7	4	7	5	6	4	7	4	6	9
11/4/2013	2	2	2	3	4	2	2	3	6	2	2	2	3	3	2	2	3	4	5	2	2	2	4	2	2	3	4	4	3	4	3	3	3	3	3	0	2	3	2	4	2	4	2	3	2	3	2	3	4
11/5/2013	5	4	5	7	10	4	5	7	12	6	4	5	6	8	4	5	7	8	11	5	4	5	10	5	4	6	9	3	2	3	2	3	3	3	3	1	4	5	4	6	4	7	4	5	4	6	4	5	8
11/6/2013	7	5	6	9	12	5	6	9	16	7	5	7	8	11	6	7	9	11	15	6	5	6	12	6	6	8	11	3	2	3	2	3	2	3	3	1	4	5	4	6	4	6	4	6	4	6	4	5	9
11/7/2013	1	1	1	1	2	1	1	1	2	1	1	1	1	1	1	1	1	1	2	1	1	1	2	1	1	1	1	2	2	2	2	2	2	2	2	0	1	1	1	2	1	2	1	1	1	1	1	1	2
11/8/2013	3	3	3	4	6	3	3	4	8	4	3	4	4	6	3	4	5	6	8	3	3	3	6	3	3	4	6	3	2	4	2	3	2	3	3	0	2	3	2	4	2	4	3	4	2	4	3	3	5
11/9/2013	2	1	2	2	3	1	2	2	4	2	1	2	2	3	1	2	2	3	4	2	1	2	3	2	1	2	3	2	2	3	2	2	2	2	2	0	2	2	1	2	2	2	2	2	1	2	2	2	3
11/10/2013	5	4	4	6	8	4	4	6	11	5	4	4	6	7	4	5	6	7	10	4	4	4	8	4	4	5	8	4	3	4	3	3	3	3	3	1	4	5	4	6	4	6	4	5	4	6	4	5	8
11/11/2013	5	4	5	6	9	4	4	6	12	6	4	5	7	9	4	6	7	9	12	4	4	5	9	5	5	6	9	3	2	4	3	3	2	3	3	1	3	4	3	5	3	5	4	5	3	5	4	5	7
11/12/2013	1	1	1	1	2	1	1	1	2	1	1	1	1	1	1	1	1	1	2	1	1	1	1	1	1	1	2	2	1	2	1	1	1	1	1	0	1	1	1	1	1	1	1	1	1	1	1	1	2
11/13/2013	2	1	2	2	3	1	1	2	4	3	2	2	3	4	2	2	3	4	5	1	1	2	3	2	2	3	4	2	1	2	1	2	1	2	2	0	1	1	1	2	1	1	1	2	1	2	1	2	3
11/14/2013	2	1	1	2	3	1	1	2	4	2	1	1	2	3	1	2	2	3	4	1	1	1	3	1	1	2	3	3	2	4	2	2	2	3	2	0	2	2	1	2	1	2	2	2	1	2	1	2	3
11/15/2013	3	2	3	4	5	2	2	3	7	4	2	3	4	5	2	3	4	5	7	2	2	3	5	3	2	4	5	4	3	5	3	3	3	3	3	0	3	3	2	4	2	4	3	4	2	4	3	3	5
11/16/2013	3	2	2	3	5	2	2	3	6	4	2	3	4	5	2	3	4	5	7	2	2	2	4	3	2	4	5	3	2	3	2	2	2	2	2	0	2	2	1	2	1	2	2	3	2	3	2	2	4
11/17/2013	2	1	1	2	3	1	1	2	4	2	1	2	2	3	1	2	2	3	4	1	1	1	3	1	1	2	3	3	2	4	2	2	2	2	2	0	2	2	1	3	2	3	2	3	2	3	2	2	3
11/18/2013	2	1	2	2	4	1	2	2	5	3	2	2	3	4	2	2	3	4	5	2	1	2	4	2	2	3	4	4	2	4	2	3	2	3	3	0	2	2	2	3	2	3	2	3	2	3	2	2	4
11/19/2013	0	0	0	0	1	0	0	0	1	0	0	0	0	1	0	0	0	1	1	0	0	0	1	0	0	0	1	2	2	3	2	2	2	2	2	0	1	1	0	1	0	1	1	1	1	1	1	1	1
11/20/2013	0	0	0	0	0	0	0	0	1	0	0	0	0	1	0	0	0	1	1	0	0	0	0	0	0	0	1	3	2	4	2	2	2	2	2	0	1	1	0	1	0	1	1	1	1	1	1	1	1
11/21/2013	0	0	0	1	1	0	0	0	1	1	0	1	1	1	0	1	1	1	1	0	0	0	1	0	0	1	1	4	3	4	3	3	3	3	3	0	1	1	1	2	1	1	1	2	1	2	1	1	2
11/22/2013	0	0	0	0	1	0	0	0	1	1	0	0	1	1	0	0	1	1	1	0	0	0	1	0	0	1	1	3	2	4	2	2	2	3	2	0	1	1	1	2	1	1	1	2	1	2	1	1	2
11/23/2013	2	1	2	2	4	1	2	2	5	3	2	2	3	4	2	2	3	4	5	2	1	2	4	2	2	3	4	2	1	2	1	1	1	2	1	0	2	2	1	3	1	2	2	3	2	3	2	2	4
11/24/2013	1	1	1	2	3	1	1	2	3	2	1	1	2	3	1	1	2	3	4	1	1	1	3	1	1	2	3	2	1	2	1	1	1	2	1	0	1	2	1	2	1	2	1	2	1	2	1	1	2
11/25/2013	0	0	0	0	1	0	0	0	1	0	0	0	0	1	0	0	0	1	1	0	0	0	1	0	0	0	1	3	2	4	2	3	2	3	3	0	1	1	1	1	1	1	1	1	1	1	1	1	1
11/26/2013	0	0	0	0	1	0	0	0	1	0	0	0	0	1	0	0	0	1	1	0	0	0	1	0	0	0	1	3	2	3	2	3	2	3	3	0	1	1	1	1	1	1	1	1	1	1	1	1	2
11/27/2013	1	1	1	1	2	1	1	1	2	1	1	1	1	2	1	1	1	1	2	1	1	1	2	1	1	1	2	2	1	2	1	2	1	2	2	0	1	1	1	2	1	2	1	2	1	2	1	1	2
11/28/2013	1	1	1	1	2	1	1	1	2	1	1	1	1	2	1	1	1	2	2	1	1	1	2	1	1	1	2	1	1	1	1	1	1	1	1	0	1	1	1	1	1	1	1	1	1	1	1	1	2
11/29/2013	1	0	0	1	1	0	0	1	1	1	1	1	1	1	1	1	1	1	2	0	0	0	1	1	1	1	1	2	2	3	2	2	2	2	2	0	1	1	1	1	1	1	1	1	1	1	1	1	2
11/30/2013	0	0	0	0	0	0	0	0	0	0	0	0	0	0	0	0	0	0	0	0	0	0	0	0	0	0	0	0	0	0	0	0	0	0	0	0	0	0	0	0	0	0	0	0	0	0	0	0	0
12/1/2013	0	0	0	0	0	0	0	0	0	0	0	0	0	0	0	0	0	0	1	0	0	0	0	0	0	0	0	2	2	2	2	2	2	2	2	0	0	0	0	1	0	1	0	1	0	1	0	1	1
12/2/2013	1	1	1	1	2	1	1	1	2	1	1	1	1	2	1	1	1	2	2	1	1	1	2	1	1	1	2	1	1	2	1	1	1	1	1	0	1	1	1	1	1	1	1	1	1	1	1	1	2
12/3/2013	1	1	1	1	2	1	1	2	3	1	1	1	1	2	1	1	1	2	2	1	1	1	2	1	1	1	2	1	1	1	1	1	1	1	1	0	1	1	1	1	1	2	1	1	1	1	1	1	2
12/4/2013	1	1	1	1	1	1	1	1	2	1	1	1	1	1	1	1	1	1	1	1	1	1	1	1	1	1	1	1	1	2	1	1	1	1	1	0	1	1	1	1	1	1	1	1	1	1	1	1	1
12/5/2013	1	1	1	1	1	1	1	1	2	1	1	1	1	1	1	1	1	1	2	1	1	1	1	1	1	1	2	2	2	2	2	2	2	2	2	0	1	1	1	1	1	1	1	1	1	1	1	1	2
12/6/2013	0	0	0	1	1	0	0	1	1	1	0	0	1	1	0	1	1	1	1	0	0	0	1	0	0	1	1	0	0	0	0	0	0	0	0	0	0	0	0	1	0	1	0	1	0	1	0	1	1
12/7/2013	0	0	0	0	0	0	0	0	1	0	0	0	0	0	0	0	0	0	0	0	0	0	0	0	0	0	0	1	1	1	1	1	1	1	1	0	0	0	0	0	0	0	0	0	0	0	0	0	0
12/8/2013	0	0	1	1	1	0	1	1	1	0	0	0	1	1	0	1	1	1	1	0	0	1	1	0	0	1	1	1	1	2	1	1	1	1	1	0	0	1	0	1	1	1	1	1	1	1	1	1	1
12/9/2013	1	1	1	1	2	1	1	2	2	1	1	1	1	2	1	1	2	2	2	1	1	1	2	1	1	1	2	1	1	2	1	2	1	1	2	0	1	1	1	2	1	2	1	1	1	2	1	1	2
12/10/2013	1	1	1	1	1	1	1	1	2	1	1	1	1	1	1	1	1	1	2	1	1	1	1	1	1	1	1	1	1	1	1	1	1	1	1	0	1	1	1	1	1	1	1	1	1	1	1	1	1
12/11/2013	1	1	1	1	1	1	1	1	2	1	1	1	1	1	1	1	1	1	1	1	1	1	1	1	1	1	1	1	1	1	1	1	1	1	1	0	1	1	1	1	1	1	1	1	1	1	1	1	1
12/12/2013	1	1	1	1	1	1	1	1	1	1	1	1	1	1	1	1	1	1	1	1	1	1	1	1	1	1	1	1	1	1	1	1	1	1	1	0	1	1	1	1	1	1	1	1	1	1	1	1	1
12/13/2013	1	1	1	1	2	1	1	2	2	1	1	1	1	2	1	1	2	2	2	1	1	1	2	1	1	1	2	1	1	2	1	1	1	1	1	0	1	1	1	2	1	2	1	1	1	1	1	1	2
12/14/2013	1	1	1	2	2	1	1	2	2	1	1	1	1	2	1	1	2	2	2	1	1	1	2	1	1	1	2	1	1	1	1	1	1	1	1	0	1	1	1	2	1	2	1	1	1	2	1	1	2
12/15/2013	1	1	1	1	1	1	1	1	2	1	1	1	1	1	1	1	1	2	2	1	1	1	1	1	1	1	1	1	1	1	1	1	1	1	1	0	1	1	1	1	1	1	1	1	1	1	1	1	2
12/16/2013	1	1	1	1	1	1	1	1	1	1	1	1	1	1	1	1	1	1	1	1	1	1	1	1	1	1	1	1	1	1	1	1	1	1	1	0	0	1	0	1	1	1	1	1	1	1	1	1	1
12/17/2013	2	2	2	3	3	2	2	3	4	2	2	2	3	3	2	2	3	3	4	2	2	2	3	2	2	2	3	3	3	3	3	3	3	3	3	0	2	2	2	3	2	3	2	2	2	3	2	3	4
12/18/2013	1	1	2	2	2	1	2	2	3	2	1	2	2	2	2	2	2	3	3	1	1	2	2	1	2	2	2	1	1	1	1	1	1	1	1	0	1	1	1	2	1	2	1	1	1	2	1	2	3
12/19/2013	1	1	1	1	1	1	1	1	2	1	1	1	1	1	1	1	1	1	2	1	1	1	1	1	1	1	1	1	1	1	1	1	1	1	1	0	1	1	1	1	1	1	1	1	1	1	1	1	1
12/20/2013	1	1	1	1	1	1	1	1	2	1	1	1	1	1	1	1	1	1	1	1	1	1	1	1	1	1	1	1	1	2	1	1	1	1	1	0	1	1	1	1	1	1	1	1	1	1	1	1	2
12/21/2013	1	1	1	2	2	1	1	2	3	1	1	1	2	2	1	2	2	2	3	1	1	1	2	1	1	2	2	1	1	1	1	1	1	1	1	0	1	1	1	2	1	2	1	1	1	2	1	2	2
12/22/2013	2	2	2	2	3	2	2	3	4	2	2	2	3	3	2	2	3	3	4	2	2	2	3	2	2	2	3	1	1	2	2	2	1	2	2	0	2	2	2	2	2	3	2	2	2	2	2	2	3
12/23/2013	1	1	1	2	2	1	1	2	2	1	1	1	2	2	1	2	2	2	2	1	1	1	2	1	1	2	2	1	1	2	1	2	1	1	2	0	1	1	1	2	1	2	1	1	1	2	1	2	2
12/24/2013	1	1	2	2	2	1	2	2	3	1	1	2	2	2	1	2	2	3	3	1	1	2	2	1	1	2	2	2	2	2	2	2	2	2	2	0	1	1	1	2	1	2	1	2	1	2	2	2	3
12/25/2013	1	1	1	2	2	1	1	2	2	1	1	1	1	2	1	1	2	2	2	1	1	1	2	1	1	1	2	1	1	1	1	1	1	1	1	0	1	1	1	1	1	2	1	1	1	1	1	1	2
12/26/2013	1	1	1	1	1	1	1	1	2	1	1	1	1	1	1	1	1	2	2	1	1	1	1	1	1	1	1	1	1	1	1	1	1	1	1	0	1	1	1	1	1	1	1	1	1	1	1	1	2
12/27/2013	1	1	1	2	2	1	1	2	3	1	1	2	2	2	1	2	2	2	3	1	1	1	2	1	1	2	2	2	2	2	2	2	2	2	2	0	1	1	1	2	1	2	1	1	1	2	1	2	2
12/28/2013	1	1	2	2	2	1	2	2	3	2	1	2	2	2	2	2	2	3	3	1	1	2	2	1	2	2	2	1	1	2	1	2	1	1	2	0	1	1	1	2	1	2	1	2	1	2	2	2	3
12/29/2013	1	1	2	2	2	1	2	2	3	2	1	2	2	2	2	2	2	3	3	1	1	2	2	1	2	2	2	1	1	1	1	1	1	1	1	0	1	1	1	2	1	2	1	2	1	2	2	2	3
12/30/2013	1	1	1	1	2	1	1	1	2	1	1	1	1	1	1	1	1	2	2	1	1	1	1	1	1	1	1	1	1	1	1	1	1	1	1	0	1	1	1	1	1	1	1	1	1	1	1	1	2
[truncated: 47 more columns]
