# Supplementary material for: Meteorologically Driven Simulations of Dengue Epidemics in San Juan, PR
Source: PLoS Negl Trop Dis. 2015 Aug 14;9(8):e0004002. doi: 10.1371/journal.pntd.0004002 (PMC4537107; doi:10.1371/journal.pntd.0004002)
Supplement: S4 Dataset — (CSV) [file pntd.0004002.s006.csv]

Date	Sim 1	Sim 2	Sim 3	Sim 4	Sim 5	Sim 6	Sim 7	Sim 8	Sim 9	Sim 10	Sim 11	Sim 12	Sim 13	Sim 14	Sim 15	Sim 16	Sim 17	Sim 18	Sim 19	Sim 20	Sim 21	Sim 22	Sim 23	Sim 24	Sim 25	Sim 26	Sim 27	Sim 28	Sim 29	Sim 30	Sim 31	Sim 32	Sim 33	Sim 34	Sim 35	Sim 36	Sim 37	Sim 38	Sim 39	Sim 40	Sim 41	Sim 42	Sim 43	Sim 44	Sim 45	Sim 46	Sim 47	Sim 48	Sim 49
1/1/2009	0	0	0	0	0	0	0	0	0	0	0	0	0	0	0	0	0	0	0	0	0	0	0	0	0	0	0	0	0	0	0	0	0	0	0	0	0	0	0	0	0	0	0	0	0	0	0	0	0
1/2/2009	0	0	0	0	0	0	0	0	0	0	0	0	0	0	0	0	0	0	0	0	0	0	0	0	0	0	0	0	0	0	0	0	0	0	0	0	0	0	0	0	0	0	0	0	0	0	0	0	0
1/3/2009	0	0	0	0	0	0	0	0	0	0	0	0	0	0	0	0	0	0	0	0	0	0	0	0	0	0	0	0	0	0	0	0	0	0	0	0	0	0	0	0	0	0	0	0	0	0	0	0	0
1/4/2009	0	0	0	0	0	0	0	0	0	0	0	0	0	0	0	0	0	0	0	0	0	0	0	0	0	0	0	0	0	0	0	0	0	0	0	0	0	0	0	0	0	0	0	0	0	0	0	0	0
1/5/2009	0	0	0	0	0	0	0	0	0	0	0	0	0	0	0	0	0	0	0	0	0	0	0	0	0	0	0	0	0	0	0	0	0	0	0	0	0	0	0	0	0	0	0	0	0	0	0	0	0
1/6/2009	0	0	0	0	0	0	0	0	0	0	0	0	0	0	0	0	0	0	0	0	0	0	0	0	0	0	0	0	0	0	0	0	0	0	0	0	0	0	0	0	0	0	0	0	0	0	0	0	0
1/7/2009	0	0	0	0	0	0	0	0	0	0	0	0	0	0	0	0	0	0	0	0	0	0	0	0	0	0	0	0	0	0	0	0	0	0	0	0	0	0	0	0	0	0	0	0	0	0	0	0	0
1/8/2009	0	0	0	0	0	0	0	0	0	0	0	0	0	0	0	0	0	0	0	0	0	0	0	0	0	0	0	0	0	0	0	0	0	0	0	0	0	0	0	0	0	0	0	0	0	0	0	0	0
1/9/2009	0	0	0	0	0	0	0	0	0	0	0	0	0	0	0	0	0	0	0	0	0	0	0	0	0	0	0	0	0	0	0	0	0	0	0	0	0	0	0	0	0	0	0	0	0	0	0	0	0
1/10/2009	0	0	0	0	0	0	0	0	0	0	0	0	0	0	0	0	0	0	0	0	0	0	0	0	0	0	0	0	0	0	0	0	0	0	0	0	0	0	0	0	0	0	0	0	0	0	0	0	0
1/11/2009	0	0	0	0	0	0	0	0	0	0	0	0	0	0	0	0	0	0	0	0	0	0	0	0	0	0	0	0	0	0	0	0	0	0	0	0	0	0	0	0	0	0	0	0	0	0	0	0	0
1/12/2009	0	0	0	0	0	0	0	0	0	0	0	0	0	0	0	0	0	0	0	0	0	0	0	0	0	0	0	0	0	0	0	0	0	0	0	0	0	0	0	0	0	0	0	0	0	0	0	0	0
1/13/2009	0	0	0	0	0	0	0	0	0	0	0	0	0	0	0	0	0	0	0	0	0	0	0	0	0	0	0	0	0	0	0	0	0	0	0	0	0	0	0	0	0	0	0	0	0	0	0	0	0
1/14/2009	0	0	0	0	0	0	0	0	0	0	0	0	0	0	0	0	0	0	0	0	0	0	0	0	0	0	0	0	0	0	0	0	0	0	0	0	0	0	0	0	0	0	0	0	0	0	0	0	0
1/15/2009	0	0	0	0	0	0	0	0	0	0	0	0	0	0	0	0	0	0	0	0	0	0	0	0	0	0	0	0	0	0	0	0	0	0	0	0	0	0	0	0	0	0	0	0	0	0	0	0	0
1/16/2009	0	0	0	0	0	0	0	0	0	0	0	0	0	0	0	0	0	0	0	0	0	0	0	0	0	0	0	0	0	0	0	0	0	0	0	0	0	0	0	0	0	0	0	0	0	0	0	0	0
1/17/2009	0	0	0	0	0	0	0	0	0	0	0	0	0	0	0	0	0	0	0	0	0	0	0	0	0	0	0	0	0	0	0	0	0	0	0	0	0	0	0	0	0	0	0	0	0	0	0	0	0
1/18/2009	0	0	0	0	0	0	0	0	0	0	0	0	0	0	0	0	0	0	0	0	0	0	0	0	0	0	0	0	0	0	0	0	0	0	0	0	0	0	0	0	0	0	0	0	0	0	0	0	0
1/19/2009	0	0	0	0	0	0	0	0	0	0	0	0	0	0	0	0	0	0	0	0	0	0	0	0	0	0	0	0	0	0	0	0	0	0	0	0	0	0	0	0	0	0	0	0	0	0	0	0	0
1/20/2009	0	0	0	0	0	0	0	0	0	0	0	0	0	0	0	0	0	0	0	0	0	0	0	0	0	0	0	0	0	0	0	0	0	0	0	0	0	0	0	0	0	0	0	0	0	0	0	0	0
1/21/2009	0	0	0	0	0	0	0	0	0	0	0	0	0	0	0	0	0	0	0	0	0	0	0	0	0	0	0	0	0	0	0	0	0	0	0	0	0	0	0	0	0	0	0	0	0	0	0	0	0
1/22/2009	0	0	0	0	0	0	0	0	0	0	0	0	0	0	0	0	0	0	0	0	0	0	0	0	0	0	0	0	0	0	0	0	0	0	0	0	0	0	0	0	0	0	0	0	0	0	0	0	0
1/23/2009	0	0	0	0	0	0	0	0	0	0	0	0	0	0	0	0	0	0	0	0	0	0	0	0	0	0	0	0	0	0	0	0	0	0	0	0	0	0	0	0	0	0	0	0	0	0	0	0	0
1/24/2009	0	0	0	0	0	0	0	0	0	0	0	0	0	0	0	0	0	0	0	0	0	0	0	0	0	0	0	0	0	0	0	0	0	0	0	0	0	0	0	0	0	0	0	0	0	0	0	0	0
1/25/2009	0	0	0	0	0	0	0	0	0	0	0	0	0	0	0	0	0	0	0	0	0	0	0	0	0	0	0	0	0	0	0	0	0	0	0	0	0	0	0	0	0	0	0	0	0	0	0	0	0
1/26/2009	0	0	0	0	0	0	0	0	0	0	0	0	0	0	0	0	0	0	0	0	0	0	0	0	0	0	0	0	0	0	0	0	0	0	0	0	0	0	0	0	0	0	0	0	0	0	0	0	0
1/27/2009	0	0	0	0	0	0	0	0	0	0	0	0	0	0	0	0	0	0	0	0	0	0	0	0	0	0	0	0	0	0	0	0	0	0	0	0	0	0	0	0	0	0	0	0	0	0	0	0	0
1/28/2009	0	0	0	0	0	0	0	0	0	0	0	0	0	0	0	0	0	0	0	0	0	0	0	0	0	0	0	0	0	0	0	0	0	0	0	0	0	0	0	0	0	0	0	0	0	0	0	0	0
1/29/2009	0	0	0	0	0	0	0	0	0	0	0	0	0	0	0	0	0	0	0	0	0	0	0	0	0	0	0	0	0	0	0	0	0	0	0	0	0	0	0	0	0	0	0	0	0	0	0	0	0
1/30/2009	0	0	0	0	0	0	0	0	0	0	0	0	0	0	0	0	0	0	0	0	0	0	0	0	0	0	0	0	0	0	0	0	0	0	0	0	0	0	0	0	0	0	0	0	0	0	0	0	0
1/31/2009	0	0	0	0	0	0	0	0	0	0	0	0	0	0	0	0	0	0	0	0	0	0	0	0	0	0	0	0	0	0	0	0	0	0	0	0	0	0	0	0	0	0	0	0	0	0	0	0	0
2/1/2009	0	0	0	0	0	0	0	0	0	0	0	0	0	0	0	0	0	0	0	0	0	0	0	0	0	0	0	0	0	0	0	0	0	0	0	0	0	0	0	0	0	0	0	0	0	0	0	0	0
2/2/2009	0	0	0	0	0	0	0	0	0	0	0	0	0	0	0	0	0	0	0	0	0	0	0	0	0	0	0	0	0	0	0	0	0	0	0	0	0	0	0	0	0	0	0	0	0	0	0	0	0
2/3/2009	0	0	0	0	0	0	0	0	0	0	0	0	0	0	0	0	0	0	0	0	0	0	0	0	0	0	0	0	0	0	0	0	0	0	0	0	0	0	0	0	0	0	0	0	0	0	0	0	0
2/4/2009	0	0	0	0	0	0	0	0	0	0	0	0	0	0	0	0	0	0	0	0	0	0	0	0	0	0	0	0	0	0	0	0	0	0	0	0	0	0	0	0	0	0	0	0	0	0	0	0	0
2/5/2009	0	0	0	0	0	0	0	0	0	0	0	0	0	0	0	0	0	0	0	0	0	0	0	0	0	0	0	0	0	0	0	0	0	0	0	0	0	0	0	0	0	0	0	0	0	0	0	0	0
2/6/2009	0	0	0	0	0	0	0	0	0	0	0	0	0	0	0	0	0	0	0	0	0	0	0	0	0	0	0	0	0	0	0	0	0	0	0	0	0	0	0	0	0	0	0	0	0	0	0	0	0
2/7/2009	0	0	0	0	0	0	0	0	0	0	0	0	0	0	0	0	0	0	0	0	0	0	0	0	0	0	0	0	0	0	0	0	0	0	0	0	0	0	0	0	0	0	0	0	0	0	0	0	0
2/8/2009	0	0	0	0	0	0	0	0	0	0	0	0	0	0	0	0	0	0	0	0	0	0	0	0	0	0	0	0	0	0	0	0	0	0	0	0	0	0	0	0	0	0	0	0	0	0	0	0	0
2/9/2009	0	0	0	0	0	0	0	0	0	0	0	0	0	0	0	0	0	0	0	0	0	0	0	0	0	0	0	0	0	0	0	0	0	0	0	0	0	0	0	0	0	0	0	0	0	0	0	0	0
2/10/2009	0	0	0	0	0	0	0	0	0	0	0	0	0	0	0	0	0	0	0	0	0	0	0	0	0	0	0	0	0	0	0	0	0	0	0	0	0	0	0	0	0	0	0	0	0	0	0	0	0
2/11/2009	0	0	0	0	0	0	0	0	0	0	0	0	0	0	0	0	0	0	0	0	0	0	0	0	0	0	0	0	0	0	0	0	0	0	0	0	0	0	0	0	0	0	0	0	0	0	0	0	0
2/12/2009	0	0	0	0	0	0	0	0	0	0	0	0	0	0	0	0	0	0	0	0	0	0	0	0	0	0	0	0	0	0	0	0	0	0	0	0	0	0	0	0	0	0	0	0	0	0	0	0	0
2/13/2009	0	0	0	0	0	0	0	0	0	0	0	0	0	0	0	0	0	0	0	0	0	0	0	0	0	0	0	0	0	0	0	0	0	0	0	0	0	0	0	0	0	0	0	0	0	0	0	0	0
2/14/2009	0	0	0	0	0	0	0	0	0	0	0	0	0	0	0	0	0	0	0	0	0	0	0	0	0	0	0	0	0	0	0	0	0	0	0	0	0	0	0	0	0	0	0	0	0	0	0	0	0
2/15/2009	0	0	0	0	0	0	0	0	0	0	0	0	0	0	0	0	0	0	0	0	0	0	0	0	0	0	0	0	0	0	0	0	0	0	0	0	0	0	0	0	0	0	0	0	0	0	0	0	0
2/16/2009	0	0	0	0	0	0	0	0	0	0	0	0	0	0	0	0	0	0	0	0	0	0	0	0	0	0	0	0	0	0	0	0	0	0	0	0	0	0	0	0	0	0	0	0	0	0	0	0	0
2/17/2009	0	0	0	0	0	0	0	0	0	0	0	0	0	0	0	0	0	0	0	0	0	0	0	0	0	0	0	0	0	0	0	0	0	0	0	0	0	0	0	0	0	0	0	0	0	0	0	0	0
2/18/2009	0	0	0	0	0	0	0	0	0	0	0	0	0	0	0	0	0	0	0	0	0	0	0	0	0	0	0	0	0	0	0	0	0	0	0	0	0	0	0	0	0	0	0	0	0	0	0	0	0
2/19/2009	0	0	0	0	0	0	0	0	0	0	0	0	0	0	0	0	0	0	0	0	0	0	0	0	0	0	0	0	0	0	0	0	0	0	0	0	0	0	0	0	0	0	0	0	0	0	0	0	0
2/20/2009	0	0	0	0	0	0	0	0	0	0	0	0	0	0	0	0	0	0	0	0	0	0	0	0	0	0	0	0	0	0	0	0	0	0	0	0	0	0	0	0	0	0	0	0	0	0	0	0	0
2/21/2009	0	0	0	0	0	0	0	0	0	0	0	0	0	0	0	0	0	0	0	0	0	0	0	0	0	0	0	0	0	0	0	0	0	0	0	0	0	0	0	0	0	0	0	0	0	0	0	0	0
2/22/2009	0	0	0	0	0	0	0	0	0	0	0	0	0	0	0	0	0	0	0	0	0	0	0	0	0	0	0	0	0	0	0	0	0	0	0	0	0	0	0	0	0	0	0	0	0	0	0	0	0
2/23/2009	0	0	0	0	0	0	0	0	0	0	0	0	0	0	0	0	0	0	0	0	0	0	0	0	0	0	0	0	0	0	0	0	0	0	0	0	0	0	0	0	0	0	0	0	0	0	0	0	0
2/24/2009	0	0	0	0	0	0	0	0	0	0	0	0	0	0	0	0	0	0	0	0	0	0	0	0	0	0	0	0	0	0	0	0	0	0	0	0	0	0	0	0	0	0	0	0	0	0	0	0	0
2/25/2009	0	0	0	0	0	0	0	0	0	0	0	0	0	0	0	0	0	0	0	0	0	0	0	0	0	0	0	0	0	0	0	0	0	0	0	0	0	0	0	0	0	0	0	0	0	0	0	0	0
2/26/2009	0	0	0	0	0	0	0	0	0	0	0	0	0	0	0	0	0	0	0	0	0	0	0	0	0	0	0	0	0	0	0	0	0	0	0	0	0	0	0	0	0	0	0	0	0	0	0	0	0
2/27/2009	0	0	0	0	0	0	0	0	0	0	0	0	0	0	0	0	0	0	0	0	0	0	0	0	0	0	0	0	0	0	0	0	0	0	0	0	0	0	0	0	0	0	0	0	0	0	0	0	0
2/28/2009	0	0	0	0	0	0	0	0	0	0	0	0	0	0	0	0	0	0	0	0	0	0	0	0	0	0	0	0	0	0	0	0	0	0	0	0	0	0	0	0	0	0	0	0	0	0	0	0	0
3/1/2009	0	0	0	0	0	0	0	0	0	0	0	0	0	0	0	0	0	0	0	0	0	0	0	0	0	0	0	0	0	0	0	0	0	0	0	0	0	0	0	0	0	0	0	0	0	0	0	0	0
3/2/2009	0	0	0	0	0	0	0	0	0	0	0	0	0	0	0	0	0	0	0	0	0	0	0	0	0	0	0	0	0	0	0	0	0	0	0	0	0	0	0	0	0	0	0	0	0	0	0	0	0
3/3/2009	0	0	0	0	0	0	0	0	0	0	0	0	0	0	0	0	0	0	0	0	0	0	0	0	0	0	0	0	0	0	0	0	0	0	0	0	0	0	0	0	0	0	0	0	0	0	0	0	0
3/4/2009	0	0	0	0	0	0	0	0	0	0	0	0	0	0	0	0	0	0	0	0	0	0	0	0	0	0	0	0	0	0	0	0	0	0	0	0	0	0	0	0	0	0	0	0	0	0	0	0	0
3/5/2009	0	0	0	0	0	0	0	0	0	0	0	0	0	0	0	0	0	0	0	0	0	0	0	0	0	0	0	0	0	0	0	0	0	0	0	0	0	0	0	0	0	0	0	0	0	0	0	0	0
3/6/2009	0	0	0	0	0	0	0	0	0	0	0	0	0	0	0	0	0	0	0	0	0	0	0	0	0	0	0	0	0	0	0	0	0	0	0	0	0	0	0	0	0	0	0	0	0	0	0	0	0
3/7/2009	0	0	0	0	0	0	0	0	0	0	0	0	0	0	0	0	0	0	0	0	0	0	0	0	0	0	0	0	0	0	0	0	0	0	0	0	0	0	0	0	0	0	0	0	0	0	0	0	0
3/8/2009	0	0	0	0	0	0	0	0	0	0	0	0	0	0	0	0	0	0	0	0	0	0	0	0	0	0	0	0	0	0	0	0	0	0	0	0	0	0	0	0	0	0	0	0	0	0	0	0	0
3/9/2009	0	0	0	0	0	0	0	0	0	0	0	0	0	0	0	0	0	0	0	0	0	0	0	0	0	0	0	0	0	0	0	0	0	0	0	0	0	0	0	0	0	0	0	0	0	0	0	0	0
3/10/2009	0	0	0	0	0	0	0	0	0	0	0	0	0	0	0	0	0	0	0	0	0	0	0	0	0	0	0	0	0	0	0	0	0	0	0	0	0	0	0	0	0	0	0	0	0	0	0	0	0
3/11/2009	0	0	0	0	0	0	0	0	0	0	0	0	0	0	0	0	0	0	0	0	0	0	0	0	0	0	0	0	0	0	0	0	0	0	0	0	0	0	0	0	0	0	0	0	0	0	0	0	0
3/12/2009	0	0	0	0	0	0	0	0	0	0	0	0	0	0	0	0	0	0	0	0	0	0	0	0	0	0	0	0	0	0	0	0	0	0	0	0	0	0	0	0	0	0	0	0	0	0	0	0	0
3/13/2009	0	0	0	0	0	0	0	0	0	0	0	0	0	0	0	0	0	0	0	0	0	0	0	0	0	0	0	0	0	0	0	0	0	0	0	0	0	0	0	0	0	0	0	0	0	0	0	0	0
3/14/2009	0	0	0	0	0	0	0	0	0	0	0	0	0	0	0	0	0	0	0	0	0	0	0	0	0	0	0	0	0	0	0	0	0	0	0	0	0	0	0	0	0	0	0	0	0	0	0	0	0
3/15/2009	0	0	0	0	0	0	0	0	0	0	0	0	0	0	0	0	0	0	0	0	0	0	0	0	0	0	0	0	0	0	0	0	0	0	0	0	0	0	0	0	0	0	0	0	0	0	0	0	0
3/16/2009	0	0	0	0	0	0	0	0	0	0	0	0	0	0	0	0	0	0	0	0	0	0	0	0	0	0	0	0	0	0	0	0	0	0	0	0	0	0	0	0	0	0	0	0	0	0	0	0	0
3/17/2009	0	0	0	0	0	0	0	0	0	0	0	0	0	0	0	0	0	0	0	0	0	0	0	0	0	0	0	0	0	0	0	0	0	0	0	0	0	0	0	0	0	0	0	0	0	0	0	0	0
3/18/2009	0	0	0	0	0	0	0	0	0	0	0	0	0	0	0	0	0	0	0	0	0	0	0	0	0	0	0	0	0	0	0	0	0	0	0	0	0	0	0	0	0	0	0	0	0	0	0	0	0
3/19/2009	0	0	0	0	0	0	0	0	0	0	0	0	0	0	0	0	0	0	0	0	0	0	0	0	0	0	0	0	0	0	0	0	0	0	0	0	0	0	0	0	0	0	0	0	0	0	0	0	0
3/20/2009	0	0	0	0	0	0	0	0	0	0	0	0	0	0	0	0	0	0	0	0	0	0	0	0	0	0	0	0	0	0	0	0	0	0	0	0	0	0	0	0	0	0	0	0	0	0	0	0	0
3/21/2009	0	0	0	0	0	0	0	0	0	0	0	0	0	0	0	0	0	0	0	0	0	0	0	0	0	0	0	0	0	0	0	0	0	0	0	0	0	0	0	0	0	0	0	0	0	0	0	0	0
3/22/2009	0	0	0	0	0	0	0	0	0	0	0	0	0	0	0	0	0	0	0	0	0	0	0	0	0	0	0	0	0	0	0	0	0	0	0	0	0	0	0	0	0	0	0	0	0	0	0	0	0
3/23/2009	0	0	0	0	0	0	0	0	0	0	0	0	0	0	0	0	0	0	0	0	0	0	0	0	0	0	0	0	0	0	0	0	0	0	0	0	0	0	0	0	0	0	0	0	0	0	0	0	0
3/24/2009	0	0	0	0	0	0	0	0	0	0	0	0	0	0	0	0	0	0	0	0	0	0	0	0	0	0	0	0	0	0	0	0	0	0	0	0	0	0	0	0	0	0	0	0	0	0	0	0	0
3/25/2009	0	0	0	0	0	0	0	0	0	0	0	0	0	0	0	0	0	0	0	0	0	0	0	0	0	0	0	0	0	0	0	0	0	0	0	0	0	0	0	0	0	0	0	0	0	0	0	0	0
3/26/2009	0	0	0	0	0	0	0	0	0	0	0	0	0	0	0	0	0	0	0	0	0	0	0	0	0	0	0	0	0	0	0	0	0	0	0	0	0	0	0	0	0	0	0	0	0	0	0	0	0
3/27/2009	0	0	0	0	0	0	0	0	0	0	0	0	0	0	0	0	0	0	0	0	0	0	0	0	0	0	0	0	0	0	0	0	0	0	0	0	0	0	0	0	0	0	0	0	0	0	0	0	0
3/28/2009	0	0	0	0	0	0	0	0	0	0	0	0	0	0	0	0	0	0	0	0	0	0	0	0	0	0	0	0	0	0	0	0	0	0	0	0	0	0	0	0	0	0	0	0	0	0	0	0	0
3/29/2009	0	0	0	0	0	0	0	0	0	0	0	0	0	0	0	0	0	0	0	0	0	0	0	0	0	0	0	0	0	0	0	0	0	0	0	0	0	0	0	0	0	0	0	0	0	0	0	0	0
3/30/2009	0	0	0	0	0	0	0	0	0	0	0	0	0	0	0	0	0	0	0	0	0	0	0	0	0	0	0	0	0	0	0	0	0	0	0	0	0	0	0	0	0	0	0	0	0	0	0	0	0
3/31/2009	0	0	0	0	0	0	0	0	0	0	0	0	0	0	0	0	0	0	0	0	0	0	0	0	0	0	0	0	0	0	0	0	0	0	0	0	0	0	0	0	0	0	0	0	0	0	0	0	0
4/1/2009	0	0	0	0	0	0	0	0	0	0	0	0	0	0	0	0	0	0	0	0	0	0	0	0	0	0	0	0	0	0	0	0	0	0	0	0	0	0	0	0	0	0	0	0	0	0	0	0	0
4/2/2009	0	0	0	0	0	0	0	0	0	0	0	0	0	0	0	0	0	0	0	0	0	0	0	0	0	0	0	0	0	0	0	0	0	0	0	0	0	0	0	0	0	0	0	0	0	0	0	0	0
4/3/2009	0	0	0	0	0	0	0	0	0	0	0	0	0	0	0	0	0	0	0	0	0	0	0	0	0	0	0	0	0	0	0	0	0	0	0	0	0	0	0	0	0	0	0	0	0	0	0	0	0
4/4/2009	0	0	0	0	0	0	0	0	0	0	0	0	0	0	0	0	0	0	0	0	0	0	0	0	0	0	0	0	0	0	0	0	0	0	0	0	0	0	0	0	0	0	0	0	0	0	0	0	0
4/5/2009	0	0	0	0	0	0	0	0	0	0	0	0	0	0	0	0	0	0	0	0	0	0	0	0	0	0	0	0	0	0	0	0	0	0	0	0	0	0	0	0	0	0	0	0	0	0	0	0	0
4/6/2009	0	0	0	0	0	0	0	0	0	0	0	0	0	0	0	0	0	0	0	0	0	0	0	0	0	0	0	0	0	0	0	0	0	0	0	0	0	0	0	0	0	0	0	0	0	0	0	0	0
4/7/2009	0	0	0	0	0	0	0	0	0	0	0	0	0	0	0	0	0	0	0	0	0	0	0	0	0	0	0	0	0	0	0	0	0	0	0	0	0	0	0	0	0	0	0	0	0	0	0	0	0
4/8/2009	0	0	0	0	0	0	0	0	0	0	0	0	0	0	0	0	0	0	0	0	0	0	0	0	0	0	0	0	0	0	0	0	0	0	0	0	0	0	0	0	0	0	0	0	0	0	0	0	0
4/9/2009	0	0	0	0	0	0	0	0	0	0	0	0	0	0	0	0	0	0	0	0	0	0	0	0	0	0	0	0	0	0	0	0	0	0	0	0	0	0	0	0	0	0	0	0	0	0	0	0	0
4/10/2009	0	0	0	0	0	0	0	0	0	0	0	0	0	0	0	0	0	0	0	0	0	0	0	0	0	0	0	0	0	0	0	0	0	0	0	0	0	0	0	0	0	0	0	0	0	0	0	0	0
4/11/2009	0	0	0	0	0	0	0	0	0	0	0	0	0	0	0	0	0	0	0	0	0	0	0	0	0	0	0	0	0	0	0	0	0	0	0	0	0	0	0	0	0	0	0	0	0	0	0	0	0
4/12/2009	0	0	0	0	0	0	0	0	0	0	0	0	0	0	0	0	0	0	0	0	0	0	0	0	0	0	0	0	0	0	0	0	0	0	0	0	0	0	0	0	0	0	0	0	0	0	0	0	0
4/13/2009	0	0	0	0	0	0	0	0	0	0	0	0	0	0	0	0	0	0	0	0	0	0	0	0	0	0	0	0	0	0	0	0	0	0	0	0	0	0	0	0	0	0	0	0	0	0	0	0	0
4/14/2009	0	0	0	0	0	0	0	0	0	0	0	0	0	0	0	0	0	0	0	0	0	0	0	0	0	0	0	0	0	0	0	0	0	0	0	0	0	0	0	0	0	0	0	0	0	0	0	0	0
4/15/2009	0	0	0	0	0	0	0	0	0	0	0	0	0	0	0	0	0	0	0	0	0	0	0	0	0	0	0	0	0	0	0	0	0	0	0	0	0	0	0	0	0	0	0	0	0	0	0	0	0
4/16/2009	0	0	0	0	0	0	0	0	0	0	0	0	0	0	0	0	0	0	0	0	0	0	0	0	0	0	0	0	0	0	0	0	0	0	0	0	0	0	0	0	0	0	0	0	0	0	0	0	0
4/17/2009	0	0	0	0	0	0	0	0	0	0	0	0	0	0	0	0	0	0	0	0	0	0	0	0	0	0	0	0	0	0	0	0	0	0	0	0	0	0	0	0	0	0	0	0	0	0	0	0	0
4/18/2009	0	0	0	0	0	0	0	0	0	0	0	0	0	0	0	0	0	0	0	0	0	0	0	0	0	0	0	0	0	0	0	0	0	0	0	0	0	0	0	0	0	0	0	0	0	0	0	0	0
4/19/2009	0	0	0	0	0	0	0	0	0	0	0	0	0	0	0	0	0	0	0	0	0	0	0	0	0	0	0	0	0	0	0	0	0	0	0	0	0	0	0	0	0	0	0	0	0	0	0	0	0
4/20/2009	0	0	0	0	0	0	0	0	0	0	0	0	0	0	0	0	0	0	0	0	0	0	0	0	0	0	0	0	0	0	0	0	0	0	0	0	0	0	0	0	0	0	0	0	0	0	0	0	0
4/21/2009	0	0	0	0	0	0	0	0	0	0	0	0	0	0	0	0	0	0	0	0	0	0	0	0	0	0	0	0	0	0	0	0	0	0	0	0	0	0	0	0	0	0	0	0	0	0	0	0	0
4/22/2009	0	0	0	0	0	0	0	0	0	0	0	0	0	0	0	0	0	0	0	0	0	0	0	0	0	0	0	0	0	0	0	0	0	0	0	0	0	0	0	0	0	0	0	0	0	0	0	0	0
4/23/2009	0	0	0	0	0	0	0	0	0	0	0	0	0	0	0	0	0	0	0	0	0	0	0	0	0	0	0	0	0	0	0	0	0	0	0	0	0	0	0	0	0	0	0	0	0	0	0	0	0
4/24/2009	0	0	0	0	0	0	0	0	0	0	0	0	0	0	0	0	0	0	0	0	0	0	0	0	0	0	0	0	0	0	0	0	0	0	0	0	0	0	0	0	0	0	0	0	0	0	0	0	0
4/25/2009	0	0	0	0	0	0	0	0	0	0	0	0	0	0	0	0	0	0	0	0	0	0	0	0	0	0	0	0	0	0	0	0	0	0	0	0	0	0	0	0	0	0	0	0	0	0	0	0	0
4/26/2009	0	0	0	0	0	0	0	0	0	0	0	0	0	0	0	0	0	0	0	0	0	0	0	0	0	0	0	0	0	0	0	0	0	0	0	0	0	0	0	0	0	0	0	0	0	0	0	0	0
4/27/2009	0	0	0	0	0	0	0	0	0	0	0	0	0	0	0	0	0	0	0	0	0	0	0	0	0	0	0	0	0	0	0	0	0	0	0	0	0	0	0	0	0	0	0	0	0	0	0	0	0
4/28/2009	0	0	0	0	0	0	0	0	0	0	0	0	0	0	0	0	0	0	0	0	0	0	0	0	0	0	0	0	0	0	0	0	0	0	0	0	0	0	0	0	0	0	0	0	0	0	0	0	0
4/29/2009	0	0	0	0	0	0	0	0	0	0	0	0	0	0	0	0	0	0	0	0	0	0	0	0	0	0	0	0	0	0	0	0	0	0	0	0	0	0	0	0	0	0	0	0	0	0	0	0	0
4/30/2009	0	0	0	0	0	0	0	0	0	0	0	0	0	0	0	0	0	0	0	0	0	0	0	0	0	0	0	0	0	0	0	0	0	0	0	0	0	0	0	0	0	0	0	0	0	0	0	0	0
5/1/2009	0	0	0	0	0	0	0	0	0	0	0	0	0	0	0	0	0	0	0	0	0	0	0	0	0	0	0	0	0	0	0	0	0	0	0	0	0	0	0	0	0	0	0	0	0	0	0	0	0
5/2/2009	0	0	0	0	0	0	0	0	0	0	0	0	0	0	0	0	0	0	0	0	0	0	0	0	0	0	0	0	0	0	0	0	0	0	0	0	0	0	0	0	0	0	0	0	0	0	0	0	0
5/3/2009	0	0	0	0	0	0	0	0	0	0	0	0	0	0	0	0	0	0	0	0	0	0	0	0	0	0	0	0	0	0	0	0	0	0	0	0	0	0	0	0	0	0	0	0	0	0	0	0	0
5/4/2009	0	0	0	0	0	0	0	0	0	0	0	0	0	0	0	0	0	0	0	0	0	0	0	0	0	0	0	0	0	0	0	0	0	0	0	0	0	0	0	0	0	0	0	0	0	0	0	0	0
5/5/2009	0	0	0	0	0	0	0	0	0	0	0	0	0	0	0	0	0	0	0	0	0	0	0	0	0	0	0	0	0	0	0	0	0	0	0	0	0	0	0	0	0	0	0	0	0	0	0	0	0
5/6/2009	0	0	0	0	0	0	0	0	0	0	0	0	0	0	0	0	0	0	0	0	0	0	0	0	0	0	0	0	0	0	0	0	0	0	0	0	0	0	0	0	0	0	0	0	0	0	0	0	0
5/7/2009	0	0	0	0	0	0	0	0	0	0	0	0	0	0	0	0	0	0	0	0	0	0	0	0	0	0	0	0	0	0	0	0	0	0	0	0	0	0	0	0	0	0	0	0	0	0	0	0	0
5/8/2009	0	0	0	0	0	0	0	0	0	0	0	0	0	0	0	0	0	0	0	0	0	0	0	0	0	0	0	0	0	0	0	0	0	0	0	0	0	0	0	0	0	0	0	0	0	0	0	0	0
5/9/2009	0	0	0	0	0	0	0	0	0	0	0	0	0	0	0	0	0	0	0	0	0	0	0	0	0	0	0	0	0	0	0	0	0	0	0	0	0	0	0	0	0	0	0	0	0	0	0	0	0
5/10/2009	0	0	0	0	0	0	0	0	0	0	0	0	0	0	0	0	0	0	0	0	0	0	0	0	0	0	0	0	0	0	0	0	0	0	0	0	0	0	0	0	0	0	0	0	0	0	0	0	0
5/11/2009	0	0	0	0	0	0	0	0	0	0	0	0	0	0	0	0	0	0	0	0	0	0	0	0	0	0	0	0	0	0	0	0	0	0	0	0	0	0	0	0	0	0	0	0	0	0	0	0	0
5/12/2009	0	0	0	0	0	0	0	0	0	0	0	0	0	0	0	0	0	0	0	0	0	0	0	0	0	0	0	0	0	0	0	0	0	0	0	0	0	0	0	0	0	0	0	0	0	0	0	0	0
5/13/2009	0	0	0	0	0	0	0	0	0	0	0	0	0	0	0	0	0	0	0	0	0	0	0	0	0	0	0	0	0	0	0	0	0	0	0	0	0	0	0	0	0	0	0	0	0	0	0	0	0
5/14/2009	0	0	0	0	0	0	0	0	0	0	0	0	0	0	0	0	0	0	0	0	0	0	0	0	0	0	0	0	0	0	0	0	0	0	0	0	0	0	0	0	0	0	0	0	0	0	0	0	0
5/15/2009	0	0	0	0	0	0	0	0	0	0	0	0	0	0	0	0	0	0	0	0	0	0	0	0	0	0	0	0	0	0	0	0	0	0	0	0	0	0	0	0	0	0	0	0	0	0	0	0	0
5/16/2009	0	0	0	0	0	0	0	0	0	0	0	0	0	0	0	0	0	0	0	0	0	0	0	0	0	0	0	0	0	0	0	0	0	0	0	0	0	0	0	0	0	0	0	0	0	0	0	0	0
5/17/2009	0	0	0	0	0	0	0	0	0	0	0	0	0	0	0	0	0	0	0	0	0	0	0	0	0	0	0	0	0	0	0	0	0	0	0	0	0	0	0	0	0	0	0	0	0	0	0	0	0
5/18/2009	0	0	0	0	0	0	0	0	0	0	0	0	0	0	0	0	0	0	0	0	0	0	0	0	0	0	0	0	0	0	0	0	0	0	0	0	0	0	0	0	0	0	0	0	0	0	0	0	0
5/19/2009	0	0	0	0	0	0	0	0	0	0	0	0	0	0	0	0	0	0	0	0	0	0	0	0	0	0	0	0	0	0	0	0	0	0	0	0	0	0	0	0	0	0	0	0	0	0	0	0	0
5/20/2009	0	0	0	0	0	0	0	0	0	0	0	0	0	0	0	0	0	0	0	0	0	0	0	0	0	0	0	0	0	0	0	0	0	0	0	0	0	0	0	0	0	0	0	0	0	0	0	0	0
5/21/2009	0	0	0	0	0	0	0	0	0	0	0	0	0	0	0	0	0	0	0	0	0	0	0	0	0	0	0	0	0	0	0	0	0	0	0	0	0	0	0	0	0	0	0	0	0	0	0	0	0
5/22/2009	0	0	0	0	0	0	0	0	0	0	0	0	0	0	0	0	0	0	0	0	0	0	0	0	0	0	0	0	0	0	0	0	0	0	0	0	0	0	0	0	0	0	0	0	0	0	0	0	0
5/23/2009	0	0	0	0	0	0	0	0	0	0	0	0	0	0	0	0	0	0	0	0	0	0	0	0	0	0	0	0	0	0	0	0	0	0	0	0	0	0	0	0	0	0	0	0	0	0	0	0	0
5/24/2009	0	0	0	0	0	0	0	0	0	0	0	0	0	0	0	0	0	0	0	0	0	0	0	0	0	0	0	0	0	0	0	0	0	0	0	0	0	0	0	0	0	0	0	0	0	0	0	0	0
5/25/2009	0	0	0	0	0	0	0	0	0	0	0	0	0	0	0	0	0	0	0	0	0	0	0	0	0	0	0	0	0	0	0	0	0	0	0	0	0	0	0	0	0	0	0	0	0	0	0	0	0
5/26/2009	0	0	0	0	0	0	0	0	0	0	0	0	0	0	0	0	0	0	0	0	0	0	0	0	0	0	0	0	0	0	0	0	0	0	0	0	0	0	0	0	0	0	0	0	0	0	0	0	0
5/27/2009	0	0	0	0	0	0	0	0	0	0	0	0	0	0	0	0	0	0	0	0	0	0	0	0	0	0	0	0	0	0	0	0	0	0	0	0	0	0	0	0	0	0	0	0	0	0	0	0	0
5/28/2009	0	0	0	0	0	0	0	0	0	0	0	0	0	0	0	0	0	0	0	0	0	0	0	0	0	0	0	0	0	0	0	0	0	0	0	0	0	0	0	0	0	0	0	0	0	0	0	0	0
5/29/2009	0	0	0	0	0	0	0	0	0	0	0	0	0	0	0	0	0	0	0	0	0	0	0	0	0	0	0	0	0	0	0	0	0	0	0	0	0	0	0	0	0	0	0	0	0	0	0	0	0
5/30/2009	0	0	0	0	0	0	0	0	0	0	0	0	0	0	0	0	0	0	0	0	0	0	0	0	0	0	0	0	0	0	0	0	0	0	0	0	0	0	0	0	0	0	0	0	0	0	0	0	0
5/31/2009	0	0	0	0	0	0	0	0	0	0	0	0	0	0	0	0	0	0	0	0	0	0	0	0	0	0	0	0	0	0	0	0	0	0	0	0	0	0	0	0	0	0	0	0	0	0	0	0	0
6/1/2009	0	0	0	0	0	0	0	0	0	0	0	0	0	0	0	0	0	0	0	0	0	0	0	0	0	0	0	0	0	0	0	0	0	0	0	0	0	0	0	0	0	0	0	0	0	0	0	0	0
6/2/2009	0	0	0	0	0	0	0	0	0	0	0	0	0	0	0	0	0	0	0	0	0	0	0	0	0	0	0	0	0	0	0	0	0	0	0	0	0	0	0	0	0	0	0	0	0	0	0	0	0
6/3/2009	0	0	0	0	0	0	0	0	0	0	0	0	0	0	0	0	0	0	0	0	0	0	0	0	0	0	0	0	0	0	0	0	0	0	0	0	0	0	0	0	0	0	0	0	0	0	0	0	0
6/4/2009	0	0	0	0	0	0	0	0	0	0	0	0	0	0	0	0	0	0	0	0	0	0	0	0	0	0	0	0	0	0	0	0	0	0	0	0	0	0	0	0	0	0	0	0	0	0	0	0	0
6/5/2009	0	0	0	0	0	0	0	0	0	0	0	0	0	0	0	0	0	0	0	0	0	0	0	0	0	0	0	0	0	0	0	0	0	0	0	0	0	0	0	0	0	0	0	0	0	0	0	0	0
6/6/2009	0	0	0	0	0	0	0	0	0	0	0	0	0	0	0	0	0	0	0	0	0	0	0	0	0	0	0	0	0	0	0	0	0	0	0	0	0	0	0	0	0	0	0	0	0	0	0	0	0
6/7/2009	0	0	0	0	0	0	0	0	0	0	0	0	0	0	0	0	0	0	0	0	0	0	0	0	0	0	0	0	0	0	0	0	0	0	0	0	0	0	0	0	0	0	0	0	0	0	0	0	0
6/8/2009	0	0	0	0	0	0	0	0	0	0	0	0	0	0	0	0	0	0	0	0	0	0	0	0	0	0	0	0	0	0	0	0	0	0	0	0	0	0	0	0	0	0	0	0	0	0	0	0	0
6/9/2009	0	0	0	0	0	0	0	0	0	0	0	0	0	0	0	0	0	0	0	0	0	0	0	0	0	0	0	0	0	0	0	0	0	0	0	0	0	0	0	0	0	0	0	0	0	0	0	0	0
6/10/2009	0	0	0	0	0	0	0	0	0	0	0	0	0	0	0	0	0	0	0	0	0	0	0	0	0	0	0	0	0	0	0	0	0	0	0	0	0	0	0	0	0	0	0	0	0	0	0	0	0
6/11/2009	0	0	0	0	0	0	0	0	0	0	0	0	0	0	0	0	0	0	0	0	0	0	0	0	0	0	0	0	0	0	0	0	0	0	0	0	0	0	0	0	0	0	0	0	0	0	0	0	0
6/12/2009	0	0	0	0	0	0	0	0	0	0	0	0	0	0	0	0	0	0	0	0	0	0	0	0	0	0	0	0	0	0	0	0	0	0	0	0	0	0	0	0	0	0	0	0	0	0	0	0	0
6/13/2009	0	0	0	0	0	0	0	0	0	0	0	0	0	0	0	0	0	0	0	0	0	0	0	0	0	0	0	0	0	0	0	0	0	0	0	0	0	0	0	0	0	0	0	0	0	0	0	0	0
6/14/2009	0	0	0	0	0	0	0	0	0	0	0	0	0	0	0	0	0	0	0	0	0	0	0	0	0	0	0	0	0	0	0	0	0	0	0	0	0	0	0	0	0	0	0	0	0	0	0	0	0
6/15/2009	0	0	0	0	0	0	0	0	0	0	0	0	0	0	0	0	0	0	0	0	0	0	0	0	0	0	0	0	0	0	0	0	0	0	0	0	0	0	0	0	0	0	0	0	0	0	0	0	0
6/16/2009	0	0	0	0	0	0	0	0	0	0	0	0	0	0	0	0	0	0	0	0	0	0	0	0	0	0	0	0	0	0	0	0	0	0	0	0	0	0	0	0	0	0	0	0	0	0	0	0	0
6/17/2009	0	0	0	0	0	0	0	0	0	0	0	0	0	0	0	0	0	0	0	0	0	0	0	0	0	0	0	0	0	0	0	0	0	0	0	0	0	0	0	0	0	0	0	0	0	0	0	0	0
6/18/2009	0	0	0	0	0	0	0	0	0	0	0	0	0	0	0	0	0	0	0	0	0	0	0	0	0	0	0	0	0	0	0	0	0	0	0	0	0	0	0	0	0	0	0	0	0	0	0	0	0
6/19/2009	0	0	0	0	0	0	0	0	0	0	0	0	0	0	0	0	0	0	0	0	0	0	0	0	0	0	0	0	0	0	0	0	0	0	0	0	0	0	0	0	0	0	0	0	0	0	0	0	0
6/20/2009	0	0	0	0	0	0	0	0	0	0	0	0	0	0	0	0	0	0	0	0	0	0	0	0	0	0	0	0	0	0	0	0	0	0	0	0	0	0	0	0	0	0	0	0	0	0	0	0	0
6/21/2009	0	0	0	0	0	0	0	0	0	0	0	0	0	0	0	0	0	0	0	0	0	0	0	0	0	0	0	0	0	0	0	0	0	0	0	0	0	0	0	0	0	0	0	0	0	0	0	0	0
6/22/2009	0	0	0	0	0	0	0	0	0	0	0	0	0	0	0	0	0	0	0	0	0	0	0	0	0	0	0	0	0	0	0	0	0	0	0	0	0	0	0	0	0	0	0	0	0	0	0	0	0
6/23/2009	0	0	0	0	0	0	0	0	0	0	0	0	0	0	0	0	0	0	0	0	0	0	0	0	0	0	0	0	0	0	0	0	0	0	0	0	0	0	0	0	0	0	0	0	0	0	0	0	0
6/24/2009	0	0	0	0	0	0	0	0	0	0	0	0	0	0	0	0	0	0	0	0	0	0	0	0	0	0	0	0	0	0	0	0	0	0	0	0	0	0	0	0	0	0	0	0	0	0	0	0	0
6/25/2009	0	0	0	0	0	0	0	0	0	0	0	0	0	0	0	0	0	0	0	0	0	0	0	0	0	0	0	0	0	0	0	0	0	0	0	0	0	0	0	0	0	0	0	0	0	0	0	0	0
6/26/2009	0	0	0	0	0	0	0	0	0	0	0	0	0	0	0	0	0	0	0	0	0	0	0	0	0	0	0	0	0	0	0	0	0	0	0	0	0	0	0	0	0	0	0	0	0	0	0	0	0
6/27/2009	0	0	0	0	0	0	0	0	0	0	0	0	0	0	0	0	0	0	0	1	0	0	0	0	0	0	0	0	0	1	0	0	0	0	0	0	0	0	0	0	0	0	0	0	0	0	0	0	0
6/28/2009	0	0	0	0	0	0	0	0	0	0	0	0	0	0	0	0	0	0	0	1	0	0	0	0	0	0	0	0	0	1	0	0	0	0	0	0	0	0	0	0	0	0	0	0	0	0	0	0	0
6/29/2009	0	0	0	0	0	0	0	0	0	0	0	0	0	0	0	0	0	0	0	1	0	0	0	0	0	0	0	0	0	1	0	0	0	0	0	0	0	0	0	0	0	0	0	0	0	0	0	0	0
6/30/2009	0	0	0	0	0	0	0	0	0	0	0	0	0	0	0	0	0	0	0	1	0	0	0	0	0	0	0	0	0	1	0	0	0	0	0	0	0	0	0	0	0	0	0	0	0	0	0	0	0
7/1/2009	1	1	1	2	1	1	1	1	1	2	0	0	0	1	1	1	1	1	2	2	0	0	0	1	1	1	1	1	2	2	0	0	0	1	1	1	1	0	0	0	1	1	0	0	0	0	0	2	0
7/2/2009	2	2	1	4	2	1	2	2	1	4	0	0	0	2	1	2	2	1	4	5	0	0	0	2	1	2	2	1	4	5	0	0	0	2	1	2	1	0	0	0	2	1	0	0	0	0	0	4	0
7/3/2009	1	1	1	1	1	1	1	1	1	1	0	0	0	1	1	1	1	1	1	1	0	0	0	1	1	1	1	1	1	1	0	0	0	1	1	1	1	0	0	0	1	1	0	0	0	0	0	1	0
7/4/2009	0	0	0	0	0	0	0	0	0	0	0	0	0	0	0	0	0	0	0	1	0	0	0	0	0	0	0	0	0	1	0	0	0	0	0	0	0	0	0	0	0	0	0	0	0	0	0	0	0
7/5/2009	1	1	1	2	1	1	1	1	1	2	0	0	0	1	1	1	1	1	2	2	0	0	0	1	1	1	1	1	2	2	0	0	0	1	1	1	1	0	0	0	1	1	0	0	0	0	0	2	0
7/6/2009	1	2	1	3	1	1	1	2	1	3	0	0	0	1	1	1	2	1	3	4	0	0	0	1	1	1	2	1	3	4	0	0	0	1	1	1	1	0	0	0	1	1	0	0	0	0	0	3	0
7/7/2009	0	0	0	0	0	0	0	0	0	0	0	0	0	0	0	0	0	0	0	0	0	0	0	0	0	0	0	0	0	0	0	0	0	0	0	0	0	0	0	0	0	0	0	0	0	0	0	0	0
7/8/2009	1	2	1	2	1	1	1	2	1	2	0	1	1	1	1	1	2	1	2	3	0	1	1	1	1	1	2	1	2	3	0	1	1	1	1	1	1	0	1	1	1	1	0	1	1	1	1	2	1
7/9/2009	1	1	1	2	1	1	1	1	1	2	0	1	1	1	1	1	1	1	2	3	0	1	1	1	1	1	1	1	2	3	0	1	1	1	1	1	1	0	1	1	1	1	0	1	1	1	1	2	1
7/10/2009	2	4	2	5	2	2	2	4	2	5	0	1	1	2	2	2	4	2	5	7	0	1	1	2	2	2	4	2	5	7	0	1	1	2	2	2	2	0	1	1	2	2	0	1	1	1	1	5	1
7/11/2009	0	0	0	0	0	0	0	0	0	0	0	0	0	0	0	0	0	0	0	0	0	0	0	0	0	0	0	0	0	0	0	0	0	0	0	0	0	0	0	0	0	0	0	0	0	0	0	0	0
7/12/2009	0	1	0	1	0	0	0	1	0	1	0	0	0	0	0	0	1	0	1	1	0	0	0	0	0	0	1	0	1	1	0	0	0	0	0	0	0	0	0	0	0	0	0	0	0	0	0	1	0
7/13/2009	1	1	1	2	1	1	1	1	1	2	1	2	3	1	1	1	1	1	2	3	1	2	3	1	1	1	1	1	2	3	1	2	3	1	1	1	1	1	2	3	1	1	1	2	3	2	3	2	2
7/14/2009	1	2	1	3	1	1	1	2	1	3	3	5	6	1	1	1	2	1	3	4	3	5	6	1	1	1	2	1	3	4	3	5	6	1	1	1	1	3	5	6	1	1	3	5	6	5	6	3	5
7/15/2009	2	3	1	5	2	1	2	3	1	5	3	5	7	2	1	2	3	1	5	7	3	5	7	2	1	2	3	1	5	7	3	5	7	2	1	2	1	3	5	7	2	1	3	5	7	5	7	5	5
7/16/2009	0	2	0	2	0	0	0	2	0	2	1	2	3	0	0	0	2	0	2	3	1	2	3	0	0	0	2	0	2	3	1	2	3	0	0	0	0	1	2	3	0	0	1	2	3	2	3	2	2
7/17/2009	1	3	1	4	1	1	1	3	1	4	3	5	7	1	1	1	3	1	4	5	3	5	7	1	1	1	3	1	4	5	3	5	7	1	1	1	1	3	5	7	1	1	3	5	7	5	7	4	5
7/18/2009	1	2	1	3	1	1	1	2	1	3	4	6	8	1	1	1	2	1	3	5	4	6	8	1	1	1	2	1	3	5	4	6	8	1	1	1	1	4	6	8	1	1	4	6	8	6	8	3	6
7/19/2009	1	2	1	3	1	1	1	2	1	3	4	6	8	1	1	1	2	1	3	5	4	6	8	1	1	1	2	1	3	5	4	6	8	1	1	1	1	4	6	8	1	1	4	6	8	6	8	3	6
7/20/2009	1	3	1	4	1	1	1	3	1	4	3	5	7	1	1	1	3	1	4	5	3	5	7	1	1	1	3	1	4	5	3	5	7	1	1	1	1	3	5	7	1	1	3	5	7	5	7	4	5
7/21/2009	1	3	1	4	1	1	1	3	1	4	4	7	9	1	1	1	3	1	4	6	4	7	9	1	1	1	3	1	4	6	4	7	9	1	1	1	1	4	7	9	1	1	4	7	9	7	9	4	7
7/22/2009	1	4	1	6	1	1	1	4	1	6	6	9	12	1	1	1	4	1	6	8	6	9	12	1	1	1	4	1	6	8	6	9	12	1	1	1	1	6	9	12	1	1	6	9	12	9	12	6	9
7/23/2009	2	6	2	10	2	2	2	6	2	10	9	14	18	2	2	2	6	2	10	13	9	14	18	2	2	2	6	2	10	13	9	14	18	2	2	2	2	9	14	18	2	2	9	14	18	14	18	10	14
7/24/2009	1	4	1	6	1	1	1	4	1	6	5	8	10	1	1	1	4	1	6	9	5	8	10	1	1	1	4	1	6	9	5	8	10	1	1	1	1	5	8	10	1	1	5	8	10	8	10	6	8
7/25/2009	1	3	1	4	1	1	1	3	1	4	3	5	6	1	1	1	3	1	4	5	3	5	6	1	1	1	3	1	4	5	3	5	6	1	1	1	1	3	5	6	1	1	3	5	6	5	6	4	5
7/26/2009	0	0	0	0	0	0	0	0	0	0	0	0	0	0	0	0	0	0	0	0	0	0	0	0	0	0	0	0	0	0	0	0	0	0	0	0	0	0	0	0	0	0	0	0	0	0	0	0	0
7/27/2009	1	3	1	4	1	1	1	3	1	4	4	7	9	1	1	1	3	1	4	6	4	7	9	1	1	1	3	1	4	6	4	7	9	1	1	1	1	4	7	9	1	1	4	7	9	7	9	4	7
7/28/2009	2	6	2	9	2	2	2	6	2	9	8	12	16	2	2	2	6	2	9	13	8	12	16	2	2	2	6	2	9	13	8	12	16	2	2	2	2	8	12	16	2	2	8	12	16	12	16	9	12
7/29/2009	1	5	1	7	1	1	1	5	1	7	4	5	7	1	1	1	5	1	7	9	4	5	7	1	1	1	5	1	7	9	4	5	7	1	1	1	1	4	5	7	1	1	4	5	7	5	7	7	5
7/30/2009	1	3	1	5	1	1	1	3	1	5	5	7	9	1	1	1	3	1	5	7	5	7	9	1	1	1	3	1	5	7	5	7	9	1	1	1	1	5	7	9	1	1	5	7	9	7	9	5	7
7/31/2009	1	3	1	5	1	1	1	3	1	5	4	6	8	1	1	1	3	1	5	6	4	6	8	1	1	1	3	1	5	6	4	6	8	1	1	1	1	4	6	8	1	1	4	6	8	6	8	5	6
8/1/2009	3	10	3	15	3	3	3	10	3	15	12	18	25	3	3	3	10	3	15	20	12	18	25	3	3	3	10	3	15	20	12	18	25	3	3	3	3	12	18	25	3	3	12	18	25	18	25	15	18
8/2/2009	2	7	1	10	2	1	2	7	1	10	7	11	15	2	1	2	7	1	10	14	7	11	15	2	1	2	7	1	10	14	7	11	15	2	1	2	1	7	11	15	2	1	7	11	15	11	15	10	11
8/3/2009	0	0	0	1	0	0	0	0	0	1	0	1	1	0	0	0	0	0	1	1	0	1	1	0	0	0	0	0	1	1	0	1	1	0	0	0	0	0	1	1	0	0	0	1	1	1	1	1	1
8/4/2009	1	4	1	6	1	1	1	4	1	6	3	5	6	1	1	1	4	1	6	8	3	5	6	1	1	1	4	1	6	8	3	5	6	1	1	1	1	3	5	6	1	1	3	5	6	5	6	6	5
8/5/2009	0	2	0	3	0	0	0	2	0	3	2	3	4	0	0	0	2	0	3	4	2	3	4	0	0	0	2	0	3	4	2	3	4	0	0	0	0	2	3	4	0	0	2	3	4	3	4	3	3
8/6/2009	2	6	2	9	2	2	2	6	2	9	7	11	15	2	2	2	6	2	9	12	7	11	15	2	2	2	6	2	9	12	7	11	15	2	2	2	2	7	11	15	2	2	7	11	15	11	15	9	11
8/7/2009	1	5	1	8	1	1	1	5	1	8	5	7	10	1	1	1	5	1	8	10	5	7	10	1	1	1	5	1	8	10	5	7	10	1	1	1	1	5	7	10	1	1	5	7	10	7	10	8	7
8/8/2009	1	3	1	4	1	1	1	3	1	4	4	7	9	1	1	1	3	1	4	6	4	7	9	1	1	1	3	1	4	6	4	7	9	1	1	1	1	4	7	9	1	1	4	7	9	7	9	4	7
8/9/2009	1	5	1	8	1	1	1	5	1	8	6	10	13	1	1	1	5	1	8	10	6	10	13	1	1	1	5	1	8	10	6	10	13	1	1	1	1	6	10	13	1	1	6	10	13	10	13	8	10
8/10/2009	0	3	0	4	0	0	0	3	0	4	2	3	4	0	0	0	3	0	4	6	2	3	4	0	0	0	3	0	4	6	2	3	4	0	0	0	0	2	3	4	0	0	2	3	4	3	4	4	3
8/11/2009	1	4	1	6	1	1	1	4	1	6	6	10	13	1	1	1	4	1	6	8	6	10	13	1	1	1	4	1	6	8	6	10	13	1	1	1	1	6	10	13	1	1	6	10	13	10	13	6	10
8/12/2009	1	6	1	9	1	1	1	6	1	9	9	14	19	1	1	1	6	1	9	13	9	14	19	1	1	1	6	1	9	13	9	14	19	1	1	1	1	9	14	19	1	1	9	14	19	14	19	9	14
8/13/2009	1	4	1	5	1	1	1	4	1	5	4	7	9	1	1	1	4	1	5	7	4	7	9	1	1	1	4	1	5	7	4	7	9	1	1	1	1	4	7	9	1	1	4	7	9	7	9	5	7
8/14/2009	1	5	1	7	1	1	1	5	1	7	9	14	18	1	1	1	5	1	7	10	9	14	18	1	1	1	5	1	7	10	9	14	18	1	1	1	1	9	14	18	1	1	9	14	18	14	18	7	14
8/15/2009	1	5	1	8	1	1	1	5	1	8	8	13	17	1	1	1	5	1	8	11	8	13	17	1	1	1	5	1	8	11	8	13	17	1	1	1	1	8	13	17	1	1	8	13	17	13	17	8	13
8/16/2009	1	5	1	7	1	1	1	5	1	7	6	10	13	1	1	1	5	1	7	9	6	10	13	1	1	1	5	1	7	9	6	10	13	1	1	1	1	6	10	13	1	1	6	10	13	10	13	7	10
8/17/2009	2	6	2	10	2	2	2	6	2	10	13	20	27	2	2	2	6	2	10	13	13	20	27	2	2	2	6	2	10	13	13	20	27	2	2	2	2	13	20	27	2	2	13	20	27	20	27	10	20
8/18/2009	1	5	1	7	1	1	1	5	1	7	10	15	20	1	1	1	5	1	7	10	10	15	20	1	1	1	5	1	7	10	10	15	20	1	1	1	1	10	15	20	1	1	10	15	20	15	20	7	15
8/19/2009	1	4	1	6	1	1	1	4	1	6	8	12	15	1	1	1	4	1	6	8	8	12	15	1	1	1	4	1	6	8	8	12	15	1	1	1	1	8	12	15	1	1	8	12	15	12	15	6	12
8/20/2009	1	5	1	8	1	1	1	5	1	8	8	12	16	1	1	1	5	1	8	11	8	12	16	1	1	1	5	1	8	11	8	12	16	1	1	1	1	8	12	16	1	1	8	12	16	12	16	8	12
8/21/2009	1	7	1	10	1	1	1	7	1	10	9	14	18	1	1	1	7	1	10	13	9	14	18	1	1	1	7	1	10	13	9	14	18	1	1	1	1	9	14	18	1	1	9	14	18	14	18	10	14
8/22/2009	1	6	1	10	1	1	1	6	1	10	13	19	26	1	1	1	6	1	10	13	13	19	26	1	1	1	6	1	10	13	13	19	26	1	1	1	1	13	19	26	1	1	13	19	26	19	26	10	19
8/23/2009	1	5	1	7	1	1	1	5	1	7	9	14	19	1	1	1	5	1	7	10	9	14	19	1	1	1	5	1	7	10	9	14	19	1	1	1	1	9	14	19	1	1	9	14	19	14	19	7	14
8/24/2009	1	6	1	9	1	1	1	6	1	9	9	14	19	1	1	1	6	1	9	12	9	14	19	1	1	1	6	1	9	12	9	14	19	1	1	1	1	9	14	19	1	1	9	14	19	14	19	9	14
8/25/2009	1	5	1	8	1	1	1	5	1	8	9	13	18	1	1	1	5	1	8	10	9	13	18	1	1	1	5	1	8	10	9	13	18	1	1	1	1	9	13	18	1	1	9	13	18	13	18	8	13
8/26/2009	1	5	1	8	1	1	1	5	1	8	7	12	15	1	1	1	5	1	8	11	7	12	15	1	1	1	5	1	8	11	7	12	15	1	1	1	1	7	12	15	1	1	7	12	15	12	15	8	12
8/27/2009	1	7	1	11	1	1	1	7	1	11	11	16	22	1	1	1	7	1	11	14	11	16	22	1	1	1	7	1	11	14	11	16	22	1	1	1	1	11	16	22	1	1	11	16	22	16	22	11	16
8/28/2009	1	5	1	8	1	1	1	5	1	8	9	15	20	1	1	1	5	1	8	11	9	15	20	1	1	1	5	1	8	11	9	15	20	1	1	1	1	9	15	20	1	1	9	15	20	15	20	8	15
8/29/2009	1	4	1	7	1	1	1	4	1	7	7	10	14	1	1	1	4	1	7	9	7	10	14	1	1	1	4	1	7	9	7	10	14	1	1	1	1	7	10	14	1	1	7	10	14	10	14	7	10
8/30/2009	2	10	2	16	2	2	2	10	2	16	15	24	32	2	2	2	10	2	16	21	15	24	32	2	2	2	10	2	16	21	15	24	32	2	2	2	2	15	24	32	2	2	15	24	32	24	32	16	24
8/31/2009	1	6	1	9	1	1	1	6	1	9	9	14	18	1	1	1	6	1	9	12	9	14	18	1	1	1	6	1	9	12	9	14	18	1	1	1	1	9	14	18	1	1	9	14	18	14	18	9	14
9/1/2009	0	0	0	1	0	0	0	0	0	1	1	1	1	0	0	0	0	0	1	1	1	1	1	0	0	0	0	0	1	1	1	1	1	0	0	0	0	1	1	1	0	0	1	1	1	1	1	1	1
9/2/2009	1	4	1	7	1	1	1	4	1	7	6	10	13	1	1	1	4	1	7	9	6	10	13	1	1	1	4	1	7	9	6	10	13	1	1	1	1	6	10	13	1	1	6	10	13	10	13	7	10
9/3/2009	1	9	1	14	1	1	1	9	1	14	14	22	29	1	1	1	9	1	14	18	14	22	29	1	1	1	9	1	14	18	14	22	29	1	1	1	1	14	22	29	1	1	14	22	29	22	29	14	22
9/4/2009	1	5	1	7	1	1	1	5	1	7	7	12	16	1	1	1	5	1	7	10	7	12	16	1	1	1	5	1	7	10	7	12	16	1	1	1	1	7	12	16	1	1	7	12	16	12	16	7	12
9/5/2009	0	3	0	5	0	0	0	3	0	5	5	8	10	0	0	0	3	0	5	7	5	8	10	0	0	0	3	0	5	7	5	8	10	0	0	0	0	5	8	10	0	0	5	8	10	8	10	5	8
9/6/2009	0	0	0	0	0	0	0	0	0	0	0	0	1	0	0	0	0	0	0	0	0	0	1	0	0	0	0	0	0	0	0	0	1	0	0	0	0	0	0	1	0	0	0	0	1	0	1	0	0
9/7/2009	1	5	1	7	1	1	1	5	1	7	7	11	14	1	1	1	5	1	7	10	7	11	14	1	1	1	5	1	7	10	7	11	14	1	1	1	1	7	11	14	1	1	7	11	14	11	14	7	11
9/8/2009	1	6	1	9	1	1	1	6	1	9	10	16	21	1	1	1	6	1	9	12	10	16	21	1	1	1	6	1	9	12	10	16	21	1	1	1	1	10	16	21	1	1	10	16	21	16	21	9	16
9/9/2009	0	4	0	6	0	0	0	4	0	6	6	10	13	0	0	0	4	0	6	8	6	10	13	0	0	0	4	0	6	8	6	10	13	0	0	0	0	6	10	13	0	0	6	10	13	10	13	6	10
9/10/2009	1	5	1	7	1	1	1	5	1	7	6	10	13	1	1	1	5	1	7	9	6	10	13	1	1	1	5	1	7	9	6	10	13	1	1	1	1	6	10	13	1	1	6	10	13	10	13	7	10
9/11/2009	0	2	0	2	0	0	0	2	0	2	4	6	8	0	0	0	2	0	2	3	4	6	8	0	0	0	2	0	2	3	4	6	8	0	0	0	0	4	6	8	0	0	4	6	8	6	8	2	6
9/12/2009	0	5	0	7	0	0	0	5	0	7	7	11	15	0	0	0	5	0	7	9	7	11	15	0	0	0	5	0	7	9	7	11	15	0	0	0	0	7	11	15	0	0	7	11	15	11	15	7	11
9/13/2009	1	7	1	10	1	1	1	7	1	10	11	16	22	1	1	1	7	1	10	14	11	16	22	1	1	1	7	1	10	14	11	16	22	1	1	1	1	11	16	22	1	1	11	16	22	16	22	10	16
9/14/2009	1	5	1	8	1	1	1	5	1	8	11	16	22	1	1	1	5	1	8	10	11	16	22	1	1	1	5	1	8	10	11	16	22	1	1	1	1	11	16	22	1	1	11	16	22	16	22	8	16
9/15/2009	1	6	1	9	1	1	1	6	1	9	11	16	22	1	1	1	6	1	9	12	11	16	22	1	1	1	6	1	9	12	11	16	22	1	1	1	1	11	16	22	1	1	11	16	22	16	22	9	16
9/16/2009	0	4	0	7	0	0	0	4	0	7	7	12	15	0	0	0	4	0	7	9	7	12	15	0	0	0	4	0	7	9	7	12	15	0	0	0	0	7	12	15	0	0	7	12	15	12	15	7	12
9/17/2009	1	6	1	9	1	1	1	6	1	9	12	19	25	1	1	1	6	1	9	12	12	19	25	1	1	1	6	1	9	12	12	19	25	1	1	1	1	12	19	25	1	1	12	19	25	19	25	9	19
9/18/2009	1	15	1	23	1	1	1	15	1	23	26	40	53	1	1	1	15	1	23	31	26	40	53	1	1	1	15	1	23	31	26	40	53	1	1	1	1	26	40	53	1	1	26	40	53	40	53	23	40
9/19/2009	0	4	0	7	0	0	0	4	0	7	7	11	15	0	0	0	4	0	7	9	7	11	15	0	0	0	4	0	7	9	7	11	15	0	0	0	0	7	11	15	0	0	7	11	15	11	15	7	11
9/20/2009	0	0	0	0	0	0	0	0	0	0	0	1	1	0	0	0	0	0	0	0	0	1	1	0	0	0	0	0	0	0	0	1	1	0	0	0	0	0	1	1	0	0	0	1	1	1	1	0	1
9/21/2009	1	5	1	8	1	1	1	5	1	8	10	15	20	1	1	1	5	1	8	10	10	15	20	1	1	1	5	1	8	10	10	15	20	1	1	1	1	10	15	20	1	1	10	15	20	15	20	8	15
9/22/2009	1	5	1	9	1	1	1	5	1	9	12	18	24	1	1	1	5	1	9	11	12	18	24	1	1	1	5	1	9	11	12	18	24	1	1	1	1	12	18	24	1	1	12	18	24	18	24	9	18
9/23/2009	1	10	1	16	1	1	1	10	1	16	17	26	35	1	1	1	10	1	16	20	17	26	35	1	1	1	10	1	16	20	17	26	35	1	1	1	1	17	26	35	1	1	17	26	35	26	35	16	26
9/24/2009	1	7	1	11	1	1	1	7	1	11	13	20	27	1	1	1	7	1	11	15	13	20	27	1	1	1	7	1	11	15	13	20	27	1	1	1	1	13	20	27	1	1	13	20	27	20	27	11	20
9/25/2009	0	3	0	4	0	0	0	3	0	4	6	10	13	0	0	0	3	0	4	6	6	10	13	0	0	0	3	0	4	6	6	10	13	0	0	0	0	6	10	13	0	0	6	10	13	10	13	4	10
9/26/2009	0	4	0	6	0	0	0	4	0	6	7	11	14	0	0	0	4	0	6	8	7	11	14	0	0	0	4	0	6	8	7	11	14	0	0	0	0	7	11	14	0	0	7	11	14	11	14	6	11
9/27/2009	1	7	1	11	1	1	1	7	1	11	14	22	29	1	1	1	7	1	11	14	14	22	29	1	1	1	7	1	11	14	14	22	29	1	1	1	1	14	22	29	1	1	14	22	29	22	29	11	22
9/28/2009	1	7	1	11	1	1	1	7	1	11	13	21	28	1	1	1	7	1	11	15	13	21	28	1	1	1	7	1	11	15	13	21	28	1	1	1	1	13	21	28	1	1	13	21	28	21	28	11	21
9/29/2009	1	7	1	11	1	1	1	7	1	11	12	18	24	1	1	1	7	1	11	14	12	18	24	1	1	1	7	1	11	14	12	18	24	1	1	1	1	12	18	24	1	1	12	18	24	18	24	11	18
9/30/2009	0	4	0	6	0	0	0	4	0	6	6	10	13	0	0	0	4	0	6	7	6	10	13	0	0	0	4	0	6	7	6	10	13	0	0	0	0	6	10	13	0	0	6	10	13	10	13	6	10
10/1/2009	1	4	1	6	1	1	1	4	1	6	7	11	15	1	1	1	4	1	6	8	7	11	15	1	1	1	4	1	6	8	7	11	15	1	1	1	1	7	11	15	1	1	7	11	15	11	15	6	11
10/2/2009	1	6	1	9	1	1	1	6	1	9	11	17	22	1	1	1	6	1	9	12	11	17	22	1	1	1	6	1	9	12	11	17	22	1	1	1	1	11	17	22	1	1	11	17	22	17	22	9	17
10/3/2009	1	6	1	9	1	1	1	6	1	9	10	15	20	1	1	1	6	1	9	12	10	15	20	1	1	1	6	1	9	12	10	15	20	1	1	1	1	10	15	20	1	1	10	15	20	15	20	9	15
10/4/2009	1	7	1	10	1	1	1	7	1	10	11	17	23	1	1	1	7	1	10	13	11	17	23	1	1	1	7	1	10	13	11	17	23	1	1	1	1	11	17	23	1	1	11	17	23	17	23	10	17
10/5/2009	0	4	0	7	0	0	0	4	0	7	8	12	16	0	0	0	4	0	7	9	8	12	16	0	0	0	4	0	7	9	8	12	16	0	0	0	0	8	12	16	0	0	8	12	16	12	16	7	12
10/6/2009	1	12	1	18	1	1	1	12	1	18	21	33	44	1	1	1	12	1	18	24	21	33	44	1	1	1	12	1	18	24	21	33	44	1	1	1	1	21	33	44	1	1	21	33	44	33	44	18	33
10/7/2009	1	10	1	15	1	1	1	10	1	15	17	27	35	1	1	1	10	1	15	20	17	27	35	1	1	1	10	1	15	20	17	27	35	1	1	1	1	17	27	35	1	1	17	27	35	27	35	15	27
10/8/2009	0	5	0	7	0	0	0	5	0	7	8	12	16	0	0	0	5	0	7	10	8	12	16	0	0	0	5	0	7	10	8	12	16	0	0	0	0	8	12	16	0	0	8	12	16	12	16	7	12
10/9/2009	1	8	1	12	1	1	1	8	1	12	16	24	33	1	1	1	8	1	12	16	16	24	33	1	1	1	8	1	12	16	16	24	33	1	1	1	1	16	24	33	1	1	16	24	33	24	33	12	24
10/10/2009	1	12	1	19	1	1	1	12	1	19	23	36	48	1	1	1	12	1	19	25	23	36	48	1	1	1	12	1	19	25	23	36	48	1	1	1	1	23	36	48	1	1	23	36	48	36	48	19	36
10/11/2009	0	1	0	1	0	0	0	1	0	1	2	2	3	0	0	0	1	0	1	2	2	2	3	0	0	0	1	0	1	2	2	2	3	0	0	0	0	2	2	3	0	0	2	2	3	2	3	1	2
10/12/2009	1	5	1	9	1	1	1	5	1	9	11	16	22	1	1	1	5	1	9	11	11	16	22	1	1	1	5	1	9	11	11	16	22	1	1	1	1	11	16	22	1	1	11	16	22	16	22	9	16
10/13/2009	2	22	2	35	2	2	2	22	2	35	46	72	95	2	2	2	22	2	35	45	46	72	95	2	2	2	22	2	35	45	46	72	95	2	2	2	2	46	72	95	2	2	46	72	95	72	95	35	72
10/14/2009	1	12	1	19	1	1	1	12	1	19	25	39	51	1	1	1	12	1	19	25	25	39	51	1	1	1	12	1	19	25	25	39	51	1	1	1	1	25	39	51	1	1	25	39	51	39	51	19	39
10/15/2009	1	8	1	13	1	1	1	8	1	13	16	24	32	1	1	1	8	1	13	17	16	24	32	1	1	1	8	1	13	17	16	24	32	1	1	1	1	16	24	32	1	1	16	24	32	24	32	13	24
10/16/2009	1	10	1	16	1	1	1	10	1	16	20	32	42	1	1	1	10	1	16	20	20	32	42	1	1	1	10	1	16	20	20	32	42	1	1	1	1	20	32	42	1	1	20	32	42	32	42	16	32
10/17/2009	1	15	1	24	1	1	1	15	1	24	35	54	72	1	1	1	15	1	24	31	35	54	72	1	1	1	15	1	24	31	35	54	72	1	1	1	1	35	54	72	1	1	35	54	72	54	72	24	54
10/18/2009	0	1	0	1	0	0	0	1	0	1	2	3	4	0	0	0	1	0	1	2	2	3	4	0	0	0	1	0	1	2	2	3	4	0	0	0	0	2	3	4	0	0	2	3	4	3	4	1	3
10/19/2009	1	11	1	17	1	1	1	11	1	17	21	33	44	1	1	1	11	1	17	23	21	33	44	1	1	1	11	1	17	23	21	33	44	1	1	1	1	21	33	44	1	1	21	33	44	33	44	17	33
10/20/2009	1	11	1	17	1	1	1	11	1	17	21	32	43	1	1	1	11	1	17	22	21	32	43	1	1	1	11	1	17	22	21	32	43	1	1	1	1	21	32	43	1	1	21	32	43	32	43	17	32
10/21/2009	1	8	1	12	1	1	1	8	1	12	17	26	34	1	1	1	8	1	12	16	17	26	34	1	1	1	8	1	12	16	17	26	34	1	1	1	1	17	26	34	1	1	17	26	34	26	34	12	26
10/22/2009	1	14	1	22	1	1	1	14	1	22	28	43	57	1	1	1	14	1	22	29	28	43	57	1	1	1	14	1	22	29	28	43	57	1	1	1	1	28	43	57	1	1	28	43	57	43	57	22	43
10/23/2009	1	8	1	12	1	1	1	8	1	12	16	25	33	1	1	1	8	1	12	16	16	25	33	1	1	1	8	1	12	16	16	25	33	1	1	1	1	16	25	33	1	1	16	25	33	25	33	12	25
10/24/2009	1	8	1	12	1	1	1	8	1	12	15	23	30	1	1	1	8	1	12	16	15	23	30	1	1	1	8	1	12	16	15	23	30	1	1	1	1	15	23	30	1	1	15	23	30	23	30	12	23
10/25/2009	1	13	1	20	1	1	1	13	1	20	20	32	42	1	1	1	13	1	20	26	20	32	42	1	1	1	13	1	20	26	20	32	42	1	1	1	1	20	32	42	1	1	20	32	42	32	42	20	32
10/26/2009	1	11	1	17	1	1	1	11	1	17	18	28	37	1	1	1	11	1	17	23	18	28	37	1	1	1	11	1	17	23	18	28	37	1	1	1	1	18	28	37	1	1	18	28	37	28	37	17	28
10/27/2009	1	12	1	18	1	1	1	12	1	18	20	31	41	1	1	1	12	1	18	24	20	31	41	1	1	1	12	1	18	24	20	31	41	1	1	1	1	20	31	41	1	1	20	31	41	31	41	18	31
10/28/2009	1	18	1	27	1	1	1	18	1	27	32	49	65	1	1	1	18	1	27	36	32	49	65	1	1	1	18	1	27	36	32	49	65	1	1	1	1	32	49	65	1	1	32	49	65	49	65	27	49
10/29/2009	1	18	1	28	1	1	1	18	1	28	30	47	62	1	1	1	18	1	28	37	30	47	62	1	1	1	18	1	28	37	30	47	62	1	1	1	1	30	47	62	1	1	30	47	62	47	62	28	47
10/30/2009	1	13	1	20	1	1	1	13	1	20	18	28	37	1	1	1	13	1	20	26	18	28	37	1	1	1	13	1	20	26	18	28	37	1	1	1	1	18	28	37	1	1	18	28	37	28	37	20	28
10/31/2009	1	11	1	17	1	1	1	11	1	17	18	28	38	1	1	1	11	1	17	22	18	28	38	1	1	1	11	1	17	22	18	28	38	1	1	1	1	18	28	38	1	1	18	28	38	28	38	17	28
11/1/2009	1	13	1	20	1	1	1	13	1	20	22	35	46	1	1	1	13	1	20	27	22	35	46	1	1	1	13	1	20	27	22	35	46	1	1	1	1	22	35	46	1	1	22	35	46	35	46	20	35
11/2/2009	2	25	2	39	2	2	2	25	2	39	41	62	83	2	2	2	25	2	39	51	41	62	83	2	2	2	25	2	39	51	41	62	83	2	2	2	2	41	62	83	2	2	41	62	83	62	83	39	62
11/3/2009	0	1	0	2	0	0	0	1	0	2	2	3	4	0	0	0	1	0	2	3	2	3	4	0	0	0	1	0	2	3	2	3	4	0	0	0	0	2	3	4	0	0	2	3	4	3	4	2	3
11/4/2009	1	19	1	29	1	1	1	19	1	29	32	50	66	1	1	1	19	1	29	38	32	50	66	1	1	1	19	1	29	38	32	50	66	1	1	1	1	32	50	66	1	1	32	50	66	50	66	29	50
11/5/2009	0	1	0	1	0	0	1	18	1	29	34	52	69	1	1	0	1	0	1	2	2	2	3	0	0	1	18	1	29	38	34	52	69	1	1	0	0	2	2	3	0	0	34	52	69	2	3	29	52
11/6/2009	1	25	1	39	1	1	0	8	0	12	13	21	27	0	0	1	24	1	37	49	44	67	89	1	1	0	8	0	12	16	13	21	27	0	0	1	1	42	64	85	1	1	13	21	27	61	81	12	21
11/7/2009	2	30	2	47	2	2	1	21	1	33	38	58	77	1	1	1	27	1	43	56	51	79	105	1	1	1	21	1	33	43	38	58	77	1	1	1	1	47	73	96	1	1	38	58	77	67	89	33	58
11/8/2009	1	17	1	26	1	1	1	12	1	18	24	37	50	1	1	1	15	1	24	31	32	50	66	1	1	1	12	1	18	24	24	37	50	1	1	1	1	30	46	60	1	1	24	37	50	42	56	18	37
11/9/2009	1	15	1	24	1	1	1	11	1	17	20	31	41	1	1	1	14	1	22	28	26	40	53	1	1	1	11	1	17	23	20	31	41	1	1	1	1	24	37	49	1	1	20	31	41	34	45	17	31
11/10/2009	0	4	0	6	0	0	1	22	1	35	46	71	95	1	1	0	7	0	10	13	15	23	30	0	0	1	22	1	35	46	46	71	95	1	1	0	0	19	30	39	0	0	46	71	95	36	48	35	71
11/11/2009	1	21	1	33	1	1	1	16	1	25	32	50	66	1	1	1	21	1	32	42	39	60	80	1	1	1	16	1	25	33	32	50	66	1	1	1	1	40	62	82	1	1	32	50	66	64	85	25	50
11/12/2009	1	25	1	39	1	1	1	16	1	26	29	45	60	1	1	1	21	1	33	43	38	59	78	1	1	1	16	1	26	34	29	45	60	1	1	1	1	35	54	72	1	1	29	45	60	51	67	26	45
11/13/2009	0	8	0	12	0	0	0	7	0	11	13	19	26	0	0	0	7	0	12	15	13	21	27	0	0	0	7	0	11	14	13	19	26	0	0	0	0	13	20	26	0	0	13	19	26	19	26	11	19
11/14/2009	0	7	0	10	0	0	0	9	0	15	17	26	34	0	0	0	8	0	12	16	14	21	28	0	0	0	9	0	15	19	17	26	34	0	0	0	0	15	23	30	0	0	17	26	34	24	32	15	26
11/15/2009	0	2	0	3	0	0	1	11	1	17	20	32	42	1	1	0	4	0	7	9	9	13	17	0	0	1	11	1	17	22	20	32	42	1	1	0	0	11	17	22	0	0	20	32	42	20	26	17	32
11/16/2009	0	6	0	9	0	0	0	8	0	13	15	23	30	0	0	0	7	0	11	15	12	18	24	0	0	0	8	0	13	17	15	23	30	0	0	0	0	13	20	27	0	0	15	23	30	23	30	13	23
11/17/2009	1	20	1	31	1	1	1	18	1	28	33	50	67	1	1	1	19	1	29	38	34	53	70	1	1	1	18	1	28	37	33	50	67	1	1	1	1	33	51	68	1	1	33	50	67	50	66	28	50
11/18/2009	1	21	1	32	1	1	1	17	1	27	32	50	66	1	1	1	20	1	30	40	36	56	74	1	1	1	17	1	27	35	32	50	66	1	1	1	1	35	54	72	1	1	32	50	66	53	70	27	50
11/19/2009	0	6	0	10	0	0	0	9	0	14	15	23	30	0	0	0	7	0	11	15	11	17	23	0	0	0	9	0	14	18	15	23	30	0	0	0	0	12	18	24	0	0	15	23	30	19	26	14	23
11/20/2009	1	12	1	19	1	1	1	21	1	32	36	56	74	1	1	1	14	1	22	29	26	40	53	1	1	1	21	1	32	42	36	56	74	1	1	1	1	29	44	58	1	1	36	56	74	48	63	32	56
11/21/2009	1	13	1	21	1	1	1	18	1	28	31	47	63	1	1	1	15	1	24	31	25	39	52	1	1	1	18	1	28	37	31	47	63	1	1	1	1	27	42	56	1	1	31	47	63	45	60	28	47
11/22/2009	0	10	0	15	0	0	0	10	0	16	16	25	33	0	0	0	10	0	15	20	15	24	32	0	0	0	10	0	16	21	16	25	33	0	0	0	0	15	24	32	0	0	16	25	33	24	32	16	25
11/23/2009	0	10	0	16	0	0	0	10	0	15	16	25	33	0	0	0	10	0	16	21	16	25	33	0	0	0	10	0	15	20	16	25	33	0	0	0	0	16	25	33	0	0	16	25	33	24	32	15	25
11/24/2009	0	12	0	18	0	0	1	15	1	23	26	40	54	1	1	1	13	1	20	26	23	36	48	1	1	1	15	1	23	30	26	40	54	1	1	1	1	24	37	49	1	1	26	40	54	38	51	23	40
11/25/2009	0	12	0	18	0	0	1	17	1	26	29	44	58	1	1	1	13	1	20	27	23	36	47	1	1	1	17	1	26	35	29	44	58	1	1	1	1	24	37	49	1	1	29	44	58	39	52	26	44
11/26/2009	0	8	0	13	0	0	0	11	0	17	18	28	37	0	0	0	9	0	14	18	14	22	29	0	0	0	11	0	17	23	18	28	37	0	0	0	0	15	23	30	0	0	18	28	37	24	31	17	28
11/27/2009	0	1	0	1	0	0	0	1	0	1	1	2	2	0	0	0	1	0	1	1	1	1	2	0	0	0	1	0	1	2	1	2	2	0	0	0	0	1	1	2	0	0	1	2	2	2	2	1	2
11/28/2009	1	28	1	43	1	1	1	29	1	45	52	80	105	1	1	1	26	1	41	54	46	71	95	1	1	1	29	1	45	59	52	80	105	1	1	1	1	46	71	94	1	1	52	80	105	74	98	45	80
11/29/2009	1	23	1	36	1	1	1	22	1	33	41	63	84	1	1	1	22	1	35	46	41	63	84	1	1	1	22	1	33	44	41	63	84	1	1	1	1	41	64	84	1	1	41	63	84	64	85	33	63
11/30/2009	1	17	1	26	1	1	1	16	1	25	29	45	60	1	1	1	17	1	27	35	30	46	61	1	1	1	16	1	25	33	29	45	60	1	1	1	1	30	46	61	1	1	29	45	60	44	59	25	45
12/1/2009	0	8	0	12	0	0	0	10	0	16	18	28	38	0	0	0	8	0	13	17	15	22	30	0	0	0	10	0	16	21	18	28	38	0	0	0	0	15	23	31	0	0	18	28	38	24	32	16	28
12/2/2009	0	4	0	7	0	0	0	11	0	18	23	35	46	0	0	0	8	0	13	17	14	22	29	0	0	0	11	0	18	23	23	35	46	0	0	0	0	19	30	40	0	0	23	35	46	33	44	18	35
12/3/2009	1	22	1	33	1	1	1	22	1	34	43	66	87	1	1	1	21	1	32	42	41	63	84	1	1	1	22	1	34	45	43	66	87	1	1	1	1	42	65	85	1	1	43	66	87	66	88	34	66
12/4/2009	1	17	1	27	1	1	0	13	0	20	24	37	50	0	0	0	15	0	23	30	30	46	61	0	0	0	13	0	20	27	24	37	50	0	0	0	0	27	42	56	0	0	24	37	50	41	54	20	37
12/5/2009	0	9	0	14	0	0	0	9	0	15	17	26	34	0	0	0	9	0	14	19	17	25	34	0	0	0	9	0	15	19	17	26	34	0	0	0	0	17	26	34	0	0	17	26	34	25	33	15	26
12/6/2009	0	8	0	12	0	0	0	14	0	21	21	32	43	0	0	0	10	0	15	20	16	24	32	0	0	0	14	0	21	28	21	32	43	0	0	0	0	17	26	34	0	0	21	32	43	28	37	21	32
12/7/2009	0	10	0	16	0	0	1	14	1	22	28	43	58	1	1	0	12	0	18	24	24	37	48	0	0	1	14	1	22	29	28	43	58	1	1	0	0	27	41	54	0	0	28	43	58	43	57	22	43
12/8/2009	1	15	1	24	1	1	1	15	1	23	31	47	63	1	1	1	14	1	22	29	29	44	58	1	1	1	15	1	23	31	31	47	63	1	1	1	1	30	46	60	1	1	31	47	63	48	63	23	47
12/9/2009	0	10	0	15	0	0	0	10	0	16	17	27	35	0	0	0	9	0	14	19	17	26	34	0	0	0	10	0	16	20	17	27	35	0	0	0	0	17	26	34	0	0	17	27	35	26	34	16	27
12/10/2009	0	8	0	12	0	0	1	15	1	24	22	34	45	1	1	0	11	0	18	23	17	27	35	0	0	1	15	1	24	31	22	34	45	1	1	0	0	19	30	39	0	0	22	34	45	31	41	24	34
12/11/2009	1	14	1	22	1	1	1	19	1	30	33	50	67	1	1	1	16	1	25	33	29	44	59	1	1	1	19	1	30	40	33	50	67	1	1	1	1	31	47	62	1	1	33	50	67	50	66	30	50
12/12/2009	1	14	1	21	1	1	0	13	0	21	27	42	56	0	0	0	13	0	20	26	26	40	52	0	0	0	13	0	21	27	27	42	56	0	0	0	0	27	41	54	0	0	27	42	56	43	56	21	42
12/13/2009	0	11	0	17	0	0	0	12	0	19	21	32	42	0	0	0	10	0	16	21	19	29	38	0	0	0	12	0	19	24	21	32	42	0	0	0	0	19	29	38	0	0	21	32	42	30	40	19	32
12/14/2009	0	7	0	12	0	0	0	8	0	12	12	18	24	0	0	0	7	0	10	14	11	17	23	0	0	0	8	0	12	16	12	18	24	0	0	0	0	11	17	22	0	0	12	18	24	17	23	12	18
12/15/2009	0	12	0	18	0	0	1	16	1	24	24	37	49	1	1	0	13	0	20	26	22	35	46	0	0	1	16	1	24	32	24	37	49	1	1	1	1	23	35	47	1	1	24	37	49	37	49	24	37
12/16/2009	1	16	1	24	1	1	1	20	1	31	34	52	68	1	1	1	17	1	26	34	30	46	61	1	1	1	20	1	31	41	34	52	68	1	1	1	1	31	47	62	1	1	34	52	68	50	66	31	52
12/17/2009	0	9	0	14	0	0	0	11	0	17	19	29	39	0	0	0	9	0	14	18	16	25	33	0	0	0	11	0	17	22	19	29	39	0	0	0	0	17	26	34	0	0	19	29	39	27	36	17	29
12/18/2009	0	6	0	10	0	0	0	8	0	12	12	18	24	0	0	0	6	0	10	13	10	16	21	0	0	0	8	0	12	16	12	18	24	0	0	0	0	10	16	21	0	0	12	18	24	17	22	12	18
12/19/2009	0	8	0	12	0	0	0	13	0	20	21	33	43	0	0	0	11	0	18	23	17	27	36	0	0	0	13	0	20	26	21	33	43	0	0	0	0	21	32	42	0	0	21	33	43	33	44	20	33
12/20/2009	1	13	1	21	1	1	1	17	1	26	27	42	55	1	1	1	14	1	22	29	25	39	51	1	1	1	17	1	26	34	27	42	55	1	1	1	1	26	39	52	1	1	27	42	55	41	54	26	42
12/21/2009	1	15	1	22	1	1	0	15	0	23	24	37	49	0	0	0	12	0	19	25	23	35	47	0	0	0	15	0	23	31	24	37	49	0	0	0	0	21	32	43	0	0	24	37	49	34	45	23	37
12/22/2009	0	8	0	12	0	0	0	8	0	13	14	21	28	0	0	0	7	0	11	15	12	19	25	0	0	0	8	0	13	17	14	21	28	0	0	0	0	12	19	25	0	0	14	21	28	19	26	13	21
12/23/2009	0	0	0	1	0	0	0	1	0	1	1	1	2	0	0	0	0	0	1	1	1	1	1	0	0	0	1	0	1	1	1	1	2	0	0	0	0	1	1	1	0	0	1	1	2	1	2	1	1
12/24/2009	1	17	1	26	1	1	1	22	1	35	42	64	84	1	1	1	21	1	32	42	35	54	71	1	1	1	22	1	35	46	42	64	84	1	1	1	1	41	63	83	1	1	42	64	84	65	86	35	64
12/25/2009	0	2	0	2	0	0	0	2	0	4	4	7	9	0	0	0	2	0	3	4	4	5	7	0	0	0	2	0	4	5	4	7	9	0	0	0	0	4	7	9	0	0	4	7	9	7	9	4	7
12/26/2009	0	14	0	21	0	0	0	14	0	22	25	38	50	0	0	0	12	0	19	25	23	35	47	0	0	0	14	0	22	29	25	38	50	0	0	0	0	22	35	46	0	0	25	38	50	36	47	22	38
12/27/2009	0	10	0	15	0	0	0	9	0	15	16	25	33	0	0	0	8	0	13	17	15	22	29	0	0	0	9	0	15	19	16	25	33	0	0	0	0	15	23	31	0	0	16	25	33	24	32	15	25
12/28/2009	1	14	1	22	1	1	1	18	1	29	36	55	73	1	1	1	17	1	27	35	31	47	62	1	1	1	18	1	29	38	36	55	73	1	1	1	1	35	54	72	1	1	36	55	73	56	74	29	55
12/29/2009	1	14	1	21	1	1	1	16	1	25	29	45	59	1	1	1	15	1	23	30	26	40	53	1	1	1	16	1	25	33	29	45	59	1	1	1	1	28	43	57	1	1	29	45	59	45	59	25	45
12/30/2009	0	4	0	7	0	0	0	5	0	8	9	14	19	0	0	0	5	0	7	9	9	13	17	0	0	0	5	0	8	10	9	14	19	0	0	0	0	9	14	19	0	0	9	14	19	14	19	8	14
12/31/2009	0	9	0	14	0	0	0	12	0	19	20	31	41	0	0	0	11	0	18	23	19	29	39	0	0	0	12	0	19	25	20	31	41	0	0	0	0	20	30	40	0	0	20	31	41	31	41	19	31
1/1/2010	0	10	0	15	0	0	0	12	0	18	22	33	44	0	0	0	11	0	16	21	19	29	38	0	0	0	12	0	18	24	22	33	44	0	0	0	0	21	32	42	0	0	22	33	44	33	43	18	33
1/2/2010	0	11	0	18	0	0	0	14	0	22	26	40	53	0	0	0	12	0	19	25	22	34	45	0	0	0	14	0	22	28	26	40	53	0	0	0	0	25	39	51	0	0	26	40	53	40	53	22	40
1/3/2010	0	10	0	15	0	0	0	12	0	19	20	30	40	0	0	0	11	0	17	22	18	27	35	0	0	0	12	0	19	24	20	30	40	0	0	0	0	19	29	39	0	0	20	30	40	30	40	19	30
1/4/2010	0	6	0	9	0	0	0	9	0	15	16	24	32	0	0	0	9	0	14	18	14	22	29	0	0	0	9	0	15	19	16	24	32	0	0	0	0	15	23	31	0	0	16	24	32	24	32	15	24
1/5/2010	0	10	0	15	0	0	0	12	0	19	22	33	44	0	0	0	11	0	17	22	19	29	39	0	0	0	12	0	19	25	22	33	44	0	0	0	0	21	32	41	0	0	22	33	44	33	43	19	33
1/6/2010	0	10	0	16	0	0	0	10	0	16	19	30	39	0	0	0	8	0	13	17	16	25	33	0	0	0	10	0	16	20	19	30	39	0	0	0	0	18	28	37	0	0	19	30	39	29	38	16	30
1/7/2010	0	7	0	11	0	0	0	8	0	12	14	21	28	0	0	0	7	0	11	14	12	18	24	0	0	0	8	0	12	16	14	21	28	0	0	0	0	13	21	27	0	0	14	21	28	21	28	12	21
1/8/2010	0	9	0	14	0	0	0	14	0	21	21	32	43	0	0	0	12	0	19	25	19	30	39	0	0	0	14	0	21	28	21	32	43	0	0	0	0	20	31	41	0	0	21	32	43	32	42	21	32
1/9/2010	0	0	0	1	0	0	0	1	0	1	1	1	2	0	0	0	1	0	1	1	1	1	2	0	0	0	1	0	1	1	1	1	2	0	0	0	0	1	1	2	0	0	1	1	2	1	2	1	1
1/10/2010	0	5	0	8	0	0	0	9	0	14	13	20	27	0	0	0	8	0	13	17	13	19	26	0	0	0	9	0	14	19	13	20	27	0	0	0	0	13	20	26	0	0	13	20	27	20	27	14	20
1/11/2010	1	17	1	26	1	1	1	19	1	30	34	52	69	1	1	1	16	1	25	33	30	45	60	1	1	1	19	1	30	39	34	52	69	1	1	1	1	32	49	64	1	1	34	52	69	51	67	30	52
1/12/2010	0	9	0	13	0	0	0	12	0	19	20	30	40	0	0	0	11	0	17	22	18	27	36	0	0	0	12	0	19	25	20	30	40	0	0	0	0	19	28	37	0	0	20	30	40	29	39	19	30
1/13/2010	0	6	0	9	0	0	0	9	0	14	13	20	27	0	0	0	8	0	12	16	12	19	25	0	0	0	9	0	14	18	13	20	27	0	0	0	0	13	19	25	0	0	13	20	27	20	26	14	20
1/14/2010	0	4	0	6	0	0	0	4	0	6	8	12	15	0	0	0	3	0	5	6	6	10	13	0	0	0	4	0	6	8	8	12	15	0	0	0	0	7	11	14	0	0	8	12	15	11	15	6	12
1/15/2010	0	5	0	8	0	0	0	6	0	10	11	17	22	0	0	0	6	0	9	11	10	15	20	0	0	0	6	0	10	13	11	17	22	0	0	0	0	10	16	21	0	0	11	17	22	16	22	10	17
1/16/2010	0	0	0	0	0	0	0	0	0	1	1	1	1	0	0	0	0	0	1	1	1	1	1	0	0	0	0	0	1	1	1	1	1	0	0	0	0	1	1	1	0	0	1	1	1	1	1	1	1
1/17/2010	0	8	0	12	0	0	0	8	0	12	12	19	25	0	0	0	7	0	12	15	12	19	24	0	0	0	8	0	12	16	12	19	25	0	0	0	0	12	19	25	0	0	12	19	25	19	25	12	19
1/18/2010	0	6	0	10	0	0	0	8	0	12	11	17	22	0	0	0	8	0	13	17	13	19	26	0	0	0	8	0	12	16	11	17	22	0	0	0	0	12	19	24	0	0	11	17	22	18	23	12	17
1/19/2010	0	7	0	10	0	0	0	7	0	11	11	17	23	0	0	0	8	0	13	17	13	21	27	0	0	0	7	0	11	15	11	17	23	0	0	0	0	13	19	26	0	0	11	17	23	19	24	11	17
1/20/2010	0	4	0	6	0	0	0	3	0	4	5	8	11	0	0	0	3	0	5	6	6	9	12	0	0	0	3	0	4	6	5	8	11	0	0	0	0	6	9	12	0	0	5	8	11	9	12	4	8
1/21/2010	0	5	0	7	0	0	0	5	0	7	8	12	16	0	0	0	4	0	7	9	7	11	15	0	0	0	5	0	7	10	8	12	16	0	0	0	0	8	12	15	0	0	8	12	16	12	16	7	12
1/22/2010	0	3	0	5	0	0	0	6	0	9	9	14	19	0	0	0	4	0	6	8	6	9	12	0	0	0	6	0	9	11	9	14	19	0	0	0	0	7	11	14	0	0	9	14	19	13	17	9	14
1/23/2010	0	6	0	10	0	0	0	8	0	13	14	22	29	0	0	0	6	0	10	13	10	16	21	0	0	0	8	0	13	17	14	22	29	0	0	0	0	12	18	23	0	0	14	22	29	20	26	13	22
1/24/2010	0	5	0	7	0	0	0	7	0	10	11	16	21	0	0	0	6	0	9	12	9	13	17	0	0	0	7	0	10	13	11	16	21	0	0	0	0	9	14	19	0	0	11	16	21	15	20	10	16
1/25/2010	0	2	0	3	0	0	0	4	0	6	6	9	12	0	0	0	3	0	5	6	4	7	9	0	0	0	4	0	6	8	6	9	12	0	0	0	0	5	7	10	0	0	6	9	12	8	11	6	9
1/26/2010	0	2	0	2	0	0	0	3	0	4	5	7	9	0	0	0	2	0	3	4	3	5	6	0	0	0	3	0	4	6	5	7	9	0	0	0	0	4	6	8	0	0	5	7	9	7	9	4	7
1/27/2010	0	2	0	4	0	0	0	6	0	9	9	13	17	0	0	0	4	0	6	7	5	8	11	0	0	0	6	0	9	11	9	13	17	0	0	0	0	7	11	14	0	0	9	13	17	12	16	9	13
1/28/2010	0	1	0	2	0	0	0	4	0	6	6	10	13	0	0	0	2	0	3	4	3	5	7	0	0	0	4	0	6	8	6	10	13	0	0	0	0	4	7	9	0	0	6	10	13	8	11	6	10
1/29/2010	0	3	0	4	0	0	0	6	0	9	10	15	19	0	0	0	3	0	5	7	6	9	11	0	0	0	6	0	9	12	10	15	19	0	0	0	0	7	11	15	0	0	10	15	19	13	18	9	15
1/30/2010	0	5	0	8	0	0	0	6	0	9	10	15	19	0	0	0	6	0	9	11	9	14	19	0	0	0	6	0	9	12	10	15	19	0	0	0	0	10	15	20	0	0	10	15	19	15	20	9	15
1/31/2010	0	4	0	7	0	0	0	4	0	7	7	11	14	0	0	0	5	0	7	9	7	11	15	0	0	0	4	0	7	9	7	11	14	0	0	0	0	7	11	15	0	0	7	11	14	11	15	7	11
2/1/2010	0	1	0	2	0	0	0	3	0	5	5	7	9	0	0	0	2	0	3	4	3	5	7	0	0	0	3	0	5	6	5	7	9	0	0	0	0	4	6	8	0	0	5	7	9	6	8	5	7
2/2/2010	0	1	0	1	0	0	0	3	0	5	6	8	11	0	0	0	1	0	2	2	2	3	3	0	0	0	3	0	5	7	6	8	11	0	0	0	0	3	4	6	0	0	6	8	11	6	8	5	8
2/3/2010	0	2	0	4	0	0	0	3	0	5	5	8	11	0	0	0	3	0	4	6	4	6	8	0	0	0	3	0	5	7	5	8	11	0	0	0	0	5	7	10	0	0	5	8	11	8	10	5	8
2/4/2010	0	3	0	4	0	0	0	3	0	5	4	7	9	0	0	0	3	0	5	6	5	7	10	0	0	0	3	0	5	6	4	7	9	0	0	0	0	5	8	10	0	0	4	7	9	8	10	5	7
2/5/2010	0	2	0	3	0	0	0	3	0	5	4	7	9	0	0	0	3	0	4	5	4	6	8	0	0	0	3	0	5	6	4	7	9	0	0	0	0	4	6	8	0	0	4	7	9	7	9	5	7
2/6/2010	0	1	0	2	0	0	0	3	0	5	5	7	9	0	0	0	2	0	3	4	3	4	6	0	0	0	3	0	5	6	5	7	9	0	0	0	0	3	5	6	0	0	5	7	9	6	8	5	7
2/7/2010	0	2	0	3	0	0	0	3	0	4	4	7	9	0	0	0	2	0	3	4	3	5	7	0	0	0	3	0	4	6	4	7	9	0	0	0	0	4	6	8	0	0	4	7	9	6	8	4	7
2/8/2010	0	3	0	4	0	0	0	4	0	6	6	9	12	0	0	0	3	0	5	6	6	9	12	0	0	0	4	0	6	7	6	9	12	0	0	0	0	6	9	12	0	0	6	9	12	9	12	6	9
2/9/2010	0	2	0	3	0	0	0	3	0	4	4	6	8	0	0	0	2	0	4	5	4	7	9	0	0	0	3	0	4	5	4	6	8	0	0	0	0	4	6	8	0	0	4	6	8	6	8	4	6
2/10/2010	0	1	0	2	0	0	0	2	0	3	3	4	6	0	0	0	1	0	2	3	2	3	5	0	0	0	2	0	3	4	3	4	6	0	0	0	0	2	3	5	0	0	3	4	6	4	5	3	4
2/11/2010	0	3	0	4	0	0	0	3	0	4	4	6	8	0	0	0	2	0	4	5	4	6	8	0	0	0	3	0	4	5	4	6	8	0	0	0	0	4	6	8	0	0	4	6	8	6	8	4	6
2/12/2010	0	3	0	4	0	0	0	2	0	3	3	5	6	0	0	0	3	0	4	5	4	6	8	0	0	0	2	0	3	4	3	5	6	0	0	0	0	4	6	8	0	0	3	5	6	5	7	3	5
2/13/2010	0	2	0	3	0	0	0	2	0	3	3	4	5	0	0	0	2	0	3	4	3	5	6	0	0	0	2	0	3	4	3	4	5	0	0	0	0	3	4	6	0	0	3	4	5	4	5	3	4
2/14/2010	0	2	0	3	0	0	0	3	0	4	4	6	8	0	0	0	2	0	3	4	4	5	7	0	0	0	3	0	4	5	4	6	8	0	0	0	0	3	5	7	0	0	4	6	8	5	7	4	6
2/15/2010	0	2	0	3	0	0	0	2	0	3	3	5	7	0	0	0	2	0	4	5	3	5	7	0	0	0	2	0	3	4	3	5	7	0	0	0	0	4	6	7	0	0	3	5	7	5	7	3	5
2/16/2010	0	5	0	8	0	0	0	4	0	6	6	9	12	0	0	0	5	0	8	10	8	12	16	0	0	0	4	0	6	8	6	9	12	0	0	0	0	7	11	15	0	0	6	9	12	10	13	6	9
2/17/2010	0	0	0	0	0	0	0	0	0	0	0	0	0	0	0	0	0	0	0	0	0	1	1	0	0	0	0	0	0	0	0	0	0	0	0	0	0	0	0	1	0	0	0	0	0	0	1	0	0
2/18/2010	0	3	0	5	0	0	0	4	0	5	5	8	11	0	0	0	4	0	6	8	5	8	10	0	0	0	4	0	5	7	5	8	11	0	0	0	0	6	9	11	0	0	5	8	11	8	11	5	8
2/19/2010	0	2	0	3	0	0	0	2	0	3	3	4	6	0	0	0	2	0	4	5	3	5	7	0	0	0	2	0	3	4	3	4	6	0	0	0	0	3	5	7	0	0	3	4	6	5	6	3	4
2/20/2010	0	0	0	0	0	0	0	0	0	0	0	0	0	0	0	0	0	0	0	0	0	0	0	0	0	0	0	0	0	0	0	0	0	0	0	0	0	0	0	0	0	0	0	0	0	0	0	0	0
2/21/2010	0	1	0	2	0	0	0	1	0	2	2	3	4	0	0	0	1	0	2	3	2	3	4	0	0	0	1	0	2	3	2	3	4	0	0	0	0	2	3	4	0	0	2	3	4	3	4	2	3
2/22/2010	0	2	0	3	0	0	0	2	0	4	4	5	7	0	0	0	2	0	4	5	3	5	6	0	0	0	2	0	4	5	4	5	7	0	0	0	0	3	5	6	0	0	4	5	7	5	6	4	5
2/23/2010	1	5	1	8	1	1	0	4	0	7	7	10	14	0	0	1	6	1	9	11	8	12	16	1	1	0	4	0	7	9	7	10	14	0	0	1	1	8	13	17	1	1	7	10	14	11	15	7	10
2/24/2010	0	2	0	3	0	0	0	2	0	4	4	6	8	0	0	0	2	0	4	5	3	5	6	0	0	0	2	0	4	5	4	6	8	0	0	0	0	4	5	7	0	0	4	6	8	5	7	4	6
2/25/2010	0	1	0	2	0	0	0	1	0	2	2	4	5	0	0	0	2	0	3	3	2	3	4	0	0	0	1	0	2	3	2	4	5	0	0	0	0	3	4	5	0	0	2	4	5	4	5	2	4
2/26/2010	0	2	0	3	0	0	0	1	0	2	2	3	3	0	0	0	2	0	3	3	2	3	5	0	0	0	1	0	2	2	2	3	3	0	0	0	0	2	4	5	0	0	2	3	3	3	4	2	3
2/27/2010	0	2	0	2	0	0	0	1	0	2	2	3	4	0	0	0	1	0	2	3	2	3	4	0	0	0	1	0	2	3	2	3	4	0	0	0	0	2	3	4	0	0	2	3	4	3	3	2	3
2/28/2010	0	2	0	3	0	0	0	2	0	3	3	4	6	0	0	0	2	0	3	4	3	4	5	0	0	0	2	0	3	4	3	4	6	0	0	0	0	3	4	6	0	0	3	4	6	4	6	3	4
3/1/2010	0	2	0	3	0	0	0	2	0	3	3	5	6	0	0	0	2	0	4	5	2	4	5	0	0	0	2	0	3	4	3	5	6	0	0	0	0	3	5	6	0	0	3	5	6	5	6	3	5
3/2/2010	0	0	0	0	0	0	0	0	0	0	0	0	0	0	0	0	0	0	0	0	0	0	0	0	0	0	0	0	0	0	0	0	0	0	0	0	0	0	0	0	0	0	0	0	0	0	0	0	0
3/3/2010	0	2	0	3	0	0	0	1	0	2	2	3	4	0	0	0	2	0	3	4	2	4	5	0	0	0	1	0	2	3	2	3	4	0	0	0	0	3	4	5	0	0	2	3	4	4	5	2	3
3/4/2010	0	0	0	0	0	0	0	3	0	4	4	6	8	0	0	0	4	0	5	7	5	7	10	0	0	0	3	0	4	6	4	6	8	0	0	0	0	4	7	9	0	0	4	6	8	6	8	4	6
3/5/2010	1	6	1	9	1	1	0	2	0	3	3	5	6	0	0	0	3	0	5	6	3	5	7	0	0	0	2	0	3	4	3	5	6	0	0	0	0	4	6	8	0	0	3	5	6	5	7	3	5
3/6/2010	1	4	1	5	1	1	0	2	0	3	3	4	5	0	0	1	4	1	6	8	4	5	7	1	1	0	2	0	3	4	3	4	5	0	0	0	0	4	6	9	0	0	3	4	5	5	7	3	4
3/7/2010	0	1	0	2	0	0	0	1	0	1	1	2	2	0	0	0	1	0	2	2	2	2	3	0	0	0	1	0	1	2	1	2	2	0	0	0	0	1	2	3	0	0	1	2	2	2	3	1	2
3/8/2010	0	3	0	4	0	0	0	2	0	3	3	4	6	0	0	0	3	0	4	5	3	5	7	0	0	0	2	0	3	4	3	4	6	0	0	0	0	3	5	6	0	0	3	4	6	4	6	3	4
3/9/2010	0	0	0	1	0	0	0	3	0	4	3	5	7	0	0	1	4	1	6	8	5	7	10	1	1	0	3	0	4	5	3	5	7	0	0	0	0	4	6	9	0	0	3	5	7	6	7	4	5
3/10/2010	1	7	1	11	1	1	0	2	0	3	3	4	5	0	0	1	4	1	6	8	4	5	7	1	1	0	2	0	3	4	3	4	5	0	0	0	0	4	6	7	0	0	3	4	5	5	6	3	4
3/11/2010	0	3	0	4	0	0	0	2	0	3	3	4	6	0	0	0	3	0	5	6	2	4	5	0	0	0	2	0	3	5	3	4	6	0	0	0	0	3	4	6	0	0	3	4	6	4	5	3	4
3/12/2010	0	1	0	1	0	0	0	1	0	2	2	2	3	0	0	0	1	0	1	1	1	1	2	0	0	0	1	0	2	2	2	2	3	0	0	0	0	1	1	2	0	0	2	2	3	2	2	2	2
3/13/2010	0	0	0	0	0	0	0	0	0	0	0	0	0	0	0	0	0	0	0	0	0	0	0	0	0	0	0	0	0	0	0	0	0	0	0	0	0	0	0	0	0	0	0	0	0	0	0	0	0
3/14/2010	0	1	0	2	0	0	0	2	0	3	2	3	4	0	0	0	3	0	4	5	2	4	5	0	0	0	2	0	3	4	2	3	4	0	0	0	0	2	3	5	0	0	2	3	4	3	4	3	3
3/15/2010	0	0	0	0	0	0	0	0	0	1	0	1	1	0	0	0	0	0	1	1	0	1	1	0	0	0	0	0	1	1	0	1	1	0	0	0	0	0	1	1	0	0	0	1	1	1	1	1	1
3/16/2010	1	4	1	7	1	1	0	2	0	3	2	3	4	0	0	0	3	0	5	6	4	6	8	0	0	0	2	0	3	4	2	3	4	0	0	0	0	3	5	7	0	0	2	3	4	4	5	3	3
3/17/2010	0	0	0	1	0	0	0	0	0	0	0	0	0	0	0	0	0	0	0	1	0	0	1	0	0	0	0	0	0	0	0	0	0	0	0	0	0	0	0	1	0	0	0	0	0	0	0	0	0
3/18/2010	0	2	0	4	0	0	0	2	0	2	2	2	3	0	0	0	2	0	4	5	3	4	6	0	0	0	2	0	2	3	2	2	3	0	0	0	0	2	4	5	0	0	2	2	3	3	4	2	2
3/19/2010	0	1	0	2	0	0	0	1	0	2	1	2	3	0	0	0	1	0	1	2	1	2	2	0	0	0	1	0	2	3	1	2	3	0	0	0	0	1	2	2	0	0	1	2	3	2	2	2	2
3/20/2010	0	2	0	3	0	0	0	3	0	5	3	5	6	0	0	1	4	1	5	7	3	4	6	1	1	0	3	0	5	6	3	5	6	0	0	0	0	3	5	6	0	0	3	5	6	5	6	5	5
3/21/2010	0	0	0	1	0	0	0	1	0	1	1	1	1	0	0	0	1	0	1	1	0	1	1	0	0	0	1	0	1	1	1	1	1	0	0	0	0	0	1	1	0	0	1	1	1	1	1	1	1
3/22/2010	0	3	0	5	0	0	0	3	0	4	3	5	7	0	0	0	2	0	3	4	2	3	4	0	0	0	3	0	4	6	3	5	7	0	0	0	0	2	3	5	0	0	3	5	7	3	5	4	5
3/23/2010	0	1	0	2	0	0	0	1	0	2	1	2	3	0	0	0	1	0	2	2	1	2	2	0	0	0	1	0	2	3	1	2	3	0	0	0	0	1	2	3	0	0	1	2	3	2	3	2	2
3/24/2010	0	1	0	1	0	0	0	2	0	2	1	2	3	0	0	0	1	0	2	2	1	1	1	0	0	0	2	0	2	3	1	2	3	0	0	0	0	1	2	2	0	0	1	2	3	2	3	2	2
3/25/2010	0	1	0	2	0	0	0	3	0	4	2	4	5	0	0	0	3	0	4	5	2	3	5	0	0	0	3	0	4	6	2	4	5	0	0	0	0	3	4	5	0	0	2	4	5	4	5	4	4
3/26/2010	0	2	0	3	0	0	0	3	0	4	3	4	5	0	0	0	3	0	4	5	3	4	5	0	0	0	3	0	4	5	3	4	5	0	0	0	0	3	4	6	0	0	3	4	5	4	5	4	4
3/27/2010	0	1	0	2	0	0	0	2	0	3	2	3	4	0	0	0	2	0	2	3	1	2	3	0	0	0	2	0	3	5	2	3	4	0	0	0	0	2	3	4	0	0	2	3	4	3	4	3	3
3/28/2010	0	0	0	1	0	0	0	1	0	2	1	1	2	0	0	0	0	0	1	1	0	1	1	0	0	0	1	0	2	2	1	1	2	0	0	0	0	1	1	1	0	0	1	1	2	1	1	2	1
3/29/2010	0	0	0	0	0	0	0	2	0	3	2	2	3	0	0	0	0	0	1	1	0	0	0	0	0	0	2	0	3	3	2	2	3	0	0	0	0	1	1	2	0	0	2	2	3	2	2	3	2
3/30/2010	0	0	0	1	0	0	0	3	0	5	3	5	6	0	0	0	1	0	2	3	1	2	2	0	0	0	3	0	5	7	3	5	6	0	0	0	0	2	3	4	0	0	3	5	6	3	4	5	5
3/31/2010	0	1	0	2	0	0	0	3	0	4	2	4	5	0	0	0	2	0	3	3	2	3	4	0	0	0	3	0	4	5	2	4	5	0	0	0	0	2	3	4	0	0	2	4	5	3	4	4	4
4/1/2010	0	2	0	2	0	0	0	2	0	3	2	2	3	0	0	0	2	0	3	4	2	3	4	0	0	0	2	0	3	4	2	2	3	0	0	0	0	2	3	4	0	0	2	2	3	3	4	3	2
4/2/2010	0	1	0	1	0	0	0	2	0	3	2	2	3	0	0	0	1	0	2	2	1	1	2	0	0	0	2	0	3	4	2	2	3	0	0	0	0	1	2	3	0	0	2	2	3	2	3	3	2
4/3/2010	0	0	0	0	0	0	0	3	0	4	2	3	4	0	0	0	1	0	1	1	0	0	1	0	0	0	3	0	4	5	2	3	4	0	0	0	0	1	2	2	0	0	2	3	4	2	3	4	3
4/4/2010	0	1	0	1	0	0	0	3	0	5	3	4	5	0	0	0	1	0	2	3	1	2	3	0	0	0	3	0	5	6	3	4	5	0	0	0	0	2	3	3	0	0	3	4	5	3	4	5	4
4/5/2010	0	0	0	0	0	0	0	3	0	5	3	4	5	0	0	0	2	0	3	5	2	3	4	0	0	0	3	0	5	6	3	4	5	0	0	0	0	2	4	5	0	0	3	4	5	4	5	5	4
4/6/2010	0	3	0	4	0	0	0	3	0	5	3	4	5	0	0	0	2	0	3	4	2	3	3	0	0	0	3	0	5	7	3	4	5	0	0	0	0	2	3	5	0	0	3	4	5	3	5	5	4
4/7/2010	0	1	0	2	0	0	0	3	0	4	2	3	4	0	0	0	1	0	2	3	1	2	2	0	0	0	3	0	4	6	2	3	4	0	0	0	0	1	2	3	0	0	2	3	4	2	3	4	3
4/8/2010	0	1	0	1	0	0	0	2	0	3	2	2	3	0	0	0	1	0	2	3	1	2	2	0	0	0	2	0	3	4	2	2	3	0	0	0	0	1	2	3	0	0	2	2	3	2	3	3	2
4/9/2010	0	2	0	3	0	0	0	3	0	4	2	3	4	0	0	0	3	0	4	5	2	4	5	0	0	0	3	0	4	5	2	3	4	0	0	0	0	2	3	5	0	0	2	3	4	3	4	4	3
4/10/2010	0	0	0	1	0	0	0	3	0	4	2	3	4	0	0	0	2	0	3	5	2	3	4	0	0	0	3	0	4	6	2	3	4	0	0	0	0	2	3	4	0	0	2	3	4	3	4	4	3
4/11/2010	0	2	0	4	0	0	0	2	0	3	2	2	3	0	0	0	2	0	2	3	1	2	3	0	0	0	2	0	3	4	2	2	3	0	0	0	0	1	2	3	0	0	2	2	3	2	3	3	2
4/12/2010	0	0	0	0	0	0	0	0	0	0	0	0	0	0	0	0	0	0	0	0	0	0	0	0	0	0	0	0	0	0	0	0	0	0	0	0	0	0	0	0	0	0	0	0	0	0	0	0	0
4/13/2010	0	1	0	2	0	0	0	2	0	3	1	2	3	0	0	0	1	0	2	2	1	1	2	0	0	0	2	0	3	4	1	2	3	0	0	0	0	1	1	2	0	0	1	2	3	2	2	3	2
4/14/2010	0	1	0	1	0	0	0	2	0	3	2	3	4	0	0	0	1	0	2	2	1	2	2	0	0	0	2	0	3	4	2	3	3	0	0	0	0	1	2	2	0	0	2	2	3	2	2	3	2
4/15/2010	0	1	0	2	0	0	0	3	0	5	2	3	5	0	0	0	2	0	2	3	1	2	3	0	0	0	3	0	4	6	2	3	4	0	0	0	0	1	2	3	0	0	2	3	4	2	3	3	3
4/16/2010	0	1	0	1	0	0	1	4	1	6	3	4	6	1	1	0	2	0	3	4	1	2	3	0	0	1	4	1	5	7	3	4	5	1	1	0	0	1	2	3	0	0	2	3	4	2	3	4	3
4/17/2010	0	2	0	3	0	0	0	3	0	4	2	3	4	0	0	0	2	0	2	3	1	2	2	0	0	0	3	0	4	5	2	3	4	0	0	0	0	1	2	2	0	0	2	2	3	2	2	3	2
4/18/2010	0	1	0	2	0	0	0	1	0	1	1	1	2	0	0	0	1	0	2	2	1	2	2	0	0	0	1	0	2	2	1	1	2	0	0	0	0	1	2	2	0	0	1	1	2	1	2	2	1
4/19/2010	0	2	0	3	0	0	0	0	0	0	0	0	0	0	0	0	0	0	0	0	1	2	3	0	0	0	2	0	3	4	2	2	3	0	0	0	0	1	2	3	0	0	2	2	3	2	3	4	2
4/20/2010	0	0	0	0	0	0	1	7	1	10	5	7	10	1	1	1	4	1	6	7	2	3	4	1	1	1	5	1	7	9	3	5	6	1	1	0	0	2	3	4	0	0	3	4	6	3	4	6	4
4/21/2010	0	3	0	4	0	0	0	3	0	5	2	3	5	0	0	0	2	0	3	4	2	2	3	0	0	0	3	0	4	6	2	3	4	0	0	0	0	1	2	3	0	0	2	3	3	2	3	3	2
4/22/2010	0	2	0	3	0	0	0	2	0	3	2	2	3	0	0	0	1	0	2	3	1	2	2	0	0	0	2	0	3	4	1	2	2	0	0	0	0	1	1	2	0	0	1	1	2	1	2	2	1
4/23/2010	0	1	0	1	0	0	0	1	0	1	1	1	1	0	0	0	1	0	1	2	1	1	1	0	0	0	1	0	1	2	1	1	1	0	0	0	0	1	1	1	0	0	1	1	2	1	1	2	1
4/24/2010	0	1	0	2	0	0	0	0	0	0	0	0	1	0	0	0	1	0	1	1	1	1	1	0	0	0	2	0	3	3	1	2	2	0	0	0	0	1	1	2	0	0	1	2	2	1	2	3	2
4/25/2010	0	0	0	0	0	0	0	0	0	0	0	0	0	0	0	0	0	0	0	0	0	0	0	0	0	0	0	0	0	0	0	0	0	0	0	0	0	0	0	0	0	0	0	0	0	0	0	0	0
4/26/2010	0	0	0	0	0	0	1	6	1	9	4	6	8	1	1	0	2	0	3	4	1	1	2	0	0	0	3	0	4	6	2	3	4	0	0	0	0	1	1	2	0	0	2	2	3	2	2	4	2
4/27/2010	0	1	0	2	0	0	0	2	0	3	1	1	2	0	0	0	1	0	1	1	1	1	1	0	0	0	1	0	2	2	1	1	1	0	0	0	0	1	1	1	0	0	1	1	1	1	2	3	2
4/28/2010	0	1	0	2	0	0	0	1	0	2	1	1	1	0	0	0	1	0	1	1	0	1	1	0	0	0	1	0	1	2	1	1	1	0	0	0	0	1	1	1	0	0	1	1	2	2	2	3	2
4/29/2010	0	0	0	0	0	0	0	0	0	0	0	0	1	0	0	0	0	0	0	1	0	0	1	0	0	0	1	0	1	1	0	1	1	0	0	0	0	0	1	1	0	0	1	1	1	1	2	2	2
4/30/2010	0	0	0	0	0	0	0	0	0	0	0	0	0	0	0	0	0	0	1	1	0	0	1	0	0	0	1	0	1	1	0	0	1	0	0	0	0	1	1	1	0	0	1	1	1	1	1	1	1
5/1/2010	0	1	0	1	0	0	0	3	0	4	1	2	3	0	0	0	2	0	3	4	1	1	2	0	0	0	3	0	4	6	2	3	4	0	0	0	0	1	2	3	0	0	2	2	3	2	2	3	2
5/2/2010	0	1	0	2	0	0	0	2	0	3	1	1	2	0	0	0	1	0	2	3	1	1	2	0	0	0	2	0	3	4	1	2	3	0	0	0	0	1	2	2	0	0	1	2	3	2	2	3	2
5/3/2010	0	1	0	1	0	0	0	1	0	1	0	0	1	0	0	0	1	0	1	1	1	1	1	0	0	0	1	0	1	1	0	1	1	0	0	0	0	0	1	1	0	0	1	1	1	2	2	3	2
5/4/2010	0	0	0	0	0	0	0	0	0	0	0	0	0	0	0	0	0	0	0	0	0	0	0	0	0	0	0	0	0	1	0	0	0	0	0	0	0	1	1	1	0	0	1	1	1	2	2	3	2
5/5/2010	0	0	0	0	0	0	0	1	0	1	0	1	1	0	0	0	1	0	2	2	1	1	1	0	0	0	1	0	2	2	1	1	1	0	0	0	0	1	2	2	0	0	1	2	2	2	3	3	2
5/6/2010	0	0	0	0	0	0	0	1	0	1	1	1	1	0	0	0	2	0	2	3	1	1	2	0	0	0	2	0	3	4	1	2	3	0	0	0	0	1	2	3	0	0	2	2	3	2	3	3	2
5/7/2010	0	1	0	2	0	0	0	2	0	2	1	1	2	0	0	0	2	0	2	3	1	2	3	0	0	0	2	0	3	5	1	2	3	0	0	0	0	2	3	3	0	0	2	3	4	3	4	5	4
5/8/2010	0	0	0	0	0	0	0	0	0	0	0	0	0	0	0	0	0	0	0	0	0	0	0	0	0	0	0	0	0	0	0	0	0	0	0	0	0	0	0	0	0	0	0	0	0	0	0	0	0
5/9/2010	0	1	0	2	0	0	0	2	0	3	1	2	3	0	0	0	2	0	4	5	2	3	3	0	0	0	2	0	3	5	2	3	4	0	0	0	0	3	4	5	0	0	2	3	4	3	4	4	3
5/10/2010	0	1	0	1	0	0	0	1	0	2	1	2	2	0	0	0	2	0	3	5	2	3	3	0	0	0	2	0	3	4	2	3	4	0	0	0	0	2	4	5	0	0	2	3	4	3	4	4	3
5/11/2010	0	1	0	1	0	0	0	1	0	1	1	1	1	0	0	0	2	0	3	3	1	2	3	0	0	0	2	0	3	4	2	3	4	0	0	0	0	2	3	4	0	0	2	3	4	3	4	4	3
5/12/2010	0	1	0	1	0	0	0	1	0	2	1	1	2	0	0	0	2	0	3	4	2	2	3	0	0	0	2	0	3	4	2	2	3	0	0	0	0	2	3	4	0	0	2	3	4	3	4	4	3
5/13/2010	0	0	0	0	0	0	0	1	0	1	0	1	1	0	0	0	1	0	1	2	1	1	1	0	0	0	1	0	2	2	1	1	1	0	0	0	0	1	1	2	0	0	1	2	2	2	2	3	2
5/14/2010	0	2	0	2	0	0	0	2	0	3	2	2	3	0	0	0	3	0	5	6	2	3	4	0	0	0	3	0	5	6	2	3	4	0	0	1	1	3	4	6	1	1	3	4	5	4	5	5	4
5/15/2010	0	2	0	3	0	0	0	2	0	3	2	2	3	0	0	0	3	0	5	6	2	4	5	0	0	0	3	0	4	6	2	3	5	0	0	0	0	3	4	5	0	0	2	4	5	3	4	4	3
5/16/2010	0	2	0	3	0	0	0	1	0	2	2	3	3	0	0	0	2	0	4	5	2	3	4	0	0	0	3	0	4	5	2	3	4	0	0	0	0	2	2	3	0	0	2	3	3	2	3	3	2
5/17/2010	1	4	1	6	1	1	0	2	0	3	2	3	3	0	0	0	2	0	3	4	2	3	4	0	0	0	2	0	3	4	1	2	3	0	0	0	0	1	2	3	0	0	1	2	3	2	3	3	2
5/18/2010	0	1	0	1	0	0	0	1	0	2	1	1	1	0	0	0	1	0	2	2	1	1	1	0	0	0	1	0	2	2	1	1	1	0	0	0	0	1	2	2	0	0	1	2	2	2	3	3	2
5/19/2010	0	3	0	4	0	0	0	3	0	4	2	3	4	0	0	0	2	0	3	5	2	2	3	0	0	0	2	0	3	5	2	2	3	0	0	0	0	2	3	4	0	0	2	3	4	3	4	4	3
5/20/2010	0	3	0	4	0	0	0	2	0	3	2	2	3	0	0	0	2	0	4	5	2	3	4	0	0	0	2	0	4	5	2	3	4	0	0	1	1	3	4	5	1	1	2	4	5	4	5	5	3
5/21/2010	0	1	0	2	0	0	0	2	0	4	3	4	5	0	0	1	4	1	6	8	3	4	5	1	1	1	5	1	7	9	4	6	8	1	1	1	1	4	5	7	1	1	4	6	8	4	6	6	5
5/22/2010	1	4	1	6	1	1	0	3	0	4	2	4	5	0	0	1	4	1	5	7	3	4	6	1	1	1	4	1	6	8	3	4	5	1	1	0	0	2	4	5	0	0	3	4	5	3	5	5	4
5/23/2010	0	1	0	1	0	0	0	0	0	1	0	0	0	0	0	0	1	0	1	1	1	1	1	0	0	0	1	0	1	1	0	1	1	0	0	0	0	1	1	1	0	0	1	1	1	1	2	2	1
5/24/2010	0	1	0	1	0	0	0	0	0	1	0	0	0	0	0	0	1	0	1	1	0	1	1	0	0	0	1	0	1	1	0	1	1	0	0	0	0	1	1	2	0	0	1	1	2	2	3	4	2
5/25/2010	0	1	0	1	0	0	0	0	0	0	0	0	0	0	0	0	1	0	1	1	0	1	1	0	0	0	1	0	1	1	0	1	1	0	0	0	0	1	2	2	0	0	1	1	2	3	4	5	3
5/26/2010	0	1	0	1	0	0	0	1	0	1	1	1	1	0	0	0	2	0	3	5	1	2	3	0	0	0	3	0	4	5	2	3	3	0	0	0	0	2	3	4	0	0	2	3	5	3	4	5	4
5/27/2010	1	4	1	6	1	1	0	3	0	5	2	4	5	0	0	1	4	1	6	8	3	4	6	1	1	1	4	1	6	9	3	5	6	1	1	1	1	3	5	6	1	1	3	5	6	4	5	5	4
5/28/2010	0	3	0	4	0	0	0	2	0	4	2	3	4	0	0	0	3	0	4	5	2	3	4	0	0	0	3	0	4	5	2	3	4	0	0	0	0	2	3	4	0	0	2	3	4	3	4	5	3
5/29/2010	0	1	0	1	0	0	0	0	0	1	0	0	1	0	0	0	1	0	1	1	0	1	1	0	0	0	1	0	1	1	0	1	1	0	0	0	0	1	1	2	0	0	1	1	1	3	4	4	3
5/30/2010	0	1	0	1	0	0	0	0	0	1	0	0	1	0	0	0	1	0	1	2	1	1	1	0	0	0	1	0	2	2	1	1	1	0	0	0	0	1	2	2	0	0	1	2	3	3	4	4	3
5/31/2010	0	2	0	4	0	0	0	2	0	3	1	2	3	0	0	0	3	0	5	6	2	4	5	0	0	1	3	1	5	7	2	4	5	1	1	1	1	3	4	6	1	1	3	4	6	4	5	5	4
6/1/2010	1	3	1	5	1	1	0	3	0	4	2	3	3	0	0	1	3	1	5	7	3	4	5	1	1	1	4	1	5	7	2	4	5	1	1	1	1	3	4	6	1	1	3	4	5	4	6	6	4
6/2/2010	0	1	0	2	0	0	0	1	0	2	1	1	1	0	0	0	1	0	2	3	1	2	2	0	0	0	2	0	2	3	1	2	2	0	0	0	0	1	2	3	0	0	1	2	2	3	4	4	3
6/3/2010	0	1	0	1	0	0	0	1	0	1	1	1	1	0	0	0	1	0	2	2	1	1	2	0	0	0	1	0	2	2	1	1	2	0	0	0	0	1	2	2	0	0	1	2	2	3	4	4	3
6/4/2010	0	1	0	2	0	0	0	1	0	2	1	1	2	0	0	0	2	0	3	4	1	2	2	0	0	0	2	0	3	4	2	2	3	0	0	0	0	2	3	4	0	0	2	3	5	3	4	4	3
6/5/2010	1	3	1	5	1	1	0	3	0	4	2	3	4	0	0	0	3	0	5	6	3	4	6	0	0	0	3	0	5	6	3	4	5	0	0	0	0	3	4	5	0	0	2	4	5	4	5	5	4
6/6/2010	1	4	1	6	1	1	0	3	0	5	3	4	5	0	0	0	3	0	4	6	3	4	5	0	0	0	3	0	4	6	2	4	5	0	0	0	0	2	3	4	0	0	2	2	3	3	4	5	3
6/7/2010	0	2	0	3	0	0	0	2	0	3	2	3	4	0	0	0	2	0	3	4	2	2	3	0	0	0	2	0	3	4	2	2	3	0	0	0	0	1	2	3	0	0	1	2	3	3	3	4	3
6/8/2010	0	2	0	2	0	0	0	2	0	3	2	2	3	0	0	0	2	0	3	4	1	2	3	0	0	0	2	0	4	5	2	3	4	0	0	0	0	2	3	4	0	0	3	4	5	3	4	4	3
6/9/2010	0	2	0	3	0	0	0	2	0	3	2	2	3	0	0	0	3	0	4	5	2	3	4	0	0	0	3	0	4	6	2	3	4	0	0	1	1	3	4	5	1	1	3	4	6	3	4	4	3
6/10/2010	1	4	1	6	1	1	1	3	1	5	2	4	5	1	1	0	3	0	4	6	3	4	6	0	0	0	3	0	5	6	3	4	6	0	0	0	0	2	4	5	0	0	2	4	5	3	4	4	3
6/11/2010	1	4	1	6	1	1	1	4	1	6	4	6	7	1	1	1	4	1	6	7	3	5	6	1	1	1	4	1	6	8	3	5	7	1	1	1	1	3	5	7	1	1	4	6	7	4	5	5	4
6/12/2010	1	4	1	6	1	1	0	3	0	5	4	5	7	0	0	1	4	1	6	8	3	5	7	1	1	1	4	1	6	8	3	4	6	1	1	1	1	3	5	7	1	1	3	5	7	5	7	6	5
6/13/2010	0	3	0	4	0	0	0	2	0	3	2	3	4	0	0	0	3	0	4	6	2	4	5	0	0	0	3	0	4	6	2	3	4	0	0	0	0	2	4	5	0	0	2	3	5	4	5	5	4
6/14/2010	0	2	0	3	0	0	0	2	0	3	2	3	3	0	0	0	2	0	3	4	2	2	3	0	0	0	2	0	3	5	2	3	4	0	0	0	0	2	3	4	0	0	2	4	5	2	3	3	3
6/15/2010	1	5	1	7	1	1	1	5	1	7	3	5	7	1	1	1	5	1	8	10	3	5	7	1	1	1	5	1	8	10	4	6	8	1	1	1	1	5	7	9	1	1	5	7	10	6	8	8	6
6/16/2010	1	5	1	7	1	1	1	5	1	7	4	6	9	1	1	1	6	1	9	12	4	6	8	1	1	1	6	1	9	12	4	6	8	1	1	1	1	5	8	10	1	1	6	8	11	7	9	9	7
6/17/2010	1	4	1	6	1	1	1	4	1	6	4	6	8	1	1	1	4	1	6	8	3	5	6	1	1	1	4	1	6	8	3	5	6	1	1	1	1	3	5	7	1	1	4	5	7	5	6	6	5
6/18/2010	0	3	0	4	0	0	0	2	0	4	2	3	4	0	0	0	3	0	4	5	2	3	4	0	0	0	3	0	4	5	2	3	4	0	0	0	0	2	3	4	0	0	2	3	4	3	4	4	3
6/19/2010	0	2	0	4	0	0	0	3	0	4	2	3	4	0	0	0	3	0	5	6	2	3	4	0	0	0	3	0	5	6	2	3	4	0	0	1	1	2	4	5	1	1	3	4	5	4	5	5	4
6/20/2010	1	4	1	6	1	1	1	4	1	6	3	4	6	1	1	1	5	1	8	10	3	5	6	1	1	1	5	1	8	10	3	5	6	1	1	1	1	4	7	9	1	1	5	7	9	6	8	8	6
6/21/2010	1	4	1	6	1	1	1	4	1	6	3	5	7	1	1	1	5	1	7	10	3	5	6	1	1	1	5	1	8	10	3	5	6	1	1	1	1	4	7	9	1	1	5	7	9	6	8	7	6
6/22/2010	1	4	1	7	1	1	1	4	1	7	3	5	7	1	1	1	5	1	8	10	3	5	6	1	1	1	5	1	8	10	3	5	7	1	1	1	1	4	6	8	1	1	4	6	8	6	8	8	6
6/23/2010	0	3	0	4	0	0	0	3	0	4	2	3	4	0	0	1	3	1	5	7	2	3	4	1	1	1	3	1	5	7	2	3	4	1	1	1	1	3	4	5	1	1	3	4	6	4	6	5	4
6/24/2010	0	2	0	3	0	0	0	2	0	4	2	3	4	0	0	0	2	0	4	5	2	3	3	0	0	0	3	0	4	5	2	3	4	0	0	0	0	2	3	4	0	0	2	3	5	3	4	4	3
6/25/2010	0	3	0	4	0	0	0	3	0	4	2	2	3	0	0	0	3	0	4	6	2	2	3	0	0	0	3	0	4	6	2	3	4	0	0	0	0	2	3	4	0	0	2	3	4	3	4	4	3
6/26/2010	0	2	0	3	0	0	0	2	0	3	1	2	3	0	0	0	2	0	4	5	1	2	3	0	0	0	2	0	4	5	1	2	3	0	0	0	0	2	3	4	0	0	2	3	4	3	3	4	3
6/27/2010	0	2	0	3	0	0	0	2	0	3	2	2	3	0	0	0	2	0	3	4	1	2	3	0	0	0	2	0	3	4	1	2	3	0	0	0	0	2	2	3	0	0	2	3	3	2	3	3	2
6/28/2010	0	2	0	4	0	0	0	2	0	4	1	2	3	0	0	0	3	0	5	6	2	2	3	0	0	0	3	0	5	6	2	3	3	0	0	1	1	2	3	4	1	1	2	3	4	3	4	5	3
6/29/2010	0	2	0	3	0	0	0	2	0	3	1	2	3	0	0	0	3	0	5	6	1	2	3	0	0	0	3	0	5	6	2	2	3	0	0	0	0	2	3	4	0	0	2	3	4	3	4	5	3
6/30/2010	0	0	0	0	0	0	0	0	0	0	0	0	0	0	0	0	0	0	0	0	0	0	0	0	0	0	0	0	0	0	0	0	0	0	0	0	0	0	0	0	0	0	0	0	0	0	0	0	0
7/1/2010	1	4	1	5	1	1	1	4	1	6	2	3	4	1	1	1	4	1	7	9	2	3	4	1	1	1	4	1	7	9	3	4	5	1	1	1	1	3	4	6	1	1	3	4	6	5	6	7	4
7/2/2010	0	2	0	3	0	0	0	2	0	3	1	2	3	0	0	0	2	0	4	5	1	2	3	0	0	0	2	0	4	5	1	2	3	0	0	0	0	2	3	3	0	0	2	3	4	3	3	4	3
7/3/2010	0	2	0	3	0	0	0	2	0	3	1	2	3	0	0	0	2	0	3	4	1	2	3	0	0	0	2	0	3	4	1	2	3	0	0	0	0	2	2	3	0	0	2	2	3	2	3	3	2
7/4/2010	0	2	0	3	0	0	0	2	0	3	1	1	2	0	0	0	2	0	3	4	1	1	2	0	0	0	2	0	3	4	1	2	2	0	0	0	0	1	2	2	0	0	1	2	2	2	2	3	2
7/5/2010	0	1	0	2	0	0	0	1	0	2	1	2	2	0	0	0	2	0	3	4	1	2	2	0	0	0	2	0	3	4	1	2	2	0	0	0	0	1	2	3	0	0	2	2	3	2	3	3	2
7/6/2010	1	4	1	5	1	1	1	4	1	5	2	3	5	1	1	1	4	1	7	9	2	4	5	1	1	1	4	1	7	9	3	4	5	1	1	1	1	3	4	6	1	1	3	4	6	5	6	7	4
7/7/2010	0	2	0	4	0	0	0	2	0	4	2	2	3	0	0	0	3	0	4	6	2	2	3	0	0	0	3	0	4	6	2	3	4	0	0	0	0	2	3	4	0	0	2	3	4	3	4	4	3
7/8/2010	0	1	0	2	0	0	0	1	0	2	1	2	2	0	0	0	2	0	3	4	1	2	2	0	0	0	2	0	3	4	1	2	2	0	0	0	0	1	2	3	0	0	1	2	3	2	2	3	2
7/9/2010	0	2	0	3	0	0	0	2	0	3	2	3	4	0	0	0	4	0	5	7	2	3	4	0	0	0	4	0	5	7	2	3	4	0	0	0	0	3	4	6	0	0	3	4	6	4	6	6	4
7/10/2010	0	3	0	5	0	0	0	3	0	5	3	4	6	0	0	1	4	1	7	9	3	4	6	1	1	1	4	1	7	9	3	4	5	1	1	1	1	4	6	8	1	1	4	6	8	5	7	7	5
7/11/2010	0	3	0	5	0	0	0	3	0	5	2	3	5	0	0	0	4	0	6	8	2	3	4	0	0	0	4	0	6	8	2	4	5	0	0	1	1	3	4	6	1	1	3	4	6	4	6	6	4
7/12/2010	0	1	0	2	0	0	0	1	0	2	1	2	2	0	0	0	2	0	3	4	1	2	2	0	0	0	2	0	3	4	1	2	2	0	0	0	0	1	2	3	0	0	2	2	3	2	3	3	2
7/13/2010	0	3	0	5	0	0	0	3	0	5	3	5	7	0	0	1	5	1	8	11	3	5	7	1	1	1	5	1	8	11	3	5	6	1	1	1	1	5	8	10	1	1	5	8	10	7	10	8	7
7/14/2010	1	6	1	9	1	1	1	6	1	9	5	8	10	1	1	1	8	1	12	15	5	8	10	1	1	1	8	1	12	15	5	8	10	1	1	1	1	6	10	14	1	1	7	10	14	10	13	12	10
7/15/2010	1	5	1	8	1	1	1	5	1	8	4	6	8	1	1	1	6	1	9	12	4	6	8	1	1	1	6	1	9	12	4	6	8	1	1	1	1	5	8	10	1	1	6	8	11	7	10	9	7
7/16/2010	1	5	1	7	1	1	1	4	1	7	3	5	7	1	1	1	5	1	8	11	3	5	7	1	1	1	5	1	8	11	3	5	7	1	1	1	1	4	6	8	1	1	5	6	9	6	8	8	6
7/17/2010	0	2	0	3	0	0	0	2	0	3	1	2	3	0	0	0	2	0	4	5	1	2	3	0	0	0	2	0	4	5	2	2	3	0	0	0	0	2	3	4	0	0	2	3	4	3	3	4	3
7/18/2010	0	3	0	5	0	0	0	3	0	5	3	4	6	0	0	1	4	1	6	8	3	4	6	1	1	1	4	1	6	8	3	4	6	1	1	1	1	4	5	7	1	1	4	6	7	5	7	6	5
7/19/2010	1	9	1	13	1	1	1	9	1	13	7	11	15	1	1	1	10	1	16	21	7	11	14	1	1	1	10	1	16	21	7	11	14	1	1	1	1	9	13	17	1	1	9	13	18	13	17	16	13
7/20/2010	0	1	0	1	0	0	0	1	0	1	0	1	1	0	0	0	1	0	1	1	0	1	1	0	0	0	1	0	1	1	0	1	1	0	0	0	0	0	1	1	0	0	1	1	1	1	1	1	1
7/21/2010	1	4	1	7	1	1	1	4	1	6	4	6	8	1	1	1	6	1	8	11	4	6	8	1	1	1	6	1	9	11	3	5	7	1	1	1	1	5	7	9	1	1	5	7	9	7	9	9	7
7/22/2010	1	4	1	6	1	1	1	4	1	6	3	5	6	1	1	1	5	1	7	9	3	5	6	1	1	1	5	1	7	9	3	5	6	1	1	1	1	4	6	7	1	1	4	6	7	5	7	7	5
7/23/2010	0	2	0	3	0	0	0	2	0	4	2	3	4	0	0	0	2	0	4	5	2	3	4	0	0	0	2	0	4	5	2	3	4	0	0	0	0	2	3	4	0	0	2	3	4	3	4	4	3
7/24/2010	1	5	1	8	1	1	1	5	1	8	4	6	8	1	1	1	6	1	9	12	4	6	8	1	1	1	6	1	9	12	4	6	8	1	1	1	1	4	6	9	1	1	4	7	9	6	8	9	6
7/25/2010	0	2	0	3	0	0	0	2	0	3	2	3	4	0	0	0	2	0	4	5	2	3	4	0	0	0	2	0	4	5	2	3	4	0	0	0	0	2	3	4	0	0	2	3	4	3	4	4	3
7/26/2010	0	2	0	3	0	0	0	2	0	3	2	3	4	0	0	0	3	0	4	5	2	3	4	0	0	0	3	0	4	5	2	3	4	0	0	0	0	2	3	4	0	0	2	3	4	3	4	4	3
7/27/2010	1	4	1	6	1	1	1	4	1	6	3	5	6	1	1	1	5	1	7	9	3	5	6	1	1	1	5	1	7	9	3	4	6	1	1	1	1	3	5	7	1	1	3	5	7	5	7	7	5
7/28/2010	0	0	0	0	0	0	0	0	0	0	0	0	0	0	0	0	0	0	0	0	0	0	0	0	0	0	0	0	0	0	0	0	0	0	0	0	0	0	0	0	0	0	0	0	0	0	0	0	0
7/29/2010	1	7	1	10	1	1	1	7	1	10	5	8	10	1	1	1	7	1	11	15	5	8	10	1	1	1	7	1	11	15	5	7	10	1	1	1	1	5	8	11	1	1	5	8	11	8	11	11	8
7/30/2010	0	0	0	1	0	0	0	0	0	1	0	1	1	0	0	0	1	0	1	1	0	1	1	0	0	0	1	0	1	1	0	1	1	0	0	0	0	0	1	1	0	0	0	1	1	1	1	1	1
7/31/2010	1	4	1	6	1	1	1	4	1	6	3	4	5	1	1	1	4	1	6	8	3	4	6	1	1	1	4	1	6	8	3	4	5	1	1	1	1	3	4	6	1	1	3	4	6	4	6	6	4
8/1/2010	1	4	1	6	1	1	1	4	1	6	3	4	6	1	1	1	4	1	7	9	3	4	6	1	1	1	4	1	7	9	3	4	6	1	1	1	1	3	5	6	1	1	3	5	6	5	6	7	5
8/2/2010	0	1	0	2	0	0	0	1	0	2	1	2	2	0	0	0	1	0	2	2	1	2	2	0	0	0	1	0	2	2	1	2	2	0	0	0	0	1	2	2	0	0	1	2	2	2	2	2	2
8/3/2010	1	5	1	7	1	1	1	5	1	7	3	5	7	1	1	1	6	1	9	11	3	5	7	1	1	1	6	1	9	11	3	5	7	1	1	1	1	4	6	8	1	1	4	6	8	6	8	9	6
8/4/2010	0	3	0	5	0	0	0	3	0	5	3	4	5	0	0	0	4	0	6	8	3	4	5	0	0	0	4	0	6	8	3	4	5	0	0	0	0	3	5	6	0	0	3	5	7	5	6	6	5
8/5/2010	0	3	0	5	0	0	0	3	0	5	2	4	5	0	0	0	4	0	6	8	2	4	5	0	0	0	4	0	6	8	2	4	5	0	0	0	0	3	5	6	0	0	3	4	6	4	6	6	4
8/6/2010	1	4	1	6	1	1	1	4	1	6	3	4	6	1	1	1	5	1	8	10	3	4	6	1	1	1	5	1	8	10	3	4	5	1	1	1	1	3	5	7	1	1	4	5	7	5	7	8	5
8/7/2010	0	3	0	4	0	0	0	3	0	4	2	3	4	0	0	0	3	0	5	7	2	3	4	0	0	0	3	0	5	7	2	3	4	0	0	0	0	2	4	5	0	0	3	4	5	3	5	5	3
8/8/2010	1	5	1	8	1	1	1	5	1	8	4	6	8	1	1	1	6	1	9	12	4	6	8	1	1	1	6	1	9	12	4	6	8	1	1	1	1	5	8	10	1	1	6	8	11	8	10	9	7
8/9/2010	1	4	1	7	1	1	1	4	1	7	4	6	8	1	1	1	5	1	8	11	4	6	8	1	1	1	5	1	8	11	4	6	8	1	1	1	1	5	7	10	1	1	5	7	10	7	10	8	7
8/10/2010	1	5	1	8	1	1	1	5	1	7	4	6	8	1	1	1	6	1	9	12	4	6	8	1	1	1	6	1	9	12	4	6	8	1	1	1	1	5	7	10	1	1	5	7	10	7	9	9	7
8/11/2010	1	6	1	10	1	1	1	6	1	9	5	7	10	1	1	1	8	1	12	16	5	7	10	1	1	1	8	1	12	16	4	7	9	1	1	1	1	6	9	12	1	1	6	9	12	8	11	12	8
8/12/2010	1	5	1	7	1	1	1	5	1	7	4	7	9	1	1	1	6	1	9	12	4	7	9	1	1	1	6	1	9	12	4	6	8	1	1	1	1	5	8	10	1	1	6	8	11	8	10	9	8
8/13/2010	1	6	1	9	1	1	1	6	1	9	5	8	11	1	1	1	7	1	11	14	5	8	11	1	1	1	7	1	11	14	5	8	11	1	1	1	1	6	10	13	1	1	7	10	13	9	12	11	9
8/14/2010	1	9	1	14	1	1	1	9	1	14	8	12	16	1	1	1	11	1	17	22	8	12	16	1	1	1	11	1	17	22	8	12	15	1	1	1	1	9	14	19	1	1	10	14	19	14	18	17	14
8/15/2010	1	7	1	10	1	1	1	6	1	10	5	8	11	1	1	1	8	1	12	16	5	8	11	1	1	1	8	1	12	16	5	8	10	1	1	1	1	6	9	12	1	1	7	10	13	9	12	12	9
8/16/2010	1	4	1	6	1	1	1	4	1	5	3	5	6	1	1	1	4	1	7	9	3	5	6	1	1	1	4	1	7	9	3	5	6	1	1	1	1	4	6	7	1	1	4	6	7	5	7	7	5
8/17/2010	0	0	0	0	0	0	0	0	0	0	0	0	0	0	0	0	0	0	0	0	0	0	0	0	0	0	0	0	0	0	0	0	0	0	0	0	0	0	0	0	0	0	0	0	0	0	0	0	0
8/18/2010	0	3	0	5	0	0	0	3	0	5	3	4	5	0	0	0	4	0	6	8	3	4	5	0	0	0	4	0	6	8	3	4	5	0	0	0	0	3	5	6	0	0	3	5	6	5	6	6	4
8/19/2010	1	6	1	8	1	1	1	6	1	8	4	6	8	1	1	1	6	1	10	13	4	6	8	1	1	1	6	1	10	13	4	6	8	1	1	1	1	5	7	9	1	1	5	7	10	7	9	10	7
8/20/2010	1	5	1	7	1	1	1	5	1	7	4	6	7	1	1	1	6	1	8	11	4	6	7	1	1	1	6	1	9	11	4	6	7	1	1	1	1	4	6	8	1	1	4	6	8	6	8	9	6
8/21/2010	1	4	1	7	1	1	1	4	1	7	4	6	7	1	1	1	5	1	8	10	4	6	7	1	1	1	5	1	8	10	4	5	7	1	1	1	1	4	6	8	1	1	4	6	8	6	8	8	6
8/22/2010	0	2	0	3	0	0	0	2	0	3	2	3	4	0	0	0	3	0	4	5	2	3	4	0	0	0	3	0	4	5	2	3	4	0	0	0	0	2	3	4	0	0	2	3	4	3	4	4	3
8/23/2010	1	4	1	5	1	1	1	4	1	5	3	4	5	1	1	1	4	1	6	8	3	4	6	1	1	1	4	1	6	8	3	4	5	1	1	1	1	3	5	6	1	1	3	5	6	5	6	6	5
8/24/2010	1	6	1	9	1	1	1	6	1	9	4	7	9	1	1	1	7	1	11	14	4	7	9	1	1	1	7	1	11	14	4	7	9	1	1	1	1	5	8	10	1	1	5	8	10	7	10	11	7
8/25/2010	1	5	1	8	1	1	1	5	1	8	4	6	7	1	1	1	6	1	10	12	4	6	7	1	1	1	6	1	10	12	4	5	7	1	1	1	1	4	6	8	1	1	4	6	9	6	8	10	6
8/26/2010	0	3	0	4	0	0	0	3	0	4	2	3	4	0	0	0	3	0	5	7	2	3	4	0	0	0	3	0	5	7	2	3	4	0	0	0	0	2	4	5	0	0	2	4	5	3	5	5	3
8/27/2010	0	3	0	4	0	0	0	3	0	4	2	4	5	0	0	0	3	0	5	7	2	4	5	0	0	0	3	0	5	7	2	3	5	0	0	0	0	3	4	5	0	0	3	4	5	4	5	5	4
8/28/2010	1	4	1	7	1	1	1	4	1	7	4	6	7	1	1	1	5	1	8	10	4	6	7	1	1	1	5	1	8	10	4	6	7	1	1	1	1	4	7	8	1	1	4	6	9	6	8	8	6
8/29/2010	1	5	1	8	1	1	1	5	1	8	4	6	8	1	1	1	6	1	9	12	4	6	8	1	1	1	6	1	9	12	4	6	8	1	1	1	1	4	7	9	1	1	5	7	9	7	9	9	7
8/30/2010	1	6	1	9	1	1	1	6	1	9	5	7	10	1	1	1	7	1	11	15	5	7	10	1	1	1	7	1	11	15	5	7	9	1	1	1	1	5	9	11	1	1	6	9	12	8	11	11	8
8/31/2010	1	6	1	10	1	1	1	6	1	10	5	8	11	1	1	1	8	1	12	16	5	8	11	1	1	1	8	1	12	16	5	8	10	1	1	1	1	6	10	13	1	1	7	10	13	9	12	12	9
9/1/2010	0	3	0	5	0	0	0	3	0	5	3	4	5	0	0	0	4	0	6	8	3	4	5	0	0	0	4	0	6	8	3	4	5	0	0	0	0	3	5	6	0	0	3	5	7	5	6	6	5
9/2/2010	0	2	0	4	0	0	0	2	0	4	2	3	4	0	0	0	3	0	4	6	2	3	4	0	0	0	3	0	4	6	2	3	4	0	0	0	0	2	4	5	0	0	3	4	5	4	5	4	4
9/3/2010	1	5	1	8	1	1	1	5	1	7	4	6	8	1	1	1	6	1	9	12	4	6	8	1	1	1	6	1	9	12	4	6	7	1	1	1	1	4	7	9	1	1	5	7	9	7	9	9	7
9/4/2010	0	4	0	7	0	0	0	4	0	7	4	6	8	0	0	0	5	0	8	11	4	6	8	0	0	0	5	0	8	10	4	6	7	0	0	0	0	5	7	9	0	0	5	7	9	7	9	8	7
9/5/2010	1	6	1	9	1	1	1	6	1	9	5	8	10	1	1	1	7	1	11	14	5	8	10	1	1	1	7	1	11	14	5	7	10	1	1	1	1	6	9	12	1	1	6	9	12	9	11	11	9
9/6/2010	1	7	1	10	1	1	1	6	1	10	6	9	12	1	1	1	8	1	12	16	6	9	12	1	1	1	8	1	12	16	6	9	11	1	1	1	1	7	10	13	1	1	7	10	14	10	13	12	10
9/7/2010	0	2	0	3	0	0	0	2	0	3	2	4	5	0	0	0	2	0	4	5	2	4	5	0	0	0	2	0	4	5	2	3	4	0	0	0	0	3	4	5	0	0	3	4	6	4	5	4	4
9/8/2010	1	6	1	9	1	1	1	6	1	9	5	7	10	1	1	1	7	1	11	15	5	8	10	1	1	1	7	1	11	15	5	7	10	1	1	1	1	6	9	12	1	1	6	9	12	9	11	11	8
9/9/2010	1	6	1	9	1	1	1	6	1	9	5	8	10	1	1	1	7	1	11	15	5	8	10	1	1	1	7	1	11	15	5	8	10	1	1	1	1	6	9	12	1	1	7	9	12	9	12	11	9
9/10/2010	1	5	1	8	1	1	1	5	1	7	4	6	8	1	1	1	6	1	9	12	4	6	8	1	1	1	6	1	9	12	4	6	8	1	1	1	1	5	7	10	1	1	5	7	10	7	9	9	7
9/11/2010	1	12	1	19	1	1	1	12	1	18	11	16	21	1	1	1	15	1	22	29	11	16	21	1	1	1	15	1	23	29	11	16	20	1	1	1	1	12	19	24	1	1	13	19	24	18	24	23	18
9/12/2010	0	1	0	1	0	0	0	1	0	1	1	1	1	0	0	0	1	0	1	1	1	1	1	0	0	0	1	0	1	1	1	1	1	0	0	0	0	1	1	1	0	0	1	1	1	1	1	1	1
9/13/2010	0	4	0	6	0	0	0	4	0	6	3	5	6	0	0	0	5	0	7	9	3	5	6	0	0	0	5	0	7	9	3	5	6	0	0	0	0	4	6	7	0	0	4	6	7	5	7	7	5
9/14/2010	0	4	0	6	0	0	0	4	0	6	3	5	6	0	0	0	5	0	7	10	3	5	6	0	0	0	5	0	8	10	3	5	6	0	0	0	0	3	5	7	0	0	4	5	7	5	7	8	5
9/15/2010	1	6	1	9	1	1	1	6	1	9	4	7	8	1	1	1	7	1	11	14	4	7	9	1	1	1	7	1	11	14	4	6	8	1	1	1	1	5	7	10	1	1	5	7	10	7	10	11	7
9/16/2010	1	10	1	16	1	1	1	10	1	16	8	12	15	1	1	1	12	1	19	24	8	12	15	1	1	1	12	1	19	24	8	11	15	1	1	1	1	9	13	17	1	1	9	13	18	13	17	19	13
9/17/2010	0	2	0	3	0	0	0	2	0	3	2	3	4	0	0	0	2	0	4	5	2	3	4	0	0	0	2	0	4	5	2	3	4	0	0	0	0	2	3	4	0	0	2	3	4	3	4	4	3
9/18/2010	1	7	1	10	1	1	1	7	1	10	5	7	9	1	1	1	8	1	12	16	5	7	9	1	1	1	8	1	12	16	5	7	9	1	1	1	1	5	8	11	1	1	6	8	11	8	11	12	8
9/19/2010	1	6	1	9	1	1	1	6	1	9	5	7	9	1	1	1	7	1	11	14	5	7	9	1	1	1	7	1	11	14	5	7	9	1	1	1	1	5	8	10	1	1	5	8	11	8	10	11	8
9/20/2010	0	4	0	7	0	0	0	4	0	7	3	5	7	0	0	0	5	0	8	10	3	5	7	0	0	0	5	0	8	10	3	5	7	0	0	0	0	4	6	8	0	0	4	6	8	6	8	8	6
9/21/2010	1	5	1	8	1	1	1	5	1	8	4	5	7	1	1	1	6	1	9	12	4	5	7	1	1	1	6	1	9	12	4	5	7	1	1	1	1	4	6	8	1	1	4	6	8	6	8	9	6
9/22/2010	0	4	0	5	0	0	0	4	0	5	2	4	5	0	0	0	4	0	7	9	2	4	5	0	0	0	4	0	7	9	2	4	5	0	0	0	0	3	4	5	0	0	3	4	6	4	5	7	4
9/23/2010	1	6	1	9	1	1	1	6	1	9	4	6	8	1	1	1	7	1	11	14	4	6	8	1	1	1	7	1	11	14	4	6	8	1	1	1	1	4	7	9	1	1	5	7	10	7	9	11	7
9/24/2010	0	4	0	6	0	0	0	4	0	6	3	5	6	0	0	0	5	0	7	9	3	5	6	0	0	0	5	0	7	9	3	5	6	0	0	0	0	3	6	7	0	0	4	6	7	5	7	7	5
9/25/2010	1	5	1	8	1	1	1	5	1	8	4	5	7	1	1	1	6	1	10	13	4	5	7	1	1	1	6	1	10	13	4	5	7	1	1	1	1	4	6	8	1	1	4	6	8	6	8	10	6
9/26/2010	1	7	1	11	1	1	1	7	1	11	5	8	11	1	1	1	9	1	13	17	5	8	11	1	1	1	9	1	13	17	5	8	10	1	1	1	1	6	10	12	1	1	7	10	13	9	12	13	9
9/27/2010	0	5	0	7	0	0	0	5	0	7	4	6	8	0	0	0	6	0	9	11	4	6	8	0	0	0	6	0	9	11	4	6	7	0	0	0	0	4	7	9	0	0	5	7	9	7	9	9	7
9/28/2010	0	4	0	6	0	0	0	4	0	5	2	4	5	0	0	0	4	0	7	9	2	4	5	0	0	0	4	0	7	9	2	3	4	0	0	0	0	3	4	5	0	0	3	4	5	4	5	7	4
9/29/2010	1	7	1	11	1	1	1	7	1	11	5	7	10	1	1	1	9	1	13	17	5	7	10	1	1	1	9	1	13	17	5	7	9	1	1	1	1	6	9	11	1	1	6	9	11	8	11	13	8
9/30/2010	1	6	1	10	1	1	1	6	1	9	5	8	10	1	1	1	7	1	11	15	5	8	10	1	1	1	7	1	11	15	5	7	9	1	1	1	1	6	9	11	1	1	6	9	12	9	11	11	8
10/1/2010	0	5	0	7	0	0	0	5	0	7	4	7	9	0	0	0	6	0	9	12	4	7	9	0	0	0	6	0	9	12	5	7	8	0	0	0	0	5	8	10	0	0	6	8	11	8	10	9	8
10/2/2010	0	3	0	4	0	0	0	3	0	4	2	4	5	0	0	0	3	0	5	7	2	4	5	0	0	0	3	0	5	7	2	3	4	0	0	0	0	3	4	5	0	0	3	4	6	4	5	5	4
10/3/2010	1	7	1	11	1	1	1	7	1	10	5	7	9	1	1	1	8	1	13	17	5	7	9	1	1	1	8	1	13	17	5	7	9	1	1	1	1	5	8	11	1	1	6	8	11	8	10	13	8
10/4/2010	1	9	1	14	1	1	1	9	1	13	6	10	12	1	1	1	11	1	16	21	6	10	13	1	1	1	11	1	17	21	6	9	12	1	1	1	1	7	11	14	1	1	8	11	15	11	14	16	11
10/5/2010	0	5	0	8	0	0	0	5	0	8	4	7	8	0	0	0	6	0	9	12	4	7	8	0	0	0	6	0	9	12	4	6	8	0	0	0	0	5	8	10	0	0	5	7	10	7	10	9	7
10/6/2010	0	3	0	4	0	0	0	3	0	4	2	4	5	0	0	0	3	0	5	7	2	4	5	0	0	0	3	0	5	7	2	4	5	0	0	0	0	3	4	5	0	0	3	4	5	4	5	5	4
10/7/2010	1	6	1	9	1	1	1	6	1	9	5	7	9	1	1	1	7	1	10	14	5	7	9	1	1	1	7	1	11	14	5	7	9	1	1	1	1	5	8	10	1	1	6	8	11	8	10	11	8
10/8/2010	1	9	1	14	1	1	1	9	1	14	7	10	13	1	1	1	11	1	17	22	7	10	13	1	1	1	11	1	17	22	7	10	13	1	1	1	1	8	11	15	1	1	8	11	15	11	15	17	11
10/9/2010	1	6	1	9	1	1	1	6	1	9	4	6	7	1	1	1	7	1	11	15	4	6	7	1	1	1	7	1	11	15	4	6	7	1	1	1	1	4	6	8	1	1	5	6	9	6	8	11	6
10/10/2010	1	8	1	12	1	1	1	8	1	12	6	9	11	1	1	1	10	1	15	19	6	9	11	1	1	1	10	1	15	19	6	9	11	1	1	1	1	7	10	13	1	1	7	10	13	10	13	15	10
10/11/2010	1	7	1	10	1	1	1	7	1	10	6	9	11	1	1	1	8	1	12	16	6	9	11	1	1	1	8	1	13	16	6	8	11	1	1	1	1	7	10	13	1	1	7	10	13	10	13	13	10
10/12/2010	0	5	0	7	0	0	0	5	0	7	4	6	8	0	0	0	6	0	9	11	4	6	8	0	0	0	6	0	9	11	4	6	8	0	0	0	0	5	7	9	0	0	5	7	10	7	9	9	7
10/13/2010	0	5	0	8	0	0	0	5	0	8	3	5	6	0	0	0	6	0	9	12	3	5	7	0	0	0	6	0	10	12	3	5	6	0	0	0	0	4	6	7	0	0	4	6	8	6	7	10	6
10/14/2010	1	7	1	11	1	1	1	7	1	11	5	7	9	1	1	1	8	1	13	17	5	7	9	1	1	1	8	1	13	17	5	7	9	1	1	1	1	5	8	10	1	1	6	8	11	8	10	13	8
10/15/2010	1	10	1	15	1	1	1	10	1	15	7	11	14	1	1	1	12	1	18	24	7	11	14	1	1	1	12	1	18	24	7	11	14	1	1	1	1	8	13	16	1	1	9	13	17	12	16	18	12
10/16/2010	1	6	1	8	1	1	1	6	1	8	5	7	9	1	1	1	7	1	10	13	5	7	9	1	1	1	7	1	10	13	5	7	9	1	1	1	1	5	8	10	1	1	6	8	11	8	10	10	8
10/17/2010	0	4	0	6	0	0	0	4	0	6	3	4	6	0	0	0	4	0	7	9	3	4	6	0	0	0	4	0	7	9	3	4	5	0	0	0	0	3	5	6	0	0	3	5	7	5	6	7	5
10/18/2010	1	9	1	13	1	1	1	9	1	13	6	9	11	1	1	1	11	1	16	21	6	9	11	1	1	1	11	1	16	21	6	8	11	1	1	1	1	6	10	13	1	1	7	10	13	9	12	16	9
10/19/2010	1	9	1	13	1	1	1	9	1	13	6	9	12	1	1	1	10	1	16	21	6	9	12	1	1	1	10	1	16	21	6	9	12	1	1	1	1	7	11	13	1	1	7	11	14	10	13	16	10
10/20/2010	1	6	1	10	1	1	1	6	1	10	5	7	9	1	1	1	8	1	12	15	5	7	10	1	1	1	8	1	12	15	5	7	9	1	1	1	1	5	8	11	1	1	6	8	11	8	11	12	8
10/21/2010	0	4	0	6	0	0	0	4	0	6	3	5	6	0	0	0	5	0	7	9	3	5	6	0	0	0	5	0	7	9	3	4	6	0	0	0	0	3	5	7	0	0	4	5	7	5	7	7	5
10/22/2010	1	8	1	12	1	1	1	8	1	12	6	9	11	1	1	1	10	1	15	19	6	9	11	1	1	1	10	1	15	19	6	8	10	1	1	1	1	6	10	12	1	1	7	10	13	10	12	15	9
10/23/2010	1	10	1	15	1	1	1	10	1	15	7	11	15	1	1	1	12	1	18	24	7	11	15	1	1	1	12	1	19	24	7	11	14	1	1	1	1	8	13	16	1	1	9	13	17	12	16	19	12
10/24/2010	1	7	1	10	1	1	1	7	1	10	5	8	10	1	1	1	8	1	12	16	5	8	10	1	1	1	8	1	13	16	5	8	10	1	1	1	1	6	9	12	1	1	6	9	12	9	12	12	9
10/25/2010	0	5	0	8	0	0	0	5	0	7	4	6	7	0	0	0	6	0	9	12	4	6	7	0	0	0	6	0	9	12	4	5	7	0	0	0	0	4	7	8	0	0	5	6	9	6	8	9	6
10/26/2010	1	7	1	11	1	1	1	7	1	11	5	8	10	1	1	1	9	1	13	17	5	8	10	1	1	1	9	1	13	17	5	8	10	1	1	1	1	6	9	12	1	1	7	9	12	9	11	13	9
10/27/2010	1	10	1	16	1	1	1	10	1	15	7	11	14	1	1	1	12	1	18	24	7	11	14	1	1	1	12	1	19	24	7	11	14	1	1	1	1	8	13	16	1	1	9	13	17	12	16	18	12
10/28/2010	1	8	1	12	1	1	1	8	1	12	6	9	11	1	1	1	9	1	14	19	6	9	12	1	1	1	9	1	14	19	6	8	11	1	1	1	1	7	10	13	1	1	7	10	14	10	13	14	10
10/29/2010	0	5	0	8	0	0	0	5	0	7	4	6	7	0	0	0	6	0	9	12	4	6	7	0	0	0	6	0	9	12	4	5	7	0	0	0	0	4	7	8	0	0	5	6	9	6	8	9	6
10/30/2010	1	7	1	11	1	1	1	7	1	10	5	8	10	1	1	1	8	1	13	17	5	8	10	1	1	1	8	1	13	17	5	7	9	1	1	1	1	6	9	11	1	1	6	9	12	8	11	13	8
10/31/2010	1	8	1	13	1	1	1	8	1	12	6	9	12	1	1	1	10	1	15	20	6	9	12	1	1	1	10	1	15	20	6	9	12	1	1	1	1	7	11	14	1	1	8	10	14	10	13	15	10
11/1/2010	1	7	1	10	1	1	1	7	1	10	5	8	9	1	1	1	8	1	12	16	5	8	10	1	1	1	8	1	12	16	5	7	9	1	1	1	1	6	8	11	1	1	6	8	11	8	11	12	8
11/2/2010	1	10	1	16	1	1	1	10	1	15	7	11	14	1	1	1	12	1	19	24	7	11	14	1	1	1	12	1	19	24	7	11	13	1	1	1	1	8	12	16	1	1	9	12	16	12	16	19	12
11/3/2010	1	8	1	12	1	1	1	8	1	12	5	8	10	1	1	1	10	1	15	19	5	8	10	1	1	1	10	1	15	19	5	8	10	1	1	1	1	6	9	12	1	1	7	9	12	9	12	15	9
11/4/2010	0	5	0	7	0	0	0	5	0	7	4	6	7	0	0	0	6	0	9	12	4	6	7	0	0	0	6	0	9	12	4	6	7	0	0	0	0	4	6	8	0	0	5	6	9	6	8	9	6
11/5/2010	1	7	1	10	1	1	1	7	1	10	5	8	10	1	1	1	8	1	12	16	5	8	10	1	1	1	8	1	13	16	5	8	10	1	1	1	1	6	9	11	1	1	6	9	12	9	11	13	9
11/6/2010	1	10	1	14	1	1	1	10	1	14	7	10	12	1	1	1	11	1	17	23	7	10	13	1	1	1	11	1	18	23	7	10	12	1	1	1	1	7	11	14	1	1	8	11	15	11	14	18	11
11/7/2010	1	12	1	17	1	1	1	12	1	17	8	12	15	1	1	1	14	1	21	27	8	12	15	1	1	1	14	1	21	27	8	11	15	1	1	1	1	9	13	17	1	1	10	13	18	13	17	21	13
11/8/2010	0	6	0	9	0	0	0	6	0	9	4	6	7	0	0	0	7	0	10	14	4	6	7	0	0	0	7	0	11	14	4	6	7	0	0	0	0	4	7	8	0	0	5	7	9	6	8	11	6
11/9/2010	0	4	0	5	0	0	0	4	0	5	2	4	5	0	0	0	4	0	6	8	2	4	5	0	0	0	4	0	6	8	2	3	4	0	0	0	0	3	4	5	0	0	3	4	5	4	5	6	4
11/10/2010	1	9	1	13	1	1	1	9	1	13	6	8	11	1	1	1	10	1	16	20	6	8	11	1	1	1	10	1	16	20	6	8	11	1	1	1	1	6	10	12	1	1	7	10	13	9	12	16	9
11/11/2010	1	10	1	15	1	1	1	10	1	14	6	10	12	1	1	1	12	1	18	23	6	10	12	1	1	1	12	1	18	23	6	9	12	1	1	1	1	7	11	14	1	1	8	11	15	11	14	18	11
11/12/2010	1	8	1	12	1	1	1	8	1	11	5	8	10	1	1	1	9	1	14	18	5	8	10	1	1	1	9	1	14	18	5	8	10	1	1	1	1	6	9	12	1	1	7	9	12	9	12	14	9
11/13/2010	1	10	1	14	1	1	1	10	1	14	6	9	12	1	1	1	11	1	17	22	6	9	12	1	1	1	11	1	17	22	6	9	12	1	1	1	1	7	11	14	1	1	8	11	14	10	13	17	10
11/14/2010	0	7	0	10	0	0	0	7	0	10	4	6	8	0	0	0	8	0	12	16	4	6	8	0	0	0	8	0	13	16	4	6	8	0	0	0	0	5	7	9	0	0	5	7	10	7	9	13	7
11/15/2010	0	5	0	7	0	0	0	5	0	7	3	5	6	0	0	0	6	0	8	11	3	5	6	0	0	0	6	0	9	11	3	4	6	0	0	0	0	3	5	7	0	0	4	5	7	5	7	9	5
11/16/2010	0	7	0	10	0	0	0	7	0	10	5	7	9	0	0	0	8	0	12	16	5	7	9	0	0	0	8	0	13	16	5	7	9	0	0	0	0	5	8	10	0	0	6	8	10	8	10	13	8
11/17/2010	1	8	1	12	1	1	1	8	1	11	5	7	9	1	1	1	9	1	14	18	5	7	10	1	1	1	9	1	14	18	5	7	9	1	1	1	1	5	9	11	1	1	6	8	11	8	11	14	8
11/18/2010	1	8	1	12	1	1	1	8	1	12	5	7	9	1	1	1	10	1	15	19	5	7	9	1	1	1	10	1	15	19	5	7	9	1	1	1	1	5	8	10	1	1	6	8	11	8	10	15	8
11/19/2010	0	0	0	1	0	0	0	0	0	1	0	0	0	0	0	0	1	0	1	1	0	0	0	0	0	0	1	0	1	1	0	0	0	0	0	0	0	0	0	1	0	0	0	0	1	0	1	1	0
11/20/2010	0	3	0	5	0	0	0	3	0	5	2	3	4	0	0	0	4	0	6	8	2	3	4	0	0	0	4	0	6	8	2	3	4	0	0	0	0	2	4	4	0	0	2	3	5	3	4	6	3
11/21/2010	1	10	1	15	1	1	1	10	1	15	6	10	12	1	1	1	12	1	18	24	6	10	12	1	1	1	12	1	19	24	6	9	12	1	1	1	1	7	11	14	1	1	8	11	15	10	14	18	10
11/22/2010	0	1	0	1	0	0	0	1	0	1	0	1	1	0	0	0	1	0	1	2	0	1	1	0	0	0	1	0	1	2	0	1	1	0	0	0	0	0	1	1	0	0	0	1	1	1	1	1	1
11/23/2010	0	6	0	9	0	0	0	6	0	9	3	5	7	0	0	0	7	0	10	14	3	5	7	0	0	0	7	0	11	14	3	5	7	0	0	0	0	4	6	8	0	0	4	6	8	6	8	11	6
11/24/2010	0	6	0	9	0	0	0	6	0	9	4	5	7	0	0	0	7	0	11	14	4	6	7	0	0	0	7	0	11	14	4	5	7	0	0	0	0	4	6	8	0	0	4	6	8	6	8	11	6
11/25/2010	0	2	0	3	0	0	0	2	0	2	1	2	2	0	0	0	2	0	3	4	1	2	2	0	0	0	2	0	3	4	1	2	2	0	0	0	0	1	2	2	0	0	1	2	3	2	2	3	2
11/26/2010	0	4	0	6	0	0	0	4	0	6	2	3	4	0	0	0	5	0	7	9	2	3	4	0	0	0	5	0	7	9	2	3	4	0	0	0	0	2	4	5	0	0	3	4	5	3	5	7	3
11/27/2010	0	7	0	11	0	0	0	7	0	10	4	6	8	0	0	0	9	0	13	17	4	6	8	0	0	0	8	0	13	17	4	6	7	0	0	0	0	4	7	9	0	0	5	7	9	7	9	13	7
11/28/2010	0	2	0	4	0	0	0	2	0	3	2	3	3	0	0	0	3	0	4	5	2	3	3	0	0	0	3	0	4	5	2	2	3	0	0	0	0	2	3	4	0	0	2	3	4	3	4	4	3
11/29/2010	0	7	0	11	0	0	0	7	0	11	4	6	8	0	0	0	9	0	13	17	4	6	8	0	0	0	9	0	14	17	4	6	8	0	0	0	0	5	7	9	0	0	5	7	9	7	9	13	7
11/30/2010	0	1	0	1	0	0	0	1	0	1	0	0	1	0	0	0	1	0	1	1	0	0	1	0	0	0	1	0	1	1	0	0	1	0	0	0	0	0	0	1	0	0	0	0	1	0	1	1	0
12/1/2010	0	3	0	4	0	0	0	3	0	4	2	3	3	0	0	0	3	0	5	7	2	3	3	0	0	0	3	0	5	7	2	3	3	0	0	0	0	2	3	4	0	0	2	3	4	3	4	5	3
12/2/2010	0	3	0	5	0	0	0	3	0	5	2	3	4	0	0	0	4	0	6	7	2	3	4	0	0	0	4	0	6	7	2	3	4	0	0	0	0	2	3	4	0	0	2	3	5	3	4	6	3
12/3/2010	0	3	0	4	0	0	0	3	0	4	2	3	3	0	0	0	4	0	5	7	2	3	3	0	0	0	4	0	5	7	2	2	3	0	0	0	0	2	3	4	0	0	2	3	4	3	4	5	3
12/4/2010	0	3	0	5	0	0	0	3	0	5	2	3	3	0	0	0	4	0	6	7	2	3	3	0	0	0	4	0	6	7	2	3	3	0	0	0	0	2	3	4	0	0	2	3	4	3	4	6	3
12/5/2010	0	6	0	9	0	0	0	6	0	9	3	5	6	0	0	0	7	0	11	15	3	5	7	0	0	0	7	0	12	15	3	5	6	0	0	0	0	4	6	7	0	0	4	6	8	6	7	12	6
12/6/2010	0	2	0	3	0	0	0	2	0	3	2	2	3	0	0	0	3	0	4	5	2	2	3	0	0	0	3	0	4	5	2	2	3	0	0	0	0	2	3	3	0	0	2	3	4	3	3	4	3
12/7/2010	0	2	0	3	0	0	0	2	0	3	1	2	2	0	0	0	2	0	4	5	1	2	2	0	0	0	2	0	4	5	1	2	2	0	0	0	0	1	2	3	0	0	2	2	3	2	3	4	2
12/8/2010	0	4	0	6	0	0	0	4	0	5	2	3	4	0	0	0	4	0	7	9	2	3	4	0	0	0	4	0	7	9	2	3	4	0	0	0	0	2	4	5	0	0	3	4	5	4	5	7	4
12/9/2010	0	4	0	5	0	0	0	4	0	5	2	3	4	0	0	0	4	0	6	8	2	3	4	0	0	0	4	0	6	8	2	3	4	0	0	0	0	2	4	5	0	0	3	4	5	3	4	6	3
12/10/2010	0	2	0	4	0	0	0	2	0	3	2	2	3	0	0	0	3	0	4	5	2	2	3	0	0	0	3	0	4	5	2	2	3	0	0	0	0	2	3	3	0	0	2	3	3	3	3	4	3
12/11/2010	0	3	0	4	0	0	0	3	0	4	2	2	3	0	0	0	3	0	5	7	2	2	3	0	0	0	3	0	5	7	2	2	3	0	0	0	0	2	3	3	0	0	2	3	4	3	3	5	3
12/12/2010	0	2	0	2	0	0	0	2	0	2	1	1	2	0	0	0	2	0	3	4	1	1	2	0	0	0	2	0	3	4	1	1	2	0	0	0	0	1	2	2	0	0	1	2	2	2	2	3	2
12/13/2010	0	2	0	3	0	0	0	2	0	3	1	2	2	0	0	0	2	0	4	5	1	2	2	0	0	0	2	0	4	5	1	2	2	0	0	0	0	1	2	3	0	0	1	2	3	2	3	4	2
12/14/2010	0	3	0	5	0	0	0	3	0	5	2	3	4	0	0	0	4	0	6	7	2	3	4	0	0	0	4	0	6	7	2	3	4	0	0	0	0	2	3	4	0	0	2	3	4	3	4	6	3
12/15/2010	0	3	0	4	0	0	0	3	0	4	2	2	3	0	0	0	3	0	5	6	2	2	3	0	0	0	3	0	5	6	2	2	3	0	0	0	0	2	3	4	0	0	2	3	4	3	3	5	3
12/16/2010	0	2	0	3	0	0	0	2	0	2	1	2	2	0	0	0	2	0	3	4	1	2	2	0	0	0	2	0	3	4	1	1	2	0	0	0	0	1	2	2	0	0	1	2	2	2	2	3	2
12/17/2010	0	2	0	4	0	0	0	2	0	3	1	2	2	0	0	0	3	0	4	6	1	2	2	0	0	0	3	0	4	6	1	2	2	0	0	0	0	1	2	3	0	0	1	2	3	2	3	4	2
12/18/2010	0	2	0	3	0	0	0	2	0	3	1	2	2	0	0	0	2	0	3	4	1	2	2	0	0	0	2	0	3	4	1	2	2	0	0	0	0	1	2	2	0	0	1	2	2	2	2	3	2
12/19/2010	0	1	0	2	0	0	0	1	0	2	1	1	2	0	0	0	2	0	3	3	1	1	2	0	0	0	2	0	3	3	1	1	2	0	0	0	0	1	1	2	0	0	1	1	2	1	2	3	1
12/20/2010	0	2	0	2	0	0	0	2	0	2	1	1	2	0	0	0	2	0	3	4	1	1	2	0	0	0	2	0	3	4	1	1	2	0	0	0	0	1	1	2	0	0	1	1	2	1	2	3	1
12/21/2010	0	1	0	2	0	0	0	1	0	2	1	1	1	0	0	0	2	0	2	3	1	1	1	0	0	0	2	0	2	3	1	1	1	0	0	0	0	1	1	1	0	0	1	1	2	1	1	2	1
12/22/2010	0	3	0	4	0	0	0	3	0	4	2	2	3	0	0	0	4	0	5	7	2	2	3	0	0	0	4	0	5	7	2	2	3	0	0	0	0	2	3	4	0	0	2	3	4	3	4	5	3
12/23/2010	0	0	0	1	0	0	0	0	0	1	0	0	0	0	0	0	0	0	1	1	0	0	0	0	0	0	0	0	1	1	0	0	0	0	0	0	0	0	0	0	0	0	0	0	0	0	0	1	0
12/24/2010	0	1	0	1	0	0	0	1	0	1	0	1	1	0	0	0	1	0	1	2	0	1	1	0	0	0	1	0	2	2	0	1	1	0	0	0	0	0	1	1	0	0	0	1	1	1	1	2	1
12/25/2010	0	2	0	2	0	0	0	2	0	2	1	1	1	0	0	0	2	0	3	4	1	1	1	0	0	0	2	0	3	4	1	1	1	0	0	0	0	1	1	2	0	0	1	1	2	1	2	3	1
12/26/2010	0	1	0	2	0	0	0	1	0	2	1	1	2	0	0	0	2	0	2	3	1	1	2	0	0	0	2	0	3	3	1	1	2	0	0	0	0	1	1	2	0	0	1	1	2	1	2	3	1
12/27/2010	0	1	0	1	0	0	0	1	0	1	0	1	1	0	0	0	1	0	2	2	0	1	1	0	0	0	1	0	2	2	0	1	1	0	0	0	0	1	1	1	0	0	1	1	1	1	1	2	1
12/28/2010	0	1	0	2	0	0	0	1	0	2	1	1	1	0	0	0	2	0	2	3	1	1	1	0	0	0	2	0	3	3	1	1	1	0	0	0	0	1	1	2	0	0	1	1	2	1	2	3	1
12/29/2010	0	2	0	3	0	0	0	2	0	3	1	2	2	0	0	0	2	0	3	4	1	2	2	0	0	0	2	0	3	4	1	2	2	0	0	0	0	1	2	2	0	0	1	2	2	2	2	3	2
12/30/2010	0	1	0	2	0	0	0	1	0	2	1	1	1	0	0	0	1	0	2	3	1	1	1	0	0	0	1	0	2	3	1	1	1	0	0	0	0	1	1	1	0	0	1	1	1	1	1	2	1
12/31/2010	0	1	0	1	0	0	0	1	0	1	0	1	1	0	0	0	1	0	1	2	0	1	1	0	0	0	1	0	1	2	0	1	1	0	0	0	0	0	1	1	0	0	0	1	1	1	1	1	1
1/1/2011	0	1	0	1	0	0	0	1	0	1	0	1	1	0	0	0	1	0	2	2	0	1	1	0	0	0	1	0	2	2	0	1	1	0	0	0	0	0	1	1	0	0	1	1	1	1	1	2	1
1/2/2011	0	1	0	1	0	0	0	1	0	1	0	1	1	0	0	0	1	0	1	2	0	1	1	0	0	0	1	0	1	2	0	1	1	0	0	0	0	0	1	1	0	0	0	1	1	1	1	1	1
1/3/2011	0	1	0	2	0	0	0	1	0	2	1	1	1	0	0	0	1	0	2	3	1	1	1	0	0	0	1	0	2	3	1	1	1	0	0	0	0	1	1	1	0	0	1	1	1	1	1	2	1
1/4/2011	0	1	0	2	0	0	0	1	0	2	1	1	1	0	0	0	1	0	2	3	1	1	1	0	0	0	1	0	2	3	1	1	1	0	0	0	0	1	1	2	0	0	1	1	2	1	2	2	1
1/5/2011	0	1	0	1	0	0	0	1	0	1	0	1	1	0	0	0	1	0	1	2	0	1	1	0	0	0	1	0	1	2	0	1	1	0	0	0	0	0	1	1	0	0	0	1	1	1	1	1	1
1/6/2011	0	1	0	1	0	0	0	1	0	1	0	1	1	0	0	0	1	0	1	2	0	1	1	0	0	0	1	0	1	2	0	1	1	0	0	0	0	0	1	1	0	0	0	1	1	1	1	1	1
1/7/2011	0	1	0	1	0	0	0	1	0	1	1	1	1	0	0	0	1	0	2	2	1	1	1	0	0	0	1	0	2	2	1	1	1	0	0	0	0	1	1	1	0	0	1	1	1	1	1	2	1
1/8/2011	0	1	0	1	0	0	0	1	0	1	0	1	1	0	0	0	1	0	1	2	0	1	1	0	0	0	1	0	1	2	0	1	1	0	0	0	0	0	1	1	0	0	1	1	1	1	1	1	1
1/9/2011	0	1	0	1	0	0	0	1	0	1	0	1	1	0	0	0	1	0	1	2	0	1	1	0	0	0	1	0	1	2	0	1	1	0	0	0	0	0	1	1	0	0	0	1	1	1	1	1	1
1/10/2011	0	1	0	1	0	0	0	1	0	1	0	1	1	0	0	0	1	0	1	2	0	1	1	0	0	0	1	0	1	2	0	1	1	0	0	0	0	0	1	1	0	0	0	1	1	1	1	1	1
1/11/2011	0	1	0	1	0	0	0	1	0	1	0	1	1	0	0	0	1	0	1	1	0	1	1	0	0	0	1	0	1	1	0	1	1	0	0	0	0	0	1	1	0	0	0	1	1	1	1	1	1
1/12/2011	0	1	0	1	0	0	0	1	0	1	0	1	1	0	0	0	1	0	1	2	0	1	1	0	0	0	1	0	1	2	0	1	1	0	0	0	0	0	1	1	0	0	0	1	1	1	1	1	1
1/13/2011	0	0	0	0	0	0	0	0	0	0	0	0	0	0	0	0	0	0	0	0	0	0	0	0	0	0	0	0	0	0	0	0	0	0	0	0	0	0	0	0	0	0	0	0	0	0	0	0	0
1/14/2011	0	2	0	2	0	0	0	2	0	2	1	2	2	0	0	0	2	0	3	3	1	2	2	0	0	0	2	0	3	3	1	2	2	0	0	0	0	1	2	2	0	0	1	2	2	2	2	3	2
1/15/2011	0	1	0	1	0	0	0	1	0	1	0	1	1	0	0	0	1	0	1	1	0	1	1	0	0	0	1	0	1	1	0	1	1	0	0	0	0	0	1	1	0	0	0	1	1	1	1	1	1
1/16/2011	0	0	0	1	0	0	0	0	0	1	0	0	0	0	0	0	0	0	1	1	0	0	0	0	0	0	0	0	1	1	0	0	0	0	0	0	0	0	0	0	0	0	0	0	0	0	0	1	0
1/17/2011	0	1	0	1	0	0	0	1	0	1	0	0	1	0	0	0	1	0	1	1	0	0	1	0	0	0	1	0	1	1	0	0	1	0	0	0	0	0	0	1	0	0	0	0	1	0	1	1	0
1/18/2011	0	1	0	2	0	0	0	1	0	2	1	1	1	0	0	0	1	0	2	2	1	1	1	0	0	0	1	0	2	2	1	1	1	0	0	0	0	1	1	1	0	0	1	1	1	1	1	2	1
1/19/2011	0	1	0	1	0	0	0	1	0	1	0	1	1	0	0	0	1	0	1	1	0	1	1	0	0	0	1	0	1	1	0	1	1	0	0	0	0	0	1	1	0	0	0	1	1	1	1	1	1
1/20/2011	0	1	0	1	0	0	0	1	0	1	1	1	1	0	0	0	1	0	1	2	1	1	1	0	0	0	1	0	1	2	1	1	1	0	0	0	0	1	1	1	0	0	1	1	1	1	1	1	1
1/21/2011	0	1	0	1	0	0	0	1	0	1	0	1	1	0	0	0	1	0	1	2	0	1	1	0	0	0	1	0	1	2	0	1	1	0	0	0	0	0	1	1	0	0	0	1	1	1	1	1	1
1/22/2011	0	1	0	2	0	0	0	1	0	2	1	1	2	0	0	0	1	0	2	2	1	1	2	0	0	0	1	0	2	2	1	1	2	0	0	0	0	1	1	2	0	0	1	1	2	1	2	2	1
1/23/2011	0	1	0	1	0	0	0	1	0	1	1	1	1	0	0	0	1	0	1	2	1	1	1	0	0	0	1	0	1	2	1	1	1	0	0	0	0	1	1	1	0	0	1	1	1	1	1	1	1
1/24/2011	0	1	0	1	0	0	0	1	0	1	1	1	1	0	0	0	1	0	1	2	1	1	1	0	0	0	1	0	1	2	1	1	1	0	0	0	0	1	1	1	0	0	1	1	1	1	1	1	1
1/25/2011	0	0	0	1	0	0	0	0	0	1	0	0	1	0	0	0	0	0	1	1	0	0	1	0	0	0	0	0	1	1	0	0	1	0	0	0	0	0	0	1	0	0	0	0	1	0	1	1	0
1/26/2011	0	1	0	1	0	0	0	1	0	1	1	1	1	0	0	0	1	0	1	2	1	1	1	0	0	0	1	0	1	2	1	1	1	0	0	0	0	1	1	1	0	0	1	1	1	1	1	1	1
1/27/2011	0	1	0	2	0	0	0	1	0	2	1	1	2	0	0	0	1	0	2	2	1	1	2	0	0	0	1	0	2	2	1	1	2	0	0	0	0	1	1	2	0	0	1	1	2	1	2	2	1
1/28/2011	0	1	0	2	0	0	0	1	0	2	1	1	2	0	0	0	1	0	2	2	1	1	2	0	0	0	1	0	2	2	1	1	2	0	0	0	0	1	1	2	0	0	1	1	2	1	2	2	1
1/29/2011	0	1	0	1	0	0	0	1	0	1	0	1	1	0	0	0	1	0	1	1	0	1	1	0	0	0	1	0	1	1	0	1	1	0	0	0	0	0	1	1	0	0	0	1	1	1	1	1	1
1/30/2011	0	1	0	1	0	0	0	1	0	1	0	1	1	0	0	0	1	0	1	2	0	1	1	0	0	0	1	0	1	2	0	1	1	0	0	0	0	0	1	1	0	0	0	1	1	1	1	1	1
1/31/2011	0	1	0	1	0	0	0	1	0	1	1	1	1	0	0	0	1	0	1	2	1	1	1	0	0	0	1	0	1	2	1	1	1	0	0	0	0	1	1	1	0	0	1	1	1	1	1	1	1
2/1/2011	0	1	0	1	0	0	0	1	0	1	1	1	1	0	0	0	1	0	1	2	1	1	1	0	0	0	1	0	1	2	1	1	1	0	0	0	0	1	1	1	0	0	1	1	1	1	1	1	1
2/2/2011	0	1	0	1	0	0	0	1	0	1	1	1	1	0	0	0	1	0	1	2	1	1	1	0	0	0	1	0	1	2	1	1	1	0	0	0	0	1	1	1	0	0	1	1	1	1	1	1	1
2/3/2011	0	1	0	1	0	0	0	1	0	1	1	1	1	0	0	0	1	0	1	2	1	1	1	0	0	0	1	0	1	2	1	1	1	0	0	0	0	1	1	1	0	0	1	1	1	1	1	1	1
2/4/2011	0	1	0	1	0	0	0	1	0	1	1	1	1	0	0	0	1	0	1	2	1	1	1	0	0	0	1	0	1	2	1	1	1	0	0	0	0	1	1	1	0	0	1	1	1	1	1	1	1
2/5/2011	0	1	0	1	0	0	0	1	0	1	1	1	1	0	0	0	1	0	1	1	1	1	1	0	0	0	1	0	1	1	1	1	1	0	0	0	0	1	1	1	0	0	1	1	1	1	1	1	1
2/6/2011	0	1	0	1	0	0	0	1	0	1	1	1	1	0	0	0	1	0	1	1	1	1	1	0	0	0	1	0	1	1	1	1	1	0	0	0	0	1	1	1	0	0	1	1	1	1	1	1	1
2/7/2011	0	1	0	1	0	0	0	1	0	1	1	1	1	0	0	0	1	0	1	2	1	1	1	0	0	0	1	0	1	2	1	1	1	0	0	0	0	1	1	1	0	0	1	1	1	1	1	1	1
2/8/2011	0	1	0	2	0	0	0	1	0	2	1	1	1	0	0	0	1	0	2	2	1	1	1	0	0	0	1	0	2	2	1	1	1	0	0	0	0	1	1	1	0	0	1	1	1	1	1	2	1
2/9/2011	0	1	0	1	0	0	0	1	0	1	1	1	1	0	0	0	1	0	1	2	1	1	1	0	0	0	1	0	1	2	1	1	1	0	0	0	0	1	1	1	0	0	1	1	1	1	1	1	1
2/10/2011	0	1	0	1	0	0	0	1	0	1	0	1	1	0	0	0	1	0	1	1	0	1	1	0	0	0	1	0	1	1	0	1	1	0	0	0	0	0	1	1	0	0	0	1	1	1	1	1	1
2/11/2011	0	1	0	1	0	0	0	1	0	1	0	1	1	0	0	0	1	0	1	2	0	1	1	0	0	0	1	0	1	2	0	1	1	0	0	0	0	0	1	1	0	0	0	1	1	1	1	1	1
2/12/2011	0	1	0	2	0	0	0	1	0	2	1	1	1	0	0	0	1	0	2	2	1	1	1	0	0	0	1	0	2	2	1	1	1	0	0	0	0	1	1	1	0	0	1	1	1	1	1	2	1
2/13/2011	0	1	0	1	0	0	0	1	0	1	1	1	1	0	0	0	1	0	1	2	1	1	1	0	0	0	1	0	1	2	1	1	1	0	0	0	0	1	1	1	0	0	1	1	1	1	1	1	1
2/14/2011	0	1	0	1	0	0	0	1	0	1	0	1	1	0	0	0	1	0	1	1	0	1	1	0	0	0	1	0	1	1	0	1	1	0	0	0	0	0	1	1	0	0	0	1	1	1	1	1	1
2/15/2011	0	1	0	1	0	0	0	1	0	1	1	1	1	0	0	0	1	0	1	2	1	1	1	0	0	0	1	0	1	2	1	1	1	0	0	0	0	1	1	1	0	0	1	1	1	1	1	1	1
2/16/2011	0	1	0	2	0	0	0	1	0	2	1	1	1	0	0	0	1	0	2	2	1	1	1	0	0	0	1	0	2	2	1	1	1	0	0	0	0	1	1	1	0	0	1	1	1	1	1	2	1
2/17/2011	0	1	0	1	0	0	0	1	0	1	1	1	1	0	0	0	1	0	1	2	1	1	1	0	0	0	1	0	1	2	1	1	1	0	0	0	0	1	1	1	0	0	1	1	1	1	1	1	1
2/18/2011	0	1	0	1	0	0	0	1	0	1	1	1	1	0	0	0	1	0	1	2	1	1	1	0	0	0	1	0	1	2	1	1	1	0	0	0	0	1	1	1	0	0	1	1	1	1	1	1	1
2/19/2011	0	1	0	2	0	0	0	1	0	2	1	1	1	0	0	0	1	0	2	2	1	1	1	0	0	0	1	0	2	2	1	1	1	0	0	0	0	1	1	1	0	0	1	1	1	1	1	2	1
2/20/2011	0	1	0	2	0	0	0	1	0	2	1	1	1	0	0	0	1	0	2	2	1	1	1	0	0	0	1	0	2	2	1	1	1	0	0	0	0	1	1	1	0	0	1	1	1	1	1	2	1
2/21/2011	0	1	0	1	0	0	0	1	0	1	1	1	1	0	0	0	1	0	1	2	1	1	1	0	0	0	1	0	1	2	1	1	1	0	0	0	0	1	1	1	0	0	1	1	1	1	1	1	1
2/22/2011	0	1	0	1	0	0	0	1	0	1	0	1	1	0	0	0	1	0	1	1	0	1	1	0	0	0	1	0	1	1	0	1	1	0	0	0	0	0	1	1	0	0	0	1	1	1	1	1	1
2/23/2011	0	1	0	1	0	0	0	1	0	1	0	1	1	0	0	0	1	0	1	1	0	1	1	0	0	0	1	0	1	1	0	1	1	0	0	0	0	0	1	1	0	0	0	1	1	1	1	1	1
2/24/2011	0	1	0	1	0	0	0	1	0	1	0	1	1	0	0	0	1	0	1	2	0	1	1	0	0	0	1	0	1	2	0	1	1	0	0	0	0	0	1	1	0	0	0	1	1	1	1	1	1
2/25/2011	0	1	0	1	0	0	0	1	0	1	0	1	1	0	0	0	1	0	1	1	0	1	1	0	0	0	1	0	1	1	0	1	1	0	0	0	0	0	1	1	0	0	0	1	1	1	1	1	1
2/26/2011	0	1	0	1	0	0	0	0	0	1	0	0	1	0	0	0	0	0	1	1	0	0	1	0	0	0	0	0	1	1	0	0	1	0	0	0	0	0	0	1	0	0	0	0	1	0	1	1	0
2/27/2011	0	1	0	2	0	0	0	1	0	1	1	1	1	0	0	0	1	0	1	2	1	1	1	0	0	0	1	0	1	2	1	1	1	0	0	0	0	1	1	1	0	0	1	1	1	1	1	1	1
2/28/2011	0	1	0	2	0	0	0	1	0	1	1	1	1	0	0	0	1	0	2	2	1	1	1	0	0	0	1	0	1	2	1	1	1	0	0	0	0	1	1	1	0	0	1	1	1	1	1	1	1
3/1/2011	0	1	0	1	0	0	0	1	0	1	0	1	1	0	0	0	1	0	1	1	0	1	1	0	0	0	1	0	1	1	0	1	1	0	0	0	0	0	1	1	0	0	0	1	1	1	1	1	1
3/2/2011	0	1	0	1	0	0	0	1	0	1	1	1	1	0	0	0	1	0	1	2	0	1	1	0	0	0	1	0	1	2	1	1	1	0	0	0	0	0	1	1	0	0	1	1	1	1	1	1	1
3/3/2011	0	1	0	1	0	0	0	1	0	1	1	1	1	0	0	0	1	0	1	2	1	1	1	0	0	0	1	0	1	2	1	1	1	0	0	0	0	1	1	1	0	0	1	1	1	1	1	1	1
3/4/2011	0	1	0	1	0	0	0	1	0	1	0	1	1	0	0	0	1	0	1	1	0	0	1	0	0	0	1	0	1	1	0	1	1	0	0	0	0	0	1	1	0	0	0	1	1	1	1	1	1
3/5/2011	0	1	0	1	0	0	0	1	0	1	0	1	1	0	0	0	1	0	1	1	0	1	1	0	0	0	1	0	1	1	0	1	1	0	0	0	0	0	1	1	0	0	0	1	1	1	1	1	1
3/6/2011	0	1	0	1	0	0	0	1	0	1	0	1	1	0	0	0	1	0	1	1	0	1	1	0	0	0	1	0	1	1	0	1	1	0	0	0	0	0	1	1	0	0	0	1	1	1	1	1	1
3/7/2011	0	1	0	1	0	0	0	1	0	1	0	1	1	0	0	0	1	0	1	1	0	1	1	0	0	0	1	0	1	1	0	1	1	0	0	0	0	0	1	1	0	0	0	1	1	1	1	1	1
3/8/2011	0	1	0	1	0	0	0	1	0	1	0	1	1	0	0	0	1	0	1	1	0	1	1	0	0	0	1	0	1	2	0	1	1	0	0	0	0	0	1	1	0	0	0	1	1	1	1	1	1
3/9/2011	0	1	0	1	0	0	0	1	0	1	1	1	1	0	0	0	1	0	1	2	1	1	1	0	0	0	1	0	1	2	1	1	1	0	0	0	0	1	1	1	0	0	1	1	1	1	1	1	1
3/10/2011	0	1	0	1	0	0	0	1	0	1	0	1	1	0	0	0	1	0	1	1	0	1	1	0	0	0	1	0	1	1	0	1	1	0	0	0	0	0	1	1	0	0	0	1	1	1	1	1	1
3/11/2011	0	0	0	0	0	0	0	1	0	1	0	1	1	0	0	0	1	0	1	2	1	1	1	0	0	0	1	0	1	1	0	1	1	0	0	0	0	0	1	1	0	0	0	1	1	1	1	1	1
3/12/2011	0	1	0	2	0	0	0	1	0	1	1	1	1	0	0	0	1	0	1	2	0	1	1	0	0	0	1	0	1	2	1	1	1	0	0	0	0	1	1	1	0	0	1	1	1	1	1	1	1
3/13/2011	0	1	0	1	0	0	0	1	0	1	0	1	1	0	0	0	1	0	1	2	1	1	1	0	0	0	1	0	1	1	0	1	1	0	0	0	0	1	1	1	0	0	0	1	1	1	1	1	1
3/14/2011	0	1	0	2	0	0	0	1	0	1	0	1	1	0	0	0	1	0	1	2	1	1	1	0	0	0	1	0	1	1	0	1	1	0	0	0	0	1	1	1	0	0	0	1	1	1	1	1	1
3/15/2011	0	1	0	2	0	0	0	1	0	1	0	1	1	0	0	0	1	0	2	2	1	1	1	0	0	0	1	0	1	2	0	1	1	0	0	0	0	1	1	1	0	0	0	1	1	1	1	1	1
3/16/2011	0	1	0	1	0	0	0	1	0	1	0	1	1	0	0	0	1	0	1	1	0	1	1	0	0	0	1	0	1	1	0	1	1	0	0	0	0	0	1	1	0	0	0	1	1	1	1	1	1
3/17/2011	0	0	0	0	0	0	0	1	0	1	0	1	1	0	0	0	1	0	1	1	0	1	1	0	0	0	1	0	1	1	0	1	1	0	0	0	0	0	1	1	0	0	0	1	1	1	1	1	1
3/18/2011	0	1	0	2	0	0	0	1	0	1	0	1	1	0	0	0	1	0	1	1	0	1	1	0	0	0	1	0	1	1	0	1	1	0	0	0	0	0	1	1	0	0	0	1	1	1	1	1	1
3/19/2011	0	1	0	1	0	0	0	1	0	1	0	1	1	0	0	0	1	0	1	1	0	1	1	0	0	0	1	0	1	1	0	1	1	0	0	0	0	0	1	1	0	0	0	1	1	1	1	1	1
3/20/2011	0	1	0	1	0	0	0	1	0	1	0	1	1	0	0	0	1	0	1	1	0	1	1	0	0	0	1	0	1	1	0	1	1	0	0	0	0	0	1	1	0	0	0	1	1	1	1	1	1
3/21/2011	0	1	0	1	0	0	0	1	0	1	0	1	1	0	0	0	1	0	1	1	0	1	1	0	0	0	1	0	1	1	0	1	1	0	0	0	0	0	1	1	0	0	0	1	1	1	1	1	1
3/22/2011	0	1	0	1	0	0	0	1	0	1	0	1	1	0	0	0	1	0	1	1	0	1	1	0	0	0	1	0	1	1	0	1	1	0	0	0	0	0	1	1	0	0	0	1	1	1	1	1	1
3/23/2011	0	0	0	0	0	0	0	1	0	1	0	1	1	0	0	0	1	0	1	1	0	1	1	0	0	0	1	0	1	1	0	1	1	0	0	0	0	0	1	1	0	0	0	1	1	1	1	1	1
3/24/2011	0	1	0	1	0	0	0	1	0	1	0	1	1	0	0	0	1	0	1	1	0	1	1	0	0	0	1	0	1	1	0	1	1	0	0	0	0	0	1	1	0	0	0	1	1	1	1	1	1
3/25/2011	0	1	0	1	0	0	0	1	0	1	0	1	1	0	0	0	1	0	1	1	0	1	1	0	0	0	1	0	1	1	0	1	1	0	0	0	0	0	1	1	0	0	0	1	1	1	1	1	1
3/26/2011	0	1	0	1	0	0	0	1	0	1	0	1	1	0	0	0	1	0	1	1	0	1	1	0	0	0	1	0	1	1	0	1	1	0	0	0	0	0	0	1	0	0	0	1	1	0	1	1	0
3/27/2011	0	0	0	1	0	0	0	1	0	1	1	1	1	0	0	0	0	0	1	1	0	0	1	0	0	0	1	0	1	2	0	1	1	0	0	0	0	0	0	1	0	0	0	1	1	0	1	1	1
3/28/2011	0	0	0	0	0	0	0	1	0	1	1	1	1	0	0	0	0	0	0	1	0	0	0	0	0	0	1	0	1	1	0	1	1	0	0	0	0	0	0	0	0	0	0	1	1	0	1	1	1
3/29/2011	0	0	0	1	0	0	0	1	0	1	1	1	1	0	0	0	1	0	1	1	0	0	1	0	0	0	1	0	1	2	1	1	1	0	0	0	0	0	0	1	0	0	0	1	1	0	1	1	1
3/30/2011	0	1	0	1	0	0	0	1	0	1	1	1	1	0	0	0	1	0	1	1	0	0	1	0	0	0	1	0	1	2	1	1	1	0	0	0	0	0	0	1	0	0	0	1	1	0	1	1	1
3/31/2011	0	0	0	1	0	0	0	1	0	1	0	1	1	0	0	0	0	0	1	1	0	0	1	0	0	0	1	0	1	1	0	1	1	0	0	0	0	0	0	1	0	0	0	1	1	0	1	1	1
4/1/2011	0	0	0	1	0	0	0	1	0	1	1	1	1	0	0	0	0	0	1	1	0	0	0	0	0	0	1	0	1	2	1	1	1	0	0	0	0	0	0	1	0	0	0	1	1	1	1	1	1
4/2/2011	0	1	0	1	0	0	0	1	0	1	1	1	1	0	0	0	1	0	1	1	0	0	1	0	0	0	1	0	1	2	0	1	1	0	0	0	0	0	0	1	0	0	0	1	1	1	1	1	1
4/3/2011	0	0	0	1	0	0	0	1	0	1	0	1	1	0	0	0	0	0	1	1	0	0	0	0	0	0	1	0	1	1	0	1	1	0	0	0	0	0	0	0	0	0	0	0	1	0	1	1	0
4/4/2011	0	1	0	1	0	0	0	0	0	0	0	0	0	0	0	0	1	0	1	1	0	1	1	0	0	0	0	0	0	0	1	1	1	0	0	0	0	0	1	1	0	0	1	1	1	1	1	1	1
4/5/2011	0	1	0	1	0	0	0	2	0	3	1	2	2	0	0	0	1	0	1	1	0	0	1	0	0	0	2	0	3	3	0	1	1	0	0	0	0	0	1	1	0	0	0	1	1	1	1	1	1
4/6/2011	0	1	0	1	0	0	0	1	0	2	1	1	2	0	0	0	1	0	1	1	0	1	1	0	0	0	1	0	2	2	1	1	1	0	0	0	0	0	1	1	0	0	1	1	1	1	1	1	1
4/7/2011	0	0	0	1	0	0	0	2	0	2	1	2	2	0	0	0	1	0	1	1	0	1	1	0	0	0	2	0	2	3	1	1	2	0	0	0	0	0	1	1	0	0	1	1	2	1	1	2	1
4/8/2011	0	0	0	1	0	0	0	1	0	2	1	1	2	0	0	0	1	0	1	1	0	1	1	0	0	0	1	0	2	2	1	1	2	0	0	0	0	0	1	1	0	0	1	1	1	1	1	1	1
4/9/2011	0	1	0	1	0	0	0	0	0	0	0	0	0	0	0	0	1	0	1	1	0	1	1	0	0	0	0	0	0	0	1	1	1	0	0	0	0	1	1	1	0	0	1	1	1	1	1	1	1
4/10/2011	0	1	0	1	0	0	0	2	0	3	1	2	2	0	0	0	1	0	1	1	0	1	1	0	0	0	1	0	2	3	0	1	1	0	0	0	0	0	1	1	0	0	0	1	1	1	1	1	1
4/11/2011	0	0	0	1	0	0	0	1	0	1	0	1	1	0	0	0	0	0	1	1	0	0	0	0	0	0	1	0	1	2	0	1	1	0	0	0	0	0	0	1	0	0	0	1	1	1	1	1	1
4/12/2011	0	0	0	0	0	0	0	1	0	1	0	1	1	0	0	0	0	0	1	1	0	0	0	0	0	0	1	0	1	2	0	1	1	0	0	0	0	0	1	1	0	0	1	1	1	1	1	2	1
4/13/2011	0	0	0	0	0	0	0	0	0	1	0	0	0	0	0	0	0	0	1	1	0	0	1	0	0	0	0	0	1	1	0	0	1	0	0	0	0	0	1	1	0	0	0	1	1	1	1	1	1
4/14/2011	0	0	0	0	0	0	0	0	0	0	0	0	0	0	0	0	0	0	1	1	0	0	1	0	0	0	0	0	0	0	0	0	1	0	0	0	0	0	1	1	0	0	0	1	1	1	1	1	1
4/15/2011	0	0	0	0	0	0	0	1	0	1	0	0	1	0	0	0	0	0	1	1	0	0	1	0	0	0	1	0	1	1	0	1	1	0	0	0	0	0	1	1	0	0	0	1	1	1	1	1	1
4/16/2011	0	0	0	0	0	0	0	0	0	0	0	0	0	0	0	0	0	0	0	0	0	0	0	0	0	0	0	0	0	0	0	0	0	0	0	0	0	0	0	0	0	0	0	0	0	0	0	0	0
4/17/2011	0	0	0	0	0	0	0	1	0	1	0	1	1	0	0	0	0	0	1	1	0	0	0	0	0	0	1	0	1	1	1	1	1	0	0	0	0	0	1	1	0	0	1	1	1	1	1	1	1
4/18/2011	0	0	0	0	0	0	0	0	0	0	0	0	0	0	0	0	1	0	1	1	0	1	1	0	0	0	1	0	1	2	0	1	1	0	0	0	0	0	1	1	0	0	0	1	1	1	1	1	1
4/19/2011	0	1	0	1	0	0	0	1	0	1	0	1	1	0	0	0	0	0	1	1	0	1	1	0	0	0	0	0	0	1	0	0	0	0	0	0	0	0	1	1	0	0	0	0	1	1	1	1	1
4/20/2011	0	0	0	0	0	0	0	0	0	0	0	0	0	0	0	0	0	0	0	1	0	0	0	0	0	0	0	0	0	0	0	0	0	0	0	0	0	0	0	1	0	0	0	1	1	1	1	1	1
4/21/2011	0	0	0	0	0	0	0	1	0	1	0	0	1	0	0	0	0	0	1	1	0	0	0	0	0	0	1	0	1	1	0	0	1	0	0	0	0	0	1	1	0	0	0	1	1	1	1	1	1
4/22/2011	0	0	0	0	0	0	0	0	0	1	0	0	1	0	0	0	0	0	1	1	0	0	1	0	0	0	1	0	1	1	0	1	1	0	0	0	0	0	1	1	0	0	0	0	1	0	1	1	0
4/23/2011	0	0	0	0	0	0	0	0	0	1	0	0	0	0	0	0	1	0	1	1	0	1	1	0	0	0	0	0	1	1	0	1	1	0	0	0	0	0	1	1	0	0	0	1	1	1	1	1	1
4/24/2011	0	0	0	0	0	0	0	0	0	0	0	0	0	0	0	0	0	0	1	1	0	0	1	0	0	0	0	0	1	1	0	0	1	0	0	0	0	0	1	1	0	0	0	1	1	1	1	1	1
4/25/2011	0	0	0	0	0	0	0	0	0	1	0	0	0	0	0	0	0	0	1	1	0	0	1	0	0	0	1	0	1	1	0	0	1	0	0	0	0	0	1	1	0	0	0	1	1	1	1	1	1
4/26/2011	0	0	0	0	0	0	0	0	0	0	0	0	0	0	0	0	0	0	1	1	0	0	1	0	0	0	0	0	1	1	0	0	1	0	0	0	0	0	1	1	0	0	0	1	1	1	1	1	1
4/27/2011	0	0	0	0	0	0	0	0	0	0	0	0	0	0	0	0	0	0	1	1	0	0	0	0	0	0	0	0	1	1	0	0	1	0	0	0	0	0	1	1	0	0	0	1	1	1	1	1	1
4/28/2011	0	0	0	0	0	0	0	0	0	0	0	0	0	0	0	0	0	0	0	0	0	0	0	0	0	0	0	0	0	1	0	0	0	0	0	0	0	0	0	1	0	0	0	0	1	1	1	1	1
4/29/2011	0	0	0	0	0	0	0	0	0	0	0	0	0	0	0	0	0	0	0	1	0	0	0	0	0	0	0	0	0	1	0	0	0	0	0	0	0	0	0	1	0	0	0	0	1	1	1	1	1
4/30/2011	0	0	0	0	0	0	0	0	0	0	0	0	0	0	0	0	0	0	1	1	0	0	0	0	0	0	1	0	1	1	0	0	1	0	0	0	0	0	1	1	0	0	1	1	1	1	1	1	1
5/1/2011	0	0	0	0	0	0	0	0	0	1	0	0	0	0	0	0	1	0	1	1	0	1	1	0	0	0	1	0	1	1	0	1	1	0	0	0	0	1	1	1	0	0	1	1	1	1	1	1	1
5/2/2011	0	1	0	1	0	0	0	1	0	1	1	1	1	0	0	0	1	0	2	3	1	2	2	0	0	0	1	0	2	3	1	1	2	0	0	0	0	1	1	2	0	0	1	1	2	2	2	3	2
5/3/2011	0	0	0	0	0	0	0	0	0	0	0	0	0	0	0	0	0	0	0	0	0	0	0	0	0	0	0	0	1	1	0	0	0	0	0	0	0	0	0	1	0	0	0	0	1	0	1	1	1
5/4/2011	0	0	0	0	0	0	0	0	0	0	0	0	0	0	0	0	0	0	1	1	0	0	1	0	0	0	0	0	1	1	0	1	1	0	0	0	0	1	1	1	0	0	0	1	1	1	1	2	1
5/5/2011	0	0	0	0	0	0	0	0	0	0	0	0	0	0	0	0	0	0	1	1	0	0	1	0	0	0	1	0	1	1	0	1	1	0	0	0	0	0	1	1	0	0	0	1	1	1	1	1	1
5/6/2011	0	0	0	0	0	0	0	0	0	0	0	0	0	0	0	0	0	0	1	1	0	0	0	0	0	0	0	0	1	1	0	0	0	0	0	0	0	0	1	1	0	0	0	1	1	1	1	1	1
5/7/2011	0	0	0	0	0	0	0	0	0	0	0	0	0	0	0	0	0	0	0	0	0	0	0	0	0	0	0	0	0	0	0	0	0	0	0	0	0	0	0	0	0	0	0	0	0	0	0	0	0
5/8/2011	0	0	0	0	0	0	0	0	0	0	0	0	0	0	0	0	1	0	1	1	0	1	1	0	0	0	0	0	1	1	0	0	1	0	0	0	0	0	1	1	0	0	0	1	1	1	1	1	1
5/9/2011	0	0	0	0	0	0	0	0	0	0	0	0	0	0	0	0	0	0	1	1	0	0	0	0	0	0	0	0	1	1	0	0	1	0	0	0	0	0	1	1	0	0	0	1	1	1	1	1	1
5/10/2011	0	0	0	0	0	0	0	0	0	0	0	0	0	0	0	0	0	0	1	1	0	0	1	0	0	0	0	0	1	1	0	1	1	0	0	0	0	0	1	1	0	0	0	1	1	1	1	1	1
5/11/2011	0	0	0	0	0	0	0	0	0	0	0	0	0	0	0	0	0	0	0	0	0	0	0	0	0	0	0	0	0	0	0	0	0	0	0	0	0	0	0	0	0	0	0	0	0	0	1	1	0
5/12/2011	0	0	0	0	0	0	0	0	0	0	0	0	0	0	0	0	0	0	0	0	0	0	0	0	0	0	0	0	0	0	0	0	0	0	0	0	0	0	0	0	0	0	0	0	0	1	1	1	1
5/13/2011	0	0	0	0	0	0	0	0	0	0	0	0	0	0	0	0	0	0	0	1	0	0	0	0	0	0	0	0	1	1	0	0	0	0	0	0	0	0	1	1	0	0	0	1	1	1	1	1	1
5/14/2011	0	0	0	0	0	0	0	0	0	0	0	0	0	0	0	0	0	0	1	1	0	0	0	0	0	0	0	0	1	1	0	0	1	0	0	0	0	0	1	1	0	0	0	1	1	1	1	1	1
5/15/2011	0	0	0	0	0	0	0	0	0	0	0	0	0	0	0	0	0	0	0	0	0	0	0	0	0	0	0	0	0	0	0	0	0	0	0	0	0	0	0	0	0	0	0	0	0	1	1	1	1
5/16/2011	0	0	0	0	0	0	0	0	0	0	0	0	0	0	0	0	1	0	1	1	0	1	1	0	0	0	0	0	0	0	0	0	1	0	0	0	0	0	1	1	0	0	0	1	1	1	1	2	1
5/17/2011	0	0	0	0	0	0	0	0	0	0	0	0	0	0	0	0	1	0	1	2	1	1	1	0	0	0	1	0	1	1	1	1	1	0	0	0	0	1	1	1	0	0	1	1	2	2	2	2	2
5/18/2011	0	0	0	0	0	0	0	0	0	1	0	0	1	0	0	0	1	0	1	1	1	1	1	0	0	0	1	0	2	3	1	1	1	0	0	0	0	1	1	2	0	0	1	1	2	2	3	2	2
5/19/2011	0	0	0	0	0	0	0	0	0	0	0	0	0	0	0	0	0	0	1	1	0	0	1	0	0	0	0	0	0	1	0	0	1	0	0	0	0	0	1	1	0	0	0	1	1	1	1	2	1
5/20/2011	0	0	0	0	0	0	0	0	0	0	0	0	0	0	0	0	0	0	0	0	0	0	0	0	0	0	0	0	0	0	0	0	0	0	0	0	0	0	0	1	0	0	0	0	1	1	1	1	1
5/21/2011	0	0	0	0	0	0	0	0	0	0	0	0	0	0	0	0	0	0	0	1	0	0	0	0	0	0	0	0	0	0	0	0	0	0	0	0	0	0	1	1	0	0	0	1	1	1	1	1	1
5/22/2011	0	0	0	0	0	0	0	0	0	0	0	0	0	0	0	0	0	0	0	0	0	0	0	0	0	0	0	0	0	0	0	0	0	0	0	0	0	0	0	0	0	0	0	0	0	0	0	0	0
5/23/2011	0	0	0	0	0	0	0	0	0	0	0	0	0	0	0	0	0	0	1	1	0	0	1	0	0	0	0	0	1	1	0	0	1	0	0	0	0	1	1	1	0	0	1	1	1	1	1	1	1
5/24/2011	0	1	0	1	0	0	0	1	0	1	1	1	1	0	0	0	1	0	2	3	1	2	3	0	0	0	2	0	2	3	1	2	2	0	0	0	0	2	2	3	0	0	2	2	3	3	4	4	3
5/25/2011	0	0	0	0	0	0	0	0	0	0	0	0	0	0	0	0	1	0	1	1	1	1	1	0	0	0	0	0	1	1	0	1	1	0	0	0	0	1	1	1	0	0	1	1	1	1	2	2	1
5/26/2011	0	0	0	1	0	0	0	0	0	0	0	0	1	0	0	0	1	0	1	1	1	1	1	0	0	0	1	0	1	1	0	1	1	0	0	0	0	1	1	1	0	0	1	1	1	1	2	1	1
5/27/2011	0	0	0	0	0	0	0	0	0	0	0	0	1	0	0	0	0	0	1	1	0	1	1	0	0	0	1	0	1	1	0	1	1	0	0	0	0	0	1	1	0	0	0	1	1	1	1	1	1
5/28/2011	0	0	0	0	0	0	0	0	0	0	0	0	0	0	0	0	0	0	0	0	0	0	0	0	0	0	0	0	0	0	0	0	0	0	0	0	0	0	0	0	0	0	0	0	0	0	0	0	0
5/29/2011	0	0	0	1	0	0	0	0	0	0	0	0	1	0	0	0	0	0	1	1	0	1	1	0	0	0	0	0	1	1	0	0	1	0	0	0	0	0	1	1	0	0	0	1	1	1	1	1	1
5/30/2011	0	1	0	1	0	0	0	1	0	1	1	1	1	0	0	0	1	0	1	1	1	1	1	0	0	0	1	0	1	1	0	1	1	0	0	0	0	1	1	1	0	0	1	1	1	1	2	2	1
5/31/2011	0	0	0	1	0	0	0	0	0	1	0	1	1	0	0	0	1	0	1	1	0	1	1	0	0	0	1	0	1	1	0	1	1	0	0	0	0	1	1	1	0	0	1	1	1	1	2	2	1
6/1/2011	0	2	0	3	0	0	0	2	0	2	2	2	3	0	0	0	2	0	3	3	1	2	3	0	0	0	2	0	3	4	1	2	3	0	0	0	0	2	2	3	0	0	2	2	3	2	3	3	2
6/2/2011	0	1	0	1	0	0	0	1	0	1	1	1	1	0	0	0	1	0	1	1	1	1	1	0	0	0	1	0	1	1	0	1	1	0	0	0	0	1	1	1	0	0	1	1	1	2	2	2	2
6/3/2011	0	2	0	2	0	0	0	1	0	2	1	2	3	0	0	0	1	0	2	3	1	2	2	0	0	0	2	0	2	3	1	1	2	0	0	0	0	1	2	3	0	0	1	2	3	2	3	3	2
6/4/2011	0	2	0	4	0	0	0	2	0	3	2	3	5	0	0	0	2	0	3	3	1	2	3	0	0	0	2	0	3	4	1	2	3	0	0	0	0	1	2	3	0	0	1	2	3	2	3	3	2
6/5/2011	0	2	0	2	0	0	0	2	0	2	2	2	3	0	0	0	1	0	2	2	1	2	2	0	0	0	1	0	2	3	1	2	2	0	0	0	0	1	2	2	0	0	1	2	2	2	2	2	2
6/6/2011	0	2	0	3	0	0	0	2	0	3	2	3	4	0	0	0	2	0	3	3	1	2	3	0	0	0	2	0	3	4	1	2	3	0	0	0	0	1	2	3	0	0	1	2	3	2	3	3	2
6/7/2011	0	2	0	2	0	0	0	1	0	2	1	2	3	0	0	0	1	0	2	3	1	2	2	0	0	0	1	0	2	3	1	2	2	0	0	0	0	1	2	3	0	0	1	2	3	2	3	3	2
6/8/2011	0	2	0	2	0	0	0	2	0	2	1	2	2	0	0	0	1	0	2	3	1	1	2	0	0	0	2	0	2	3	1	1	2	0	0	0	0	1	2	2	0	0	1	2	2	1	2	2	1
6/9/2011	0	2	0	3	0	0	0	2	0	3	2	3	4	0	0	0	1	0	2	3	1	2	2	0	0	0	2	0	3	4	1	2	2	0	0	0	0	1	2	2	0	0	1	2	2	2	2	2	2
6/10/2011	0	1	0	2	0	0	0	1	0	2	1	2	2	0	0	0	1	0	2	2	1	2	2	0	0	0	1	0	2	3	1	1	2	0	0	0	0	1	2	2	0	0	1	2	2	2	3	3	2
6/11/2011	0	2	0	3	0	0	0	2	0	3	2	3	3	0	0	0	2	0	3	4	2	2	3	0	0	0	2	0	3	4	2	2	3	0	0	0	0	2	3	4	0	0	2	3	4	3	4	4	3
6/12/2011	0	2	0	3	0	0	0	2	0	2	1	2	2	0	0	0	2	0	2	3	1	2	2	0	0	0	2	0	2	3	1	2	2	0	0	0	0	1	2	2	0	0	1	2	2	2	2	2	2
6/13/2011	0	2	0	3	0	0	0	2	0	3	2	2	3	0	0	0	1	0	2	3	1	2	2	0	0	0	2	0	3	3	1	2	2	0	0	0	0	1	2	2	0	0	1	2	2	2	2	2	2
6/14/2011	0	0	0	0	0	0	0	0	0	0	0	0	0	0	0	0	0	0	0	0	0	0	0	0	0	0	0	0	0	0	0	0	0	0	0	0	0	0	0	0	0	0	0	0	0	0	0	0	0
6/15/2011	0	2	0	3	0	0	0	2	0	3	2	2	3	0	0	0	1	0	2	3	1	2	2	0	0	0	2	0	2	3	1	2	2	0	0	0	0	1	1	2	0	0	1	1	2	1	2	2	1
6/16/2011	1	6	1	8	1	1	1	6	1	8	4	6	8	1	1	1	5	1	8	11	4	6	8	1	1	1	5	1	8	11	4	6	8	1	1	1	1	4	6	8	1	1	4	6	8	7	9	9	7
6/17/2011	0	2	0	3	0	0	0	2	0	3	2	3	4	0	0	0	2	0	3	4	2	2	3	0	0	0	2	0	3	4	2	2	3	0	0	0	0	2	3	3	0	0	2	2	3	2	3	3	2
6/18/2011	0	2	0	3	0	0	0	2	0	3	2	3	3	0	0	0	2	0	2	3	1	2	3	0	0	0	2	0	3	4	1	2	3	0	0	0	0	1	2	2	0	0	1	2	2	2	3	3	2
6/19/2011	0	1	0	2	0	0	0	1	0	2	1	1	2	0	0	0	1	0	2	2	1	2	2	0	0	0	1	0	2	3	1	1	2	0	0	0	0	1	2	2	0	0	1	2	2	2	3	2	2
6/20/2011	0	2	0	4	0	0	0	2	0	4	2	3	4	0	0	0	2	0	3	4	2	2	3	0	0	0	2	0	3	4	2	2	3	0	0	0	0	2	3	3	0	0	2	3	3	3	3	3	3
6/21/2011	1	4	1	6	1	1	1	4	1	6	3	4	6	1	1	1	4	1	6	8	3	4	5	1	1	1	4	1	6	8	3	4	6	1	1	1	1	3	4	6	1	1	3	4	6	5	6	6	5
6/22/2011	0	2	0	3	0	0	0	2	0	3	2	2	3	0	0	0	2	0	3	4	1	2	3	0	0	0	2	0	3	4	1	2	3	0	0	0	0	1	2	3	0	0	1	2	3	2	3	3	2
6/23/2011	0	2	0	3	0	0	0	2	0	3	2	3	3	0	0	0	2	0	3	4	2	3	3	0	0	0	2	0	4	5	2	2	3	0	0	0	0	2	2	3	0	0	2	3	3	3	4	4	3
6/24/2011	0	2	0	3	0	0	0	2	0	3	1	2	3	0	0	0	2	0	3	4	2	2	3	0	0	0	2	0	3	4	2	2	3	0	0	0	0	2	3	4	0	0	2	3	4	3	4	3	3
6/25/2011	0	3	0	5	0	0	0	3	0	5	2	4	5	0	0	0	3	0	4	6	2	3	4	0	0	0	3	0	4	6	2	3	4	0	0	0	0	2	3	4	0	0	2	3	4	3	4	4	3
6/26/2011	0	3	0	4	0	0	0	3	0	4	2	3	4	0	0	0	3	0	4	6	2	3	4	0	0	0	3	0	5	6	2	3	4	0	0	0	0	2	3	4	0	0	2	3	4	3	5	5	3
6/27/2011	0	3	0	4	0	0	0	2	0	4	2	3	4	0	0	0	3	0	4	5	2	3	4	0	0	0	3	0	4	5	2	3	3	0	0	0	0	2	3	4	0	0	2	3	4	3	4	4	3
6/28/2011	0	3	0	4	0	0	0	3	0	4	2	3	4	0	0	0	3	0	4	6	2	3	4	0	0	0	3	0	4	5	2	3	4	0	0	0	0	2	3	4	0	0	2	3	4	3	4	4	3
6/29/2011	0	3	0	4	0	0	0	3	0	5	2	3	5	0	0	0	3	0	4	6	2	3	4	0	0	0	3	0	4	6	2	3	5	0	0	0	0	2	3	5	0	0	2	3	4	3	4	4	3
6/30/2011	0	3	0	4	0	0	0	3	0	5	2	3	5	0	0	0	3	0	4	6	2	3	4	0	0	0	3	0	4	6	2	3	4	0	0	0	0	2	3	4	0	0	2	3	4	3	4	5	3
7/1/2011	0	2	0	3	0	0	0	2	0	3	1	2	3	0	0	0	2	0	3	4	1	2	3	0	0	0	2	0	3	4	1	2	2	0	0	0	0	1	2	2	0	0	1	2	3	2	3	3	2
7/2/2011	0	3	0	5	0	0	0	3	0	5	2	3	4	0	0	1	3	1	5	7	2	3	5	1	1	0	3	0	5	6	2	3	4	0	0	1	1	3	4	5	1	1	3	4	5	4	5	5	4
7/3/2011	0	3	0	4	0	0	0	3	0	4	2	3	4	0	0	0	3	0	4	6	2	3	4	0	0	0	3	0	4	6	2	3	4	0	0	0	0	2	3	4	0	0	2	3	4	3	4	4	3
7/4/2011	1	3	1	5	1	1	1	3	1	5	3	4	5	1	1	0	3	0	5	6	3	4	5	0	0	1	3	1	5	7	3	4	5	1	1	1	1	2	4	5	1	1	2	4	5	4	5	5	4
7/5/2011	0	2	0	4	0	0	0	2	0	4	2	3	4	0	0	0	2	0	4	5	2	3	4	0	0	0	2	0	4	5	2	3	3	0	0	0	0	2	3	3	0	0	2	3	3	3	4	4	3
7/6/2011	1	5	1	7	1	1	1	5	1	7	4	6	7	1	1	1	5	1	7	9	4	6	7	1	1	1	5	1	7	9	4	6	7	1	1	1	1	4	6	7	1	1	4	6	7	6	8	7	6
7/7/2011	1	4	1	6	1	1	1	4	1	6	3	5	7	1	1	1	4	1	7	9	3	5	7	1	1	1	4	1	7	9	3	5	7	1	1	1	1	4	5	7	1	1	4	5	7	5	7	7	5
7/8/2011	0	3	0	4	0	0	0	3	0	4	2	3	4	0	0	0	3	0	4	5	2	3	4	0	0	0	3	0	4	5	2	3	4	0	0	0	0	2	3	4	0	0	2	3	4	3	4	4	3
7/9/2011	0	2	0	3	0	0	0	2	0	3	2	2	3	0	0	0	2	0	3	4	2	2	3	0	0	0	2	0	3	4	2	2	3	0	0	0	0	2	2	3	0	0	2	2	3	2	3	3	2
7/10/2011	0	2	0	4	0	0	0	2	0	4	2	3	4	0	0	0	2	0	4	5	2	3	4	0	0	0	2	0	4	5	2	3	4	0	0	0	0	2	3	4	0	0	2	3	4	3	4	4	3
7/11/2011	1	4	1	6	1	1	1	4	1	6	3	5	6	1	1	1	4	1	6	8	3	5	6	1	1	1	4	1	6	8	3	5	6	1	1	1	1	3	5	6	1	1	3	5	6	5	6	6	5
7/12/2011	0	3	0	4	0	0	0	3	0	4	2	3	4	0	0	0	3	0	5	6	2	3	4	0	0	0	3	0	5	6	2	3	4	0	0	0	0	2	3	4	0	0	2	3	4	3	4	5	3
7/13/2011	0	3	0	5	0	0	0	3	0	5	3	4	5	0	0	0	3	0	5	6	2	4	5	0	0	0	3	0	5	6	2	4	5	0	0	0	0	2	4	5	0	0	2	4	5	4	5	5	4
7/14/2011	1	4	1	7	1	1	1	4	1	7	3	5	7	1	1	1	4	1	6	8	3	5	7	1	1	1	4	1	7	9	3	5	7	1	1	1	1	3	5	7	1	1	3	5	7	5	7	7	5
7/15/2011	0	2	0	4	0	0	0	2	0	4	2	3	4	0	0	0	2	0	4	5	2	3	4	0	0	0	2	0	4	5	2	3	4	0	0	0	0	2	3	4	0	0	2	3	4	3	4	4	3
7/16/2011	1	5	1	7	1	1	1	5	1	7	4	5	7	1	1	1	5	1	7	9	4	5	7	1	1	1	5	1	7	9	4	5	7	1	1	1	1	3	5	7	1	1	3	5	7	5	7	7	5
7/17/2011	1	4	1	6	1	1	1	4	1	6	3	5	6	1	1	1	4	1	6	8	3	5	6	1	1	1	4	1	6	8	3	5	6	1	1	1	1	3	5	6	1	1	3	5	6	5	6	6	5
7/18/2011	0	2	0	4	0	0	0	2	0	4	2	3	3	0	0	0	2	0	4	5	2	3	3	0	0	0	2	0	4	5	2	3	3	0	0	0	0	2	3	4	0	0	2	3	4	3	4	4	3
7/19/2011	0	3	0	4	0	0	0	3	0	4	2	3	4	0	0	0	3	0	4	5	2	3	4	0	0	0	3	0	4	5	2	3	4	0	0	0	0	2	3	4	0	0	2	3	4	3	4	4	3
7/20/2011	1	3	1	5	1	1	1	3	1	5	3	4	5	1	1	1	3	1	5	7	3	4	5	1	1	1	3	1	5	7	3	4	5	1	1	1	1	3	4	5	1	1	3	4	5	4	5	5	4
7/21/2011	1	5	1	7	1	1	1	5	1	7	3	5	7	1	1	1	5	1	7	9	3	5	7	1	1	1	5	1	7	9	3	5	7	1	1	1	1	3	5	7	1	1	3	5	7	5	7	7	5
7/22/2011	0	3	0	5	0	0	0	3	0	5	2	3	4	0	0	0	3	0	5	6	2	3	4	0	0	0	3	0	5	6	2	3	4	0	0	0	0	2	3	4	0	0	2	3	4	3	4	5	3
7/23/2011	0	2	0	3	0	0	0	2	0	3	1	2	3	0	0	0	2	0	3	4	1	2	3	0	0	0	2	0	3	4	1	2	3	0	0	0	0	1	2	3	0	0	1	2	3	2	3	3	2
7/24/2011	1	4	1	5	1	1	1	4	1	5	3	4	6	1	1	1	4	1	5	7	3	4	5	1	1	1	4	1	5	7	3	4	5	1	1	1	1	3	4	5	1	1	3	4	5	4	5	5	4
7/25/2011	1	5	1	7	1	1	1	5	1	7	4	5	7	1	1	1	5	1	7	9	4	5	7	1	1	1	5	1	7	9	4	5	7	1	1	1	1	3	5	7	1	1	3	5	7	5	7	7	5
7/26/2011	1	4	1	6	1	1	1	4	1	6	3	4	6	1	1	1	4	1	6	8	3	4	6	1	1	1	4	1	6	8	3	4	6	1	1	1	1	3	4	6	1	1	3	4	6	4	6	6	4
7/27/2011	1	5	1	7	1	1	1	5	1	7	4	6	7	1	1	1	5	1	7	10	4	6	7	1	1	1	5	1	7	10	4	6	7	1	1	1	1	4	6	7	1	1	4	6	7	6	8	8	6
7/28/2011	0	3	0	5	0	0	0	3	0	5	3	4	5	0	0	0	3	0	5	7	3	4	5	0	0	0	3	0	5	7	3	4	5	0	0	0	0	3	4	5	0	0	3	4	5	4	5	5	4
7/29/2011	0	2	0	4	0	0	0	2	0	4	2	3	4	0	0	0	2	0	4	5	2	3	4	0	0	0	2	0	4	5	2	3	3	0	0	0	0	2	3	3	0	0	2	3	3	3	4	4	3
7/30/2011	0	3	0	5	0	0	0	3	0	5	2	4	5	0	0	0	3	0	5	7	2	4	5	0	0	0	3	0	5	7	2	4	5	0	0	0	0	2	4	5	0	0	2	4	5	4	5	5	4
7/31/2011	1	5	1	7	1	1	1	5	1	7	4	6	8	1	1	1	5	1	7	10	4	6	8	1	1	1	5	1	7	10	4	6	7	1	1	1	1	4	6	7	1	1	4	6	7	6	8	7	6
8/1/2011	1	6	1	9	1	1	1	6	1	9	5	7	9	1	1	1	6	1	9	11	5	7	9	1	1	1	6	1	9	11	5	7	9	1	1	1	1	5	7	9	1	1	5	7	9	7	9	9	7
8/2/2011	0	3	0	4	0	0	0	3	0	4	2	3	4	0	0	0	3	0	4	6	2	3	4	0	0	0	3	0	4	6	2	3	4	0	0	0	0	2	3	4	0	0	2	3	4	3	4	4	3
8/3/2011	0	2	0	3	0	0	0	2	0	3	2	2	3	0	0	0	2	0	3	4	2	2	3	0	0	0	2	0	3	4	2	2	3	0	0	0	0	2	2	3	0	0	2	2	3	2	3	3	2
8/4/2011	1	4	1	7	1	1	1	4	1	7	4	5	7	1	1	1	4	1	6	8	3	5	7	1	1	1	4	1	7	9	3	5	7	1	1	1	1	3	5	7	1	1	3	5	7	5	7	7	5
8/5/2011	1	5	1	8	1	1	1	5	1	8	4	6	8	1	1	1	5	1	8	10	4	6	8	1	1	1	5	1	8	10	4	6	8	1	1	1	1	4	6	7	1	1	4	6	7	6	8	8	6
8/6/2011	1	4	1	6	1	1	1	4	1	6	3	4	6	1	1	1	4	1	6	8	3	4	6	1	1	1	4	1	6	8	3	4	6	1	1	1	1	3	4	6	1	1	3	4	6	4	6	6	4
8/7/2011	0	2	0	3	0	0	0	2	0	3	2	2	3	0	0	0	2	0	3	4	2	2	3	0	0	0	2	0	3	4	2	2	3	0	0	0	0	1	2	3	0	0	1	2	3	2	3	3	2
8/8/2011	0	3	0	5	0	0	0	3	0	5	3	4	5	0	0	0	3	0	5	6	3	4	5	0	0	0	3	0	5	6	3	4	5	0	0	0	0	2	4	5	0	0	2	4	5	4	5	5	4
8/9/2011	0	3	0	5	0	0	0	3	0	5	3	4	5	0	0	0	3	0	5	7	3	4	5	0	0	0	3	0	5	7	3	4	5	0	0	0	0	3	4	5	0	0	3	4	5	4	5	5	4
8/10/2011	1	4	1	6	1	1	1	4	1	6	3	5	6	1	1	1	4	1	6	8	3	5	6	1	1	1	4	1	6	8	3	5	6	1	1	1	1	3	5	6	1	1	3	5	6	5	6	6	5
8/11/2011	1	5	1	8	1	1	1	5	1	8	4	6	8	1	1	1	5	1	8	10	4	6	8	1	1	1	5	1	8	10	4	6	8	1	1	1	1	4	6	8	1	1	4	6	8	6	8	8	6
8/12/2011	1	4	1	6	1	1	1	4	1	7	3	5	7	1	1	1	4	1	6	8	3	5	7	1	1	1	4	1	7	8	3	5	7	1	1	1	1	3	5	7	1	1	3	5	7	5	7	7	5
8/13/2011	0	3	0	4	0	0	0	3	0	4	2	3	4	0	0	0	3	0	4	5	2	3	4	0	0	0	3	0	4	5	2	3	4	0	0	0	0	2	3	4	0	0	2	3	4	3	4	4	3
8/14/2011	0	3	0	4	0	0	0	3	0	5	2	3	4	0	0	0	3	0	4	6	2	3	4	0	0	0	3	0	5	6	2	3	4	0	0	0	0	2	3	4	0	0	2	3	4	3	4	5	3
8/15/2011	1	5	1	8	1	1	1	5	1	8	4	6	8	1	1	1	5	1	8	10	4	6	8	1	1	1	5	1	8	10	4	6	8	1	1	1	1	4	6	8	1	1	4	6	8	6	8	8	6
8/16/2011	1	5	1	8	1	1	1	5	1	8	4	6	8	1	1	1	5	1	8	10	4	6	8	1	1	1	5	1	8	11	4	6	8	1	1	1	1	4	6	8	1	1	4	6	8	6	8	8	6
8/17/2011	0	3	0	5	0	0	0	3	0	5	2	3	4	0	0	0	3	0	5	6	2	3	4	0	0	0	3	0	5	6	2	3	4	0	0	0	0	2	3	4	0	0	2	3	4	3	4	5	3
8/18/2011	0	2	0	3	0	0	0	2	0	3	2	2	3	0	0	0	2	0	3	4	2	2	3	0	0	0	2	0	3	4	2	2	3	0	0	0	0	2	2	3	0	0	2	2	3	2	3	3	2
8/19/2011	1	5	1	8	1	1	1	5	1	8	4	6	8	1	1	1	5	1	8	10	4	6	8	1	1	1	5	1	8	10	4	6	8	1	1	1	1	4	6	8	1	1	4	6	8	6	8	8	6
8/20/2011	1	7	1	11	1	1	1	7	1	11	6	9	12	1	1	1	7	1	11	15	6	9	11	1	1	1	7	1	11	15	6	9	11	1	1	1	1	6	9	11	1	1	6	9	11	9	12	11	9
8/21/2011	1	6	1	8	1	1	1	6	1	8	4	6	8	1	1	1	6	1	8	11	4	6	8	1	1	1	6	1	8	11	4	6	8	1	1	1	1	4	6	8	1	1	4	6	8	6	8	9	6
8/22/2011	1	4	1	6	1	1	1	4	1	6	3	5	6	1	1	1	4	1	6	8	3	5	6	1	1	1	4	1	6	8	3	5	6	1	1	1	1	3	5	6	1	1	3	5	6	5	6	6	5
8/23/2011	1	5	1	8	1	1	1	5	1	8	5	7	9	1	1	1	5	1	8	10	5	7	9	1	1	1	5	1	8	10	5	7	8	1	1	1	1	4	7	8	1	1	4	7	8	7	9	8	7
8/24/2011	1	7	1	10	1	1	1	7	1	10	6	9	12	1	1	1	7	1	10	14	6	9	12	1	1	1	7	1	10	14	6	9	11	1	1	1	1	6	9	11	1	1	6	9	11	9	12	10	9
8/25/2011	1	5	1	8	1	1	1	5	1	8	5	6	9	1	1	1	5	1	8	10	4	6	9	1	1	1	5	1	8	10	4	6	8	1	1	1	1	4	6	8	1	1	4	6	8	6	9	8	6
8/26/2011	1	4	1	7	1	1	1	4	1	7	4	6	8	1	1	1	4	1	7	9	4	6	8	1	1	1	4	1	7	9	4	6	7	1	1	1	1	4	6	7	1	1	4	6	7	6	8	7	6
8/27/2011	0	4	0	6	0	0	0	4	0	6	3	5	6	0	0	0	4	0	6	7	3	5	6	0	0	0	4	0	6	7	3	5	6	0	0	0	0	3	5	6	0	0	3	5	6	5	6	6	5
8/28/2011	0	2	0	3	0	0	0	2	0	3	2	2	3	0	0	0	2	0	3	4	2	2	3	0	0	0	2	0	3	4	2	2	3	0	0	0	0	2	2	3	0	0	2	2	3	2	3	3	2
8/29/2011	1	4	1	6	1	1	1	4	1	6	3	4	6	1	1	1	4	1	6	8	3	4	6	1	1	1	4	1	6	8	3	4	6	1	1	1	1	3	4	6	1	1	3	4	6	4	6	6	4
8/30/2011	1	5	1	8	1	1	1	5	1	8	4	6	8	1	1	1	5	1	8	11	4	6	8	1	1	1	5	1	8	11	4	6	8	1	1	1	1	4	6	8	1	1	4	6	8	6	8	8	6
8/31/2011	0	3	0	4	0	0	0	3	0	4	3	4	5	0	0	0	3	0	4	5	3	4	5	0	0	0	3	0	4	6	3	4	5	0	0	0	0	2	4	5	0	0	2	4	5	4	5	4	4
9/1/2011	1	6	1	9	1	1	1	6	1	9	5	6	9	1	1	1	6	1	9	11	5	6	9	1	1	1	6	1	9	11	5	6	8	1	1	1	1	4	6	8	1	1	4	6	8	6	9	9	6
9/2/2011	1	6	1	9	1	1	1	6	1	9	5	7	9	1	1	1	6	1	8	11	5	7	9	1	1	1	6	1	9	11	5	7	9	1	1	1	1	4	7	9	1	1	4	7	9	7	9	9	7
9/3/2011	1	4	1	6	1	1	1	4	1	6	3	4	6	1	1	1	4	1	6	8	3	4	6	1	1	1	4	1	6	8	3	4	6	1	1	1	1	3	4	6	1	1	3	4	6	4	6	6	4
9/4/2011	0	3	0	5	0	0	0	3	0	5	2	3	4	0	0	0	3	0	5	7	2	3	4	0	0	0	3	0	5	7	2	3	4	0	0	0	0	2	3	4	0	0	2	3	4	3	4	5	3
9/5/2011	0	3	0	5	0	0	0	3	0	5	2	3	5	0	0	0	3	0	4	6	2	3	5	0	0	0	3	0	5	6	2	3	5	0	0	0	0	2	3	4	0	0	2	3	4	3	5	5	3
9/6/2011	1	4	1	7	1	1	1	4	1	7	3	5	6	1	1	1	4	1	7	9	3	5	6	1	1	1	4	1	7	9	3	5	6	1	1	1	1	3	5	6	1	1	3	5	6	5	6	7	5
9/7/2011	0	3	0	4	0	0	0	3	0	4	2	3	3	0	0	0	3	0	4	5	2	3	4	0	0	0	3	0	4	5	2	3	3	0	0	0	0	2	3	3	0	0	2	3	3	3	4	4	3
9/8/2011	1	6	1	9	1	1	1	6	1	9	4	6	8	1	1	1	6	1	9	11	4	6	8	1	1	1	6	1	9	11	4	6	8	1	1	1	1	4	6	8	1	1	4	6	8	6	8	9	6
9/9/2011	1	6	1	9	1	1	1	6	1	9	4	6	8	1	1	1	6	1	9	11	4	6	8	1	1	1	6	1	9	11	4	6	8	1	1	1	1	4	6	8	1	1	4	6	8	6	8	9	6
9/10/2011	0	3	0	4	0	0	0	3	0	4	2	3	4	0	0	0	3	0	4	6	2	3	4	0	0	0	3	0	4	6	2	3	4	0	0	0	0	2	3	4	0	0	2	3	4	3	4	4	3
9/11/2011	1	6	1	10	1	1	1	6	1	10	5	7	9	1	1	1	6	1	10	13	5	7	9	1	1	1	6	1	10	13	5	7	9	1	1	1	1	5	7	9	1	1	5	7	9	7	9	10	7
9/12/2011	1	5	1	8	1	1	1	5	1	8	4	5	7	1	1	1	5	1	8	10	4	5	7	1	1	1	5	1	8	10	4	5	7	1	1	1	1	4	5	7	1	1	4	5	7	5	7	8	5
9/13/2011	0	4	0	5	0	0	0	4	0	5	2	4	5	0	0	0	4	0	5	7	2	4	5	0	0	0	4	0	5	7	2	4	5	0	0	0	0	2	4	5	0	0	2	4	5	4	5	5	4
9/14/2011	0	4	0	6	0	0	0	4	0	6	3	4	6	0	0	0	4	0	6	8	3	4	5	0	0	0	4	0	6	8	3	4	5	0	0	0	0	3	4	5	0	0	3	4	5	4	6	6	4
9/15/2011	1	7	1	10	1	1	1	7	1	10	6	8	11	1	1	1	7	1	10	13	6	8	11	1	1	1	7	1	10	13	6	8	10	1	1	1	1	5	8	10	1	1	5	8	10	8	11	10	8
9/16/2011	1	8	1	13	1	1	1	8	1	13	7	10	14	1	1	1	8	1	13	17	7	10	13	1	1	1	8	1	13	17	7	10	13	1	1	1	1	7	10	13	1	1	7	10	13	10	14	13	10
9/17/2011	1	5	1	8	1	1	1	5	1	8	4	6	8	1	1	1	5	1	8	10	4	6	8	1	1	1	5	1	8	10	4	6	8	1	1	1	1	4	6	8	1	1	4	6	8	6	8	8	6
9/18/2011	1	4	1	7	1	1	1	4	1	7	4	6	7	1	1	1	4	1	7	9	4	6	7	1	1	1	4	1	7	9	4	6	7	1	1	1	1	4	6	7	1	1	4	6	7	6	7	7	6
9/19/2011	1	6	1	9	1	1	1	6	1	9	5	8	10	1	1	1	6	1	9	11	5	8	10	1	1	1	6	1	9	11	5	8	10	1	1	1	1	5	8	10	1	1	5	8	10	8	10	9	8
9/20/2011	1	8	1	13	1	1	1	8	1	13	8	11	15	1	1	1	8	1	13	17	8	11	15	1	1	1	8	1	13	17	8	11	14	1	1	1	1	8	11	14	1	1	8	11	14	11	15	13	11
9/21/2011	1	7	1	10	1	1	1	7	1	10	6	8	10	1	1	1	7	1	10	13	5	8	10	1	1	1	7	1	10	13	5	8	10	1	1	1	1	5	8	10	1	1	5	8	10	8	10	10	8
9/22/2011	0	4	0	5	0	0	0	4	0	6	3	4	6	0	0	0	4	0	5	7	3	4	6	0	0	0	4	0	5	7	3	4	5	0	0	0	0	3	4	5	0	0	3	4	5	4	6	6	4
9/23/2011	0	4	0	6	0	0	0	4	0	6	3	5	7	0	0	0	4	0	6	8	3	5	7	0	0	0	4	0	6	8	3	5	6	0	0	0	0	3	5	6	0	0	3	5	6	5	7	6	5
9/24/2011	0	4	0	6	0	0	0	4	0	6	4	5	7	0	0	0	4	0	6	8	4	5	7	0	0	0	4	0	6	8	4	5	7	0	0	0	0	3	5	7	0	0	3	5	7	5	7	6	5
9/25/2011	1	5	1	8	1	1	1	5	1	8	4	6	8	1	1	1	5	1	8	10	4	6	8	1	1	1	5	1	8	10	4	6	8	1	1	1	1	4	6	8	1	1	4	6	8	6	8	8	6
9/26/2011	1	5	1	8	1	1	1	5	1	8	4	6	8	1	1	1	5	1	7	10	4	6	8	1	1	1	5	1	8	10	4	6	7	1	1	1	1	4	6	7	1	1	4	6	7	6	8	8	6
9/27/2011	0	0	0	0	0	0	0	0	0	0	0	0	0	0	0	0	0	0	0	0	0	0	0	0	0	0	0	0	0	0	0	0	0	0	0	0	0	0	0	0	0	0	0	0	0	0	0	0	0
9/28/2011	0	3	0	5	0	0	0	3	0	5	2	3	5	0	0	0	3	0	5	6	2	3	5	0	0	0	3	0	5	6	2	3	5	0	0	0	0	2	3	4	0	0	2	3	4	3	5	5	3
9/29/2011	1	7	1	11	1	1	1	7	1	11	5	7	10	1	1	1	7	1	10	14	5	8	10	1	1	1	7	1	11	14	5	7	10	1	1	1	1	5	7	10	1	1	5	7	10	7	10	11	7
9/30/2011	1	5	1	8	1	1	1	5	1	8	4	6	7	1	1	1	5	1	8	10	4	6	8	1	1	1	5	1	8	10	4	6	7	1	1	1	1	4	6	7	1	1	4	6	7	6	8	8	6
10/1/2011	0	4	0	6	0	0	0	4	0	6	3	4	5	0	0	0	4	0	6	7	3	4	5	0	0	0	4	0	6	7	3	4	5	0	0	0	0	3	4	5	0	0	3	4	5	4	5	6	4
10/2/2011	0	4	0	6	0	0	0	4	0	6	3	4	5	0	0	0	4	0	6	7	3	4	5	0	0	0	4	0	6	7	3	4	5	0	0	0	0	3	4	5	0	0	3	4	5	4	5	6	4
10/3/2011	1	5	1	7	1	1	1	5	1	7	4	5	7	1	1	1	5	1	7	9	4	5	7	1	1	1	5	1	7	9	4	5	7	1	1	1	1	3	5	7	1	1	3	5	7	5	7	7	5
10/4/2011	1	5	1	7	1	1	1	5	1	7	4	5	7	1	1	1	5	1	7	9	4	5	7	1	1	1	5	1	7	9	3	5	7	1	1	1	1	3	5	6	1	1	3	5	6	5	7	7	5
10/5/2011	0	4	0	6	0	0	0	4	0	6	2	4	5	0	0	0	4	0	6	7	2	4	5	0	0	0	4	0	6	7	2	4	5	0	0	0	0	2	4	5	0	0	2	4	5	4	5	6	4
10/6/2011	1	5	1	8	1	1	1	5	1	8	4	5	7	1	1	1	5	1	8	10	4	5	7	1	1	1	5	1	8	11	4	5	7	1	1	1	1	4	5	7	1	1	4	5	7	5	7	8	5
10/7/2011	1	6	1	9	1	1	1	6	1	9	4	6	9	1	1	1	6	1	9	12	4	6	8	1	1	1	6	1	9	12	4	6	8	1	1	1	1	4	6	8	1	1	4	6	8	6	9	9	6
10/8/2011	0	4	0	5	0	0	0	4	0	5	3	4	5	0	0	0	4	0	5	7	3	4	5	0	0	0	4	0	5	7	3	4	5	0	0	0	0	3	4	5	0	0	3	4	5	4	5	5	4
10/9/2011	0	3	0	5	0	0	0	3	0	5	3	4	5	0	0	0	3	0	5	7	3	4	5	0	0	0	3	0	5	7	3	4	5	0	0	0	0	3	4	5	0	0	3	4	5	4	5	5	4
10/10/2011	1	6	1	10	1	1	1	6	1	10	5	7	9	1	1	1	6	1	10	12	5	7	9	1	1	1	6	1	10	12	5	7	9	1	1	1	1	5	7	9	1	1	5	7	9	7	9	10	7
10/11/2011	1	7	1	11	1	1	1	7	1	11	6	8	11	1	1	1	7	1	11	14	6	8	11	1	1	1	7	1	11	14	6	8	11	1	1	1	1	6	8	11	1	1	6	8	11	8	11	11	8
10/12/2011	0	5	0	7	0	0	0	5	0	7	4	6	8	0	0	0	5	0	7	9	4	6	8	0	0	0	5	0	7	9	4	6	8	0	0	0	0	4	6	8	0	0	4	6	8	6	8	7	6
10/13/2011	0	4	0	6	0	0	0	4	0	6	4	5	7	0	0	0	4	0	6	8	4	5	7	0	0	0	4	0	6	8	4	5	6	0	0	0	0	3	5	6	0	0	3	5	6	5	7	6	5
10/14/2011	1	7	1	11	1	1	1	7	1	11	5	8	10	1	1	1	7	1	11	14	5	8	10	1	1	1	7	1	11	14	5	8	10	1	1	1	1	5	8	10	1	1	5	8	10	8	10	11	8
10/15/2011	1	8	1	12	1	1	1	8	1	12	6	8	11	1	1	1	8	1	12	16	6	8	11	1	1	1	8	1	12	16	6	8	11	1	1	1	1	6	8	11	1	1	6	8	11	8	11	12	8
10/16/2011	0	5	0	8	0	0	0	5	0	8	5	6	9	0	0	0	5	0	7	10	4	6	8	0	0	0	5	0	8	10	4	6	8	0	0	0	0	4	6	8	0	0	4	6	8	6	9	8	6
10/17/2011	0	3	0	5	0	0	0	3	0	5	3	5	7	0	0	0	3	0	5	7	3	5	6	0	0	0	3	0	5	7	3	5	6	0	0	0	0	3	5	6	0	0	3	5	6	5	7	5	5
10/18/2011	0	4	0	6	0	0	0	4	0	6	3	5	7	0	0	0	4	0	6	8	3	5	7	0	0	0	4	0	6	8	3	5	6	0	0	0	0	3	5	6	0	0	3	5	6	5	7	6	5
10/19/2011	1	5	1	8	1	1	1	5	1	8	4	5	7	1	1	1	5	1	8	10	4	5	7	1	1	1	5	1	8	10	4	5	7	1	1	1	1	3	5	7	1	1	3	5	7	5	7	8	5
10/20/2011	0	4	0	7	0	0	0	4	0	7	3	5	6	0	0	0	4	0	6	8	3	5	6	0	0	0	4	0	7	8	3	5	6	0	0	0	0	3	5	6	0	0	3	5	6	5	6	7	5
10/21/2011	1	5	1	8	1	1	1	5	1	8	4	5	7	1	1	1	5	1	7	9	4	5	7	1	1	1	5	1	8	9	4	5	7	1	1	1	1	4	5	7	1	1	4	5	7	5	7	8	5
10/22/2011	0	5	0	7	0	0	0	5	0	7	3	4	6	0	0	0	5	0	7	9	3	4	6	0	0	0	5	0	7	9	3	4	6	0	0	0	0	3	4	6	0	0	3	4	6	4	6	7	4
10/23/2011	0	3	0	5	0	0	0	3	0	5	3	4	5	0	0	0	3	0	5	6	3	4	5	0	0	0	3	0	5	6	3	4	5	0	0	0	0	3	4	5	0	0	3	4	5	4	5	5	4
10/24/2011	1	6	1	9	1	1	1	6	1	9	4	6	8	1	1	1	6	1	8	11	4	6	8	1	1	1	6	1	9	11	4	6	8	1	1	1	1	4	6	7	1	1	4	6	7	6	8	9	6
10/25/2011	1	5	1	7	1	1	1	5	1	7	3	5	6	1	1	1	5	1	7	9	3	5	6	1	1	1	5	1	7	9	3	5	6	1	1	1	1	3	5	6	1	1	3	5	6	5	6	7	5
10/26/2011	0	3	0	5	0	0	0	3	0	5	2	3	4	0	0	0	3	0	5	6	2	3	4	0	0	0	3	0	5	6	2	3	4	0	0	0	0	2	3	4	0	0	2	3	4	3	4	5	3
10/27/2011	0	3	0	4	0	0	0	3	0	4	2	3	4	0	0	0	3	0	4	5	2	3	4	0	0	0	3	0	4	6	2	3	4	0	0	0	0	2	3	4	0	0	2	3	4	3	4	4	3
10/28/2011	1	5	1	8	1	1	1	5	1	8	4	5	7	1	1	1	5	1	8	10	4	5	7	1	1	1	5	1	8	10	4	5	7	1	1	1	1	4	5	7	1	1	4	5	7	5	7	8	5
10/29/2011	1	6	1	9	1	1	1	6	1	9	4	5	7	1	1	1	6	1	8	11	4	5	7	1	1	1	6	1	8	11	4	5	7	1	1	1	1	4	5	7	1	1	4	5	7	5	7	9	5
10/30/2011	0	3	0	5	0	0	0	3	0	5	2	3	4	0	0	0	3	0	5	7	2	3	4	0	0	0	3	0	5	7	2	3	4	0	0	0	0	2	3	4	0	0	2	3	4	3	4	5	3
10/31/2011	0	3	0	5	0	0	0	3	0	5	3	4	5	0	0	0	3	0	5	6	3	4	5	0	0	0	3	0	5	7	3	4	5	0	0	0	0	3	4	5	0	0	3	4	5	4	5	5	4
11/1/2011	1	6	1	10	1	1	1	6	1	10	5	7	9	1	1	1	6	1	10	12	5	7	9	1	1	1	6	1	10	12	5	7	9	1	1	1	1	5	7	9	1	1	5	7	9	7	10	10	7
11/2/2011	1	6	1	9	1	1	1	6	1	9	4	6	8	1	1	1	6	1	9	12	4	6	8	1	1	1	6	1	9	12	4	6	8	1	1	1	1	4	6	8	1	1	4	6	8	6	8	9	6
11/3/2011	0	5	0	7	0	0	0	5	0	7	3	4	6	0	0	0	5	0	7	9	3	4	6	0	0	0	5	0	7	9	3	4	6	0	0	0	0	3	4	6	0	0	3	4	6	4	6	7	4
11/4/2011	0	4	0	5	0	0	0	4	0	5	3	4	5	0	0	0	4	0	5	7	3	4	5	0	0	0	4	0	5	7	3	4	5	0	0	0	0	3	4	5	0	0	3	4	5	4	5	5	4
11/5/2011	1	6	1	10	1	1	1	6	1	10	6	8	10	1	1	1	6	1	10	13	5	8	10	1	1	1	6	1	10	13	5	8	10	1	1	1	1	5	8	10	1	1	5	8	10	8	10	10	8
11/6/2011	1	6	1	9	1	1	1	6	1	9	5	6	9	1	1	1	6	1	9	12	5	6	9	1	1	1	6	1	9	12	5	6	8	1	1	1	1	4	6	8	1	1	4	6	8	6	9	9	6
11/7/2011	0	4	0	7	0	0	0	4	0	7	3	4	6	0	0	0	4	0	6	8	3	4	6	0	0	0	4	0	7	8	3	4	6	0	0	0	0	3	4	6	0	0	3	4	6	4	6	7	4
11/8/2011	0	4	0	6	0	0	0	4	0	6	3	5	6	0	0	0	4	0	6	8	3	5	6	0	0	0	4	0	6	8	3	5	6	0	0	0	0	3	5	6	0	0	3	5	6	5	6	6	5
11/9/2011	0	4	0	7	0	0	0	4	0	7	4	6	7	0	0	0	4	0	7	9	4	6	7	0	0	0	4	0	7	9	4	6	7	0	0	0	0	4	6	7	0	0	4	6	7	6	7	7	6
11/10/2011	1	6	1	10	1	1	1	6	1	10	5	7	10	1	1	1	6	1	10	13	5	7	10	1	1	1	6	1	10	13	5	7	9	1	1	1	1	5	7	9	1	1	5	7	9	7	10	10	7
11/11/2011	0	4	0	7	0	0	0	4	0	7	3	5	6	0	0	0	4	0	6	8	3	5	6	0	0	0	4	0	7	8	3	5	6	0	0	0	0	3	5	6	0	0	3	5	6	5	6	7	5
11/12/2011	0	4	0	7	0	0	0	4	0	7	4	5	7	0	0	0	4	0	7	9	4	5	7	0	0	0	4	0	7	9	4	5	7	0	0	0	0	4	5	7	0	0	4	5	7	5	7	7	5
11/13/2011	1	6	1	9	1	1	1	6	1	9	5	7	9	1	1	1	6	1	9	12	5	7	9	1	1	1	6	1	9	12	5	7	9	1	1	1	1	5	7	9	1	1	5	7	9	7	9	9	7
11/14/2011	0	5	0	7	0	0	0	5	0	7	4	5	7	0	0	0	5	0	7	9	4	5	7	0	0	0	5	0	7	9	4	5	7	0	0	0	0	3	5	6	0	0	3	5	6	5	7	7	5
11/15/2011	0	4	0	6	0	0	0	4	0	6	3	4	5	0	0	0	4	0	6	8	3	4	5	0	0	0	4	0	6	8	3	4	5	0	0	0	0	3	4	5	0	0	3	4	5	4	5	6	4
11/16/2011	0	3	0	5	0	0	0	3	0	5	3	4	5	0	0	0	3	0	5	7	3	4	5	0	0	0	3	0	5	7	3	4	5	0	0	0	0	3	4	5	0	0	3	4	5	4	5	5	4
11/17/2011	0	5	0	7	0	0	0	5	0	7	4	5	7	0	0	0	5	0	7	9	4	5	7	0	0	0	5	0	7	9	4	5	7	0	0	0	0	3	5	7	0	0	3	5	6	5	7	7	5
11/18/2011	1	5	1	8	1	1	1	5	1	8	4	5	7	1	1	1	5	1	8	10	4	5	7	1	1	1	5	1	8	10	4	5	7	1	1	1	1	4	5	7	1	1	4	5	7	5	7	8	5
11/19/2011	0	3	0	5	0	0	0	3	0	5	2	3	4	0	0	0	3	0	5	7	2	3	4	0	0	0	3	0	5	7	2	3	4	0	0	0	0	2	3	4	0	0	2	3	4	3	4	5	3
11/20/2011	0	3	0	5	0	0	0	3	0	5	2	3	5	0	0	0	3	0	5	6	2	3	5	0	0	0	3	0	5	6	2	3	5	0	0	0	0	2	3	4	0	0	2	3	4	3	5	5	3
11/21/2011	1	5	1	7	1	1	1	5	1	7	4	5	7	1	1	1	5	1	7	9	3	5	6	1	1	1	5	1	7	9	3	5	6	1	1	1	1	3	5	6	1	1	3	5	6	5	7	7	5
11/22/2011	0	5	0	7	0	0	0	5	0	7	3	4	6	0	0	0	5	0	7	9	3	4	6	0	0	0	5	0	7	9	3	4	6	0	0	0	0	3	4	6	0	0	3	4	6	4	6	7	4
11/23/2011	0	3	0	5	0	0	0	3	0	5	2	3	4	0	0	0	3	0	5	7	2	3	4	0	0	0	3	0	5	7	2	3	4	0	0	0	0	2	3	4	0	0	2	3	4	3	4	5	3
11/24/2011	0	3	0	5	0	0	0	3	0	5	2	3	4	0	0	0	3	0	4	6	2	3	4	0	0	0	3	0	5	6	2	3	4	0	0	0	0	2	3	4	0	0	2	3	4	3	4	5	3
11/25/2011	0	5	0	7	0	0	0	5	0	7	3	5	6	0	0	0	5	0	7	9	3	5	6	0	0	0	5	0	7	9	3	5	6	0	0	0	0	3	5	6	0	0	3	5	6	5	6	7	5
11/26/2011	0	5	0	8	0	0	0	5	0	8	3	5	6	0	0	0	5	0	7	10	3	5	6	0	0	0	5	0	8	10	3	5	6	0	0	0	0	3	5	6	0	0	3	5	6	5	6	8	5
11/27/2011	0	4	0	6	0	0	0	4	0	6	2	3	5	0	0	0	4	0	6	7	2	3	5	0	0	0	4	0	6	7	2	3	4	0	0	0	0	2	3	4	0	0	2	3	4	3	5	6	3
11/28/2011	0	3	0	5	0	0	0	3	0	5	2	3	4	0	0	0	3	0	5	6	2	3	4	0	0	0	3	0	5	6	2	3	4	0	0	0	0	2	3	4	0	0	2	3	4	3	5	5	3
11/29/2011	0	4	0	7	0	0	0	4	0	7	3	5	6	0	0	0	4	0	7	9	3	5	6	0	0	0	4	0	7	9	3	5	6	0	0	0	0	3	5	6	0	0	3	5	6	5	6	7	5
11/30/2011	0	5	0	7	0	0	0	5	0	7	3	5	6	0	0	0	5	0	7	9	3	5	6	0	0	0	5	0	7	9	3	5	6	0	0	0	0	3	5	6	0	0	3	5	6	5	6	7	5
12/1/2011	0	3	0	5	0	0	0	3	0	5	2	3	4	0	0	0	3	0	5	7	2	3	4	0	0	0	3	0	5	7	2	3	4	0	0	0	0	2	3	4	0	0	2	3	4	3	4	5	3
12/2/2011	0	3	0	4	0	0	0	3	0	4	2	3	4	0	0	0	3	0	4	6	2	3	4	0	0	0	3	0	4	6	2	3	4	0	0	0	0	2	3	4	0	0	2	3	4	3	4	4	3
12/3/2011	0	4	0	6	0	0	0	4	0	6	3	4	5	0	0	0	4	0	6	8	3	4	5	0	0	0	4	0	6	8	3	4	5	0	0	0	0	3	4	5	0	0	3	4	5	4	6	6	4
12/4/2011	0	4	0	6	0	0	0	4	0	6	3	4	5	0	0	0	4	0	6	7	3	4	5	0	0	0	4	0	6	7	3	4	5	0	0	0	0	3	4	5	0	0	3	4	5	4	5	6	4
12/5/2011	0	0	0	1	0	0	0	0	0	1	0	0	1	0	0	0	0	0	1	1	0	0	1	0	0	0	0	0	1	1	0	0	1	0	0	0	0	0	0	1	0	0	0	0	1	0	1	1	0
12/6/2011	0	3	0	4	0	0	0	3	0	4	2	3	3	0	0	0	3	0	4	5	2	3	3	0	0	0	3	0	4	5	2	3	3	0	0	0	0	2	3	3	0	0	2	3	3	3	3	4	3
12/7/2011	0	2	0	4	0	0	0	2	0	4	2	3	4	0	0	0	2	0	4	5	2	3	4	0	0	0	2	0	4	5	2	3	3	0	0	0	0	2	3	3	0	0	2	3	3	3	4	4	3
12/8/2011	0	3	0	5	0	0	0	3	0	5	3	4	5	0	0	0	3	0	5	7	3	4	5	0	0	0	3	0	5	7	3	4	5	0	0	0	0	3	4	5	0	0	3	4	5	4	5	5	4
12/9/2011	0	3	0	5	0	0	0	3	0	5	3	4	5	0	0	0	3	0	5	7	3	4	5	0	0	0	3	0	5	7	3	4	5	0	0	0	0	2	4	5	0	0	2	4	4	4	5	5	4
12/10/2011	0	2	0	3	0	0	0	2	0	3	2	2	3	0	0	0	2	0	3	4	2	2	3	0	0	0	2	0	3	4	2	2	3	0	0	0	0	1	2	3	0	0	1	2	3	2	3	3	2
12/11/2011	0	1	0	2	0	0	0	1	0	2	1	1	2	0	0	0	1	0	2	2	1	1	2	0	0	0	1	0	2	2	1	1	2	0	0	0	0	1	1	2	0	0	1	1	2	1	2	2	1
12/12/2011	0	2	0	4	0	0	0	2	0	4	2	2	3	0	0	0	2	0	4	5	2	2	3	0	0	0	2	0	4	5	2	2	3	0	0	0	0	2	2	3	0	0	2	2	3	2	3	4	2
12/13/2011	0	3	0	4	0	0	0	3	0	4	2	2	3	0	0	0	3	0	4	5	2	2	3	0	0	0	3	0	4	5	2	2	3	0	0	0	0	2	2	3	0	0	2	2	3	2	3	4	2
12/14/2011	0	2	0	3	0	0	0	2	0	3	1	2	2	0	0	0	2	0	3	4	1	2	2	0	0	0	2	0	3	4	1	2	2	0	0	0	0	1	2	2	0	0	1	2	2	2	2	3	2
12/15/2011	0	2	0	3	0	0	0	2	0	3	2	2	3	0	0	0	2	0	3	4	2	2	3	0	0	0	2	0	3	4	2	2	3	0	0	0	0	1	2	3	0	0	1	2	3	2	3	3	2
12/16/2011	0	2	0	3	0	0	0	2	0	3	2	2	3	0	0	0	2	0	3	4	1	2	3	0	0	0	2	0	3	4	1	2	3	0	0	0	0	1	2	3	0	0	1	2	3	2	3	3	2
12/17/2011	0	2	0	3	0	0	0	2	0	3	1	2	2	0	0	0	2	0	3	4	1	2	2	0	0	0	2	0	3	4	1	2	2	0	0	0	0	1	2	2	0	0	1	2	2	2	2	3	2
12/18/2011	0	2	0	3	0	0	0	2	0	3	1	2	2	0	0	0	2	0	3	4	1	2	2	0	0	0	2	0	3	4	1	2	2	0	0	0	0	1	2	2	0	0	1	2	2	2	2	3	2
12/19/2011	0	2	0	3	0	0	0	2	0	3	1	2	2	0	0	0	2	0	3	4	1	2	2	0	0	0	2	0	3	4	1	2	2	0	0	0	0	1	2	2	0	0	1	2	2	2	2	3	2
12/20/2011	0	2	0	2	0	0	0	2	0	2	1	2	2	0	0	0	2	0	2	3	1	2	2	0	0	0	2	0	2	3	1	2	2	0	0	0	0	1	2	2	0	0	1	2	2	2	2	2	2
12/21/2011	0	2	0	3	0	0	0	2	0	3	1	2	2	0	0	0	2	0	3	4	1	2	2	0	0	0	2	0	3	4	1	2	2	0	0	0	0	1	2	2	0	0	1	2	2	2	2	3	2
12/22/2011	0	2	0	3	0	0	0	2	0	3	1	2	2	0	0	0	2	0	3	4	1	2	2	0	0	0	2	0	3	4	1	2	2	0	0	0	0	1	2	2	0	0	1	2	2	2	2	3	2
12/23/2011	0	1	0	2	0	0	0	1	0	2	1	1	2	0	0	0	1	0	2	3	1	1	2	0	0	0	1	0	2	3	1	1	2	0	0	0	0	1	1	2	0	0	1	1	2	1	2	2	1
12/24/2011	0	1	0	2	0	0	0	1	0	2	1	1	1	0	0	0	1	0	2	2	1	1	1	0	0	0	1	0	2	2	1	1	1	0	0	0	0	1	1	1	0	0	1	1	1	1	1	2	1
12/25/2011	0	2	0	3	0	0	0	2	0	3	1	2	2	0	0	0	2	0	3	4	1	2	2	0	0	0	2	0	3	4	1	2	2	0	0	0	0	1	2	2	0	0	1	2	2	2	2	3	2
12/26/2011	0	2	0	2	0	0	0	2	0	2	1	2	2	0	0	0	2	0	2	3	1	2	2	0	0	0	2	0	2	3	1	2	2	0	0	0	0	1	2	2	0	0	1	2	2	2	2	2	2
12/27/2011	0	1	0	2	0	0	0	1	0	2	1	1	2	0	0	0	1	0	2	3	1	1	2	0	0	0	1	0	2	3	1	1	2	0	0	0	0	1	1	2	0	0	1	1	2	1	2	2	1
12/28/2011	0	1	0	2	0	0	0	1	0	2	1	1	1	0	0	0	1	0	2	2	1	1	1	0	0	0	1	0	2	2	1	1	1	0	0	0	0	1	1	1	0	0	1	1	1	1	1	2	1
12/29/2011	0	1	0	2	0	0	0	1	0	2	1	1	2	0	0	0	1	0	2	3	1	1	2	0	0	0	1	0	2	3	1	1	2	0	0	0	0	1	1	2	0	0	1	1	2	1	2	2	1
12/30/2011	0	2	0	2	0	0	0	2	0	2	1	1	2	0	0	0	2	0	2	3	1	1	2	0	0	0	2	0	2	3	1	1	2	0	0	0	0	1	1	2	0	0	1	1	2	1	2	2	1
12/31/2011	0	1	0	2	0	0	0	1	0	2	1	1	2	0	0	0	1	0	2	3	1	1	2	0	0	0	1	0	2	3	1	1	2	0	0	0	0	1	1	2	0	0	1	1	2	1	2	2	1
1/1/2012	0	1	0	1	0	0	0	1	0	1	1	1	1	0	0	0	1	0	1	2	1	1	1	0	0	0	1	0	1	2	1	1	1	0	0	0	0	1	1	1	0	0	1	1	1	1	1	1	1
1/2/2012	0	1	0	2	0	0	0	1	0	2	1	1	2	0	0	0	1	0	2	3	1	1	2	0	0	0	1	0	2	3	1	1	2	0	0	0	0	1	1	2	0	0	1	1	2	1	2	2	1
1/3/2012	0	1	0	2	0	0	0	1	0	2	1	1	2	0	0	0	1	0	2	3	1	1	2	0	0	0	1	0	2	3	1	1	2	0	0	0	0	1	1	2	0	0	1	1	2	1	2	2	1
1/4/2012	0	1	0	2	0	0	0	1	0	2	1	1	1	0	0	0	1	0	2	2	1	1	1	0	0	0	1	0	2	2	1	1	1	0	0	0	0	1	1	1	0	0	1	1	1	1	1	2	1
1/5/2012	0	1	0	1	0	0	0	1	0	1	1	1	1	0	0	0	1	0	1	2	1	1	1	0	0	0	1	0	1	2	1	1	1	0	0	0	0	1	1	1	0	0	1	1	1	1	1	1	1
1/6/2012	0	1	0	2	0	0	0	1	0	2	1	1	2	0	0	0	1	0	2	2	1	1	2	0	0	0	1	0	2	2	1	1	2	0	0	0	0	1	1	2	0	0	1	1	2	1	2	2	1
1/7/2012	0	1	0	2	0	0	0	1	0	2	1	1	2	0	0	0	1	0	2	2	1	1	2	0	0	0	1	0	2	2	1	1	2	0	0	0	0	1	1	2	0	0	1	1	2	1	2	2	1
1/8/2012	0	1	0	1	0	0	0	1	0	1	1	1	1	0	0	0	1	0	1	2	1	1	1	0	0	0	1	0	1	2	1	1	1	0	0	0	0	1	1	1	0	0	1	1	1	1	1	1	1
1/9/2012	0	1	0	1	0	0	0	1	0	1	0	1	1	0	0	0	1	0	1	2	0	1	1	0	0	0	1	0	1	2	0	1	1	0	0	0	0	0	1	1	0	0	0	1	1	1	1	1	1
1/10/2012	0	1	0	2	0	0	0	1	0	2	1	1	1	0	0	0	1	0	2	2	1	1	1	0	0	0	1	0	2	2	1	1	1	0	0	0	0	1	1	1	0	0	1	1	1	1	1	2	1
1/11/2012	0	1	0	2	0	0	0	1	0	2	1	1	2	0	0	0	1	0	2	2	1	1	2	0	0	0	1	0	2	2	1	1	1	0	0	0	0	1	1	1	0	0	1	1	1	1	2	2	1
1/12/2012	0	1	0	1	0	0	0	1	0	1	1	1	1	0	0	0	1	0	1	2	1	1	1	0	0	0	1	0	1	2	1	1	1	0	0	0	0	1	1	1	0	0	1	1	1	1	1	1	1
1/13/2012	0	1	0	1	0	0	0	1	0	1	0	1	1	0	0	0	1	0	1	2	0	1	1	0	0	0	1	0	1	2	0	1	1	0	0	0	0	0	1	1	0	0	0	1	1	1	1	1	1
1/14/2012	0	1	0	2	0	0	0	1	0	2	1	1	1	0	0	0	1	0	2	2	1	1	1	0	0	0	1	0	2	2	1	1	1	0	0	0	0	1	1	1	0	0	1	1	1	1	1	2	1
1/15/2012	0	1	0	1	0	0	0	1	0	1	1	1	1	0	0	0	1	0	1	2	1	1	1	0	0	0	1	0	1	2	1	1	1	0	0	0	0	1	1	1	0	0	1	1	1	1	1	1	1
1/16/2012	0	1	0	1	0	0	0	1	0	1	1	1	1	0	0	0	1	0	1	2	1	1	1	0	0	0	1	0	1	2	1	1	1	0	0	0	0	1	1	1	0	0	1	1	1	1	1	1	1
1/17/2012	0	1	0	1	0	0	0	1	0	1	0	1	1	0	0	0	1	0	1	2	0	1	1	0	0	0	1	0	1	2	0	1	1	0	0	0	0	0	1	1	0	0	0	1	1	1	1	1	1
1/18/2012	0	1	0	1	0	0	0	1	0	1	1	1	1	0	0	0	1	0	1	2	1	1	1	0	0	0	1	0	1	2	1	1	1	0	0	0	0	1	1	1	0	0	1	1	1	1	1	1	1
1/19/2012	0	1	0	2	0	0	0	1	0	2	1	1	1	0	0	0	1	0	2	2	1	1	1	0	0	0	1	0	2	2	1	1	1	0	0	0	0	1	1	1	0	0	1	1	1	1	1	2	1
1/20/2012	0	1	0	1	0	0	0	1	0	1	1	1	1	0	0	0	1	0	1	2	1	1	1	0	0	0	1	0	1	2	1	1	1	0	0	0	0	1	1	1	0	0	1	1	1	1	1	1	1
1/21/2012	0	1	0	1	0	0	0	1	0	1	0	1	1	0	0	0	1	0	1	1	0	1	1	0	0	0	1	0	1	1	0	1	1	0	0	0	0	0	1	1	0	0	0	1	1	1	1	1	1
1/22/2012	0	1	0	1	0	0	0	1	0	1	1	1	1	0	0	0	1	0	1	2	1	1	1	0	0	0	1	0	1	2	1	1	1	0	0	0	0	1	1	1	0	0	1	1	1	1	1	1	1
1/23/2012	0	1	0	1	0	0	0	1	0	1	1	1	1	0	0	0	1	0	1	2	1	1	1	0	0	0	1	0	1	2	1	1	1	0	0	0	0	1	1	1	0	0	1	1	1	1	1	1	1
1/24/2012	0	1	0	1	0	0	0	1	0	1	0	1	1	0	0	0	1	0	1	1	0	1	1	0	0	0	1	0	1	1	0	1	1	0	0	0	0	0	1	1	0	0	0	1	1	1	1	1	1
1/25/2012	0	1	0	1	0	0	0	1	0	1	0	1	1	0	0	0	1	0	1	1	0	1	1	0	0	0	1	0	1	1	0	1	1	0	0	0	0	0	1	1	0	0	0	1	1	1	1	1	1
1/26/2012	0	1	0	1	0	0	0	1	0	1	0	1	1	0	0	0	1	0	1	1	0	1	1	0	0	0	1	0	1	1	0	1	1	0	0	0	0	0	1	1	0	0	0	1	1	1	1	1	1
1/27/2012	0	1	0	1	0	0	0	1	0	1	0	1	1	0	0	0	1	0	1	1	0	1	1	0	0	0	1	0	1	1	0	1	1	0	0	0	0	0	1	1	0	0	0	1	1	1	1	1	1
1/28/2012	0	1	0	1	0	0	0	1	0	1	0	1	1	0	0	0	1	0	1	1	0	1	1	0	0	0	1	0	1	1	0	1	1	0	0	0	0	0	1	1	0	0	0	1	1	1	1	1	1
1/29/2012	0	1	0	1	0	0	0	1	0	1	0	1	1	0	0	0	1	0	1	1	0	1	1	0	0	0	1	0	1	1	0	1	1	0	0	0	0	0	1	1	0	0	0	1	1	1	1	1	1
1/30/2012	0	1	0	1	0	0	0	1	0	1	0	1	1	0	0	0	1	0	1	1	0	1	1	0	0	0	1	0	1	1	0	1	1	0	0	0	0	0	1	1	0	0	0	1	1	1	1	1	1
1/31/2012	0	1	0	1	0	0	0	1	0	1	0	1	1	0	0	0	1	0	1	1	0	1	1	0	0	0	1	0	1	1	0	1	1	0	0	0	0	0	1	1	0	0	0	1	1	1	1	1	1
2/1/2012	0	1	0	1	0	0	0	1	0	1	0	1	1	0	0	0	1	0	1	1	0	1	1	0	0	0	1	0	1	1	0	1	1	0	0	0	0	0	1	1	0	0	0	1	1	1	1	1	1
2/2/2012	0	1	0	1	0	0	0	1	0	1	0	1	1	0	0	0	1	0	1	1	0	1	1	0	0	0	1	0	1	1	0	1	1	0	0	0	0	0	1	1	0	0	0	1	1	1	1	1	1
2/3/2012	0	1	0	1	0	0	0	1	0	1	0	1	1	0	0	0	1	0	1	1	0	1	1	0	0	0	1	0	1	1	0	1	1	0	0	0	0	0	1	1	0	0	0	1	1	1	1	1	1
2/4/2012	0	1	0	1	0	0	0	1	0	1	0	1	1	0	0	0	1	0	1	1	0	1	1	0	0	0	1	0	1	1	0	1	1	0	0	0	0	0	1	1	0	0	0	1	1	1	1	1	1
2/5/2012	0	1	0	1	0	0	0	1	0	1	0	1	1	0	0	0	1	0	1	1	0	1	1	0	0	0	1	0	1	1	0	1	1	0	0	0	0	0	1	1	0	0	0	1	1	1	1	1	1
2/6/2012	0	1	0	1	0	0	0	1	0	1	0	1	1	0	0	0	1	0	1	1	0	1	1	0	0	0	1	0	1	1	0	1	1	0	0	0	0	0	1	1	0	0	0	1	1	1	1	1	1
2/7/2012	0	1	0	1	0	0	0	1	0	1	0	1	1	0	0	0	1	0	1	1	0	1	1	0	0	0	1	0	1	1	0	1	1	0	0	0	0	0	1	1	0	0	0	1	1	1	1	1	1
2/8/2012	0	1	0	1	0	0	0	1	0	1	0	1	1	0	0	0	1	0	1	1	0	1	1	0	0	0	1	0	1	1	0	1	1	0	0	0	0	0	1	1	0	0	0	1	1	1	1	1	1
2/9/2012	0	1	0	1	0	0	0	1	0	1	0	1	1	0	0	0	1	0	1	1	0	1	1	0	0	0	1	0	1	1	0	1	1	0	0	0	0	0	1	1	0	0	0	1	1	1	1	1	1
2/10/2012	0	1	0	1	0	0	0	1	0	1	0	1	1	0	0	0	1	0	1	1	0	1	1	0	0	0	1	0	1	1	0	1	1	0	0	0	0	0	1	1	0	0	0	1	1	1	1	1	1
2/11/2012	0	1	0	1	0	0	0	1	0	1	0	1	1	0	0	0	1	0	1	1	0	1	1	0	0	0	1	0	1	1	0	1	1	0	0	0	0	0	1	1	0	0	0	1	1	1	1	1	1
2/12/2012	0	1	0	1	0	0	0	1	0	1	0	1	1	0	0	0	1	0	1	1	0	1	1	0	0	0	1	0	1	1	0	1	1	0	0	0	0	0	1	1	0	0	0	1	1	1	1	1	1
2/13/2012	0	1	0	1	0	0	0	1	0	1	0	1	1	0	0	0	1	0	1	1	0	1	1	0	0	0	1	0	1	1	0	1	1	0	0	0	0	0	1	1	0	0	0	1	1	1	1	1	1
2/14/2012	0	1	0	1	0	0	0	1	0	1	0	1	1	0	0	0	1	0	1	1	0	1	1	0	0	0	1	0	1	1	0	1	1	0	0	0	0	0	1	1	0	0	0	1	1	1	1	1	1
2/15/2012	0	1	0	1	0	0	0	1	0	1	0	1	1	0	0	0	1	0	1	1	0	1	1	0	0	0	1	0	1	1	0	1	1	0	0	0	0	0	1	1	0	0	0	1	1	1	1	1	1
2/16/2012	0	1	0	1	0	0	0	1	0	1	0	1	1	0	0	0	1	0	1	1	0	1	1	0	0	0	1	0	1	1	0	1	1	0	0	0	0	0	1	1	0	0	0	1	1	1	1	1	1
2/17/2012	0	1	0	1	0	0	0	1	0	1	0	1	1	0	0	0	1	0	1	1	0	1	1	0	0	0	1	0	1	1	0	1	1	0	0	0	0	0	1	1	0	0	0	1	1	1	1	1	1
2/18/2012	0	1	0	1	0	0	0	1	0	1	0	1	1	0	0	0	1	0	1	1	0	1	1	0	0	0	1	0	1	1	0	1	1	0	0	0	0	0	1	1	0	0	0	1	1	1	1	1	1
2/19/2012	0	1	0	1	0	0	0	1	0	1	0	1	1	0	0	0	1	0	1	1	0	1	1	0	0	0	1	0	1	1	0	1	1	0	0	0	0	0	1	1	0	0	0	1	1	1	1	1	1
2/20/2012	0	1	0	1	0	0	0	1	0	1	0	1	1	0	0	0	1	0	1	1	0	1	1	0	0	0	1	0	1	1	0	1	1	0	0	0	0	0	1	1	0	0	0	1	1	1	1	1	1
2/21/2012	0	1	0	1	0	0	0	1	0	1	0	1	1	0	0	0	1	0	1	1	0	1	1	0	0	0	1	0	1	1	0	1	1	0	0	0	0	0	1	1	0	0	0	1	1	1	1	1	1
2/22/2012	0	1	0	1	0	0	0	1	0	1	0	0	1	0	0	0	1	0	1	1	0	0	1	0	0	0	1	0	1	1	0	0	1	0	0	0	0	0	0	1	0	0	0	0	1	0	1	1	0
2/23/2012	0	1	0	1	0	0	0	1	0	1	0	1	1	0	0	0	1	0	1	1	0	1	1	0	0	0	1	0	1	1	0	1	1	0	0	0	0	0	1	1	0	0	0	1	1	1	1	1	1
2/24/2012	0	1	0	1	0	0	0	1	0	1	0	1	1	0	0	0	1	0	1	1	0	1	1	0	0	0	1	0	1	1	0	1	1	0	0	0	0	0	1	1	0	0	0	1	1	1	1	1	1
2/25/2012	0	1	0	1	0	0	0	1	0	1	0	0	1	0	0	0	1	0	1	1	0	0	1	0	0	0	1	0	1	1	0	0	1	0	0	0	0	0	0	1	0	0	0	0	1	0	1	1	0
2/26/2012	0	0	0	1	0	0	0	0	0	1	0	0	1	0	0	0	0	0	1	1	0	0	1	0	0	0	0	0	1	1	0	0	1	0	0	0	0	0	0	1	0	0	0	0	1	0	1	1	0
2/27/2012	0	1	0	1	0	0	0	1	0	1	0	1	1	0	0	0	1	0	1	1	0	1	1	0	0	0	1	0	1	1	0	1	1	0	0	0	0	0	1	1	0	0	0	1	1	1	1	1	1
2/28/2012	0	1	0	1	0	0	0	1	0	1	0	1	1	0	0	0	1	0	1	1	0	1	1	0	0	0	1	0	1	1	0	1	1	0	0	0	0	0	1	1	0	0	0	1	1	1	1	1	1
2/29/2012	0	1	0	1	0	0	0	1	0	1	0	1	1	0	0	0	1	0	1	1	0	1	1	0	0	0	1	0	1	1	0	1	1	0	0	0	0	0	1	1	0	0	0	1	1	1	1	1	1
3/1/2012	0	1	0	1	0	0	0	1	0	1	0	1	1	0	0	0	1	0	1	1	0	1	1	0	0	0	1	0	1	1	0	1	1	0	0	0	0	0	1	1	0	0	0	1	1	1	1	1	1
3/2/2012	0	1	0	1	0	0	0	1	0	1	0	1	1	0	0	0	1	0	1	1	0	1	1	0	0	0	1	0	1	1	0	1	1	0	0	0	0	0	1	1	0	0	0	1	1	1	1	1	1
3/3/2012	0	1	0	1	0	0	0	1	0	1	0	1	1	0	0	0	1	0	1	1	0	1	1	0	0	0	1	0	1	1	0	1	1	0	0	0	0	0	1	1	0	0	0	1	1	1	1	1	1
3/4/2012	0	1	0	1	0	0	0	1	0	1	0	1	1	0	0	0	1	0	1	1	0	1	1	0	0	0	1	0	1	1	0	1	1	0	0	0	0	0	1	1	0	0	0	1	1	1	1	1	1
3/5/2012	0	1	0	1	0	0	0	1	0	1	0	1	1	0	0	0	1	0	1	1	0	1	1	0	0	0	1	0	1	1	0	1	1	0	0	0	0	0	1	1	0	0	0	1	1	1	1	1	1
3/6/2012	0	1	0	1	0	0	0	1	0	1	0	1	1	0	0	0	1	0	1	1	0	1	1	0	0	0	1	0	1	1	0	1	1	0	0	0	0	0	1	1	0	0	0	1	1	1	1	1	1
3/7/2012	0	1	0	1	0	0	0	1	0	1	0	1	1	0	0	0	1	0	1	1	0	1	1	0	0	0	1	0	1	1	0	1	1	0	0	0	0	0	1	1	0	0	0	1	1	1	1	1	1
3/8/2012	0	1	0	1	0	0	0	1	0	1	0	1	1	0	0	0	1	0	1	1	0	1	1	0	0	0	1	0	1	1	0	1	1	0	0	0	0	0	1	1	0	0	0	1	1	1	1	1	1
3/9/2012	0	1	0	1	0	0	0	1	0	1	0	1	1	0	0	0	1	0	1	1	0	1	1	0	0	0	1	0	1	1	0	1	1	0	0	0	0	0	1	1	0	0	0	1	1	1	1	1	1
3/10/2012	0	1	0	1	0	0	0	1	0	1	0	1	1	0	0	0	1	0	1	1	0	1	1	0	0	0	1	0	1	1	0	1	1	0	0	0	0	0	1	1	0	0	0	1	1	1	1	1	1
3/11/2012	0	1	0	1	0	0	0	1	0	1	0	1	1	0	0	0	1	0	1	1	0	1	1	0	0	0	1	0	1	1	0	1	1	0	0	0	0	0	1	1	0	0	0	1	1	1	1	1	1
3/12/2012	0	1	0	1	0	0	0	1	0	1	0	1	1	0	0	0	1	0	1	1	0	1	1	0	0	0	1	0	1	1	0	1	1	0	0	0	0	0	1	1	0	0	0	1	1	1	1	1	1
3/13/2012	0	1	0	1	0	0	0	1	0	1	1	1	1	0	0	0	1	0	1	2	1	1	1	0	0	0	1	0	1	2	1	1	1	0	0	0	0	1	1	1	0	0	1	1	1	1	1	1	1
3/14/2012	0	2	0	2	0	0	0	2	0	2	1	2	2	0	0	0	2	0	2	3	1	2	2	0	0	0	2	0	2	3	1	2	2	0	0	0	0	1	2	2	0	0	1	2	2	2	2	2	2
3/15/2012	0	0	0	0	0	0	0	0	0	0	0	0	0	0	0	0	0	0	0	0	0	0	0	0	0	0	0	0	0	0	0	0	0	0	0	0	0	0	0	0	0	0	0	0	0	0	0	0	0
3/16/2012	0	1	0	1	0	0	0	1	0	1	0	1	1	0	0	0	1	0	1	1	0	1	1	0	0	0	1	0	1	1	0	1	1	0	0	0	0	0	1	1	0	0	0	1	1	1	1	1	1
3/17/2012	0	1	0	1	0	0	0	1	0	1	0	1	1	0	0	0	1	0	1	1	0	1	1	0	0	0	1	0	1	1	0	1	1	0	0	0	0	0	1	1	0	0	0	1	1	1	1	1	1
3/18/2012	0	1	0	1	0	0	0	1	0	1	0	1	1	0	0	0	1	0	1	1	0	1	1	0	0	0	1	0	1	1	0	1	1	0	0	0	0	0	1	1	0	0	0	1	1	1	1	1	1
3/19/2012	0	1	0	1	0	0	0	1	0	1	1	1	1	0	0	0	1	0	1	1	1	1	1	0	0	0	1	0	1	1	1	1	1	0	0	0	0	1	1	1	0	0	1	1	1	1	1	1	1
3/20/2012	0	1	0	2	0	0	0	1	0	2	1	1	2	0	0	0	1	0	2	2	1	1	2	0	0	0	1	0	2	2	1	1	2	0	0	0	0	1	1	2	0	0	1	1	2	1	2	2	1
3/21/2012	0	0	0	1	0	0	0	0	0	1	0	0	1	0	0	0	0	0	1	1	0	0	1	0	0	0	0	0	1	1	0	0	1	0	0	0	0	0	0	1	0	0	0	0	1	0	1	1	0
3/22/2012	0	1	0	1	0	0	0	1	0	1	1	1	1	0	0	0	1	0	1	2	1	1	1	0	0	0	1	0	1	2	1	1	1	0	0	0	0	1	1	1	0	0	1	1	1	1	1	1	1
3/23/2012	0	1	0	1	0	0	0	1	0	1	1	1	1	0	0	0	1	0	1	1	1	1	1	0	0	0	1	0	1	1	1	1	1	0	0	0	0	1	1	1	0	0	1	1	1	1	1	1	1
3/24/2012	0	1	0	1	0	0	0	1	0	1	0	1	1	0	0	0	1	0	1	1	0	1	1	0	0	0	1	0	1	1	0	1	1	0	0	0	0	0	1	1	0	0	0	1	1	1	1	1	1
3/25/2012	0	0	0	0	0	0	0	1	0	1	0	1	1	0	0	0	1	0	1	2	1	1	1	0	0	0	1	0	1	1	0	1	1	0	0	0	0	1	1	1	0	0	0	1	1	1	1	1	1
3/26/2012	0	2	0	3	0	0	0	1	0	1	1	1	1	0	0	0	1	0	2	2	1	1	2	0	0	0	1	0	1	2	1	1	1	0	0	0	0	1	1	2	0	0	1	1	1	1	1	1	1
3/27/2012	0	1	0	2	0	0	0	1	0	1	0	1	1	0	0	0	1	0	1	2	1	1	1	0	0	0	1	0	1	1	0	1	1	0	0	0	0	1	1	1	0	0	0	1	1	1	1	1	1
3/28/2012	0	1	0	2	0	0	0	1	0	1	0	1	1	0	0	0	1	0	2	2	1	1	2	0	0	0	1	0	1	1	0	1	1	0	0	0	0	1	1	1	0	0	0	1	1	1	1	1	1
3/29/2012	0	1	0	1	0	0	0	1	0	1	0	1	1	0	0	0	1	0	1	2	1	1	1	0	0	0	1	0	1	1	0	1	1	0	0	0	0	1	1	1	0	0	0	1	1	1	1	1	1
3/30/2012	0	1	0	1	0	0	0	1	0	1	0	1	1	0	0	0	1	0	1	1	0	1	1	0	0	0	1	0	1	1	0	1	1	0	0	0	0	0	1	1	0	0	0	1	1	1	1	1	1
3/31/2012	0	0	0	0	0	0	0	1	0	1	0	1	1	0	0	0	1	0	1	1	0	1	1	0	0	0	1	0	1	1	0	1	1	0	0	0	0	0	1	1	0	0	0	1	1	1	1	1	1
4/1/2012	0	2	0	3	0	0	0	1	0	1	1	1	1	0	0	0	1	0	1	2	1	1	1	0	0	0	1	0	1	2	1	1	1	0	0	0	0	1	1	1	0	0	1	1	1	1	1	1	1
4/2/2012	0	1	0	2	0	0	0	1	0	1	1	1	1	0	0	0	1	0	1	2	1	1	1	0	0	0	1	0	1	2	1	1	1	0	0	0	0	1	1	1	0	0	1	1	1	1	1	1	1
4/3/2012	0	1	0	1	0	0	0	1	0	1	1	1	1	0	0	0	1	0	1	1	0	1	1	0	0	0	1	0	1	1	1	1	1	0	0	0	0	0	1	1	0	0	1	1	1	1	1	1	1
4/4/2012	0	1	0	1	0	0	0	1	0	1	1	1	1	0	0	0	1	0	1	1	0	1	1	0	0	0	1	0	1	2	1	1	1	0	0	0	0	0	1	1	0	0	1	1	1	1	1	1	1
4/5/2012	0	1	0	1	0	0	0	1	0	1	1	1	1	0	0	0	1	0	1	1	0	1	1	0	0	0	1	0	1	2	1	1	1	0	0	0	0	0	1	1	0	0	1	1	1	1	1	1	1
4/6/2012	0	0	0	0	0	0	0	1	0	1	0	1	1	0	0	0	1	0	1	1	0	1	1	0	0	0	1	0	1	1	0	1	1	0	0	0	0	0	1	1	0	0	0	1	1	1	1	1	1
4/7/2012	0	1	0	1	0	0	0	1	0	1	0	1	1	0	0	0	0	0	1	1	0	0	0	0	0	0	1	0	1	1	0	1	1	0	0	0	0	0	0	0	0	0	0	1	1	0	1	1	1
4/8/2012	0	1	0	2	0	0	0	1	0	1	1	1	1	0	0	0	1	0	1	2	1	1	1	0	0	0	1	0	1	2	1	1	1	0	0	0	0	1	1	1	0	0	1	1	1	1	1	1	1
4/9/2012	0	1	0	2	0	0	0	1	0	2	1	1	2	0	0	0	1	0	2	2	1	1	1	0	0	0	1	0	2	2	1	1	2	0	0	0	0	1	1	1	0	0	1	1	2	1	2	2	1
4/10/2012	0	1	0	1	0	0	0	2	0	3	1	2	3	0	0	0	1	0	1	2	1	1	1	0	0	0	2	0	3	4	1	2	3	0	0	0	0	1	1	1	0	0	1	2	3	1	2	3	2
4/11/2012	0	1	0	1	0	0	0	1	0	2	1	1	1	0	0	0	1	0	1	2	1	1	1	0	0	0	1	0	2	2	1	1	1	0	0	0	0	1	1	1	0	0	1	1	1	1	1	2	1
4/12/2012	0	0	0	1	0	0	0	1	0	2	1	1	2	0	0	0	1	0	1	2	1	1	1	0	0	0	1	0	2	3	1	1	2	0	0	0	0	1	1	1	0	0	1	1	2	1	2	2	1
4/13/2012	0	0	0	0	0	0	0	1	0	1	1	1	2	0	0	0	0	0	1	1	0	0	0	0	0	0	1	0	1	2	1	1	2	0	0	0	0	0	1	1	0	0	1	1	1	1	1	1	1
4/14/2012	0	0	0	0	0	0	0	1	0	1	1	1	1	0	0	0	0	0	0	1	0	0	0	0	0	0	1	0	1	2	1	1	1	0	0	0	0	0	0	1	0	0	1	1	1	1	1	1	1
4/15/2012	0	1	0	1	0	0	0	2	0	2	1	2	2	0	0	0	1	0	1	2	1	1	1	0	0	0	2	0	2	3	1	2	2	0	0	0	0	1	1	1	0	0	1	2	2	1	2	2	2
4/16/2012	0	1	0	1	0	0	0	2	0	2	1	2	2	0	0	0	1	0	2	3	1	1	2	0	0	0	2	0	2	3	1	2	2	0	0	0	0	1	2	2	0	0	1	2	2	2	2	2	2
4/17/2012	0	1	0	1	0	0	0	1	0	2	1	1	2	0	0	0	1	0	1	2	1	1	1	0	0	0	1	0	2	2	1	1	2	0	0	0	0	1	1	1	0	0	1	1	2	1	2	2	1
4/18/2012	0	0	0	0	0	0	0	0	0	0	0	0	0	0	0	0	0	0	0	0	0	0	0	0	0	0	0	0	0	0	0	0	0	0	0	0	0	0	0	0	0	0	0	0	0	0	0	0	0
4/19/2012	0	1	0	1	0	0	0	2	0	3	2	2	3	0	0	0	1	0	2	2	1	1	1	0	0	0	2	0	3	4	2	2	3	0	0	0	0	1	2	2	0	0	2	2	3	2	3	3	2
4/20/2012	0	1	0	1	0	0	0	1	0	2	1	1	2	0	0	0	1	0	1	2	1	1	1	0	0	0	1	0	2	3	1	1	2	0	0	0	0	1	1	2	0	0	1	1	2	1	2	2	1
4/21/2012	0	1	0	1	0	0	0	1	0	2	1	1	2	0	0	0	1	0	1	2	1	1	1	0	0	0	1	0	2	2	1	1	2	0	0	0	0	1	1	2	0	0	1	1	2	1	2	2	1
4/22/2012	0	0	0	1	0	0	0	1	0	2	1	1	2	0	0	0	1	0	1	1	1	1	1	0	0	0	1	0	2	2	1	1	2	0	0	0	0	1	1	1	0	0	1	1	2	1	1	2	1
4/23/2012	0	0	0	0	0	0	0	1	0	1	1	1	1	0	0	0	0	0	1	1	0	1	1	0	0	0	1	0	1	2	1	1	1	0	0	0	0	1	1	1	0	0	1	1	1	1	1	1	1
4/24/2012	0	0	0	0	0	0	0	0	0	0	0	0	0	0	0	0	0	0	0	0	0	0	0	0	0	0	0	0	0	0	0	0	0	0	0	0	0	0	0	0	0	0	0	0	0	0	0	0	0
4/25/2012	0	0	0	1	0	0	0	1	0	2	1	2	2	0	0	0	1	0	1	2	1	1	1	0	0	0	1	0	2	3	1	2	2	0	0	0	0	1	1	2	0	0	1	2	2	2	2	2	2
4/26/2012	0	1	0	1	0	0	0	1	0	2	1	1	1	0	0	0	1	0	1	2	1	1	1	0	0	0	1	0	2	2	1	1	1	0	0	0	0	1	1	1	0	0	1	1	1	1	1	2	1
4/27/2012	0	1	0	2	0	0	0	1	0	2	1	1	2	0	0	0	1	0	2	2	1	1	2	0	0	0	1	0	2	2	1	1	2	0	0	0	0	1	1	2	0	0	1	1	2	1	2	2	1
4/28/2012	0	1	0	1	0	0	0	2	0	2	1	2	2	0	0	0	1	0	1	2	1	1	2	0	0	0	2	0	2	3	1	2	2	0	0	0	0	1	1	2	0	0	1	2	2	1	2	2	2
4/29/2012	0	1	0	1	0	0	0	2	0	3	1	2	3	0	0	0	1	0	2	3	1	1	2	0	0	0	2	0	3	3	1	2	3	0	0	0	0	1	2	2	0	0	1	2	3	2	3	3	2
4/30/2012	0	3	0	4	0	0	1	3	1	5	2	4	5	1	1	0	3	0	5	6	3	4	5	0	0	1	3	1	5	7	2	4	5	1	1	0	0	3	4	5	0	0	2	4	5	4	5	5	4
5/1/2012	0	1	0	2	0	0	0	3	0	4	2	3	4	0	0	0	2	0	3	4	1	2	3	0	0	0	2	0	4	5	2	3	4	0	0	0	0	2	3	3	0	0	2	3	4	3	4	4	3
5/2/2012	0	2	0	3	0	0	0	2	0	4	2	3	4	0	0	0	2	0	3	4	1	2	3	0	0	0	2	0	4	5	2	3	4	0	0	0	0	2	3	3	0	0	2	3	4	3	4	4	3
5/3/2012	0	1	0	2	0	0	0	2	0	2	1	2	2	0	0	0	1	0	2	3	1	1	2	0	0	0	2	0	2	3	1	2	2	0	0	0	0	1	2	2	0	0	1	2	2	2	2	2	2
5/4/2012	0	1	0	1	0	0	0	1	0	1	1	1	1	0	0	0	1	0	1	2	1	1	1	0	0	0	1	0	1	2	1	1	1	0	0	0	0	1	1	1	0	0	1	1	1	1	1	1	1
5/5/2012	0	2	0	3	0	0	0	2	0	3	1	2	3	0	0	0	2	0	3	4	1	2	3	0	0	0	2	0	3	4	1	2	3	0	0	0	0	1	2	3	0	0	1	2	3	2	3	3	2
5/6/2012	0	1	0	2	0	0	0	2	0	3	1	2	3	0	0	0	1	0	2	3	1	1	2	0	0	0	2	0	3	4	1	2	3	0	0	0	0	1	2	2	0	0	1	2	3	2	3	3	2
5/7/2012	0	2	0	4	0	0	0	2	0	3	2	3	3	0	0	0	2	0	3	4	2	3	4	0	0	0	2	0	3	4	2	3	3	0	0	0	0	2	3	3	0	0	2	3	3	3	3	3	3
5/8/2012	0	2	0	3	0	0	0	2	0	4	2	3	4	0	0	0	2	0	3	4	2	3	4	0	0	0	2	0	4	5	2	3	4	0	0	0	0	2	3	4	0	0	2	3	4	3	4	4	3
5/9/2012	0	1	0	2	0	0	0	2	0	2	1	2	2	0	0	0	1	0	2	2	1	1	2	0	0	0	2	0	2	3	1	2	2	0	0	0	0	1	2	2	0	0	1	2	2	2	2	2	2
5/10/2012	0	2	0	2	0	0	0	2	0	3	1	2	3	0	0	0	2	0	3	4	1	2	3	0	0	0	2	0	3	4	1	2	3	0	0	0	0	1	2	3	0	0	1	2	3	2	3	3	2
5/11/2012	0	1	0	2	0	0	0	1	0	2	1	1	2	0	0	0	1	0	2	2	1	1	2	0	0	0	1	0	2	3	1	1	2	0	0	0	0	1	1	2	0	0	1	1	2	2	2	2	1
5/12/2012	0	2	0	2	0	0	0	2	0	2	1	2	2	0	0	0	1	0	2	3	1	2	2	0	0	0	2	0	2	3	1	2	2	0	0	0	0	1	2	2	0	0	1	2	2	2	2	2	2
5/13/2012	0	0	0	0	0	0	0	0	0	0	0	0	0	0	0	0	0	0	0	0	0	0	0	0	0	0	0	0	0	0	0	0	0	0	0	0	0	0	0	0	0	0	0	0	0	0	0	0	0
5/14/2012	0	3	0	4	0	0	0	3	0	5	2	3	4	0	0	0	3	0	4	6	2	3	4	0	0	0	3	0	5	6	2	3	4	0	0	0	0	2	3	4	0	0	2	3	4	3	4	5	3
5/15/2012	0	3	0	4	0	0	0	3	0	4	2	3	4	0	0	0	3	0	4	6	2	3	4	0	0	0	3	0	4	6	2	3	4	0	0	0	0	2	3	4	0	0	2	3	4	3	4	4	3
5/16/2012	0	2	0	3	0	0	0	2	0	3	2	2	3	0	0	0	2	0	3	4	2	2	3	0	0	0	2	0	3	4	2	2	3	0	0	0	0	2	2	3	0	0	2	2	3	2	3	3	2
5/17/2012	0	2	0	3	0	0	0	1	0	2	1	1	2	0	0	0	1	0	2	3	1	2	2	0	0	0	1	0	2	3	1	1	2	0	0	0	0	1	1	2	0	0	1	1	2	1	2	2	1
5/18/2012	0	1	0	1	0	0	0	1	0	1	1	1	2	0	0	0	1	0	1	2	1	1	1	0	0	0	1	0	1	2	1	1	2	0	0	0	0	1	1	2	0	0	1	1	2	1	2	1	1
5/19/2012	0	3	0	5	0	0	1	4	1	5	3	4	5	1	1	1	3	1	5	7	2	4	5	1	1	1	4	1	5	7	3	4	5	1	1	1	1	3	4	5	1	1	3	4	5	4	5	5	4
5/20/2012	0	3	0	4	0	0	0	3	0	4	2	3	4	0	0	0	3	0	4	5	2	3	4	0	0	0	3	0	4	5	2	3	4	0	0	0	0	2	3	4	0	0	2	3	4	3	4	4	3
5/21/2012	0	2	0	2	0	0	0	1	0	2	1	1	2	0	0	0	1	0	2	3	1	2	2	0	0	0	1	0	2	3	1	1	2	0	0	0	0	1	1	2	0	0	1	1	2	1	2	2	1
5/22/2012	0	1	0	2	0	0	0	1	0	2	1	1	2	0	0	0	1	0	2	3	1	1	2	0	0	0	1	0	2	3	1	1	2	0	0	0	0	1	1	2	0	0	1	1	2	1	2	2	1
5/23/2012	0	2	0	2	0	0	0	2	0	3	2	2	3	0	0	0	2	0	3	4	1	2	3	0	0	0	2	0	3	4	2	2	3	0	0	0	0	1	2	3	0	0	2	2	3	2	3	3	2
5/24/2012	0	3	0	4	0	0	0	3	0	4	2	3	4	0	0	0	3	0	4	5	2	3	4	0	0	0	3	0	4	6	2	3	4	0	0	0	0	2	3	4	0	0	2	3	4	3	4	4	3
5/25/2012	0	2	0	3	0	0	0	2	0	3	1	2	3	0	0	0	2	0	3	4	1	2	3	0	0	0	2	0	3	4	1	2	3	0	0	0	0	1	2	3	0	0	1	2	3	2	3	3	2
5/26/2012	0	2	0	3	0	0	0	2	0	3	2	3	4	0	0	0	2	0	4	5	2	2	3	0	0	0	2	0	3	5	2	3	4	0	0	0	0	2	3	4	0	0	2	3	4	3	4	3	3
5/27/2012	1	3	1	5	1	1	1	4	1	6	3	5	6	1	1	1	4	1	6	8	3	4	6	1	1	1	4	1	6	8	3	5	6	1	1	1	1	3	5	6	1	1	3	5	6	5	6	6	5
5/28/2012	0	3	0	5	0	0	1	3	1	5	3	4	5	1	1	0	3	0	5	6	3	4	5	0	0	1	3	1	5	7	3	4	5	1	1	0	0	3	4	5	0	0	3	4	5	4	5	5	4
5/29/2012	0	3	0	5	0	0	0	3	0	4	2	3	4	0	0	0	3	0	4	6	2	3	4	0	0	0	3	0	4	6	2	3	4	0	0	0	0	2	3	4	0	0	2	3	4	3	4	4	3
5/30/2012	0	2	0	3	0	0	0	2	0	3	1	2	2	0	0	0	2	0	3	3	1	2	2	0	0	0	2	0	3	4	1	2	2	0	0	0	0	1	2	2	0	0	1	2	2	2	2	3	2
5/31/2012	0	3	0	5	0	0	1	4	1	6	3	5	6	1	1	1	4	1	6	7	3	4	6	1	1	1	4	1	6	8	3	5	6	1	1	1	1	3	5	6	1	1	3	5	6	5	6	6	5
6/1/2012	1	4	1	6	1	1	1	4	1	6	3	5	7	1	1	1	4	1	6	8	3	5	6	1	1	1	4	1	6	8	3	5	7	1	1	1	1	3	5	7	1	1	3	5	7	5	7	6	5
6/2/2012	0	3	0	4	0	0	0	3	0	4	2	3	4	0	0	0	3	0	4	5	2	3	4	0	0	0	3	0	4	5	2	3	4	0	0	0	0	2	3	4	0	0	2	3	4	3	4	4	3
6/3/2012	0	2	0	3	0	0	0	2	0	3	2	2	3	0	0	0	2	0	3	4	2	2	3	0	0	0	2	0	3	4	2	2	3	0	0	0	0	2	2	3	0	0	2	2	3	2	3	3	2
6/4/2012	0	2	0	3	0	0	0	3	0	4	2	3	4	0	0	0	3	0	4	5	2	2	3	0	0	0	3	0	4	5	2	3	4	0	0	0	0	2	3	4	0	0	2	3	4	3	4	4	3
6/5/2012	1	5	1	7	1	1	1	5	1	8	4	6	8	1	1	1	5	1	8	10	4	6	8	1	1	1	5	1	8	11	4	6	8	1	1	1	1	4	6	8	1	1	4	6	8	6	8	8	6
6/6/2012	1	5	1	7	1	1	1	5	1	7	4	5	7	1	1	1	5	1	7	9	4	5	7	1	1	1	5	1	7	10	4	5	7	1	1	1	1	4	5	7	1	1	4	5	7	5	7	7	5
6/7/2012	0	3	0	4	0	0	0	3	0	4	2	3	4	0	0	0	3	0	4	6	2	3	4	0	0	0	3	0	4	6	2	3	4	0	0	0	0	2	3	4	0	0	2	3	4	3	4	4	3
6/8/2012	0	3	0	5	0	0	1	3	1	5	3	4	5	1	1	1	4	1	5	7	2	3	5	1	1	1	3	1	5	7	3	4	5	1	1	1	1	2	4	5	1	1	3	4	5	4	5	5	4
6/9/2012	1	4	1	7	1	1	1	5	1	7	4	5	7	1	1	1	5	1	7	9	4	5	7	1	1	1	5	1	7	9	4	5	7	1	1	1	1	4	5	7	1	1	4	5	7	5	7	7	5
6/10/2012	1	8	1	12	1	1	1	8	1	12	6	9	12	1	1	1	8	1	12	16	6	9	12	1	1	1	8	1	12	16	6	9	12	1	1	1	1	6	9	12	1	1	6	9	12	9	12	12	9
6/11/2012	1	4	1	6	1	1	1	4	1	7	3	5	7	1	1	1	5	1	7	9	3	4	6	1	1	1	4	1	7	9	3	5	7	1	1	1	1	3	5	6	1	1	3	5	7	5	7	7	5
6/12/2012	0	0	0	0	0	0	0	0	0	0	0	0	0	0	0	0	0	0	0	1	0	0	0	0	0	0	0	0	0	1	0	0	0	0	0	0	0	0	0	0	0	0	0	0	0	0	0	0	0
6/13/2012	1	5	1	8	1	1	1	5	1	8	4	6	8	1	1	1	5	1	8	10	4	6	8	1	1	1	5	1	8	10	4	6	8	1	1	1	1	4	6	8	1	1	4	6	8	6	8	8	6
6/14/2012	1	5	1	8	1	1	1	5	1	8	4	6	8	1	1	1	5	1	8	10	4	6	8	1	1	1	5	1	8	11	4	6	8	1	1	1	1	4	6	8	1	1	4	6	8	6	8	8	6
6/15/2012	0	0	0	1	0	0	2	11	2	16	8	11	15	2	2	2	11	2	16	22	0	0	1	2	2	2	11	2	16	21	8	11	15	2	2	2	2	8	12	15	2	2	8	11	15	12	15	16	11
6/16/2012	2	13	2	19	2	2	1	4	1	6	3	5	6	1	1	1	4	1	6	8	9	14	19	1	1	1	4	1	6	7	3	5	6	1	1	1	1	3	5	7	1	1	3	5	6	5	6	6	5
6/17/2012	1	7	1	10	1	1	1	5	1	8	4	6	8	1	1	1	6	1	8	11	5	8	10	1	1	1	5	1	8	10	4	6	8	1	1	1	1	4	7	9	1	1	4	6	8	6	8	8	6
6/18/2012	0	0	0	1	0	0	0	0	0	0	0	0	0	0	0	0	0	0	1	1	0	1	1	0	0	0	0	0	0	1	0	0	0	0	0	0	0	0	0	1	0	0	0	0	0	0	1	0	0
6/19/2012	1	6	1	10	1	1	1	5	1	7	3	5	7	1	1	1	6	1	9	12	5	7	9	1	1	1	5	1	7	9	3	5	7	1	1	1	1	4	7	9	1	1	3	5	7	6	8	7	5
6/20/2012	3	19	3	28	3	3	2	15	2	22	11	17	22	2	2	3	19	3	28	37	14	21	27	3	3	2	15	2	22	29	11	17	22	2	2	3	3	14	21	27	3	3	11	17	22	19	25	22	17
6/21/2012	1	9	1	13	1	1	1	7	1	11	6	8	11	1	1	1	8	1	12	15	6	9	13	1	1	1	7	1	10	14	6	8	11	1	1	1	1	6	9	12	1	1	6	8	11	9	11	10	8
6/22/2012	0	2	0	2	0	0	1	4	1	6	3	5	7	1	1	0	2	0	3	4	2	3	4	0	0	1	4	1	6	8	3	5	7	1	1	0	0	2	4	5	0	0	3	5	7	4	6	6	5
6/23/2012	1	6	1	9	1	1	1	5	1	8	4	6	8	1	1	1	6	1	9	11	4	6	8	1	1	1	5	1	8	10	4	6	8	1	1	1	1	4	7	9	1	1	4	6	8	6	8	8	6
6/24/2012	2	15	2	22	2	2	0	0	0	1	0	0	1	0	0	2	14	2	21	28	9	13	18	2	2	2	12	2	17	23	9	13	18	2	2	2	2	10	14	19	2	2	9	13	17	13	18	17	13
6/25/2012	1	8	1	12	1	1	3	23	3	34	18	27	35	3	3	1	9	1	14	18	7	10	13	1	1	1	11	1	16	21	9	13	17	1	1	1	1	7	11	14	1	1	8	12	16	10	14	14	11
6/26/2012	1	4	1	6	1	1	1	8	1	12	7	11	14	1	1	1	4	1	6	8	5	7	9	1	1	1	7	1	10	14	6	9	12	1	1	1	1	4	6	8	1	1	6	8	11	6	8	9	7
6/27/2012	1	5	1	8	1	1	1	8	1	12	7	9	13	1	1	1	6	1	9	12	3	5	6	1	1	1	8	1	12	16	7	9	13	1	1	1	1	5	7	9	1	1	6	9	12	8	10	11	9
6/28/2012	2	13	2	20	2	2	0	3	0	4	3	4	5	0	0	2	13	2	19	25	9	12	16	2	2	2	15	2	22	30	12	17	23	2	2	2	2	9	13	18	2	2	12	16	22	14	18	20	16
6/29/2012	1	9	1	13	1	1	3	22	3	33	18	26	35	3	3	1	8	1	12	16	7	10	14	1	1	1	11	1	17	23	10	14	18	1	1	1	1	6	9	12	1	1	9	12	16	9	12	14	11
6/30/2012	0	4	0	5	0	0	1	11	1	16	10	14	18	1	1	1	5	1	7	10	4	5	7	1	1	1	8	1	12	17	7	10	14	1	1	1	1	5	7	9	1	1	7	10	13	8	10	12	9
7/1/2012	1	5	1	8	1	1	1	8	1	12	7	10	13	1	1	1	7	1	10	13	5	7	10	1	1	1	8	1	12	16	7	10	13	1	1	1	1	6	9	12	1	1	7	10	14	10	13	14	11
7/2/2012	1	9	1	14	1	1	0	3	0	5	3	4	5	0	0	1	9	1	14	18	7	10	13	1	1	1	11	1	17	23	9	13	17	1	1	1	1	7	10	13	1	1	9	12	17	10	14	16	12
7/3/2012	1	7	1	10	1	1	2	20	2	30	16	22	30	2	2	1	7	1	11	14	5	7	10	1	1	1	11	1	17	23	9	13	18	1	1	1	1	6	9	11	1	1	9	13	18	10	13	16	13
7/4/2012	1	5	1	7	1	1	1	11	1	17	10	14	19	1	1	1	7	1	10	13	5	8	11	1	1	1	12	1	17	23	10	14	19	1	1	1	1	6	10	12	1	1	10	14	19	11	15	17	14
7/5/2012	1	5	1	8	1	1	1	9	1	14	7	11	14	1	1	1	6	1	9	12	6	8	11	1	1	1	9	1	13	18	7	10	14	1	1	1	1	5	8	11	1	1	7	10	14	9	12	14	11
7/6/2012	1	7	1	10	1	1	0	3	0	5	3	4	5	0	0	1	8	1	12	16	5	7	10	1	1	1	10	1	15	20	7	10	14	1	1	1	1	6	9	12	1	1	8	11	15	11	15	17	12
7/7/2012	1	7	1	10	1	1	2	16	2	23	11	16	22	2	2	1	8	1	12	16	6	9	13	1	1	1	11	1	17	23	9	13	17	1	1	1	1	7	11	14	1	1	9	14	18	13	17	19	15
7/8/2012	0	0	0	1	0	0	0	1	0	1	1	1	1	0	0	0	1	0	1	1	0	1	1	0	0	0	1	0	1	2	1	1	1	0	0	0	0	1	1	1	0	0	1	1	1	1	1	1	1
7/9/2012	1	9	1	14	1	1	2	17	2	26	13	19	25	2	2	1	12	1	18	23	11	17	23	1	1	2	17	2	25	34	13	19	26	2	2	1	1	12	18	23	1	1	14	21	27	21	28	29	23
7/10/2012	1	6	1	9	1	1	0	5	0	7	4	5	7	0	0	1	7	1	11	14	6	9	11	1	1	1	9	1	13	17	6	9	12	1	1	1	1	6	10	13	1	1	7	11	14	11	15	16	12
7/11/2012	0	0	0	0	0	0	0	0	0	0	0	0	0	0	0	0	0	0	0	1	0	0	0	0	0	0	0	0	0	1	0	0	0	0	0	0	0	0	0	0	0	0	0	0	1	0	1	1	0
7/12/2012	0	5	0	8	0	0	1	10	1	14	6	9	12	1	1	0	5	0	8	10	6	9	12	0	0	1	8	1	12	16	6	8	11	1	1	1	1	5	7	10	1	1	6	8	11	8	11	13	9
7/13/2012	0	1	0	1	0	0	0	1	0	2	1	1	1	0	0	0	2	0	3	4	1	1	2	0	0	0	2	0	3	4	1	2	3	0	0	0	0	2	3	4	0	0	2	3	4	5	6	6	5
7/14/2012	0	6	0	8	0	0	1	10	1	15	7	10	13	1	1	1	7	1	11	14	7	11	15	1	1	1	10	1	15	20	7	11	14	1	1	1	1	7	12	15	1	1	8	13	17	15	20	21	16
7/15/2012	0	6	0	8	0	0	1	6	1	9	5	7	9	1	1	0	6	0	9	12	7	11	14	0	0	1	9	1	13	17	6	9	12	1	1	1	1	6	10	13	1	1	7	10	14	12	16	17	13
7/16/2012	0	1	0	1	0	0	0	1	0	1	1	1	1	0	0	0	2	0	3	4	1	2	2	0	0	0	2	0	3	4	2	2	3	0	0	0	0	2	4	5	0	0	3	4	5	6	8	7	6
7/17/2012	0	5	0	7	0	0	1	8	1	12	5	8	10	1	1	0	7	0	10	13	7	10	14	0	0	1	10	1	14	19	7	11	14	1	1	1	1	7	11	15	1	1	9	13	17	13	18	18	15
7/18/2012	0	2	0	3	0	0	0	3	0	5	3	4	5	0	0	0	4	0	6	7	4	6	8	0	0	0	5	0	8	10	4	6	8	0	0	0	0	4	7	9	0	0	5	7	10	8	10	10	8
7/19/2012	0	3	0	4	0	0	0	5	0	8	3	5	6	0	0	0	3	0	5	6	4	5	7	0	0	0	5	0	8	10	4	5	7	0	0	0	0	4	5	7	0	0	4	6	8	8	10	12	8
7/20/2012	0	3	0	4	0	0	0	4	0	6	3	4	5	0	0	0	4	0	6	8	4	6	8	0	0	0	6	0	9	12	4	6	8	0	0	0	0	4	7	9	0	0	6	8	11	10	14	16	12
7/21/2012	0	2	0	4	0	0	0	3	0	5	3	4	5	0	0	0	4	0	6	7	5	7	9	0	0	0	6	0	8	11	5	7	9	0	0	0	0	5	7	10	0	0	6	9	12	11	14	15	12
7/22/2012	0	3	0	5	0	0	0	6	0	9	4	5	7	0	0	0	5	0	7	9	6	8	11	0	0	0	7	0	11	15	6	8	11	0	0	0	0	5	8	11	0	0	7	10	13	11	14	16	13
7/23/2012	0	1	0	1	0	0	0	2	0	3	1	1	2	0	0	0	4	0	6	8	3	4	5	0	0	0	5	0	7	10	4	6	8	0	0	0	0	5	8	10	0	0	7	9	13	11	14	14	12
7/24/2012	0	1	0	1	0	0	0	1	0	2	1	1	1	0	0	0	3	0	4	6	2	3	4	0	0	0	4	0	6	8	3	4	5	0	0	0	0	4	6	8	0	0	5	8	10	9	12	14	10
7/25/2012	0	1	0	1	0	0	0	2	0	3	1	2	3	0	0	0	3	0	4	6	4	5	7	0	0	0	5	0	7	10	4	5	7	0	0	0	0	4	7	9	0	0	6	8	11	10	13	15	12
7/26/2012	0	1	0	1	0	0	0	1	0	2	1	1	2	0	0	0	2	0	3	4	3	4	5	0	0	0	4	0	6	7	3	4	6	0	0	0	0	4	5	7	0	0	5	7	9	9	11	13	10
7/27/2012	0	3	0	5	0	0	0	4	0	6	3	4	5	0	0	0	4	0	6	8	5	7	9	0	0	0	6	0	9	13	6	8	11	0	0	0	0	5	7	10	0	0	7	9	13	10	14	16	12
7/28/2012	0	3	0	4	0	0	0	4	0	6	3	4	5	0	0	0	5	0	7	9	5	7	9	0	0	0	7	0	10	13	6	8	11	0	0	0	0	5	8	11	0	0	7	10	14	11	14	15	12
7/29/2012	0	1	0	1	0	0	0	1	0	2	1	1	1	0	0	0	3	0	4	5	2	3	4	0	0	0	4	0	6	8	3	4	5	0	0	0	0	4	6	8	0	0	6	8	10	10	13	14	11
7/30/2012	0	2	0	2	0	0	0	4	0	5	3	4	5	0	0	0	5	0	8	10	6	8	11	0	0	0	8	0	12	17	7	9	13	0	0	1	1	7	11	14	1	1	9	14	18	14	19	19	16
7/31/2012	0	2	0	3	0	0	0	4	0	7	4	5	7	0	0	0	5	0	7	9	6	8	11	0	0	0	8	0	12	16	6	9	12	0	0	0	0	6	9	12	0	0	8	11	15	10	14	15	12
8/1/2012	0	2	0	3	0	0	0	3	0	5	2	3	4	0	0	0	3	0	5	6	3	5	6	0	0	0	5	0	7	9	4	6	8	0	0	0	0	4	6	7	0	0	5	7	9	7	10	11	9
8/2/2012	0	2	0	3	0	0	0	3	0	4	2	3	4	0	0	0	4	0	5	7	4	6	8	0	0	0	5	0	8	10	4	6	8	0	0	0	0	5	7	9	0	0	6	9	11	10	13	13	11
8/3/2012	0	1	0	1	0	0	0	1	0	2	1	2	2	0	0	0	2	0	3	4	2	4	5	0	0	0	3	0	5	6	3	4	5	0	0	0	0	3	5	6	0	0	4	5	7	6	8	9	7
8/4/2012	0	1	0	2	0	0	0	2	0	3	2	3	4	0	0	0	3	0	4	6	3	5	7	0	0	0	4	0	7	9	3	5	7	0	0	0	0	3	5	7	0	0	4	6	8	8	10	12	8
8/5/2012	0	2	0	3	0	0	0	3	0	4	3	4	6	0	0	0	3	0	5	6	4	6	7	0	0	0	5	0	7	10	3	5	7	0	0	0	0	4	6	8	0	0	5	8	10	9	12	13	10
8/6/2012	0	2	0	2	0	0	0	2	0	3	2	3	3	0	0	0	2	0	3	4	3	4	5	0	0	0	3	0	5	6	2	3	5	0	0	0	0	2	4	5	0	0	3	4	6	4	5	6	5
8/7/2012	0	2	0	3	0	0	0	2	0	4	3	4	5	0	0	0	2	0	3	4	3	4	5	0	0	0	3	0	5	7	3	4	5	0	0	0	0	3	4	6	0	0	3	5	7	6	8	9	6
8/8/2012	0	2	0	4	0	0	0	3	0	5	3	5	6	0	0	0	3	0	5	6	4	5	7	0	0	0	5	0	7	9	4	6	8	0	0	0	0	4	7	9	0	0	5	8	11	9	12	12	10
8/9/2012	0	3	0	4	0	0	0	3	0	5	4	5	7	0	0	0	3	0	5	7	5	8	10	0	0	0	5	0	8	10	5	7	9	0	0	0	0	4	6	8	0	0	5	7	9	7	10	10	8
8/10/2012	0	3	0	4	0	0	0	4	0	5	4	6	8	0	0	0	4	0	6	8	5	8	10	0	0	0	6	0	9	12	5	7	10	0	0	0	0	5	8	11	0	0	7	9	13	12	16	17	14
8/11/2012	0	3	0	4	0	0	0	3	0	5	3	5	6	0	0	0	4	0	6	7	4	5	7	0	0	0	6	0	9	11	4	6	7	0	0	0	0	5	8	10	0	0	6	9	12	12	15	17	13
8/12/2012	0	2	0	3	0	0	0	2	0	3	2	3	4	0	0	0	2	0	3	4	2	3	4	0	0	0	3	0	5	6	2	3	4	0	0	0	0	2	4	5	0	0	3	4	6	5	7	8	6
8/13/2012	0	2	0	3	0	0	0	3	0	4	2	4	5	0	0	0	2	0	3	4	2	3	4	0	0	0	3	0	5	6	2	4	5	0	0	0	0	3	4	6	0	0	3	5	7	6	8	9	7
8/14/2012	0	2	0	3	0	0	0	2	0	3	2	3	4	0	0	0	2	0	3	3	2	3	4	0	0	0	3	0	4	5	2	3	4	0	0	0	0	2	3	4	0	0	3	4	5	5	7	8	6
8/15/2012	0	3	0	4	0	0	0	3	0	4	3	5	6	0	0	0	3	0	4	5	3	5	6	0	0	0	4	0	6	8	3	5	6	0	0	0	0	4	6	8	0	0	5	8	10	12	16	16	13
8/16/2012	0	2	0	3	0	0	0	2	0	4	2	3	5	0	0	0	2	0	3	4	3	4	5	0	0	0	4	0	5	7	3	4	5	0	0	0	0	4	6	7	0	0	5	7	9	11	14	14	12
8/17/2012	0	2	0	3	0	0	0	2	0	3	2	3	3	0	0	0	2	0	3	4	3	4	5	0	0	0	3	0	5	6	3	4	5	0	0	0	0	3	5	7	0	0	4	6	8	9	11	13	10
8/18/2012	0	2	0	4	0	0	0	2	0	3	2	3	4	0	0	0	3	0	4	5	4	6	7	0	0	0	4	0	6	8	4	6	8	0	0	0	0	5	7	9	0	0	6	9	12	12	15	15	13
8/19/2012	0	2	0	3	0	0	0	2	0	3	2	3	3	0	0	0	2	0	3	3	3	4	6	0	0	0	3	0	4	5	3	4	6	0	0	0	0	3	4	6	0	0	4	5	7	7	10	9	8
8/20/2012	0	1	0	2	0	0	0	1	0	2	1	2	2	0	0	0	2	0	3	4	2	3	3	0	0	0	3	0	5	6	2	3	4	0	0	0	0	3	5	7	0	0	5	6	8	9	12	13	11
8/21/2012	0	1	0	1	0	0	0	1	0	1	0	1	1	0	0	0	2	0	2	3	1	1	2	0	0	0	3	0	4	5	1	2	2	0	0	0	0	3	4	6	0	0	4	5	7	8	10	11	9
8/22/2012	0	2	0	3	0	0	0	2	0	2	1	2	3	0	0	0	2	0	3	4	3	4	5	0	0	0	3	0	5	6	3	4	6	0	0	0	0	3	5	6	0	0	4	6	8	6	8	8	7
8/23/2012	0	2	0	3	0	0	0	1	0	2	1	2	2	0	0	0	2	0	3	4	3	4	6	0	0	0	3	0	5	7	3	5	6	0	0	0	0	4	6	8	0	0	5	7	9	9	12	12	11
8/24/2012	0	1	0	2	0	0	0	2	0	3	1	2	3	0	0	0	2	0	3	4	3	4	5	0	0	0	3	0	4	6	3	4	5	0	0	0	0	3	5	6	0	0	4	6	8	8	11	12	9
8/25/2012	0	2	0	2	0	0	0	2	0	3	1	2	3	0	0	0	2	0	3	4	3	4	5	0	0	0	3	0	5	7	3	4	6	0	0	0	0	4	5	7	0	0	5	7	9	8	10	10	9
8/26/2012	0	1	0	1	0	0	0	1	0	1	1	1	1	0	0	0	2	0	2	3	2	2	3	0	0	0	2	0	3	4	2	2	3	0	0	0	0	3	4	5	0	0	3	5	7	8	10	12	9
8/27/2012	0	1	0	2	0	0	0	1	0	1	1	1	1	0	0	0	2	0	2	3	2	2	3	0	0	0	2	0	3	4	2	3	4	0	0	0	0	2	4	5	0	0	3	4	6	6	8	10	7
8/28/2012	0	2	0	3	0	0	0	2	0	3	1	2	3	0	0	0	3	0	4	5	3	5	6	0	0	0	4	0	6	7	3	5	6	0	0	0	0	4	6	8	0	0	5	7	9	9	11	11	10
8/29/2012	0	1	0	2	0	0	0	1	0	2	1	2	2	0	0	0	2	0	2	3	2	3	4	0	0	0	2	0	4	5	2	3	4	0	0	0	0	2	4	5	0	0	3	5	6	6	8	8	7
8/30/2012	0	1	0	1	0	0	0	1	0	1	1	1	2	0	0	0	1	0	2	2	2	3	3	0	0	0	2	0	3	4	2	2	3	0	0	0	0	2	3	4	0	0	2	3	5	4	6	7	5
8/31/2012	0	2	0	2	0	0	0	2	0	3	2	3	4	0	0	0	2	0	3	4	3	4	5	0	0	0	3	0	5	6	3	4	5	0	0	0	0	3	5	7	0	0	4	6	8	8	10	12	9
9/1/2012	0	1	0	2	0	0	0	2	0	2	2	2	3	0	0	0	2	0	3	4	2	3	4	0	0	0	3	0	4	5	2	3	4	0	0	0	0	3	4	5	0	0	3	5	6	6	8	9	7
9/2/2012	0	1	0	2	0	0	0	1	0	2	1	2	3	0	0	0	2	0	3	4	2	3	4	0	0	0	3	0	4	5	2	3	4	0	0	0	0	3	4	5	0	0	3	5	6	6	8	9	7
9/3/2012	0	2	0	3	0	0	0	2	0	3	2	2	3	0	0	0	2	0	4	5	3	5	6	0	0	0	3	0	5	7	3	5	6	0	0	0	0	3	5	7	0	0	4	6	8	8	11	11	9
9/4/2012	0	2	0	3	0	0	0	2	0	2	1	2	3	0	0	0	2	0	3	3	3	4	5	0	0	0	2	0	4	5	2	4	5	0	0	0	0	2	4	5	0	0	3	4	6	5	7	6	6
9/5/2012	0	2	0	3	0	0	0	2	0	3	2	3	4	0	0	0	2	0	3	3	2	3	4	0	0	0	2	0	3	4	2	3	4	0	0	0	0	2	4	5	0	0	3	4	6	6	8	8	7
9/6/2012	0	1	0	2	0	0	0	2	0	2	2	2	3	0	0	0	1	0	2	3	2	2	3	0	0	0	2	0	3	3	2	2	3	0	0	0	0	2	3	4	0	0	2	3	4	4	6	7	5
9/7/2012	0	1	0	2	0	0	0	1	0	2	1	2	3	0	0	0	1	0	2	3	2	2	3	0	0	0	2	0	3	3	2	2	3	0	0	0	0	2	3	3	0	0	2	3	4	4	5	6	5
9/8/2012	0	2	0	3	0	0	0	3	0	4	2	3	4	0	0	0	3	0	4	5	3	4	5	0	0	0	3	0	5	6	3	4	5	0	0	0	0	3	5	7	0	0	4	6	8	8	11	12	9
9/9/2012	0	2	0	3	0	0	0	2	0	3	2	3	3	0	0	0	2	0	3	4	2	3	4	0	0	0	2	0	3	4	2	3	4	0	0	0	0	2	4	5	0	0	3	4	6	6	8	10	7
9/10/2012	0	2	0	3	0	0	0	2	0	3	2	3	4	0	0	0	2	0	3	4	2	4	4	0	0	0	2	0	4	5	2	4	5	0	0	0	0	3	4	5	0	0	3	5	6	7	8	8	7
9/11/2012	0	3	0	5	0	0	0	3	0	4	2	4	5	0	0	0	3	0	5	6	3	5	6	0	0	0	4	0	5	7	3	5	6	0	0	0	0	4	6	8	0	0	5	7	10	10	13	13	12
9/12/2012	0	2	0	3	0	0	0	3	0	4	2	4	5	0	0	0	2	0	4	5	2	3	4	0	0	0	3	0	4	5	2	3	5	0	0	0	0	3	4	6	0	0	4	5	7	7	10	11	8
9/13/2012	1	3	1	5	1	1	1	4	1	5	3	4	6	1	1	0	3	0	5	6	3	5	6	0	0	0	3	0	5	7	3	5	6	0	0	0	0	4	6	7	0	0	5	7	9	9	12	10	10
9/14/2012	0	3	0	5	0	0	0	3	0	4	2	3	4	0	0	0	3	0	4	6	3	4	5	0	0	0	3	0	5	6	3	4	6	0	0	0	0	3	5	7	0	0	4	6	8	8	11	10	10
9/15/2012	0	3	0	4	0	0	0	3	0	4	2	3	4	0	0	0	3	0	5	6	3	4	5	0	0	0	3	0	5	6	3	4	5	0	0	1	1	4	6	7	1	1	5	7	9	10	12	14	11
9/16/2012	1	6	1	9	1	1	1	6	1	9	5	8	10	1	1	1	6	1	9	12	6	8	10	1	1	1	6	1	10	13	6	8	11	1	1	1	1	7	11	14	1	1	9	13	18	18	24	26	21
9/17/2012	0	0	0	1	0	0	0	0	0	1	0	0	1	0	0	0	0	0	1	1	0	0	1	0	0	0	0	0	1	1	0	0	1	0	0	0	0	0	1	1	0	0	1	1	1	1	1	1	1
9/18/2012	0	2	0	4	0	0	0	2	0	4	2	3	3	0	0	0	2	0	3	4	2	3	4	0	0	0	2	0	3	5	2	3	4	0	0	0	0	2	4	5	0	0	3	4	6	6	7	7	6
9/19/2012	0	2	0	3	0	0	0	2	0	3	2	3	3	0	0	0	2	0	3	5	2	3	4	0	0	0	2	0	4	5	2	3	4	0	0	0	0	2	4	5	0	0	3	4	6	6	8	8	7
9/20/2012	0	3	0	4	0	0	0	3	0	4	2	3	4	0	0	0	3	0	4	6	3	4	5	0	0	0	3	0	5	6	3	4	5	0	0	0	0	3	5	6	0	0	4	6	8	8	10	11	9
9/21/2012	1	4	1	7	1	1	1	5	1	7	4	5	7	1	1	1	5	1	7	9	4	5	7	1	1	1	5	1	7	10	4	6	7	1	1	1	1	5	7	10	1	1	6	9	12	12	16	19	14
9/22/2012	1	6	1	9	1	1	1	5	1	8	4	6	8	1	1	1	6	1	8	11	5	7	9	1	1	1	6	1	9	11	5	7	10	1	1	1	1	6	9	12	1	1	7	11	14	14	18	18	16
9/23/2012	0	3	0	4	0	0	0	3	0	5	3	4	5	0	0	0	3	0	5	6	3	4	5	0	0	0	3	0	5	6	3	4	5	0	0	1	1	3	5	7	1	1	4	6	8	8	11	12	9
9/24/2012	1	4	1	6	1	1	1	4	1	6	3	4	6	1	1	1	4	1	6	8	3	5	6	1	1	1	4	1	6	8	3	5	6	1	1	1	1	4	6	8	1	1	5	7	10	10	13	13	11
9/25/2012	1	4	1	6	1	1	1	4	1	6	3	4	5	1	1	1	4	1	6	8	3	5	6	1	1	1	4	1	6	8	3	5	6	1	1	1	1	4	6	7	1	1	4	7	9	9	11	13	10
9/26/2012	0	0	0	0	0	0	1	5	1	7	4	6	7	1	1	1	5	1	8	10	4	6	8	1	1	1	5	1	7	10	4	6	8	1	1	1	1	5	8	10	1	1	6	8	11	11	15	16	13
9/27/2012	2	10	2	15	2	2	1	5	1	7	4	6	7	1	1	1	6	1	8	11	5	7	9	1	1	1	5	1	7	9	4	6	7	1	1	1	1	5	8	10	1	1	5	8	11	12	16	16	12
9/28/2012	1	6	1	9	1	1	1	4	1	6	3	5	6	1	1	1	5	1	8	11	5	7	9	1	1	1	4	1	6	8	4	5	7	1	1	1	1	5	7	10	1	1	5	7	9	10	14	13	11
9/29/2012	1	5	1	8	1	1	1	4	1	6	3	5	7	1	1	1	5	1	8	10	4	6	8	1	1	1	4	1	7	9	3	5	7	1	1	1	1	4	7	9	1	1	5	7	10	10	14	15	11
9/30/2012	0	2	0	2	0	0	1	5	1	8	4	6	8	1	1	1	6	1	9	12	5	7	9	1	1	1	5	1	8	11	4	6	9	1	1	1	1	5	9	11	1	1	6	9	12	13	17	18	14
10/1/2012	1	9	1	13	1	1	1	4	1	6	3	4	6	1	1	1	5	1	7	10	4	6	8	1	1	1	4	1	6	8	3	5	6	1	1	1	1	4	7	9	1	1	4	6	9	10	13	12	10
10/2/2012	1	6	1	9	1	1	0	0	0	0	4	5	7	0	0	1	5	1	7	9	4	6	7	1	1	1	4	1	6	8	3	5	7	1	1	1	1	4	7	9	1	1	5	7	10	10	13	14	11
10/3/2012	0	0	0	0	0	0	1	4	1	6	0	0	0	1	1	0	0	0	0	0	0	0	0	0	0	0	0	0	0	0	0	0	0	0	0	0	0	0	0	0	0	0	0	0	1	0	1	1	1
10/4/2012	1	4	1	7	1	1	1	7	1	10	6	9	11	1	1	1	5	1	7	9	3	5	6	1	1	1	6	1	10	13	6	8	11	1	1	1	1	5	8	10	1	1	8	11	15	13	17	21	17
10/5/2012	0	2	0	3	0	0	1	7	1	10	5	8	11	1	1	1	5	1	8	11	4	6	8	1	1	1	7	1	10	13	6	9	12	1	1	1	1	5	8	11	1	1	8	12	16	12	16	18	16
10/6/2012	1	8	1	12	1	1	1	6	1	9	5	8	10	1	1	1	5	1	7	10	4	6	7	1	1	1	6	1	9	11	5	8	10	1	1	1	1	5	8	10	1	1	7	10	14	12	16	19	15
10/7/2012	1	7	1	10	1	1	0	2	0	4	6	10	13	0	0	1	6	1	9	12	6	8	10	1	1	1	7	1	10	14	6	9	12	1	1	1	1	6	10	12	1	1	9	13	18	16	21	25	20
10/8/2012	0	2	0	4	0	0	1	5	1	7	1	1	2	1	1	0	2	0	3	4	3	4	5	0	0	0	1	0	2	3	1	2	3	0	0	0	0	2	3	4	0	0	2	3	4	5	7	5	6
10/9/2012	1	4	1	5	1	1	1	7	1	10	5	8	11	1	1	0	3	0	5	6	2	3	4	0	0	1	5	1	8	10	5	7	9	1	1	1	1	4	6	7	1	1	7	10	13	12	15	20	16
10/10/2012	0	2	0	4	0	0	1	6	1	9	5	7	9	1	1	1	4	1	6	8	4	5	7	1	1	1	5	1	7	9	4	6	8	1	1	1	1	4	7	9	1	1	7	9	13	13	17	18	17
10/11/2012	1	5	1	7	1	1	1	5	1	7	4	6	7	1	1	1	3	1	5	7	3	4	5	1	1	1	4	1	6	8	3	5	6	1	1	0	0	3	6	7	0	0	5	7	10	10	13	15	13
10/12/2012	0	3	0	4	0	0	0	2	0	2	3	4	5	0	0	0	2	0	2	3	1	2	2	0	0	0	2	0	4	5	2	3	3	0	0	0	0	2	2	3	0	0	3	4	5	5	6	11	7
10/13/2012	0	1	0	1	0	0	1	4	1	5	2	2	3	1	1	0	1	0	2	3	1	1	2	0	0	0	2	0	4	5	2	3	4	0	0	0	0	2	3	4	0	0	4	5	7	6	8	12	8
10/14/2012	0	2	0	4	0	0	1	5	1	7	4	6	7	1	1	0	3	0	4	6	3	4	5	0	0	1	5	1	7	10	4	6	8	1	1	1	1	4	6	7	1	1	6	9	12	10	13	20	14
10/15/2012	0	2	0	3	0	0	0	3	0	5	3	4	6	0	0	0	3	0	4	6	3	4	5	0	0	0	4	0	6	7	3	4	6	0	0	0	0	3	5	6	0	0	4	6	9	8	10	13	10
10/16/2012	1	4	1	6	1	1	0	4	0	5	4	6	7	0	0	1	6	1	9	12	5	8	10	1	1	1	7	1	11	14	6	9	12	1	1	1	1	7	11	14	1	1	11	15	20	21	27	30	26
10/17/2012	0	2	0	4	0	0	0	2	0	3	3	4	5	0	0	1	5	1	7	9	4	6	8	1	1	1	6	1	9	12	5	7	9	1	1	1	1	6	9	12	1	1	9	13	17	17	22	26	22
10/18/2012	0	0	0	1	0	0	1	4	1	6	1	1	1	1	1	0	1	0	2	2	1	1	1	0	0	0	2	0	3	3	1	2	2	0	0	0	0	2	3	3	0	0	2	4	5	5	7	9	6
10/19/2012	0	1	0	1	0	0	1	5	1	7	1	2	2	1	1	0	2	0	3	3	1	2	2	0	0	0	3	0	4	6	2	3	4	0	0	0	0	2	3	4	0	0	3	5	7	6	8	13	8
10/20/2012	0	3	0	4	0	0	0	3	0	5	4	5	7	0	0	0	3	0	5	6	2	3	4	0	0	1	4	1	6	8	4	5	7	1	1	0	0	3	5	7	0	0	5	7	10	9	12	15	11
10/21/2012	1	5	1	7	1	1	0	4	0	5	5	8	10	0	0	1	6	1	10	13	6	8	10	1	1	1	8	1	12	15	7	10	13	1	1	1	1	7	12	15	1	1	10	15	20	19	26	30	24
10/22/2012	0	4	0	5	0	0	0	3	0	4	3	4	5	0	0	1	6	1	8	11	6	9	11	1	1	1	6	1	9	12	5	8	10	1	1	1	1	6	10	13	1	1	8	11	15	14	19	21	17
10/23/2012	0	2	0	3	0	0	1	5	1	7	3	4	5	1	1	0	3	0	5	7	3	4	5	0	0	0	4	0	6	8	4	5	7	0	0	0	0	4	6	8	0	0	6	8	11	11	14	14	12
10/24/2012	0	2	0	3	0	0	1	5	1	7	3	4	5	1	1	0	3	0	5	7	3	4	6	0	0	1	4	1	6	9	4	5	7	1	1	0	0	4	6	8	0	0	5	8	11	10	13	15	12
10/25/2012	1	6	1	8	1	1	1	6	1	8	7	10	13	1	1	1	8	1	12	15	6	9	12	1	1	1	9	1	14	19	8	12	16	1	1	1	1	9	14	18	1	1	12	18	24	24	32	34	28
10/26/2012	0	0	0	1	0	0	0	0	0	0	0	1	1	0	0	0	0	0	1	1	0	0	1	0	0	0	0	0	1	1	0	1	1	0	0	0	0	0	1	1	0	0	1	1	1	1	1	2	1
10/27/2012	0	3	0	4	0	0	0	2	0	3	2	3	4	0	0	0	4	0	6	7	3	4	5	0	0	1	5	1	8	10	4	6	8	1	1	1	1	5	8	10	1	1	7	10	14	14	19	22	18
10/28/2012	0	2	0	2	0	0	0	4	0	6	2	3	4	0	0	0	2	0	4	5	2	3	4	0	0	0	3	0	4	5	3	4	6	0	0	0	0	3	5	6	0	0	4	5	7	7	9	10	8
10/29/2012	0	2	0	3	0	0	1	5	1	7	3	4	5	1	1	0	4	0	6	8	3	5	6	0	0	1	6	1	9	11	6	8	11	1	1	1	1	6	10	13	1	1	10	14	19	18	23	28	22
10/30/2012	0	3	0	5	0	0	0	4	0	6	5	7	9	0	0	1	7	1	11	15	5	7	9	1	1	1	9	1	14	18	8	12	15	1	1	1	1	9	14	18	1	1	14	20	27	28	37	42	35
10/31/2012	0	1	0	2	0	0	0	0	0	1	1	2	2	0	0	0	2	0	2	3	2	3	3	0	0	0	1	0	2	3	1	2	2	0	0	0	0	1	2	2	0	0	2	2	3	4	5	4	4
11/1/2012	0	1	0	2	0	0	0	0	0	1	1	1	1	0	0	0	1	0	2	3	1	2	2	0	0	0	2	0	3	4	1	2	2	0	0	0	0	2	3	4	0	0	3	4	6	7	9	11	9
11/2/2012	0	1	0	2	0	0	0	3	0	4	2	3	4	0	0	0	2	0	3	5	2	3	4	0	0	0	3	0	4	6	3	4	5	0	0	0	0	3	5	6	0	0	4	6	9	8	11	13	11
11/3/2012	0	1	0	2	0	0	0	3	0	4	2	3	4	0	0	0	3	0	4	5	2	3	4	0	0	0	4	0	6	7	3	5	6	0	0	1	1	4	7	9	1	1	6	9	12	12	16	22	17
11/4/2012	0	2	0	3	0	0	0	3	0	4	2	3	4	0	0	0	4	0	6	8	3	4	5	0	0	1	5	1	7	9	4	6	7	1	1	1	1	5	8	9	1	1	7	10	14	15	19	26	19
11/5/2012	1	5	1	7	1	1	1	5	1	6	5	7	9	1	1	1	6	1	9	12	5	8	10	1	1	1	8	1	12	15	6	10	12	1	1	1	1	8	13	17	1	1	13	19	26	29	38	49	38
11/6/2012	0	1	0	2	0	0	0	2	0	3	2	3	3	0	0	0	3	0	5	6	2	3	4	0	0	0	4	0	6	8	3	5	7	0	0	0	0	3	5	7	0	0	5	8	10	10	13	15	13
11/7/2012	0	2	0	2	0	0	0	3	0	4	2	3	4	0	0	1	4	1	6	8	3	4	5	1	1	1	5	1	8	11	4	7	9	1	1	1	1	5	8	10	1	1	9	13	17	20	26	34	25
11/8/2012	0	0	0	0	0	0	0	0	0	0	0	0	0	0	0	0	0	0	0	0	0	0	0	0	0	0	0	0	0	0	0	0	0	0	0	0	0	0	0	0	0	0	0	1	1	1	1	1	1
11/9/2012	0	2	0	3	0	0	0	1	0	2	2	3	3	0	0	0	3	0	4	5	2	3	4	0	0	0	3	0	5	6	2	3	4	0	0	0	0	4	6	7	0	0	5	8	10	12	16	21	16
11/10/2012	0	2	0	4	0	0	0	1	0	2	2	3	3	0	0	0	2	0	4	5	3	4	5	0	0	0	3	0	4	6	2	3	4	0	0	0	0	3	5	7	0	0	5	7	9	11	15	19	15
11/11/2012	0	1	0	2	0	0	0	2	0	3	2	2	3	0	0	0	3	0	4	5	2	3	3	0	0	0	3	0	5	6	3	4	6	0	0	0	0	3	5	6	0	0	4	6	8	8	10	11	10
11/12/2012	0	3	0	4	0	0	1	4	1	6	3	4	6	1	1	1	4	1	7	8	4	5	6	1	1	1	6	1	9	11	5	8	10	1	1	1	1	6	10	12	1	1	9	14	18	20	26	31	25
11/13/2012	0	2	0	3	0	0	0	3	0	4	2	3	4	0	0	0	3	0	5	6	3	4	5	0	0	0	4	0	6	8	4	6	8	0	0	0	0	5	7	9	0	0	7	10	13	14	18	20	17
11/14/2012	0	2	0	3	0	0	0	3	0	4	3	4	6	0	0	0	4	0	6	8	3	5	6	0	0	1	5	1	7	10	5	7	9	1	1	1	1	5	8	11	1	1	8	11	15	16	21	23	20
11/15/2012	0	3	0	4	0	0	0	2	0	2	3	4	5	0	0	0	3	0	5	6	3	5	6	0	0	0	3	0	5	7	3	4	5	0	0	0	0	4	6	8	0	0	5	8	10	12	16	18	15
11/16/2012	0	3	0	4	0	0	0	2	0	3	2	3	4	0	0	0	4	0	6	8	4	5	7	0	0	0	4	0	7	9	4	6	7	0	0	1	1	5	7	10	1	1	7	10	13	16	20	27	19
11/17/2012	0	0	0	0	0	0	0	0	0	0	0	0	0	0	0	1	5	1	7	9	0	0	0	1	1	1	6	1	10	13	0	0	0	1	1	1	1	7	12	15	1	1	11	16	21	21	27	32	26
11/18/2012	1	5	1	8	1	1	1	9	1	12	7	9	12	1	1	0	3	0	4	6	6	8	11	0	0	0	4	0	6	8	10	14	19	0	0	0	0	5	7	9	0	0	7	10	13	11	14	14	14
11/19/2012	0	2	0	4	0	0	0	3	0	4	3	4	5	0	0	0	3	0	4	6	3	4	5	0	0	0	4	0	5	7	4	5	7	0	0	0	0	3	6	7	0	0	5	7	10	9	12	13	11
11/20/2012	1	4	1	6	1	1	0	2	0	3	3	5	6	0	0	0	4	0	6	7	4	5	7	0	0	0	4	0	7	9	4	5	7	0	0	1	1	5	7	9	1	1	7	10	13	14	19	25	18
11/21/2012	1	4	1	5	1	1	1	4	1	5	3	5	6	1	1	1	4	1	6	8	4	5	7	1	1	1	6	1	8	11	5	8	10	1	1	1	1	6	10	12	1	1	9	13	17	17	22	31	21
11/22/2012	0	1	0	1	0	0	0	2	0	2	1	2	3	0	0	1	4	1	6	8	1	2	2	1	1	1	6	1	9	12	2	3	4	1	1	1	1	6	10	13	1	1	9	13	18	16	21	25	20
11/23/2012	1	5	1	8	1	1	1	9	1	13	6	9	11	1	1	0	3	0	5	6	5	7	9	0	0	0	4	0	6	8	8	12	15	0	0	1	1	5	8	10	1	1	7	10	14	15	20	25	19
11/24/2012	0	3	0	4	0	0	1	4	1	5	3	4	6	1	1	0	3	0	4	5	2	3	4	0	0	0	3	0	5	7	4	5	7	0	0	0	0	4	6	7	0	0	6	8	11	13	16	25	16
11/25/2012	1	3	1	5	1	1	0	2	0	3	3	4	5	0	0	0	3	0	4	6	2	4	5	0	0	0	3	0	5	7	3	4	6	0	0	0	0	4	6	8	0	0	6	8	11	13	17	25	17
11/26/2012	0	3	0	4	0	0	0	3	0	4	2	3	4	0	0	0	3	0	4	5	2	3	4	0	0	0	3	0	5	7	3	4	6	0	0	0	0	3	5	7	0	0	5	7	10	9	12	21	12
11/27/2012	0	1	0	1	0	0	0	1	0	2	1	1	2	0	0	0	3	0	4	5	1	1	2	0	0	0	3	0	5	7	1	2	3	0	0	0	0	3	5	6	0	0	4	6	9	8	11	19	11
11/28/2012	1	3	1	5	1	1	1	6	1	9	3	5	6	1	1	0	2	0	3	4	2	3	4	0	0	0	3	0	4	5	4	6	7	0	0	0	0	2	4	5	0	0	4	5	7	8	11	20	11
11/29/2012	0	3	0	4	0	0	1	4	1	5	3	4	5	1	1	0	3	0	5	7	3	4	5	0	0	0	4	0	6	7	4	6	8	0	0	0	0	3	5	7	0	0	5	7	9	8	11	14	10
11/30/2012	0	3	0	5	0	0	0	3	0	4	3	4	5	0	0	0	3	0	4	6	2	4	4	0	0	0	4	0	6	7	3	5	6	0	0	0	0	4	7	8	0	0	6	9	12	14	18	25	18
12/1/2012	0	2	0	3	0	0	0	2	0	3	1	2	3	0	0	0	2	0	2	3	1	1	2	0	0	0	2	0	4	5	1	2	3	0	0	0	0	3	5	6	0	0	5	7	9	12	16	27	16
12/2/2012	0	1	0	1	0	0	0	1	0	2	1	1	1	0	0	0	1	0	2	3	1	1	1	0	0	0	2	0	3	4	1	1	1	0	0	0	0	2	3	3	0	0	2	4	5	5	7	13	7
12/3/2012	0	3	0	4	0	0	1	4	1	7	2	3	4	1	1	0	2	0	4	5	2	3	4	0	0	0	3	0	5	6	3	5	6	0	0	0	0	4	6	7	0	0	6	8	11	13	17	26	17
12/4/2012	0	2	0	3	0	0	0	3	0	4	2	3	4	0	0	0	3	0	4	6	2	3	4	0	0	0	3	0	5	6	3	4	6	0	0	0	0	3	5	7	0	0	5	7	10	11	15	21	15
12/5/2012	0	2	0	2	0	0	0	2	0	2	1	2	2	0	0	0	2	0	2	3	1	2	2	0	0	0	2	0	3	4	1	2	3	0	0	0	0	2	3	4	0	0	3	4	6	7	9	15	9
12/6/2012	0	1	0	1	0	0	0	1	0	1	0	1	1	0	0	0	1	0	1	2	0	1	1	0	0	0	1	0	2	2	1	1	1	0	0	0	0	1	2	3	0	0	2	3	4	6	8	14	8
12/7/2012	0	1	0	1	0	0	0	1	0	1	1	1	1	0	0	0	2	0	3	3	1	2	2	0	0	0	2	0	3	4	2	3	3	0	0	0	0	3	5	7	0	0	5	7	9	13	17	21	16
12/8/2012	0	1	0	1	0	0	0	1	0	2	1	1	1	0	0	0	2	0	2	3	1	2	2	0	0	0	2	0	3	4	2	3	3	0	0	0	0	3	5	7	0	0	5	7	10	14	19	24	18
12/9/2012	0	1	0	1	0	0	0	1	0	2	1	1	1	0	0	0	1	0	2	2	1	1	2	0	0	0	1	0	2	3	1	2	2	0	0	0	0	2	3	4	0	0	3	4	5	7	8	12	8
12/10/2012	0	1	0	1	0	0	0	1	0	1	0	1	1	0	0	0	1	0	1	2	1	1	1	0	0	0	1	0	2	2	1	1	2	0	0	0	0	1	2	2	0	0	2	3	4	5	6	9	6
12/11/2012	0	1	0	2	0	0	0	1	0	2	1	1	1	0	0	0	2	0	3	4	1	2	3	0	0	0	2	0	4	5	2	3	4	0	0	0	0	3	5	7	0	0	5	7	10	13	17	24	17
12/12/2012	0	1	0	2	0	0	0	2	0	2	1	1	2	0	0	0	2	0	3	4	2	2	3	0	0	0	2	0	4	5	2	3	4	0	0	0	0	4	6	8	0	0	6	8	11	14	19	22	18
12/13/2012	0	1	0	1	0	0	0	1	0	1	0	1	1	0	0	0	1	0	2	2	1	1	1	0	0	0	1	0	2	3	1	2	2	0	0	0	0	2	4	5	0	0	3	5	6	9	12	14	11
12/14/2012	0	0	0	0	0	0	0	0	0	1	0	0	0	0	0	0	1	0	1	1	0	1	1	0	0	0	1	0	1	2	1	1	1	0	0	0	0	1	2	3	0	0	2	3	4	5	7	9	7
12/15/2012	0	0	0	0	0	0	0	0	0	1	0	0	0	0	0	0	1	0	2	2	1	1	1	0	0	0	1	0	2	3	1	2	2	0	0	0	0	2	4	4	0	0	3	5	6	10	13	17	13
12/16/2012	0	0	0	1	0	0	0	1	0	1	0	1	1	0	0	0	1	0	2	3	1	2	2	0	0	0	2	0	3	4	2	2	3	0	0	0	0	3	5	7	0	0	5	7	10	15	19	25	19
12/17/2012	0	1	0	1	0	0	0	1	0	2	1	1	1	0	0	0	2	0	2	3	1	2	2	0	0	0	2	0	3	4	2	3	3	0	0	0	0	3	5	6	0	0	5	7	9	12	15	18	14
12/18/2012	0	1	0	2	0	0	0	1	0	2	1	1	1	0	0	0	1	0	2	3	1	2	2	0	0	0	2	0	3	4	2	3	3	0	0	0	0	3	4	6	0	0	4	6	8	10	13	16	12
12/19/2012	0	0	0	1	0	0	0	1	0	1	0	0	1	0	0	0	1	0	1	2	1	1	1	0	0	0	1	0	2	2	1	1	2	0	0	0	0	2	2	3	0	0	2	3	4	6	8	13	7
12/20/2012	0	0	0	1	0	0	0	0	0	1	0	1	1	0	0	0	1	0	2	2	1	1	1	0	0	0	1	0	2	2	1	2	2	0	0	0	0	2	4	5	0	0	3	5	6	10	13	18	13
12/21/2012	0	1	0	1	0	0	0	1	0	1	1	1	1	0	0	0	1	0	2	3	1	2	2	0	0	0	2	0	2	3	2	2	3	0	0	0	0	3	4	5	0	0	4	5	7	10	14	16	13
12/22/2012	0	1	0	1	0	0	0	1	0	1	1	1	1	0	0	0	1	0	2	2	1	1	2	0	0	0	1	0	2	3	1	2	3	0	0	0	0	2	3	4	0	0	3	4	6	7	9	12	9
12/23/2012	0	1	0	1	0	0	0	1	0	1	1	1	1	0	0	0	1	0	2	2	1	1	2	0	0	0	1	0	2	3	1	2	2	0	0	0	0	2	3	4	0	0	3	4	5	7	9	15	9
12/24/2012	0	0	0	0	0	0	0	0	0	0	0	0	0	0	0	0	0	0	0	0	0	0	0	0	0	0	0	0	0	0	0	0	0	0	0	0	0	0	0	0	0	0	0	0	0	0	1	1	1
12/25/2012	0	0	0	1	0	0	0	0	0	1	0	1	1	0	0	0	1	0	1	1	0	1	1	0	0	0	1	0	1	2	1	1	1	0	0	0	0	1	2	2	0	0	2	3	3	5	7	12	7
12/26/2012	0	1	0	1	0	0	0	1	0	1	1	1	1	0	0	0	1	0	2	2	1	1	2	0	0	0	1	0	2	2	1	2	2	0	0	0	0	2	3	4	0	0	3	4	5	7	10	13	10
12/27/2012	0	1	0	1	0	0	0	1	0	1	1	1	2	0	0	0	1	0	2	2	1	1	2	0	0	0	1	0	2	2	1	2	2	0	0	0	0	1	2	3	0	0	2	3	4	5	7	9	7
12/28/2012	0	1	0	1	0	0	0	1	0	1	1	1	2	0	0	0	1	0	2	2	1	1	1	0	0	0	1	0	2	2	1	1	2	0	0	0	0	1	2	3	0	0	2	3	4	4	6	11	6
12/29/2012	0	1	0	1	0	0	0	1	0	1	1	1	2	0	0	0	1	0	2	2	1	1	1	0	0	0	1	0	2	2	1	1	2	0	0	0	0	1	2	3	0	0	2	3	4	6	8	14	8
12/30/2012	0	0	0	1	0	0	0	1	0	1	1	1	1	0	0	0	1	0	1	1	1	1	1	0	0	0	1	0	1	1	1	1	1	0	0	0	0	1	1	2	0	0	1	2	3	4	5	5	5
12/31/2012	0	1	0	1	0	0	0	1	0	1	1	1	2	0	0	0	1	0	2	2	1	1	2	0	0	0	1	0	2	2	1	1	2	0	0	0	0	1	2	2	0	0	2	3	3	4	6	9	6
1/1/2013	0	1	0	1	0	0	0	1	0	1	1	1	2	0	0	0	1	0	2	2	1	1	2	0	0	0	1	0	2	2	1	1	2	0	0	0	0	1	2	3	0	0	2	3	4	5	7	12	7
1/2/2013	0	1	0	2	0	0	0	1	0	2	1	2	2	0	0	0	1	0	2	3	1	1	2	0	0	0	1	0	2	3	1	2	2	0	0	0	0	1	2	3	0	0	2	3	4	6	8	12	8
1/3/2013	0	1	0	1	0	0	0	1	0	1	1	1	2	0	0	0	1	0	1	2	1	1	1	0	0	0	1	0	1	2	1	1	1	0	0	0	0	1	1	2	0	0	1	2	3	4	5	8	5
1/4/2013	0	1	0	1	0	0	0	1	0	1	1	1	1	0	0	0	1	0	1	2	1	1	1	0	0	0	1	0	1	2	1	1	1	0	0	0	0	1	1	2	0	0	1	2	3	4	5	8	5
1/5/2013	0	2	0	3	0	0	0	2	0	3	1	2	3	0	0	0	2	0	3	4	2	2	3	0	0	0	2	0	3	4	2	2	3	0	0	0	0	2	3	4	0	0	3	4	5	7	9	15	9
1/6/2013	0	1	0	1	0	0	0	1	0	1	1	1	2	0	0	0	1	0	2	2	1	1	2	0	0	0	1	0	2	2	1	1	2	0	0	0	0	1	2	2	0	0	2	2	3	5	7	11	7
1/7/2013	0	0	0	0	0	0	0	0	0	0	0	0	0	0	0	0	0	0	0	0	0	0	0	0	0	0	0	0	0	0	0	0	0	0	0	0	0	0	0	0	0	0	0	0	0	0	0	1	0
1/8/2013	0	1	0	1	0	0	0	1	0	1	1	1	1	0	0	0	1	0	1	2	1	1	1	0	0	0	1	0	1	2	1	1	1	0	0	0	0	1	1	2	0	0	1	2	2	3	4	5	4
1/9/2013	0	1	0	1	0	0	0	1	0	1	1	1	1	0	0	0	1	0	1	1	1	1	1	0	0	0	1	0	1	1	1	1	1	0	0	0	0	1	1	1	0	0	1	1	2	2	3	4	3
1/10/2013	0	1	0	1	0	0	0	1	0	1	1	1	1	0	0	0	1	0	1	2	1	1	1	0	0	0	1	0	1	2	1	1	1	0	0	0	0	1	1	1	0	0	1	2	2	3	4	7	4
1/11/2013	0	1	0	2	0	0	0	1	0	2	1	1	2	0	0	0	1	0	2	3	1	1	2	0	0	0	1	0	2	3	1	1	2	0	0	0	0	1	2	2	0	0	2	2	3	5	6	10	6
1/12/2013	0	1	0	2	0	0	0	1	0	2	1	1	2	0	0	0	1	0	2	2	1	1	2	0	0	0	1	0	2	2	1	1	2	0	0	0	0	1	1	2	0	0	1	2	3	4	5	7	5
1/13/2013	0	1	0	1	0	0	0	1	0	1	1	1	1	0	0	0	1	0	1	2	1	1	1	0	0	0	1	0	1	2	1	1	1	0	0	0	0	1	1	1	0	0	1	1	2	3	3	6	3
1/14/2013	0	1	0	1	0	0	0	1	0	1	1	1	2	0	0	0	1	0	2	2	1	1	2	0	0	0	1	0	2	2	1	1	2	0	0	0	0	1	1	2	0	0	1	2	3	4	5	8	5
1/15/2013	0	2	0	3	0	0	0	2	0	3	1	2	2	0	0	0	2	0	3	3	1	2	2	0	0	0	2	0	3	3	1	2	2	0	0	0	0	1	2	3	0	0	2	3	3	5	6	9	6
1/16/2013	0	1	0	2	0	0	0	1	0	2	1	1	2	0	0	0	2	0	2	3	1	2	2	0	0	0	2	0	2	3	1	2	2	0	0	0	0	1	2	2	0	0	2	2	3	4	5	9	5
1/17/2013	0	0	0	0	0	0	0	0	0	0	0	0	0	0	0	0	0	0	0	0	0	0	0	0	0	0	0	0	0	0	0	0	0	0	0	0	0	0	0	0	0	0	0	0	0	0	0	0	0
1/18/2013	0	1	0	1	0	0	0	1	0	1	0	1	1	0	0	0	1	0	1	1	0	1	1	0	0	0	1	0	1	1	0	1	1	0	0	0	0	0	1	1	0	0	1	1	1	1	2	4	2
1/19/2013	0	1	0	1	0	0	0	1	0	1	0	1	1	0	0	0	1	0	1	1	0	1	1	0	0	0	1	0	1	1	0	1	1	0	0	0	0	0	1	1	0	0	1	1	1	1	2	3	2
1/20/2013	0	1	0	1	0	0	0	1	0	1	0	1	1	0	0	0	1	0	1	1	0	1	1	0	0	0	1	0	1	1	0	1	1	0	0	0	0	0	1	1	0	0	0	1	1	1	2	3	2
1/21/2013	0	1	0	2	0	0	0	1	0	2	1	1	2	0	0	0	1	0	2	3	1	1	2	0	0	0	1	0	2	3	1	1	2	0	0	0	0	1	1	2	0	0	1	2	2	3	3	6	3
1/22/2013	0	1	0	2	0	0	0	1	0	2	1	1	2	0	0	0	2	0	2	3	1	1	2	0	0	0	2	0	2	3	1	2	2	0	0	0	0	1	2	2	0	0	1	2	2	3	4	7	4
1/23/2013	0	1	0	1	0	0	0	1	0	1	0	1	1	0	0	0	1	0	1	1	0	1	1	0	0	0	1	0	1	1	0	1	1	0	0	0	0	0	1	1	0	0	1	1	1	1	2	2	2
1/24/2013	0	1	0	1	0	0	0	1	0	1	1	1	1	0	0	0	1	0	1	2	1	1	1	0	0	0	1	0	1	2	1	1	1	0	0	0	0	1	1	1	0	0	1	1	1	1	2	3	2
1/25/2013	0	1	0	1	0	0	0	1	0	1	1	1	1	0	0	0	1	0	1	2	1	1	1	0	0	0	1	0	1	2	1	1	1	0	0	0	0	1	1	1	0	0	1	1	1	1	2	3	2
1/26/2013	0	1	0	1	0	0	0	1	0	1	1	1	1	0	0	0	1	0	1	2	1	1	1	0	0	0	1	0	1	2	1	1	1	0	0	0	0	1	1	1	0	0	1	1	1	2	2	4	2
1/27/2013	0	1	0	2	0	0	0	1	0	2	1	1	1	0	0	0	1	0	2	2	1	1	2	0	0	0	1	0	2	2	1	1	2	0	0	0	0	1	1	2	0	0	1	1	2	2	3	5	3
1/28/2013	0	1	0	1	0	0	0	1	0	1	1	1	1	0	0	0	1	0	2	2	1	1	1	0	0	0	1	0	2	2	1	1	1	0	0	0	0	1	1	1	0	0	1	1	1	1	2	4	2
1/29/2013	0	1	0	1	0	0	0	1	0	1	1	1	1	0	0	0	1	0	1	2	1	1	1	0	0	0	1	0	1	2	1	1	1	0	0	0	0	1	1	1	0	0	1	1	1	1	2	3	2
1/30/2013	0	1	0	2	0	0	0	1	0	2	1	1	1	0	0	0	1	0	2	3	1	1	2	0	0	0	1	0	2	3	1	1	2	0	0	0	0	1	1	2	0	0	1	1	2	1	2	3	2
1/31/2013	0	1	0	1	0	0	0	1	0	1	1	1	1	0	0	0	1	0	1	2	1	1	1	0	0	0	1	0	1	2	1	1	1	0	0	0	0	1	1	1	0	0	1	1	1	1	2	3	2
2/1/2013	0	1	0	1	0	0	0	1	0	1	1	1	1	0	0	0	1	0	1	2	1	1	1	0	0	0	1	0	1	2	1	1	1	0	0	0	0	1	1	1	0	0	1	1	1	2	2	3	2
2/2/2013	0	1	0	2	0	0	0	1	0	2	1	1	2	0	0	0	1	0	2	2	1	1	2	0	0	0	1	0	2	2	1	1	2	0	0	0	0	1	1	2	0	0	1	1	2	2	2	4	2
2/3/2013	0	1	0	2	0	0	0	1	0	2	1	1	1	0	0	0	1	0	2	3	1	1	2	0	0	0	1	0	2	3	1	1	2	0	0	0	0	1	1	2	0	0	1	1	2	1	2	3	2
2/4/2013	0	1	0	1	0	0	0	1	0	1	1	1	1	0	0	0	1	0	1	2	1	1	1	0	0	0	1	0	1	2	1	1	1	0	0	0	0	1	1	1	0	0	1	1	1	1	2	3	2
2/5/2013	0	1	0	1	0	0	0	1	0	1	1	1	1	0	0	0	1	0	1	2	1	1	1	0	0	0	1	0	1	2	1	1	1	0	0	0	0	1	1	1	0	0	1	1	1	1	2	3	1
2/6/2013	0	1	0	2	0	0	0	1	0	1	1	1	1	0	0	0	1	0	2	2	1	1	1	0	0	0	1	0	2	2	1	1	1	0	0	0	0	1	1	1	0	0	1	1	1	1	2	3	1
2/7/2013	0	1	0	1	0	0	0	1	0	1	1	1	1	0	0	0	1	0	1	2	1	1	1	0	0	0	1	0	1	2	1	1	1	0	0	0	0	1	1	1	0	0	1	1	1	1	1	2	1
2/8/2013	0	1	0	1	0	0	0	1	0	1	1	1	1	0	0	0	1	0	1	2	1	1	1	0	0	0	1	0	1	2	1	1	1	0	0	0	0	1	1	1	0	0	1	1	1	1	1	2	1
2/9/2013	0	1	0	1	0	0	0	1	0	1	1	1	1	0	0	0	1	0	1	2	1	1	1	0	0	0	1	0	1	2	1	1	1	0	0	0	0	1	1	1	0	0	1	1	1	1	1	2	1
2/10/2013	0	1	0	1	0	0	0	1	0	1	1	1	1	0	0	0	1	0	1	2	1	1	1	0	0	0	1	0	1	2	1	1	1	0	0	0	0	1	1	1	0	0	1	1	1	1	1	2	1
2/11/2013	0	1	0	1	0	0	0	1	0	1	1	1	1	0	0	0	1	0	1	2	1	1	1	0	0	0	1	0	1	2	1	1	1	0	0	0	0	1	1	1	0	0	1	1	1	1	1	2	1
2/12/2013	0	1	0	1	0	0	0	1	0	1	1	1	1	0	0	0	1	0	1	2	1	1	1	0	0	0	1	0	1	2	1	1	1	0	0	0	0	1	1	1	0	0	1	1	1	1	1	2	1
2/13/2013	0	1	0	2	0	0	0	1	0	2	1	2	2	0	0	0	1	0	2	3	1	2	2	0	0	0	1	0	2	3	1	2	2	0	0	0	0	1	2	2	0	0	1	2	2	2	2	3	2
2/14/2013	0	1	0	2	0	0	0	1	0	1	1	1	1	0	0	0	1	0	2	2	1	1	1	0	0	0	1	0	2	2	1	1	1	0	0	0	0	1	1	1	0	0	1	1	1	1	1	2	1
2/15/2013	0	1	0	1	0	0	0	1	0	1	0	1	1	0	0	0	1	0	1	1	0	1	1	0	0	0	1	0	1	1	0	1	1	0	0	0	0	0	1	1	0	0	0	1	1	1	1	1	1
2/16/2013	0	1	0	1	0	0	0	1	0	1	1	1	1	0	0	0	1	0	1	1	1	1	1	0	0	0	1	0	1	1	1	1	1	0	0	0	0	1	1	1	0	0	1	1	1	1	1	1	1
2/17/2013	0	1	0	1	0	0	0	1	0	1	1	1	1	0	0	0	1	0	1	2	1	1	1	0	0	0	1	0	1	2	1	1	1	0	0	0	0	1	1	1	0	0	1	1	1	1	1	1	1
2/18/2013	0	1	0	1	0	0	0	1	0	1	1	1	1	0	0	0	1	0	1	2	1	1	1	0	0	0	1	0	1	2	1	1	1	0	0	0	0	1	1	1	0	0	1	1	1	1	1	1	1
2/19/2013	0	1	0	1	0	0	0	1	0	1	1	1	1	0	0	0	1	0	1	2	1	1	1	0	0	0	1	0	1	2	1	1	1	0	0	0	0	1	1	1	0	0	1	1	1	1	1	1	1
2/20/2013	0	1	0	1	0	0	0	1	0	1	1	1	1	0	0	0	1	0	1	2	1	1	1	0	0	0	1	0	1	2	1	1	1	0	0	0	0	1	1	1	0	0	1	1	1	1	1	1	1
2/21/2013	0	1	0	1	0	0	0	1	0	1	0	1	1	0	0	0	1	0	1	1	0	1	1	0	0	0	1	0	1	1	0	1	1	0	0	0	0	0	1	1	0	0	0	1	1	1	1	1	1
2/22/2013	0	1	0	1	0	0	0	1	0	1	1	1	1	0	0	0	1	0	1	2	1	1	1	0	0	0	1	0	1	2	1	1	1	0	0	0	0	1	1	1	0	0	1	1	1	1	1	1	1
2/23/2013	0	1	0	1	0	0	0	1	0	1	1	1	1	0	0	0	1	0	1	2	1	1	1	0	0	0	1	0	1	2	1	1	1	0	0	0	0	1	1	1	0	0	1	1	1	1	1	1	1
2/24/2013	0	1	0	1	0	0	0	1	0	1	1	1	1	0	0	0	1	0	1	2	1	1	1	0	0	0	1	0	1	2	1	1	1	0	0	0	0	1	1	1	0	0	1	1	1	1	1	1	1
2/25/2013	0	1	0	1	0	0	0	1	0	1	1	1	1	0	0	0	1	0	1	2	1	1	1	0	0	0	1	0	1	2	1	1	1	0	0	0	0	1	1	1	0	0	1	1	1	1	1	1	1
2/26/2013	0	1	0	2	0	0	0	1	0	2	1	1	1	0	0	0	1	0	2	2	1	1	1	0	0	0	1	0	2	2	1	1	1	0	0	0	0	1	1	1	0	0	1	1	1	1	1	2	1
2/27/2013	0	1	0	1	0	0	0	1	0	1	1	1	1	0	0	0	1	0	1	2	1	1	1	0	0	0	1	0	1	2	1	1	1	0	0	0	0	1	1	1	0	0	1	1	1	1	1	1	1
2/28/2013	0	1	0	1	0	0	0	1	0	1	1	1	1	0	0	0	1	0	1	2	1	1	1	0	0	0	1	0	1	2	1	1	1	0	0	0	0	1	1	1	0	0	1	1	1	1	1	1	1
3/1/2013	0	1	0	1	0	0	0	1	0	1	1	1	1	0	0	0	1	0	1	2	1	1	1	0	0	0	1	0	1	2	1	1	1	0	0	0	0	1	1	1	0	0	1	1	1	1	1	1	1
3/2/2013	0	1	0	1	0	0	0	1	0	1	1	1	1	0	0	0	1	0	1	2	1	1	1	0	0	0	1	0	1	2	1	1	1	0	0	0	0	1	1	1	0	0	1	1	1	1	1	1	1
3/3/2013	0	1	0	1	0	0	0	1	0	1	1	1	1	0	0	0	1	0	1	2	1	1	1	0	0	0	1	0	1	2	1	1	1	0	0	0	0	1	1	1	0	0	1	1	1	1	1	1	1
3/4/2013	0	1	0	1	0	0	0	1	0	1	1	1	1	0	0	0	1	0	1	2	1	1	1	0	0	0	1	0	1	2	1	1	1	0	0	0	0	1	1	1	0	0	1	1	1	1	1	1	1
3/5/2013	0	1	0	2	0	0	0	1	0	1	1	1	1	0	0	0	1	0	1	2	1	1	1	0	0	0	1	0	1	2	1	1	1	0	0	0	0	1	1	1	0	0	1	1	1	1	1	1	1
3/6/2013	0	0	0	0	0	0	0	1	0	1	1	1	1	0	0	0	1	0	1	2	1	1	1	0	0	0	1	0	1	2	1	1	1	0	0	0	0	1	1	1	0	0	1	1	1	1	1	1	1
3/7/2013	0	3	0	5	0	0	0	2	0	3	1	2	3	0	0	0	2	0	3	4	2	3	3	0	0	0	2	0	3	4	1	2	3	0	0	0	0	2	2	3	0	0	1	2	3	2	3	3	2
3/8/2013	0	1	0	2	0	0	0	1	0	1	1	1	1	0	0	0	1	0	2	2	1	1	2	0	0	0	1	0	1	2	1	1	1	0	0	0	0	1	1	2	0	0	1	1	1	1	2	1	1
3/9/2013	0	2	0	2	0	0	0	1	0	2	1	1	2	0	0	0	2	0	2	3	1	2	2	0	0	0	1	0	2	3	1	1	2	0	0	0	0	1	1	2	0	0	1	1	2	1	2	2	1
3/10/2013	0	1	0	2	0	0	0	0	0	0	0	0	0	0	0	0	1	0	2	2	1	1	2	0	0	0	1	0	2	2	1	1	1	0	0	0	0	1	1	1	0	0	1	1	1	1	1	1	1
3/11/2013	0	0	0	0	0	0	0	2	0	3	1	2	3	0	0	0	1	0	1	2	1	1	1	0	0	0	1	0	1	2	1	1	1	0	0	0	0	1	1	1	0	0	1	1	1	1	1	1	1
3/12/2013	0	3	0	4	0	0	0	2	0	3	1	2	3	0	0	0	2	0	2	3	1	2	2	0	0	0	2	0	2	3	1	2	2	0	0	0	0	1	1	2	0	0	1	1	2	1	2	2	1
3/13/2013	0	0	0	0	0	0	0	0	0	0	0	0	0	0	0	0	0	0	0	0	0	0	0	0	0	0	0	0	0	0	0	0	0	0	0	0	0	0	0	0	0	0	0	0	0	0	0	0	0
3/14/2013	0	1	0	1	0	0	0	1	0	2	1	1	2	0	0	0	1	0	1	2	0	1	1	0	0	0	1	0	2	2	1	1	1	0	0	0	0	0	1	1	0	0	1	1	1	1	1	1	1
3/15/2013	0	1	0	1	0	0	0	1	0	2	1	1	2	0	0	0	1	0	1	2	0	1	1	0	0	0	1	0	2	2	1	1	2	0	0	0	0	1	1	1	0	0	1	1	1	1	1	2	1
3/16/2013	0	1	0	1	0	0	0	0	0	1	0	0	1	0	0	0	1	0	1	1	0	1	1	0	0	0	1	0	1	2	1	1	1	0	0	0	0	0	1	1	0	0	1	1	1	1	1	1	1
3/17/2013	0	0	0	0	0	0	0	1	0	2	1	2	2	0	0	0	1	0	1	1	0	1	1	0	0	0	1	0	1	2	1	1	1	0	0	0	0	0	1	1	0	0	0	1	1	1	1	1	1
3/18/2013	0	2	0	2	0	0	0	1	0	2	1	1	2	0	0	0	1	0	2	2	1	1	1	0	0	0	1	0	2	2	1	1	1	0	0	0	0	1	1	1	0	0	1	1	1	1	1	1	1
3/19/2013	0	1	0	1	0	0	0	0	0	0	0	0	0	0	0	0	1	0	1	1	1	1	1	0	0	0	0	0	0	1	0	0	0	0	0	0	0	0	1	1	0	0	0	0	1	1	1	1	1
3/20/2013	0	1	0	1	0	0	0	1	0	1	1	1	1	0	0	0	1	0	1	1	1	1	1	0	0	0	1	0	1	1	0	1	1	0	0	0	0	0	1	1	0	0	0	1	1	1	1	1	1
3/21/2013	0	1	0	1	0	0	0	1	0	2	1	1	1	0	0	0	0	0	0	0	0	0	0	0	0	0	1	0	1	2	1	1	1	0	0	0	0	0	0	1	0	0	1	1	1	1	1	1	1
3/22/2013	0	1	0	1	0	0	0	0	0	0	0	0	0	0	0	0	1	0	1	2	0	0	1	0	0	0	1	0	1	2	1	1	1	0	0	0	0	0	1	1	0	0	1	1	1	1	1	1	1
3/23/2013	0	1	0	1	0	0	0	2	0	4	2	3	4	0	0	0	1	0	1	2	1	1	2	0	0	0	1	0	2	3	1	2	3	0	0	0	0	1	1	2	0	0	1	2	2	1	2	2	1
3/24/2013	0	2	0	2	0	0	0	2	0	3	1	2	3	0	0	0	1	0	2	2	1	1	2	0	0	0	1	0	2	3	1	2	2	0	0	0	0	1	1	2	0	0	1	1	2	1	2	2	1
3/25/2013	0	1	0	1	0	0	0	0	0	1	0	0	1	0	0	0	0	0	1	1	0	1	1	0	0	0	0	0	0	1	0	0	1	0	0	0	0	0	1	1	0	0	0	0	1	1	1	1	0
3/26/2013	0	1	0	1	0	0	0	1	0	1	0	1	1	0	0	0	1	0	1	2	0	1	1	0	0	0	1	0	2	2	0	0	1	0	0	0	0	1	1	1	0	0	1	1	1	1	1	1	1
3/27/2013	0	1	0	1	0	0	0	1	0	1	1	1	1	0	0	0	1	0	1	1	0	1	1	0	0	0	1	0	2	2	0	1	1	0	0	0	0	1	1	1	0	0	1	1	2	1	2	2	1
3/28/2013	0	1	0	2	0	0	0	2	0	3	2	2	3	0	0	0	2	0	3	4	2	2	3	0	0	0	2	0	3	4	2	3	3	0	0	0	0	2	2	3	0	0	2	3	4	3	4	4	3
3/29/2013	0	1	0	2	0	0	0	2	0	2	1	1	2	0	0	0	1	0	1	2	1	1	1	0	0	0	1	0	2	2	1	1	1	0	0	0	0	1	1	2	0	0	1	1	2	1	2	2	2
3/30/2013	0	1	0	1	0	0	0	0	0	1	0	0	0	0	0	0	1	0	1	1	0	1	1	0	0	0	1	0	1	1	0	1	1	0	0	0	0	1	1	1	0	0	1	1	1	1	1	1	1
3/31/2013	0	0	0	1	0	0	0	0	0	1	0	0	0	0	0	0	1	0	1	1	0	1	1	0	0	0	1	0	1	1	0	1	1	0	0	0	0	0	1	1	0	0	0	1	1	1	1	1	1
4/1/2013	0	0	0	0	0	0	0	0	0	1	0	0	0	0	0	0	0	0	0	1	0	0	0	0	0	0	1	0	1	1	0	0	0	0	0	0	0	0	1	1	0	0	0	1	1	1	1	1	1
4/2/2013	0	0	0	1	0	0	0	1	0	1	0	1	1	0	0	0	1	0	1	1	1	1	1	0	0	0	1	0	1	2	1	1	1	0	0	0	0	1	1	1	0	0	1	1	2	2	2	2	2
4/3/2013	0	1	0	1	0	0	0	1	0	2	1	1	2	0	0	0	1	0	2	2	1	1	2	0	0	0	1	0	2	3	1	1	2	0	0	0	0	1	1	2	0	0	1	1	2	1	2	2	1
4/4/2013	0	1	0	1	0	0	0	1	0	1	0	1	1	0	0	0	1	0	1	2	1	1	1	0	0	0	1	0	1	2	1	1	1	0	0	0	0	1	1	1	0	0	1	1	1	1	1	1	1
4/5/2013	0	0	0	0	0	0	0	0	0	0	0	0	0	0	0	0	0	0	1	1	0	0	0	0	0	0	0	0	1	1	0	0	0	0	0	0	0	0	1	1	0	0	0	1	1	1	1	2	1
4/6/2013	0	0	0	0	0	0	0	0	0	0	0	0	0	0	0	0	1	0	1	1	0	0	0	0	0	0	1	0	1	1	0	1	1	0	0	0	0	1	1	1	0	0	1	1	1	1	2	2	1
4/7/2013	0	0	0	1	0	0	0	1	0	1	0	1	1	0	0	0	1	0	1	2	1	1	1	0	0	0	1	0	1	2	1	1	1	0	0	0	0	1	1	2	0	0	1	1	2	1	2	2	1
4/8/2013	0	0	0	0	0	0	0	0	0	0	0	0	0	0	0	0	0	0	0	0	0	0	0	0	0	0	0	0	0	0	0	0	0	0	0	0	0	0	0	0	0	0	0	0	0	0	0	0	0
4/9/2013	0	0	0	1	0	0	0	1	0	1	0	1	1	0	0	0	1	0	1	1	1	1	1	0	0	0	1	0	1	1	0	1	1	0	0	0	0	0	1	1	0	0	0	1	1	1	1	1	1
4/10/2013	0	0	0	1	0	0	0	0	0	1	0	0	0	0	0	0	1	0	2	2	1	1	1	0	0	0	1	0	2	2	1	1	1	0	0	0	0	1	2	2	0	0	1	2	2	2	3	3	2
4/11/2013	0	0	0	1	0	0	0	0	0	0	0	0	0	0	0	0	1	0	2	2	1	1	1	0	0	0	1	0	2	2	1	1	1	0	0	0	0	1	1	2	0	0	1	1	2	1	2	2	1
4/12/2013	0	0	0	1	0	0	0	1	0	1	0	1	1	0	0	0	1	0	1	2	1	1	1	0	0	0	1	0	1	2	1	1	1	0	0	0	0	1	1	1	0	0	1	1	1	1	2	2	1
4/13/2013	0	0	0	0	0	0	0	0	0	0	0	0	0	0	0	0	0	0	0	0	0	0	0	0	0	0	0	0	0	0	0	0	0	0	0	0	0	0	0	1	0	0	0	0	1	1	1	1	1
4/14/2013	0	0	0	1	0	0	0	0	0	1	0	0	0	0	0	0	1	0	2	2	1	1	1	0	0	0	1	0	2	2	1	1	2	0	0	0	0	1	2	2	0	0	1	2	2	2	2	2	2
4/15/2013	0	0	0	1	0	0	0	0	0	1	0	0	0	0	0	0	1	0	2	3	1	1	1	0	0	0	1	0	2	3	1	1	2	0	0	0	0	1	2	2	0	0	1	2	2	2	3	3	2
4/16/2013	0	0	0	1	0	0	0	0	0	1	0	0	1	0	0	0	1	0	1	2	1	1	1	0	0	0	1	0	1	2	1	1	1	0	0	0	0	1	1	1	0	0	1	1	1	1	2	2	1
4/17/2013	0	0	0	0	0	0	0	1	0	1	0	1	1	0	0	0	1	0	1	1	1	1	1	0	0	0	1	0	1	1	0	1	1	0	0	0	0	1	1	1	0	0	1	1	1	2	2	2	2
4/18/2013	0	0	0	0	0	0	0	0	0	0	0	0	0	0	0	0	1	0	1	1	0	0	1	0	0	0	1	0	1	2	0	1	1	0	0	0	0	1	1	2	0	0	1	2	2	2	3	2	2
4/19/2013	0	1	0	1	0	0	0	0	0	1	0	0	1	0	0	0	2	0	2	3	1	1	2	0	0	0	2	0	2	3	1	2	2	0	0	0	0	1	2	3	0	0	1	2	3	2	2	2	2
4/20/2013	0	1	0	1	0	0	0	0	0	1	0	0	1	0	0	0	1	0	2	3	1	1	2	0	0	0	1	0	2	2	1	2	2	0	0	0	0	1	2	2	0	0	1	2	2	2	2	2	2
4/21/2013	0	0	0	0	0	0	0	0	0	1	0	0	0	0	0	0	1	0	1	1	1	1	1	0	0	0	1	0	1	1	0	1	1	0	0	0	0	1	1	2	0	0	1	1	2	2	3	3	2
4/22/2013	0	0	0	0	0	0	0	0	0	0	0	0	0	0	0	0	1	0	1	1	0	0	1	0	0	0	1	0	1	1	0	1	1	0	0	0	0	1	2	2	0	0	1	2	2	2	3	3	2
4/23/2013	0	0	0	0	0	0	0	0	0	0	0	0	0	0	0	0	1	0	1	1	0	1	1	0	0	0	1	0	1	1	0	1	1	0	0	0	0	1	1	2	0	0	1	1	2	2	2	2	2
4/24/2013	0	0	0	0	0	0	0	0	0	0	0	0	0	0	0	0	1	0	1	2	1	1	1	0	0	0	1	0	1	2	1	1	1	0	0	0	0	1	1	2	0	0	1	1	2	2	2	2	2
4/25/2013	0	0	0	0	0	0	0	0	0	0	0	0	0	0	0	0	1	0	1	2	0	1	1	0	0	0	1	0	1	1	1	1	1	0	0	0	0	1	1	1	0	0	1	1	1	1	2	2	1
4/26/2013	0	1	0	1	0	0	0	1	0	1	1	1	1	0	0	0	2	0	3	3	1	2	2	0	0	0	2	0	3	4	1	2	3	0	0	0	0	1	2	2	0	0	1	2	2	2	3	3	2
4/27/2013	0	1	0	1	0	0	0	1	0	1	0	1	1	0	0	0	1	0	2	3	1	1	2	0	0	0	2	0	2	3	1	2	2	0	0	0	0	1	2	3	0	0	1	2	3	2	3	3	2
4/28/2013	0	0	0	0	0	0	0	0	0	0	0	0	0	0	0	0	1	0	1	1	0	0	1	0	0	0	1	0	1	1	0	1	1	0	0	0	0	1	2	2	0	0	1	2	2	2	2	2	2
4/29/2013	0	0	0	0	0	0	0	0	0	0	0	0	0	0	0	0	1	0	1	1	0	1	1	0	0	0	1	0	1	1	0	1	1	0	0	0	0	1	1	1	0	0	1	1	1	1	1	1	1
4/30/2013	0	0	0	0	0	0	0	0	0	0	0	0	0	0	0	0	0	0	1	1	0	0	0	0	0	0	0	0	1	1	0	0	1	0	0	0	0	1	1	1	0	0	1	1	1	1	2	2	1
5/1/2013	0	0	0	0	0	0	0	0	0	0	0	0	0	0	0	0	0	0	0	0	0	0	0	0	0	0	0	0	0	0	0	0	0	0	0	0	0	0	0	0	0	0	0	0	0	0	0	0	0
5/2/2013	0	0	0	0	0	0	0	0	0	0	0	0	0	0	0	0	1	0	1	1	0	1	1	0	0	0	1	0	1	1	0	1	1	0	0	0	0	1	1	1	0	0	1	1	1	1	2	2	1
5/3/2013	0	0	0	0	0	0	0	0	0	0	0	0	0	0	0	0	1	0	1	1	0	1	1	0	0	0	1	0	1	1	0	1	1	0	0	0	0	1	1	1	0	0	1	1	1	1	2	2	1
5/4/2013	0	0	0	0	0	0	0	0	0	0	0	0	0	0	0	0	0	0	0	0	0	0	0	0	0	0	0	0	0	0	0	0	0	0	0	0	0	0	1	1	0	0	0	1	1	1	1	1	1
5/5/2013	0	0	0	0	0	0	0	0	0	0	0	0	0	0	0	0	1	0	1	2	1	1	1	0	0	0	1	0	1	2	1	1	1	0	0	0	0	1	2	2	0	0	1	2	2	2	2	3	2
5/6/2013	0	0	0	1	0	0	0	0	0	1	0	1	1	0	0	0	1	0	2	2	1	1	2	0	0	0	1	0	2	3	1	1	2	0	0	0	0	1	2	3	0	0	1	2	3	2	3	4	2
5/7/2013	0	0	0	0	0	0	0	0	0	0	0	0	0	0	0	0	1	0	1	2	1	1	1	0	0	0	1	0	1	2	1	1	1	0	0	0	0	1	1	1	0	0	1	1	1	2	2	2	2
5/8/2013	0	0	0	0	0	0	0	0	0	1	0	0	0	0	0	0	1	0	1	2	1	1	1	0	0	0	1	0	1	2	1	1	1	0	0	0	0	1	2	2	0	0	1	2	2	2	3	3	2
5/9/2013	0	0	0	0	0	0	0	0	0	0	0	0	0	0	0	0	1	0	1	2	1	1	1	0	0	0	1	0	1	2	1	1	1	0	0	0	0	1	2	2	0	0	1	2	2	2	3	3	2
5/10/2013	0	0	0	0	0	0	0	0	0	0	0	0	0	0	0	0	1	0	1	1	0	1	1	0	0	0	1	0	1	1	0	1	1	0	0	0	0	1	1	2	0	0	1	1	2	1	2	2	1
5/11/2013	0	0	0	0	0	0	0	0	0	0	0	0	0	0	0	0	1	0	2	3	1	1	2	0	0	0	1	0	2	3	1	1	2	0	0	0	0	1	2	2	0	0	1	2	2	2	3	3	2
5/12/2013	0	0	0	1	0	0	0	0	0	1	0	0	0	0	0	0	2	0	2	3	1	2	3	0	0	0	2	0	2	3	1	2	3	0	0	0	0	2	2	3	0	0	2	2	3	3	4	4	3
5/13/2013	0	1	0	1	0	0	0	1	0	1	1	1	1	0	0	0	1	0	2	3	1	2	3	0	0	0	2	0	2	3	1	2	2	0	0	0	0	2	2	3	0	0	2	3	3	3	3	4	3
5/14/2013	0	1	0	1	0	0	0	1	0	1	1	1	2	0	0	0	1	0	1	2	1	1	1	0	0	0	1	0	1	2	1	1	1	0	0	0	0	1	1	2	0	0	1	1	2	1	2	2	1
5/15/2013	0	0	0	1	0	0	0	1	0	1	1	1	1	0	0	0	1	0	1	2	1	1	1	0	0	0	1	0	1	2	1	1	1	0	0	0	0	1	2	2	0	0	1	2	2	2	2	2	2
5/16/2013	0	1	0	1	0	0	0	1	0	1	0	1	1	0	0	0	2	0	3	4	2	2	3	0	0	0	2	0	3	4	2	2	3	0	0	0	0	2	4	5	0	0	2	4	5	3	4	5	3
5/17/2013	0	1	0	1	0	0	0	1	0	1	1	1	1	0	0	0	3	0	4	5	2	3	4	0	0	0	3	0	4	5	2	3	4	0	0	0	0	2	4	5	0	0	2	4	5	3	5	5	3
5/18/2013	0	2	0	2	0	0	0	2	0	2	1	2	2	0	0	0	2	0	3	5	2	3	4	0	0	0	2	0	3	5	2	3	4	0	0	0	0	2	3	4	0	0	2	3	4	2	3	4	2
5/19/2013	0	2	0	3	0	0	0	2	0	3	2	2	3	0	0	0	1	0	2	3	1	2	3	0	0	0	1	0	2	3	1	2	2	0	0	0	0	1	2	3	0	0	1	2	3	2	3	3	2
5/20/2013	0	1	0	2	0	0	0	1	0	2	2	2	3	0	0	0	1	0	2	3	1	2	3	0	0	0	1	0	2	3	1	2	3	0	0	0	0	2	3	4	0	0	2	3	4	3	4	5	3
5/21/2013	0	2	0	3	0	0	0	2	0	3	2	2	3	0	0	0	2	0	3	4	2	3	4	0	0	0	2	0	3	4	2	3	4	0	0	1	1	2	4	5	1	1	2	4	5	4	5	6	4
5/22/2013	0	1	0	2	0	0	0	1	0	2	1	2	2	0	0	0	2	0	3	4	1	2	3	0	0	0	2	0	3	3	1	2	3	0	0	0	0	2	2	3	0	0	2	2	3	3	3	4	3
5/23/2013	0	2	0	2	0	0	0	2	0	2	1	2	2	0	0	0	2	0	2	3	1	2	3	0	0	0	2	0	2	3	1	2	2	0	0	0	0	2	2	3	0	0	2	2	3	2	3	3	2
5/24/2013	0	1	0	2	0	0	0	1	0	2	1	2	2	0	0	0	1	0	2	2	1	1	2	0	0	0	1	0	2	2	1	1	2	0	0	0	0	1	2	3	0	0	1	2	3	2	3	4	2
5/25/2013	0	1	0	1	0	0	0	1	0	1	1	1	2	0	0	0	2	0	2	3	1	2	2	0	0	0	2	0	2	3	1	2	2	0	0	0	0	2	3	3	0	0	2	2	3	3	4	4	3
5/26/2013	0	3	0	4	0	0	0	3	0	4	2	4	5	0	0	0	3	0	4	6	3	4	5	0	0	0	3	0	5	6	2	4	5	0	0	0	0	2	4	5	0	0	2	4	5	3	4	5	3
5/27/2013	0	2	0	3	0	0	0	2	0	3	2	3	3	0	0	0	2	0	3	4	2	2	3	0	0	0	2	0	3	4	1	2	3	0	0	0	0	2	3	4	0	0	2	3	4	3	4	5	3
5/28/2013	0	1	0	1	0	0	0	1	0	1	0	1	1	0	0	0	1	0	1	1	0	1	1	0	0	0	1	0	1	1	0	1	1	0	0	0	0	1	2	2	0	0	1	1	2	2	3	3	2
5/29/2013	0	1	0	1	0	0	0	1	0	1	0	1	1	0	0	0	1	0	1	1	0	1	1	0	0	0	1	0	1	1	0	1	1	0	0	0	0	1	1	1	0	0	1	1	1	1	2	2	1
5/30/2013	0	3	0	4	0	0	0	2	0	4	2	3	4	0	0	0	3	0	4	5	2	3	4	0	0	0	3	0	4	5	2	3	4	0	0	0	0	2	3	4	0	0	2	3	4	3	4	4	3
5/31/2013	0	3	0	5	0	0	0	3	0	5	2	4	5	0	0	0	3	0	4	6	2	4	5	0	0	0	3	0	4	6	2	3	5	0	0	0	0	2	3	5	0	0	2	3	5	3	5	5	3
6/1/2013	0	1	0	2	0	0	0	1	0	2	1	2	2	0	0	0	1	0	2	3	1	2	2	0	0	0	1	0	2	3	1	1	2	0	0	0	0	1	2	3	0	0	1	2	3	3	4	5	3
6/2/2013	0	0	0	1	0	0	0	0	0	1	0	0	1	0	0	0	0	0	1	1	0	0	1	0	0	0	0	0	1	1	0	0	1	0	0	0	0	1	1	2	0	0	1	1	1	1	2	2	1
6/3/2013	0	2	0	3	0	0	0	2	0	3	2	3	4	0	0	0	2	0	3	4	2	3	4	0	0	0	2	0	3	4	2	3	4	0	0	0	0	2	3	4	0	0	2	3	4	2	3	3	2
6/4/2013	1	4	1	5	1	1	1	4	1	5	3	5	6	1	1	1	3	1	5	7	3	4	6	1	1	1	3	1	5	7	3	4	6	1	1	1	1	3	4	5	1	1	3	4	5	4	5	5	4
6/5/2013	0	2	0	3	0	0	0	2	0	3	2	2	3	0	0	0	2	0	3	4	2	2	3	0	0	0	2	0	3	4	2	2	3	0	0	0	0	2	3	3	0	0	2	3	3	3	4	5	3
6/6/2013	0	1	0	1	0	0	0	1	0	1	1	1	1	0	0	0	1	0	1	2	1	1	1	0	0	0	1	0	1	2	1	1	1	0	0	0	0	1	2	2	0	0	1	2	2	2	3	3	2
6/7/2013	0	2	0	2	0	0	0	1	0	2	1	1	2	0	0	0	2	0	3	5	1	2	3	0	0	0	2	0	4	5	1	2	3	0	0	0	0	2	3	4	0	0	2	3	4	2	3	3	2
6/8/2013	1	4	1	5	1	1	1	4	1	5	3	4	6	1	1	1	4	1	5	7	3	5	6	1	1	1	4	1	6	7	3	4	6	1	1	0	0	3	4	5	0	0	3	4	5	3	4	4	3
6/9/2013	1	3	1	5	1	1	1	4	1	5	3	4	6	1	1	0	3	0	4	6	3	4	5	0	0	0	3	0	4	6	3	4	5	0	0	0	0	2	3	4	0	0	2	3	4	3	5	5	3
6/10/2013	0	2	0	3	0	0	0	2	0	3	2	3	3	0	0	0	2	0	4	5	2	3	3	0	0	0	2	0	4	5	2	2	3	0	0	0	0	2	3	4	0	0	2	3	4	3	4	4	3
6/11/2013	0	2	0	4	0	0	0	2	0	4	2	3	4	0	0	1	4	1	6	8	2	3	4	1	1	1	4	1	6	8	2	4	5	1	1	1	1	3	5	6	1	1	3	5	6	4	5	4	4
6/12/2013	1	4	1	6	1	1	1	4	1	5	3	4	6	1	1	1	5	1	7	9	3	5	6	1	1	1	5	1	7	9	3	5	7	1	1	1	1	3	4	6	1	1	3	4	6	4	5	5	4
6/13/2013	1	4	1	5	1	1	1	4	1	5	3	4	6	1	1	0	3	0	5	6	3	4	5	0	0	0	3	0	5	6	3	4	5	0	0	0	0	2	3	4	0	0	2	3	4	3	4	5	3
6/14/2013	0	3	0	4	0	0	0	3	0	4	2	3	4	0	0	0	2	0	4	5	2	3	4	0	0	0	2	0	4	5	2	3	4	0	0	0	0	2	3	3	0	0	2	3	3	3	3	4	3
6/15/2013	0	3	0	4	0	0	0	3	0	4	2	3	4	0	0	0	3	0	4	6	2	3	4	0	0	0	3	0	5	6	2	3	4	0	0	1	1	2	3	4	1	1	2	3	4	3	4	4	3
6/16/2013	1	4	1	6	1	1	1	4	1	6	3	5	6	1	1	1	5	1	7	9	3	5	6	1	1	1	5	1	7	9	3	5	7	1	1	1	1	3	5	6	1	1	3	5	6	4	6	5	4
6/17/2013	1	4	1	6	1	1	1	4	1	5	3	4	6	1	1	1	4	1	6	9	3	5	6	1	1	1	4	1	6	8	3	5	6	1	1	0	0	3	4	5	0	0	3	4	5	4	5	5	4
6/18/2013	0	3	0	4	0	0	0	3	0	4	2	3	4	0	0	0	3	0	4	5	2	3	4	0	0	0	3	0	4	5	2	3	4	0	0	0	0	2	3	3	0	0	2	3	3	2	3	3	2
6/19/2013	0	3	0	5	0	0	0	3	0	5	2	3	4	0	0	0	3	0	5	6	2	3	4	0	0	1	3	1	5	7	2	3	4	1	1	1	1	2	3	4	1	1	2	3	4	3	5	5	3
6/20/2013	1	4	1	6	1	1	1	4	1	6	3	4	6	1	1	1	4	1	6	8	3	4	6	1	1	1	4	1	6	8	3	4	6	1	1	1	1	3	4	5	1	1	3	4	5	4	5	5	4
6/21/2013	1	4	1	6	1	1	1	4	1	6	3	5	7	1	1	1	5	1	7	9	3	5	7	1	1	1	5	1	7	9	3	5	7	1	1	1	1	3	4	6	1	1	3	4	6	4	5	6	4
6/22/2013	0	3	0	4	0	0	0	3	0	4	2	3	4	0	0	0	3	0	5	6	2	3	4	0	0	0	3	0	5	6	2	3	4	0	0	0	0	2	3	4	0	0	2	3	4	3	4	4	3
6/23/2013	0	3	0	5	0	0	0	3	0	5	2	3	4	0	0	0	3	0	5	6	2	3	4	0	0	0	3	0	5	6	2	3	4	0	0	0	0	2	3	4	0	0	2	3	4	3	4	4	3
6/24/2013	1	4	1	6	1	1	1	4	1	6	3	5	6	1	1	1	4	1	6	8	3	5	6	1	1	1	4	1	6	9	3	5	6	1	1	1	1	3	4	5	1	1	3	4	5	4	5	5	4
6/25/2013	0	3	0	5	0	0	0	3	0	5	2	4	5	0	0	0	3	0	5	6	2	4	5	0	0	0	3	0	5	6	2	4	5	0	0	0	0	2	3	4	0	0	2	3	4	3	4	4	3
6/26/2013	1	3	1	5	1	1	1	3	1	5	2	4	5	1	1	1	4	1	6	7	3	4	5	1	1	1	4	1	6	7	3	4	5	1	1	1	1	3	4	5	1	1	3	4	5	4	5	5	4
6/27/2013	0	3	0	5	0	0	0	3	0	4	2	3	4	0	0	0	3	0	5	6	2	3	4	0	0	1	3	1	5	7	2	3	4	1	1	1	1	2	3	4	1	1	2	3	4	3	4	5	3
6/28/2013	0	3	0	4	0	0	0	3	0	4	2	3	4	0	0	0	3	0	4	5	2	3	4	0	0	0	3	0	4	5	2	3	4	0	0	0	0	1	2	3	0	0	2	2	3	2	3	3	2
6/29/2013	1	3	1	5	1	1	1	3	1	5	3	4	5	1	1	1	3	1	5	7	3	4	5	1	1	1	3	1	5	7	3	4	5	1	1	0	0	2	3	4	0	0	2	3	4	3	4	4	3
6/30/2013	0	3	0	5	0	0	0	3	0	5	2	3	4	0	0	0	3	0	5	6	2	3	4	0	0	0	3	0	5	6	2	3	4	0	0	0	0	2	3	4	0	0	2	3	4	3	4	5	3
7/1/2013	1	3	1	5	1	1	1	3	1	5	2	3	4	1	1	1	3	1	5	7	2	3	4	1	1	1	4	1	5	7	2	3	4	1	1	1	1	2	4	5	1	1	2	4	5	4	5	5	4
7/2/2013	0	3	0	4	0	0	0	3	0	4	2	3	4	0	0	0	3	0	4	5	2	3	4	0	0	0	3	0	4	5	2	3	4	0	0	0	0	2	2	3	0	0	2	2	3	2	3	3	2
7/3/2013	0	2	0	3	0	0	0	2	0	3	2	3	3	0	0	0	2	0	3	4	2	2	3	0	0	0	2	0	3	4	2	2	3	0	0	0	0	1	2	2	0	0	1	2	2	2	2	2	2
7/4/2013	0	3	0	5	0	0	0	3	0	5	2	3	5	0	0	0	3	0	5	7	2	4	5	0	0	1	3	1	5	7	2	3	5	1	1	1	1	2	3	5	1	1	2	3	5	4	5	5	4
7/5/2013	0	3	0	4	0	0	0	3	0	4	2	3	4	0	0	0	3	0	5	6	2	3	4	0	0	0	3	0	5	6	2	3	4	0	0	1	1	2	3	4	1	1	2	3	4	3	4	5	3
7/6/2013	0	3	0	4	0	0	0	3	0	4	2	3	4	0	0	0	3	0	5	6	2	3	4	0	0	0	3	0	5	6	2	3	4	0	0	0	0	2	3	4	0	0	2	3	4	3	4	4	3
7/7/2013	1	4	1	6	1	1	1	4	1	6	3	4	6	1	1	1	4	1	6	8	3	5	6	1	1	1	4	1	6	8	3	5	6	1	1	1	1	3	4	5	1	1	3	4	5	4	5	5	4
7/8/2013	0	3	0	4	0	0	0	3	0	4	2	3	4	0	0	0	3	0	4	5	2	3	4	0	0	0	3	0	4	5	2	3	4	0	0	0	0	2	3	3	0	0	2	3	3	3	3	3	3
7/9/2013	0	3	0	4	0	0	0	3	0	4	2	3	4	0	0	0	3	0	4	6	2	3	4	0	0	0	3	0	4	6	2	3	4	0	0	0	0	2	3	4	0	0	2	3	4	3	4	4	3
7/10/2013	0	3	0	5	0	0	0	3	0	4	2	3	5	0	0	0	3	0	5	6	2	3	4	0	0	0	3	0	5	6	2	3	5	0	0	0	0	2	3	4	0	0	2	3	4	3	4	4	3
7/11/2013	0	3	0	5	0	0	0	3	0	4	2	3	4	0	0	0	3	0	5	6	2	3	4	0	0	0	3	0	5	6	2	3	4	0	0	1	1	2	3	4	1	1	2	3	4	3	4	4	3
7/12/2013	0	3	0	5	0	0	0	3	0	5	2	3	5	0	0	0	3	0	5	7	2	4	5	0	0	0	4	0	5	7	2	4	5	0	0	1	1	2	3	4	1	1	2	3	4	3	5	5	3
7/13/2013	0	3	0	5	0	0	0	3	0	4	2	4	5	0	0	0	3	0	5	6	2	4	5	0	0	0	3	0	5	6	2	4	5	0	0	0	0	2	3	4	0	0	2	3	4	3	4	4	3
7/14/2013	0	3	0	5	0	0	0	3	0	5	3	4	5	0	0	0	4	0	5	7	3	4	5	0	0	0	3	0	5	7	3	4	5	0	0	0	0	2	3	4	0	0	2	3	4	3	4	4	3
7/15/2013	0	3	0	4	0	0	0	3	0	4	2	3	4	0	0	0	3	0	4	6	2	3	4	0	0	0	3	0	5	6	2	3	4	0	0	0	0	2	3	4	0	0	2	3	4	3	4	4	3
7/16/2013	0	3	0	4	0	0	0	3	0	4	2	3	4	0	0	0	3	0	5	6	2	3	4	0	0	0	3	0	5	6	2	3	4	0	0	0	0	2	3	4	0	0	2	3	4	3	4	4	3
7/17/2013	0	3	0	5	0	0	0	3	0	5	3	4	6	0	0	1	4	1	6	7	3	4	5	1	1	1	4	1	6	7	3	4	6	1	1	0	0	2	4	5	0	0	2	4	5	3	5	5	3
7/18/2013	0	3	0	5	0	0	0	3	0	5	2	4	5	0	0	0	3	0	5	6	2	4	5	0	0	0	3	0	5	6	2	4	5	0	0	0	0	2	3	4	0	0	2	3	4	3	4	4	3
7/19/2013	0	3	0	4	0	0	0	3	0	4	2	3	4	0	0	0	3	0	5	6	2	3	4	0	0	0	3	0	5	6	2	3	4	0	0	0	0	2	3	4	0	0	2	3	4	3	4	4	3
7/20/2013	0	3	0	4	0	0	0	3	0	4	2	3	4	0	0	0	3	0	4	6	2	3	4	0	0	0	3	0	5	6	2	3	4	0	0	0	0	2	3	4	0	0	2	3	4	3	4	4	3
7/21/2013	0	3	0	4	0	0	0	3	0	4	2	3	4	0	0	0	3	0	4	6	2	3	4	0	0	0	3	0	4	6	2	3	4	0	0	0	0	2	3	4	0	0	2	3	4	3	4	4	3
7/22/2013	0	3	0	5	0	0	0	3	0	5	2	4	5	0	0	0	3	0	5	6	2	4	5	0	0	0	3	0	5	6	2	4	5	0	0	0	0	2	3	4	0	0	2	3	4	3	4	4	3
7/23/2013	0	3	0	5	0	0	0	3	0	4	2	3	4	0	0	0	3	0	5	6	2	3	4	0	0	0	3	0	5	6	2	3	4	0	0	0	0	2	3	4	0	0	2	3	4	3	4	4	3
7/24/2013	0	2	0	3	0	0	0	2	0	3	1	2	3	0	0	0	2	0	3	4	1	2	3	0	0	0	2	0	3	4	1	2	3	0	0	0	0	2	2	3	0	0	2	2	3	2	3	3	2
7/25/2013	0	3	0	5	0	0	0	3	0	5	2	4	5	0	0	0	3	0	5	6	2	4	5	0	0	0	3	0	5	6	2	4	5	0	0	0	0	2	3	4	0	0	2	3	4	3	4	4	3
7/26/2013	0	3	0	5	0	0	0	3	0	5	2	4	5	0	0	0	3	0	5	6	2	4	5	0	0	0	3	0	5	6	2	4	5	0	0	0	0	2	3	4	0	0	2	3	4	3	4	4	3
7/27/2013	0	3	0	4	0	0	0	3	0	4	2	3	4	0	0	0	3	0	5	6	2	3	4	0	0	0	3	0	5	6	2	3	4	0	0	0	0	2	3	4	0	0	2	3	4	3	4	4	3
7/28/2013	0	2	0	4	0	0	0	2	0	4	2	3	3	0	0	0	2	0	4	5	2	3	3	0	0	0	2	0	4	5	2	3	3	0	0	0	0	2	3	3	0	0	2	3	3	3	4	4	3
7/29/2013	0	3	0	5	0	0	0	3	0	5	2	3	5	0	0	0	3	0	5	6	2	3	5	0	0	0	3	0	5	6	2	3	5	0	0	0	0	2	3	4	0	0	2	3	4	3	4	4	3
7/30/2013	0	3	0	5	0	0	0	3	0	5	2	4	5	0	0	0	3	0	5	6	2	4	5	0	0	0	3	0	5	6	2	4	5	0	0	0	0	2	3	5	0	0	2	3	5	3	4	5	3
7/31/2013	0	3	0	5	0	0	0	3	0	5	2	4	5	0	0	0	3	0	5	7	2	4	5	0	0	0	3	0	5	7	2	4	5	0	0	1	1	2	4	5	1	1	2	4	5	4	5	5	4
8/1/2013	0	3	0	5	0	0	0	3	0	5	2	3	4	0	0	0	3	0	5	6	2	3	4	0	0	0	3	0	5	6	2	3	4	0	0	0	0	2	3	4	0	0	2	3	4	3	4	5	3
8/2/2013	0	3	0	4	0	0	0	3	0	4	2	3	4	0	0	0	3	0	4	6	2	3	4	0	0	0	3	0	4	6	2	3	4	0	0	0	0	2	3	4	0	0	2	3	4	3	4	4	3
8/3/2013	0	2	0	3	0	0	0	2	0	3	2	2	3	0	0	0	2	0	3	4	2	2	3	0	0	0	2	0	3	4	2	2	3	0	0	0	0	1	2	3	0	0	1	2	3	2	3	3	2
8/4/2013	0	3	0	4	0	0	0	3	0	4	2	3	4	0	0	0	3	0	4	5	2	3	4	0	0	0	3	0	4	5	2	3	4	0	0	0	0	2	3	4	0	0	2	3	4	3	4	4	3
8/5/2013	0	3	0	4	0	0	0	3	0	4	2	3	4	0	0	0	3	0	4	6	2	3	4	0	0	0	3	0	4	6	2	3	4	0	0	0	0	2	3	4	0	0	2	3	4	3	4	4	3
8/6/2013	0	3	0	5	0	0	0	3	0	5	2	4	5	0	0	0	3	0	5	6	2	4	5	0	0	0	3	0	5	6	2	4	5	0	0	0	0	2	4	5	0	0	2	3	5	3	5	5	3
8/7/2013	1	4	1	6	1	1	1	4	1	6	3	5	7	1	1	1	4	1	7	8	3	5	7	1	1	1	4	1	7	8	3	5	7	1	1	1	1	3	5	6	1	1	3	5	6	5	7	6	5
8/8/2013	1	4	1	6	1	1	1	4	1	6	3	4	6	1	1	1	4	1	6	8	3	5	6	1	1	1	4	1	6	8	3	5	6	1	1	1	1	3	4	6	1	1	3	4	6	5	6	6	5
8/9/2013	0	2	0	3	0	0	0	2	0	3	2	2	3	0	0	0	2	0	3	4	2	2	3	0	0	0	2	0	3	4	2	2	3	0	0	0	0	2	2	3	0	0	2	2	3	2	3	3	2
8/10/2013	1	4	1	6	1	1	1	4	1	6	3	4	6	1	1	1	4	1	6	7	3	4	6	1	1	1	4	1	6	7	3	4	6	1	1	1	1	3	4	6	1	1	3	4	6	4	5	5	4
8/11/2013	1	5	1	7	1	1	1	5	1	7	4	5	7	1	1	1	5	1	7	9	4	5	7	1	1	1	5	1	7	9	4	5	7	1	1	1	1	3	5	7	1	1	3	5	7	5	7	7	5
8/12/2013	1	5	1	7	1	1	1	5	1	7	4	5	7	1	1	1	5	1	7	9	4	5	7	1	1	1	5	1	7	9	4	5	7	1	1	1	1	4	5	7	1	1	4	5	7	5	7	7	5
8/13/2013	0	2	0	4	0	0	0	2	0	4	2	3	3	0	0	0	2	0	4	5	2	3	3	0	0	0	2	0	4	5	2	3	3	0	0	0	0	2	3	3	0	0	2	3	3	3	3	4	3
8/14/2013	0	2	0	3	0	0	0	2	0	3	2	3	3	0	0	0	2	0	4	5	2	3	3	0	0	0	2	0	4	5	2	3	3	0	0	0	0	2	3	3	0	0	2	3	3	3	3	3	3
8/15/2013	0	3	0	4	0	0	0	3	0	4	2	3	4	0	0	0	3	0	4	6	2	3	4	0	0	0	3	0	4	6	2	3	4	0	0	0	0	2	3	4	0	0	2	3	4	3	4	4	3
8/16/2013	0	2	0	3	0	0	0	2	0	3	2	2	3	0	0	0	2	0	3	5	2	2	3	0	0	0	2	0	3	4	2	2	3	0	0	0	0	2	2	3	0	0	2	2	3	2	3	3	2
8/17/2013	1	5	1	7	1	1	1	5	1	7	4	6	8	1	1	1	5	1	7	10	4	6	8	1	1	1	5	1	7	10	4	6	8	1	1	1	1	4	6	8	1	1	4	6	7	6	7	7	6
8/18/2013	1	4	1	7	1	1	1	4	1	7	3	5	7	1	1	1	4	1	7	9	3	5	7	1	1	1	4	1	7	9	3	5	7	1	1	1	1	3	5	7	1	1	3	5	7	5	7	7	5
8/19/2013	0	2	0	3	0	0	0	2	0	3	1	2	3	0	0	0	2	0	3	4	1	2	3	0	0	0	2	0	3	4	1	2	3	0	0	0	0	1	2	3	0	0	1	2	3	2	3	3	2
8/20/2013	1	6	1	9	1	1	1	6	1	9	5	7	9	1	1	1	6	1	9	11	5	7	9	1	1	1	6	1	9	11	5	7	9	1	1	1	1	5	7	9	1	1	5	7	9	7	9	9	7
8/21/2013	1	6	1	8	1	1	1	6	1	8	4	7	9	1	1	1	6	1	8	11	4	7	9	1	1	1	6	1	8	11	4	7	9	1	1	1	1	4	6	8	1	1	4	6	8	6	8	8	6
8/22/2013	1	4	1	6	1	1	1	4	1	6	3	4	6	1	1	1	4	1	6	8	3	4	6	1	1	1	4	1	6	8	3	4	6	1	1	1	1	3	4	6	1	1	3	4	6	4	6	6	4
8/23/2013	1	3	1	5	1	1	1	3	1	5	2	4	5	1	1	1	3	1	5	7	2	4	5	1	1	1	3	1	5	7	2	4	5	1	1	1	1	2	4	5	1	1	2	4	5	4	5	5	4
8/24/2013	0	2	0	4	0	0	0	2	0	4	2	3	4	0	0	0	2	0	4	5	2	3	4	0	0	0	2	0	4	5	2	3	4	0	0	0	0	2	3	4	0	0	2	3	4	3	4	4	3
8/25/2013	1	4	1	6	1	1	1	4	1	6	3	5	7	1	1	1	4	1	6	8	3	5	7	1	1	1	4	1	6	8	3	5	7	1	1	1	1	3	5	7	1	1	3	5	7	5	7	6	5
8/26/2013	0	3	0	5	0	0	0	3	0	5	3	4	5	0	0	0	3	0	5	7	3	4	5	0	0	0	3	0	5	7	3	4	5	0	0	0	0	2	4	5	0	0	2	4	5	4	5	5	4
8/27/2013	1	5	1	8	1	1	1	5	1	8	4	6	8	1	1	1	5	1	8	10	4	6	8	1	1	1	5	1	8	10	4	6	8	1	1	1	1	4	6	8	1	1	4	6	8	6	8	8	6
8/28/2013	1	4	1	6	1	1	1	4	1	6	3	5	7	1	1	1	4	1	7	8	3	5	7	1	1	1	4	1	7	8	3	5	7	1	1	1	1	3	5	7	1	1	3	5	7	5	7	6	5
8/29/2013	0	2	0	4	0	0	0	2	0	4	2	3	4	0	0	0	2	0	4	5	2	3	4	0	0	0	2	0	4	5	2	3	4	0	0	0	0	2	3	4	0	0	2	3	4	3	4	3	3
8/30/2013	1	6	1	10	1	1	1	6	1	10	5	7	10	1	1	1	6	1	10	13	5	7	10	1	1	1	6	1	10	13	5	7	10	1	1	1	1	5	7	10	1	1	5	7	10	7	10	9	7
8/31/2013	1	6	1	9	1	1	1	6	1	9	5	7	10	1	1	1	6	1	9	12	5	7	10	1	1	1	6	1	9	12	5	7	10	1	1	1	1	5	7	10	1	1	5	7	10	7	10	9	7
9/1/2013	1	5	1	8	1	1	1	5	1	8	4	6	8	1	1	1	5	1	8	10	4	6	8	1	1	1	5	1	8	10	4	6	8	1	1	1	1	4	6	8	1	1	4	6	8	6	8	8	6
9/2/2013	1	4	1	6	1	1	1	4	1	6	3	4	6	1	1	1	4	1	6	8	3	5	6	1	1	1	4	1	6	8	3	5	6	1	1	1	1	3	4	6	1	1	3	4	6	4	6	6	4
9/3/2013	0	3	0	4	0	0	0	3	0	4	2	3	4	0	0	0	3	0	4	6	2	3	4	0	0	0	3	0	4	6	2	3	4	0	0	0	0	2	3	4	0	0	2	3	4	3	4	4	3
9/4/2013	1	5	1	8	1	1	1	5	1	8	4	6	8	1	1	1	5	1	8	10	4	6	8	1	1	1	5	1	8	10	4	6	8	1	1	1	1	4	6	8	1	1	4	6	8	6	8	8	6
9/5/2013	1	4	1	6	1	1	1	4	1	6	3	4	6	1	1	1	4	1	6	7	3	4	6	1	1	1	4	1	6	7	3	4	6	1	1	1	1	3	4	6	1	1	3	4	6	4	5	5	4
9/6/2013	1	6	1	9	1	1	1	6	1	9	5	7	9	1	1	1	6	1	9	12	5	7	9	1	1	1	6	1	9	12	5	7	9	1	1	1	1	5	7	9	1	1	5	7	9	7	9	9	7
9/7/2013	1	6	1	9	1	1	1	6	1	9	5	7	9	1	1	1	6	1	9	12	5	7	9	1	1	1	6	1	9	12	5	7	9	1	1	1	1	5	7	9	1	1	5	7	9	7	9	9	7
9/8/2013	1	9	1	13	1	1	1	9	1	13	7	10	13	1	1	1	9	1	13	17	7	10	13	1	1	1	9	1	13	17	7	10	13	1	1	1	1	7	10	13	1	1	7	10	13	10	12	13	10
9/9/2013	1	5	1	8	1	1	1	5	1	8	4	6	8	1	1	1	5	1	8	10	4	6	8	1	1	1	5	1	8	10	4	6	8	1	1	1	1	4	6	7	1	1	4	6	7	6	7	7	6
9/10/2013	0	0	0	0	0	0	0	0	0	0	0	0	0	0	0	0	0	0	0	1	0	0	0	0	0	0	0	0	0	1	0	0	0	0	0	0	0	0	0	0	0	0	0	0	0	0	0	0	0
9/11/2013	0	2	0	3	0	0	0	2	0	3	2	3	3	0	0	0	2	0	3	5	2	3	3	0	0	0	2	0	3	5	2	3	3	0	0	0	0	2	3	3	0	0	2	3	3	3	3	3	3
9/12/2013	1	5	1	7	1	1	1	5	1	7	3	5	7	1	1	1	5	1	7	9	3	5	7	1	1	1	5	1	7	9	3	5	7	1	1	1	1	3	5	7	1	1	3	5	7	5	7	7	5
9/13/2013	1	8	1	12	1	1	1	8	1	12	6	9	12	1	1	1	8	1	12	16	6	9	12	1	1	1	8	1	12	15	6	9	12	1	1	1	1	6	9	12	1	1	6	9	12	9	12	12	9
9/14/2013	1	4	1	7	1	1	1	4	1	7	4	5	7	1	1	1	4	1	7	9	4	5	7	1	1	1	4	1	7	9	4	5	7	1	1	1	1	4	5	7	1	1	4	5	7	5	7	7	5
9/15/2013	0	4	0	5	0	0	0	4	0	5	3	4	6	0	0	0	4	0	5	7	3	4	6	0	0	0	4	0	5	7	3	4	6	0	0	0	0	3	4	6	0	0	3	4	6	4	6	5	4
9/16/2013	1	5	1	8	1	1	1	5	1	8	5	7	9	1	1	1	5	1	9	11	5	7	9	1	1	1	5	1	9	11	5	7	9	1	1	1	1	4	7	9	1	1	4	7	9	7	9	8	7
9/17/2013	1	4	1	7	1	1	1	4	1	6	3	5	7	1	1	1	4	1	7	9	3	5	7	1	1	1	4	1	7	9	3	5	7	1	1	1	1	3	5	6	1	1	3	5	6	5	6	6	5
9/18/2013	1	4	1	6	1	1	1	4	1	6	3	4	6	1	1	1	4	1	6	8	3	4	6	1	1	1	4	1	6	8	3	4	6	1	1	1	1	3	4	5	1	1	3	4	5	4	5	6	4
9/19/2013	1	5	1	7	1	1	1	5	1	7	3	5	7	1	1	1	5	1	7	10	3	5	7	1	1	1	5	1	7	10	3	5	7	1	1	1	1	3	5	6	1	1	3	5	6	5	6	7	5
9/20/2013	1	4	1	7	1	1	1	4	1	7	3	5	7	1	1	1	4	1	7	9	3	5	7	1	1	1	4	1	7	9	3	5	7	1	1	1	1	3	5	7	1	1	3	5	7	5	7	7	5
9/21/2013	1	5	1	7	1	1	1	5	1	7	4	5	7	1	1	1	5	1	7	9	4	6	7	1	1	1	5	1	7	9	4	5	7	1	1	1	1	4	5	7	1	1	4	5	7	5	7	7	5
9/22/2013	1	7	1	11	1	1	1	7	1	11	5	7	10	1	1	1	7	1	11	14	5	7	10	1	1	1	7	1	11	14	5	7	10	1	1	1	1	5	7	10	1	1	5	7	10	7	10	10	7
9/23/2013	1	7	1	11	1	1	1	7	1	11	6	9	12	1	1	1	7	1	12	15	6	9	12	1	1	1	7	1	12	15	6	9	12	1	1	1	1	6	9	12	1	1	6	9	12	9	12	11	9
9/24/2013	1	6	1	10	1	1	1	6	1	10	5	8	11	1	1	1	6	1	10	13	5	8	11	1	1	1	6	1	10	13	5	8	11	1	1	1	1	5	8	11	1	1	5	8	11	8	11	9	8
9/25/2013	1	5	1	8	1	1	1	5	1	8	4	6	7	1	1	1	5	1	8	11	4	6	7	1	1	1	5	1	8	11	4	6	7	1	1	1	1	4	5	7	1	1	4	5	7	5	7	8	5
9/26/2013	1	8	1	12	1	1	1	8	1	12	6	8	11	1	1	1	8	1	12	15	6	8	11	1	1	1	8	1	12	15	6	8	11	1	1	1	1	6	8	11	1	1	6	8	11	8	11	11	8
9/27/2013	1	14	1	22	1	1	1	14	1	22	10	15	20	1	1	1	14	1	22	28	10	15	20	1	1	1	14	1	22	28	10	15	20	1	1	1	1	10	15	20	1	1	10	15	20	15	20	21	15
9/28/2013	1	7	1	11	1	1	1	7	1	11	6	9	11	1	1	1	7	1	11	14	6	9	11	1	1	1	7	1	11	14	6	9	11	1	1	1	1	6	8	11	1	1	6	8	11	8	11	10	8
9/29/2013	1	8	1	12	1	1	1	8	1	12	6	9	11	1	1	1	8	1	12	16	6	9	11	1	1	1	8	1	12	16	6	9	11	1	1	1	1	6	9	11	1	1	6	9	11	9	11	12	9
9/30/2013	1	10	1	15	1	1	1	10	1	15	8	12	16	1	1	1	10	1	16	20	8	12	16	1	1	1	10	1	15	20	8	12	16	1	1	1	1	8	12	15	1	1	8	12	15	12	15	15	12
10/1/2013	1	13	1	19	1	1	1	13	1	19	10	15	19	1	1	1	13	1	19	25	10	15	19	1	1	1	13	1	19	25	10	15	19	1	1	1	1	10	15	19	1	1	10	15	19	15	19	19	15
10/2/2013	1	10	1	15	1	1	1	10	1	15	8	11	15	1	1	1	10	1	15	19	8	11	15	1	1	1	10	1	15	19	8	11	15	1	1	1	1	8	11	15	1	1	8	11	15	11	14	14	11
10/3/2013	1	11	1	17	1	1	1	11	1	17	9	13	17	1	1	1	11	1	17	22	9	13	17	1	1	1	11	1	17	22	9	13	17	1	1	1	1	9	13	17	1	1	9	13	17	13	16	16	13
10/4/2013	1	10	1	15	1	1	1	10	1	15	8	11	15	1	1	1	10	1	15	19	8	11	15	1	1	1	10	1	15	19	8	11	15	1	1	1	1	8	11	15	1	1	8	11	15	11	14	14	11
10/5/2013	1	13	1	20	1	1	1	13	1	20	10	15	19	1	1	1	13	1	20	27	10	15	19	1	1	1	13	1	20	27	10	15	19	1	1	1	1	10	15	19	1	1	10	14	19	14	19	20	14
10/6/2013	1	12	1	18	1	1	1	12	1	18	10	15	19	1	1	1	12	1	19	24	10	15	19	1	1	1	12	1	19	24	10	15	19	1	1	1	1	10	15	19	1	1	10	15	19	14	19	18	14
10/7/2013	1	9	1	14	1	1	1	9	1	13	7	11	14	1	1	1	9	1	14	18	7	11	14	1	1	1	9	1	14	18	7	11	14	1	1	1	1	7	11	14	1	1	7	11	14	11	14	13	11
10/8/2013	1	9	1	14	1	1	1	9	1	14	7	11	14	1	1	1	9	1	14	19	7	11	14	1	1	1	9	1	14	19	7	11	14	1	1	1	1	7	11	14	1	1	7	11	14	11	14	14	11
10/9/2013	1	13	1	20	1	1	1	13	1	19	10	15	20	1	1	1	13	1	20	26	10	15	20	1	1	1	13	1	20	26	10	15	20	1	1	1	1	10	15	19	1	1	10	15	19	15	19	19	15
10/10/2013	2	15	2	23	2	2	2	15	2	23	12	18	24	2	2	2	15	2	23	30	12	18	24	2	2	2	15	2	23	30	12	18	24	2	2	2	2	12	18	23	2	2	12	18	23	18	23	22	18
10/11/2013	0	1	0	1	0	0	0	1	0	1	1	1	1	0	0	0	1	0	1	1	1	1	1	0	0	0	1	0	1	1	1	1	1	0	0	0	0	1	1	1	0	0	1	1	1	1	1	1	1
10/12/2013	1	9	1	14	1	1	1	9	1	14	7	10	13	1	1	1	9	1	14	18	7	10	13	1	1	1	9	1	14	18	7	10	13	1	1	1	1	7	10	13	1	1	7	10	13	10	13	13	10
10/13/2013	1	7	1	11	1	1	1	7	1	11	6	8	11	1	1	1	7	1	12	15	6	8	11	1	1	1	7	1	12	15	6	8	11	1	1	1	1	6	8	11	1	1	6	8	11	8	11	11	8
10/14/2013	1	9	1	14	1	1	1	9	1	14	7	10	14	1	1	1	9	1	15	19	7	10	14	1	1	1	9	1	15	19	7	10	14	1	1	1	1	7	10	13	1	1	7	10	13	10	13	14	10
10/15/2013	1	14	1	21	1	1	1	14	1	21	10	14	19	1	1	1	14	1	21	28	10	14	19	1	1	1	14	1	21	27	10	14	19	1	1	1	1	10	14	18	1	1	10	14	18	14	18	20	14
10/16/2013	1	8	1	12	1	1	1	8	1	12	6	9	12	1	1	1	8	1	12	16	6	9	12	1	1	1	8	1	12	16	6	9	12	1	1	1	1	6	9	12	1	1	6	9	12	9	12	11	9
10/17/2013	1	10	1	15	1	1	1	10	1	15	8	11	15	1	1	1	10	1	15	20	8	11	15	1	1	1	10	1	15	20	8	11	15	1	1	1	1	7	11	14	1	1	7	11	14	11	14	14	11
10/18/2013	1	12	1	19	1	1	1	12	1	19	9	13	17	1	1	1	12	1	19	24	9	13	17	1	1	1	12	1	19	24	9	13	17	1	1	1	1	9	13	17	1	1	9	13	17	13	17	18	13
10/19/2013	1	13	1	20	1	1	1	13	1	20	10	14	19	1	1	1	13	1	20	26	10	14	19	1	1	1	13	1	20	26	10	14	19	1	1	1	1	10	14	19	1	1	10	14	19	14	19	19	14
10/20/2013	1	12	1	19	1	1	1	12	1	19	9	13	17	1	1	1	12	1	19	25	9	13	17	1	1	1	12	1	19	25	9	13	17	1	1	1	1	9	13	17	1	1	9	13	17	13	17	18	13
10/21/2013	0	7	0	11	0	0	0	7	0	11	5	8	10	0	0	0	7	0	11	14	5	8	10	0	0	0	7	0	11	14	5	8	10	0	0	0	0	5	8	10	0	0	5	8	10	8	10	11	8
10/22/2013	1	14	1	21	1	1	1	14	1	21	10	15	20	1	1	1	14	1	21	27	10	15	20	1	1	1	14	1	21	27	10	15	20	1	1	1	1	10	15	19	1	1	10	15	19	15	19	20	15
10/23/2013	1	16	1	25	1	1	1	16	1	25	12	18	24	1	1	1	16	1	25	32	12	18	24	1	1	1	16	1	25	32	12	18	24	1	1	1	1	12	18	23	1	1	12	18	23	18	23	24	18
10/24/2013	2	29	2	44	2	2	2	29	2	44	22	32	42	2	2	2	29	2	44	57	22	32	42	2	2	2	29	2	44	57	22	32	42	2	2	2	2	22	32	41	2	2	22	31	41	31	41	42	31
10/25/2013	0	2	0	2	0	0	0	2	0	2	1	2	2	0	0	0	2	0	2	3	1	2	2	0	0	0	2	0	2	3	1	2	2	0	0	0	0	1	2	2	0	0	1	2	2	2	2	2	2
10/26/2013	1	12	1	18	1	1	1	12	1	18	9	13	17	1	1	1	12	1	18	24	9	13	17	1	1	1	12	1	18	24	9	13	17	1	1	1	1	9	13	16	1	1	9	13	16	13	16	18	13
10/27/2013	1	12	1	18	1	1	1	12	1	18	9	13	17	1	1	1	12	1	18	23	9	13	17	1	1	1	12	1	18	23	9	13	17	1	1	1	1	9	13	17	1	1	9	13	17	13	17	17	13
10/28/2013	1	15	1	23	1	1	1	15	1	22	12	17	22	1	1	1	15	1	23	29	12	17	22	1	1	1	15	1	23	29	12	17	22	1	1	1	1	12	17	22	1	1	12	17	22	17	21	22	17
10/29/2013	1	27	1	40	1	1	1	27	1	40	20	29	37	1	1	1	27	1	41	52	20	29	37	1	1	1	27	1	41	52	19	29	37	1	1	1	1	19	28	37	1	1	19	28	37	28	36	39	28
10/30/2013	0	2	0	3	0	0	1	11	1	17	10	15	19	1	1	0	2	0	3	3	1	2	2	0	0	1	11	1	17	22	10	15	19	1	1	0	0	1	2	2	0	0	10	15	19	15	19	16	14
10/31/2013	1	21	1	32	1	1	1	10	1	16	8	12	16	1	1	1	20	1	31	40	17	25	33	1	1	1	10	1	16	20	8	12	16	1	1	1	1	16	24	31	1	1	8	12	16	13	17	15	12
11/1/2013	2	32	2	48	2	2	1	22	1	32	16	24	31	1	1	2	29	2	45	57	23	33	43	2	2	1	22	1	33	42	16	24	31	1	1	1	1	21	30	39	1	1	16	24	30	27	34	31	24
11/2/2013	0	2	0	3	0	0	0	1	0	2	1	1	2	0	0	0	2	0	3	3	1	2	3	0	0	0	1	0	2	2	1	1	2	0	0	0	0	1	2	2	0	0	1	1	2	2	2	2	1
11/3/2013	1	20	1	30	1	1	1	11	1	17	8	12	16	1	1	1	18	1	27	35	13	19	25	1	1	1	11	1	17	22	8	12	16	1	1	1	1	11	16	21	1	1	8	12	16	14	18	16	12
11/4/2013	0	7	0	11	0	0	1	12	1	18	10	14	19	1	1	0	8	0	13	17	7	10	14	0	0	1	12	1	19	24	10	14	19	1	1	0	0	7	10	13	0	0	10	14	18	14	19	18	14
11/5/2013	1	17	1	26	1	1	1	11	1	16	8	11	15	1	1	1	16	1	24	31	12	18	23	1	1	1	11	1	17	22	8	11	15	1	1	1	1	11	15	20	1	1	8	11	15	12	15	16	11
11/6/2013	1	20	1	31	1	1	0	10	0	15	7	10	13	0	0	1	15	1	23	30	10	15	19	1	1	0	10	0	15	19	7	10	13	0	0	1	1	8	11	14	1	1	7	10	13	10	13	14	10
11/7/2013	0	3	0	4	0	0	0	7	0	11	6	8	11	0	0	0	4	0	6	7	3	4	5	0	0	0	7	0	11	15	6	8	11	0	0	0	0	4	6	7	0	0	6	8	11	7	9	11	8
11/8/2013	1	12	1	18	1	1	1	10	1	16	7	11	14	1	1	0	10	0	15	19	6	9	12	0	0	1	10	1	16	20	7	11	14	1	1	0	0	6	9	12	0	0	7	10	14	10	13	15	10
11/9/2013	0	6	0	9	0	0	0	9	0	13	7	10	13	0	0	0	6	0	9	12	5	7	9	0	0	0	9	0	13	17	7	10	13	0	0	0	0	5	7	9	0	0	7	9	12	9	12	12	9
11/10/2013	1	16	1	25	1	1	1	13	1	20	9	14	18	1	1	1	17	1	26	33	13	18	24	1	1	1	13	1	20	26	9	14	18	1	1	1	1	12	17	22	1	1	9	14	17	14	18	19	13
11/11/2013	1	17	1	26	1	1	1	12	1	18	8	12	15	1	1	1	14	1	22	29	10	14	19	1	1	1	12	1	18	23	8	12	15	1	1	1	1	9	13	16	1	1	8	12	15	11	15	17	12
11/12/2013	0	3	0	4	0	0	0	6	0	8	4	6	7	0	0	0	3	0	5	7	2	3	4	0	0	0	6	0	9	11	4	6	7	0	0	0	0	3	4	5	0	0	4	6	7	4	5	8	6
11/13/2013	0	7	0	11	0	0	0	7	0	11	5	7	9	0	0	0	5	0	7	10	3	4	5	0	0	0	7	0	11	14	5	7	9	0	0	0	0	3	4	5	0	0	5	7	9	5	6	10	7
11/14/2013	0	6	0	9	0	0	0	11	0	17	8	12	15	0	0	0	7	0	11	14	5	7	10	0	0	0	11	0	17	22	8	12	15	0	0	0	0	6	9	12	0	0	8	12	15	11	14	16	12
11/15/2013	1	12	1	18	1	1	1	15	1	22	10	14	19	1	1	1	13	1	20	25	9	13	17	1	1	1	15	1	22	29	10	14	19	1	1	1	1	10	15	20	1	1	10	14	18	14	18	21	14
11/16/2013	0	10	0	16	0	0	0	10	0	15	7	10	13	0	0	0	8	0	13	16	5	7	9	0	0	0	10	0	15	19	7	10	13	0	0	0	0	5	7	10	0	0	7	10	12	8	11	14	10
11/17/2013	0	6	0	9	0	0	0	13	0	19	9	14	18	0	0	0	8	0	13	16	6	9	11	0	0	0	13	0	19	25	9	14	18	0	0	0	0	7	10	13	0	0	9	14	17	12	16	18	14
11/18/2013	0	8	0	13	0	0	1	15	1	22	11	16	20	1	1	0	10	0	16	20	7	11	14	0	0	1	15	1	22	28	11	16	20	1	1	0	0	9	14	17	0	0	11	15	20	15	19	21	15
11/19/2013	0	2	0	3	0	0	0	9	0	13	6	9	11	0	0	0	4	0	6	8	2	4	5	0	0	0	9	0	13	17	6	9	11	0	0	0	0	4	6	8	0	0	6	9	11	8	11	13	9
11/20/2013	0	2	0	3	0	0	0	11	0	17	8	12	15	0	0	0	4	0	7	8	3	4	5	0	0	0	11	0	17	22	8	12	15	0	0	0	0	5	7	9	0	0	8	12	15	10	13	16	12
11/21/2013	0	3	0	4	0	0	1	16	1	23	12	18	23	1	1	0	6	0	10	12	4	6	8	0	0	1	16	1	24	30	12	18	23	1	1	0	0	7	10	13	0	0	12	17	22	13	17	22	17
11/22/2013	0	2	0	3	0	0	1	14	1	21	11	16	21	1	1	0	7	0	10	13	5	7	9	0	0	1	14	1	21	27	11	16	21	1	1	0	0	8	12	15	0	0	11	16	20	14	17	20	16
11/23/2013	0	9	0	14	0	0	0	8	0	13	6	9	12	0	0	0	10	0	15	19	7	11	14	0	0	0	8	0	13	16	6	9	12	0	0	0	0	8	12	16	0	0	6	9	11	12	15	12	9
11/24/2013	0	7	0	10	0	0	0	7	0	11	6	8	11	0	0	0	7	0	10	13	5	8	10	0	0	0	7	0	11	14	6	8	11	0	0	0	0	6	9	11	0	0	6	8	11	10	13	10	8
11/25/2013	0	2	0	3	0	0	1	14	1	21	12	17	22	1	1	0	4	0	7	8	3	5	6	0	0	1	14	1	21	27	12	17	22	1	1	0	0	6	9	11	0	0	12	17	22	14	17	20	17
11/26/2013	0	2	0	3	0	0	1	14	1	22	12	17	22	1	1	0	5	0	7	9	4	5	7	0	0	1	14	1	22	28	12	17	22	1	1	0	0	6	9	12	0	0	11	17	21	13	17	21	17
11/27/2013	0	4	0	5	0	0	0	9	0	13	7	10	13	0	0	0	7	0	10	13	5	8	10	0	0	0	9	0	14	17	7	10	13	0	0	0	0	6	9	12	0	0	7	10	12	10	13	13	9
11/28/2013	0	5	0	7	0	0	0	5	0	8	4	6	7	0	0	0	5	0	8	11	4	6	8	0	0	0	5	0	8	10	4	6	7	0	0	0	0	4	6	8	0	0	4	5	7	7	9	7	5
11/29/2013	0	4	0	6	0	0	0	10	0	15	8	11	14	0	0	0	4	0	6	8	3	4	5	0	0	0	10	0	15	19	8	11	14	0	0	0	0	4	5	7	0	0	8	11	14	8	10	14	11
11/30/2013	0	0	0	0	0	0	0	1	0	1	0	1	1	0	0	0	0	0	0	0	0	0	0	0	0	0	1	0	1	1	0	1	1	0	0	0	0	0	0	0	0	0	0	1	1	0	1	1	1
12/1/2013	0	2	0	2	0	0	0	11	0	16	8	11	15	0	0	0	2	0	4	5	2	3	4	0	0	0	11	0	16	21	8	11	15	0	0	0	0	3	4	6	0	0	8	11	15	7	9	15	11
12/2/2013	0	3	0	4	0	0	0	7	0	11	6	8	11	0	0	0	5	0	8	10	4	6	8	0	0	0	7	0	11	14	6	8	11	0	0	0	0	5	7	9	0	0	6	8	10	8	10	11	8
12/3/2013	0	4	0	6	0	0	0	5	0	7	4	5	7	0	0	0	5	0	8	10	4	6	8	0	0	0	5	0	7	10	4	5	7	0	0	0	0	4	6	7	0	0	4	5	7	6	7	7	5
12/4/2013	0	4	0	6	0	0	0	7	0	10	5	7	9	0	0	0	3	0	5	6	2	3	4	0	0	0	7	0	10	13	5	7	9	0	0	0	0	2	3	4	0	0	5	7	9	5	6	10	7
12/5/2013	0	4	0	5	0	0	0	9	0	13	6	9	11	0	0	0	4	0	7	8	3	5	6	0	0	0	9	0	13	17	6	9	11	0	0	0	0	4	5	7	0	0	6	8	11	6	8	12	8
12/6/2013	0	1	0	2	0	0	0	2	0	2	1	2	2	0	0	0	3	0	4	5	2	3	4	0	0	0	2	0	2	3	1	2	2	0	0	0	0	2	3	4	0	0	1	2	2	3	4	2	2
12/7/2013	0	1	0	2	0	0	0	4	0	6	3	4	5	0	0	0	1	0	2	3	1	2	2	0	0	0	4	0	6	7	3	4	5	0	0	0	0	1	2	2	0	0	3	4	5	2	3	5	4
12/8/2013	0	2	0	3	0	0	0	7	0	10	5	7	9	0	0	0	2	0	4	5	2	3	4	0	0	0	7	0	10	13	5	7	9	0	0	0	0	2	3	4	0	0	5	7	8	4	5	10	6
12/9/2013	0	4	0	7	0	0	0	8	0	12	5	8	10	0	0	0	5	0	8	10	4	6	8	0	0	0	8	0	12	15	5	8	10	0	0	0	0	4	6	8	0	0	5	8	10	6	8	11	7
12/10/2013	0	3	0	4	0	0	0	4	0	6	3	4	5	0	0	0	3	0	5	7	2	3	4	0	0	0	4	0	6	8	3	4	5	0	0	0	0	3	4	5	0	0	3	4	5	4	5	6	4
12/11/2013	0	3	0	4	0	0	0	6	0	9	4	6	7	0	0	0	3	0	5	6	2	3	4	0	0	0	6	0	9	12	4	6	7	0	0	0	0	2	4	5	0	0	4	6	7	4	5	9	5
12/12/2013	0	3	0	4	0	0	0	7	0	10	5	7	9	0	0	0	3	0	4	6	2	3	4	0	0	0	7	0	10	13	5	7	9	0	0	0	0	2	4	5	0	0	5	7	8	4	5	10	7
12/13/2013	0	3	0	5	0	0	0	9	0	13	6	9	11	0	0	0	5	0	7	9	3	5	6	0	0	0	9	0	13	17	6	9	11	0	0	0	0	4	6	8	0	0	6	8	11	7	8	13	8
12/14/2013	0	3	0	5	0	0	0	7	0	11	5	7	9	0	0	0	5	0	8	10	4	6	7	0	0	0	7	0	11	14	5	7	9	0	0	0	0	4	6	8	0	0	5	7	8	6	8	10	7
12/15/2013	0	3	0	4	0	0	0	6	0	8	3	5	6	0	0	0	4	0	6	8	3	5	6	0	0	0	6	0	9	11	3	5	6	0	0	0	0	3	5	6	0	0	3	5	6	4	6	8	5
12/16/2013	0	2	0	3	0	0	0	4	0	7	3	4	6	0	0	0	3	0	4	5	2	3	4	0	0	0	4	0	7	9	3	4	6	0	0	0	0	2	3	4	0	0	3	4	5	3	4	6	4
12/17/2013	0	5	0	8	0	0	1	17	1	25	11	16	20	1	1	0	8	0	12	15	5	8	10	0	0	1	17	1	25	32	11	16	20	1	1	0	0	7	10	13	0	0	11	16	20	11	14	23	16
12/18/2013	0	3	0	5	0	0	0	7	0	11	5	7	9	0	0	0	6	0	9	11	4	5	7	0	0	0	7	0	11	14	5	7	9	0	0	0	0	5	8	10	0	0	5	7	9	7	9	10	7
12/19/2013	0	2	0	3	0	0	0	6	0	9	4	6	8	0	0	0	4	0	5	7	3	4	5	0	0	0	6	0	9	12	4	6	8	0	0	0	0	3	5	6	0	0	4	6	8	5	6	9	6
12/20/2013	0	2	0	3	0	0	0	7	0	11	5	7	9	0	0	0	3	0	5	6	2	4	5	0	0	0	7	0	11	14	5	7	9	0	0	0	0	3	4	5	0	0	5	7	9	5	6	10	7
12/21/2013	0	2	0	3	0	0	0	6	0	9	4	6	7	0	0	0	4	0	6	7	3	4	5	0	0	0	6	0	9	11	4	6	7	0	0	0	0	4	5	7	0	0	4	6	7	5	6	8	6
12/22/2013	0	3	0	4	0	0	0	8	0	12	5	8	10	0	0	0	5	0	8	10	3	5	6	0	0	0	8	0	13	16	5	8	10	0	0	0	0	5	7	9	0	0	5	8	9	7	8	12	7
12/23/2013	0	2	0	4	0	0	0	7	0	10	5	7	9	0	0	0	4	0	5	7	2	4	5	0	0	0	7	0	10	12	5	7	9	0	0	0	0	3	5	6	0	0	5	7	8	6	7	9	7
12/24/2013	0	3	0	4	0	0	0	8	0	12	6	8	10	0	0	0	4	0	6	7	3	4	5	0	0	0	8	0	12	15	6	8	10	0	0	0	0	4	5	7	0	0	6	8	10	7	8	11	8
12/25/2013	0	2	0	3	0	0	0	5	0	8	3	5	6	0	0	0	3	0	5	6	2	3	4	0	0	0	5	0	8	10	3	5	6	0	0	0	0	3	4	5	0	0	3	5	6	4	5	7	5
12/26/2013	0	2	0	2	0	0	0	4	0	6	3	4	5	0	0	0	3	0	4	5	2	3	4	0	0	0	4	0	6	8	3	4	5	0	0	0	0	2	3	4	0	0	3	4	5	3	4	6	4
12/27/2013	0	2	0	3	0	0	0	6	0	9	4	6	7	0	0	0	3	0	5	6	2	3	4	0	0	0	6	0	9	11	4	6	7	0	0	0	0	3	4	5	0	0	4	5	7	4	5	8	5
12/28/2013	0	2	0	3	0	0	0	6	0	8	4	5	7	0	0	0	3	0	4	6	2	3	4	0	0	0	6	0	8	10	4	5	7	0	0	0	0	3	4	5	0	0	4	5	7	5	6	8	5
12/29/2013	0	2	0	3	0	0	0	5	0	7	3	5	6	0	0	0	3	0	5	6	2	3	4	0	0	0	5	0	7	9	3	5	6	0	0	0	0	3	4	5	0	0	3	5	6	4	5	7	5
12/30/2013	0	1	0	2	0	0	0	4	0	5	2	3	4	0	0	0	2	0	4	5	2	2	3	0	0	0	4	0	5	7	2	3	4	0	0	0	0	2	3	3	0	0	2	3	4	2	3	5	3
[truncated: 47 more columns]
