# Supplementary material for: Meteorologically Driven Simulations of Dengue Epidemics in San Juan, PR
Source: PLoS Negl Trop Dis. 2015 Aug 14;9(8):e0004002. doi: 10.1371/journal.pntd.0004002 (PMC4537107; doi:10.1371/journal.pntd.0004002)
Supplement: S5 Dataset — (CSV) [file pntd.0004002.s007.csv]

Date	Sim 1	Sim 2	Sim 3	Sim 4	Sim 5	Sim 6	Sim 7	Sim 8	Sim 9	Sim 10	Sim 11	Sim 12	Sim 13	Sim 14	Sim 15	Sim 16	Sim 17	Sim 18	Sim 19	Sim 20	Sim 21	Sim 22	Sim 23	Sim 24	Sim 25	Sim 26	Sim 27	Sim 28	Sim 29	Sim 30	Sim 31	Sim 32	Sim 33	Sim 34	Sim 35	Sim 36	Sim 37	Sim 38	Sim 39	Sim 40	Sim 41	Sim 42	Sim 43	Sim 44	Sim 45	Sim 46	Sim 47	Sim 48	Sim 49
1/1/2009	0	0	0	0	0	0	0	0	0	0	0	0	0	0	0	0	0	0	0	0	0	0	0	0	0	0	0	0	0	0	0	0	0	0	0	0	0	0	0	0	0	0	0	0	0	0	0	0	0
1/2/2009	0	0	0	0	0	0	0	0	0	0	0	0	0	0	0	0	0	0	0	0	0	0	0	0	0	0	0	0	0	0	0	0	0	0	0	0	0	0	0	0	0	0	0	0	0	0	0	0	0
1/3/2009	0	0	0	0	0	0	0	0	0	0	0	0	0	0	0	0	0	0	0	0	0	0	0	0	0	0	0	0	0	0	0	0	0	0	0	0	0	0	0	0	0	0	0	0	0	0	0	0	0
1/4/2009	0	0	0	0	0	0	0	0	0	0	0	0	0	0	0	0	0	0	0	0	0	0	0	0	0	0	0	0	0	0	0	0	0	0	0	0	0	0	0	0	0	0	0	0	0	0	0	0	0
1/5/2009	0	0	0	0	0	0	0	0	0	0	0	0	0	0	0	0	0	0	0	0	0	0	0	0	0	0	0	0	0	0	0	0	0	0	0	0	0	0	0	0	0	0	0	0	0	0	0	0	0
1/6/2009	0	0	0	0	0	0	0	0	0	0	0	0	0	0	0	0	0	0	0	0	0	0	0	0	0	0	0	0	0	0	0	0	0	0	0	0	0	0	0	0	0	0	0	0	0	0	0	0	0
1/7/2009	0	0	0	0	0	0	0	0	0	0	0	0	0	0	0	0	0	0	0	0	0	0	0	0	0	0	0	0	0	0	0	0	0	0	0	0	0	0	0	0	0	0	0	0	0	0	0	0	0
1/8/2009	0	0	0	0	0	0	0	0	0	0	0	0	0	0	0	0	0	0	0	0	0	0	0	0	0	0	0	0	0	0	0	0	0	0	0	0	0	0	0	0	0	0	0	0	0	0	0	0	0
1/9/2009	0	0	0	0	0	0	0	0	0	0	0	0	0	0	0	0	0	0	0	0	0	0	0	0	0	0	0	0	0	0	0	0	0	0	0	0	0	0	0	0	0	0	0	0	0	0	0	0	0
1/10/2009	0	0	0	0	0	0	0	0	0	0	0	0	0	0	0	0	0	0	0	0	0	0	0	0	0	0	0	0	0	0	0	0	0	0	0	0	0	0	0	0	0	0	0	0	0	0	0	0	0
1/11/2009	0	0	0	0	0	0	0	0	0	0	0	0	0	0	0	0	0	0	0	0	0	0	0	0	0	0	0	0	0	0	0	0	0	0	0	0	0	0	0	0	0	0	0	0	0	0	0	0	0
1/12/2009	0	0	0	0	0	0	0	0	0	0	0	0	0	0	0	0	0	0	0	0	0	0	0	0	0	0	0	0	0	0	0	0	0	0	0	0	0	0	0	0	0	0	0	0	0	0	0	0	0
1/13/2009	0	0	0	0	0	0	0	0	0	0	0	0	0	0	0	0	0	0	0	0	0	0	0	0	0	0	0	0	0	0	0	0	0	0	0	0	0	0	0	0	0	0	0	0	0	0	0	0	0
1/14/2009	0	0	0	0	0	0	0	0	0	0	0	0	0	0	0	0	0	0	0	0	0	0	0	0	0	0	0	0	0	0	0	0	0	0	0	0	0	0	0	0	0	0	0	0	0	0	0	0	0
1/15/2009	0	0	0	0	0	0	0	0	0	0	0	0	0	0	0	0	0	0	0	0	0	0	0	0	0	0	0	0	0	0	0	0	0	0	0	0	0	0	0	0	0	0	0	0	0	0	0	0	0
1/16/2009	0	0	0	0	0	0	0	0	0	0	0	0	0	0	0	0	0	0	0	0	0	0	0	0	0	0	0	0	0	0	0	0	0	0	0	0	0	0	0	0	0	0	0	0	0	0	0	0	0
1/17/2009	0	0	0	0	0	0	0	0	0	0	0	0	0	0	0	0	0	0	0	0	0	0	0	0	0	0	0	0	0	0	0	0	0	0	0	0	0	0	0	0	0	0	0	0	0	0	0	0	0
1/18/2009	0	0	0	0	0	0	0	0	0	0	0	0	0	0	0	0	0	0	0	0	0	0	0	0	0	0	0	0	0	0	0	0	0	0	0	0	0	0	0	0	0	0	0	0	0	0	0	0	0
1/19/2009	0	0	0	0	0	0	0	0	0	0	0	0	0	0	0	0	0	0	0	0	0	0	0	0	0	0	0	0	0	0	0	0	0	0	0	0	0	0	0	0	0	0	0	0	0	0	0	0	0
1/20/2009	0	0	0	0	0	0	0	0	0	0	0	0	0	0	0	0	0	0	0	0	0	0	0	0	0	0	0	0	0	0	0	0	0	0	0	0	0	0	0	0	0	0	0	0	0	0	0	0	0
1/21/2009	0	0	0	0	0	0	0	0	0	0	0	0	0	0	0	0	0	0	0	0	0	0	0	0	0	0	0	0	0	0	0	0	0	0	0	0	0	0	0	0	0	0	0	0	0	0	0	0	0
1/22/2009	0	0	0	0	0	0	0	0	0	0	0	0	0	0	0	0	0	0	0	0	0	0	0	0	0	0	0	0	0	0	0	0	0	0	0	0	0	0	0	0	0	0	0	0	0	0	0	0	0
1/23/2009	0	0	0	0	0	0	0	0	0	0	0	0	0	0	0	0	0	0	0	0	0	0	0	0	0	0	0	0	0	0	0	0	0	0	0	0	0	0	0	0	0	0	0	0	0	0	0	0	0
1/24/2009	0	0	0	0	0	0	0	0	0	0	0	0	0	0	0	0	0	0	0	0	0	0	0	0	0	0	0	0	0	0	0	0	0	0	0	0	0	0	0	0	0	0	0	0	0	0	0	0	0
1/25/2009	0	0	0	0	0	0	0	0	0	0	0	0	0	0	0	0	0	0	0	0	0	0	0	0	0	0	0	0	0	0	0	0	0	0	0	0	0	0	0	0	0	0	0	0	0	0	0	0	0
1/26/2009	0	0	0	0	0	0	0	0	0	0	0	0	0	0	0	0	0	0	0	0	0	0	0	0	0	0	0	0	0	0	0	0	0	0	0	0	0	0	0	0	0	0	0	0	0	0	0	0	0
1/27/2009	0	0	0	0	0	0	0	0	0	0	0	0	0	0	0	0	0	0	0	0	0	0	0	0	0	0	0	0	0	0	0	0	0	0	0	0	0	0	0	0	0	0	0	0	0	0	0	0	0
1/28/2009	0	0	0	0	0	0	0	0	0	0	0	0	0	0	0	0	0	0	0	0	0	0	0	0	0	0	0	0	0	0	0	0	0	0	0	0	0	0	0	0	0	0	0	0	0	0	0	0	0
1/29/2009	0	0	0	0	0	0	0	0	0	0	0	0	0	0	0	0	0	0	0	0	0	0	0	0	0	0	0	0	0	0	0	0	0	0	0	0	0	0	0	0	0	0	0	0	0	0	0	0	0
1/30/2009	0	0	0	0	0	0	0	0	0	0	0	0	0	0	0	0	0	0	0	0	0	0	0	0	0	0	0	0	0	0	0	0	0	0	0	0	0	0	0	0	0	0	0	0	0	0	0	0	0
1/31/2009	0	0	0	0	0	0	0	0	0	0	0	0	0	0	0	0	0	0	0	0	0	0	0	0	0	0	0	0	0	0	0	0	0	0	0	0	0	0	0	0	0	0	0	0	0	0	0	0	0
2/1/2009	0	0	0	0	0	0	0	0	0	0	0	0	0	0	0	0	0	0	0	0	0	0	0	0	0	0	0	0	0	0	0	0	0	0	0	0	0	0	0	0	0	0	0	0	0	0	0	0	0
2/2/2009	0	0	0	0	0	0	0	0	0	0	0	0	0	0	0	0	0	0	0	0	0	0	0	0	0	0	0	0	0	0	0	0	0	0	0	0	0	0	0	0	0	0	0	0	0	0	0	0	0
2/3/2009	0	0	0	0	0	0	0	0	0	0	0	0	0	0	0	0	0	0	0	0	0	0	0	0	0	0	0	0	0	0	0	0	0	0	0	0	0	0	0	0	0	0	0	0	0	0	0	0	0
2/4/2009	0	0	0	0	0	0	0	0	0	0	0	0	0	0	0	0	0	0	0	0	0	0	0	0	0	0	0	0	0	0	0	0	0	0	0	0	0	0	0	0	0	0	0	0	0	0	0	0	0
2/5/2009	0	0	0	0	0	0	0	0	0	0	0	0	0	0	0	0	0	0	0	0	0	0	0	0	0	0	0	0	0	0	0	0	0	0	0	0	0	0	0	0	0	0	0	0	0	0	0	0	0
2/6/2009	0	0	0	0	0	0	0	0	0	0	0	0	0	0	0	0	0	0	0	0	0	0	0	0	0	0	0	0	0	0	0	0	0	0	0	0	0	0	0	0	0	0	0	0	0	0	0	0	0
2/7/2009	0	0	0	0	0	0	0	0	0	0	0	0	0	0	0	0	0	0	0	0	0	0	0	0	0	0	0	0	0	0	0	0	0	0	0	0	0	0	0	0	0	0	0	0	0	0	0	0	0
2/8/2009	0	0	0	0	0	0	0	0	0	0	0	0	0	0	0	0	0	0	0	0	0	0	0	0	0	0	0	0	0	0	0	0	0	0	0	0	0	0	0	0	0	0	0	0	0	0	0	0	0
2/9/2009	0	0	0	0	0	0	0	0	0	0	0	0	0	0	0	0	0	0	0	0	0	0	0	0	0	0	0	0	0	0	0	0	0	0	0	0	0	0	0	0	0	0	0	0	0	0	0	0	0
2/10/2009	0	0	0	0	0	0	0	0	0	0	0	0	0	0	0	0	0	0	0	0	0	0	0	0	0	0	0	0	0	0	0	0	0	0	0	0	0	0	0	0	0	0	0	0	0	0	0	0	0
2/11/2009	0	0	0	0	0	0	0	0	0	0	0	0	0	0	0	0	0	0	0	0	0	0	0	0	0	0	0	0	0	0	0	0	0	0	0	0	0	0	0	0	0	0	0	0	0	0	0	0	0
2/12/2009	0	0	0	0	0	0	0	0	0	0	0	0	0	0	0	0	0	0	0	0	0	0	0	0	0	0	0	0	0	0	0	0	0	0	0	0	0	0	0	0	0	0	0	0	0	0	0	0	0
2/13/2009	0	0	0	0	0	0	0	0	0	0	0	0	0	0	0	0	0	0	0	0	0	0	0	0	0	0	0	0	0	0	0	0	0	0	0	0	0	0	0	0	0	0	0	0	0	0	0	0	0
2/14/2009	0	0	0	0	0	0	0	0	0	0	0	0	0	0	0	0	0	0	0	0	0	0	0	0	0	0	0	0	0	0	0	0	0	0	0	0	0	0	0	0	0	0	0	0	0	0	0	0	0
2/15/2009	0	0	0	0	0	0	0	0	0	0	0	0	0	0	0	0	0	0	0	0	0	0	0	0	0	0	0	0	0	0	0	0	0	0	0	0	0	0	0	0	0	0	0	0	0	0	0	0	0
2/16/2009	0	0	0	0	0	0	0	0	0	0	0	0	0	0	0	0	0	0	0	0	0	0	0	0	0	0	0	0	0	0	0	0	0	0	0	0	0	0	0	0	0	0	0	0	0	0	0	0	0
2/17/2009	0	0	0	0	0	0	0	0	0	0	0	0	0	0	0	0	0	0	0	0	0	0	0	0	0	0	0	0	0	0	0	0	0	0	0	0	0	0	0	0	0	0	0	0	0	0	0	0	0
2/18/2009	0	0	0	0	0	0	0	0	0	0	0	0	0	0	0	0	0	0	0	0	0	0	0	0	0	0	0	0	0	0	0	0	0	0	0	0	0	0	0	0	0	0	0	0	0	0	0	0	0
2/19/2009	0	0	0	0	0	0	0	0	0	0	0	0	0	0	0	0	0	0	0	0	0	0	0	0	0	0	0	0	0	0	0	0	0	0	0	0	0	0	0	0	0	0	0	0	0	0	0	0	0
2/20/2009	0	0	0	0	0	0	0	0	0	0	0	0	0	0	0	0	0	0	0	0	0	0	0	0	0	0	0	0	0	0	0	0	0	0	0	0	0	0	0	0	0	0	0	0	0	0	0	0	0
2/21/2009	0	0	0	0	0	0	0	0	0	0	0	0	0	0	0	0	0	0	0	0	0	0	0	0	0	0	0	0	0	0	0	0	0	0	0	0	0	0	0	0	0	0	0	0	0	0	0	0	0
2/22/2009	0	0	0	0	0	0	0	0	0	0	0	0	0	0	0	0	0	0	0	0	0	0	0	0	0	0	0	0	0	0	0	0	0	0	0	0	0	0	0	0	0	0	0	0	0	0	0	0	0
2/23/2009	0	0	0	0	0	0	0	0	0	0	0	0	0	0	0	0	0	0	0	0	0	0	0	0	0	0	0	0	0	0	0	0	0	0	0	0	0	0	0	0	0	0	0	0	0	0	0	0	0
2/24/2009	0	0	0	0	0	0	0	0	0	0	0	0	0	0	0	0	0	0	0	0	0	0	0	0	0	0	0	0	0	0	0	0	0	0	0	0	0	0	0	0	0	0	0	0	0	0	0	0	0
2/25/2009	0	0	0	0	0	0	0	0	0	0	0	0	0	0	0	0	0	0	0	0	0	0	0	0	0	0	0	0	0	0	0	0	0	0	0	0	0	0	0	0	0	0	0	0	0	0	0	0	0
2/26/2009	0	0	0	0	0	0	0	0	0	0	0	0	0	0	0	0	0	0	0	0	0	0	0	0	0	0	0	0	0	0	0	0	0	0	0	0	0	0	0	0	0	0	0	0	0	0	0	0	0
2/27/2009	0	0	0	0	0	0	0	0	0	0	0	0	0	0	0	0	0	0	0	0	0	0	0	0	0	0	0	0	0	0	0	0	0	0	0	0	0	0	0	0	0	0	0	0	0	0	0	0	0
2/28/2009	0	0	0	0	0	0	0	0	0	0	0	0	0	0	0	0	0	0	0	0	0	0	0	0	0	0	0	0	0	0	0	0	0	0	0	0	0	0	0	0	0	0	0	0	0	0	0	0	0
3/1/2009	0	0	0	0	0	0	0	0	0	0	0	0	0	0	0	0	0	0	0	0	0	0	0	0	0	0	0	0	0	0	0	0	0	0	0	0	0	0	0	0	0	0	0	0	0	0	0	0	0
3/2/2009	0	0	0	0	0	0	0	0	0	0	0	0	0	0	0	0	0	0	0	0	0	0	0	0	0	0	0	0	0	0	0	0	0	0	0	0	0	0	0	0	0	0	0	0	0	0	0	0	0
3/3/2009	0	0	0	0	0	0	0	0	0	0	0	0	0	0	0	0	0	0	0	0	0	0	0	0	0	0	0	0	0	0	0	0	0	0	0	0	0	0	0	0	0	0	0	0	0	0	0	0	0
3/4/2009	0	0	0	0	0	0	0	0	0	0	0	0	0	0	0	0	0	0	0	0	0	0	0	0	0	0	0	0	0	0	0	0	0	0	0	0	0	0	0	0	0	0	0	0	0	0	0	0	0
3/5/2009	0	0	0	0	0	0	0	0	0	0	0	0	0	0	0	0	0	0	0	0	0	0	0	0	0	0	0	0	0	0	0	0	0	0	0	0	0	0	0	0	0	0	0	0	0	0	0	0	0
3/6/2009	0	0	0	0	0	0	0	0	0	0	0	0	0	0	0	0	0	0	0	0	0	0	0	0	0	0	0	0	0	0	0	0	0	0	0	0	0	0	0	0	0	0	0	0	0	0	0	0	0
3/7/2009	0	0	0	0	0	0	0	0	0	0	0	0	0	0	0	0	0	0	0	0	0	0	0	0	0	0	0	0	0	0	0	0	0	0	0	0	0	0	0	0	0	0	0	0	0	0	0	0	0
3/8/2009	0	0	0	0	0	0	0	0	0	0	0	0	0	0	0	0	0	0	0	0	0	0	0	0	0	0	0	0	0	0	0	0	0	0	0	0	0	0	0	0	0	0	0	0	0	0	0	0	0
3/9/2009	0	0	0	0	0	0	0	0	0	0	0	0	0	0	0	0	0	0	0	0	0	0	0	0	0	0	0	0	0	0	0	0	0	0	0	0	0	0	0	0	0	0	0	0	0	0	0	0	0
3/10/2009	0	0	0	0	0	0	0	0	0	0	0	0	0	0	0	0	0	0	0	0	0	0	0	0	0	0	0	0	0	0	0	0	0	0	0	0	0	0	0	0	0	0	0	0	0	0	0	0	0
3/11/2009	0	0	0	0	0	0	0	0	0	0	0	0	0	0	0	0	0	0	0	0	0	0	0	0	0	0	0	0	0	0	0	0	0	0	0	0	0	0	0	0	0	0	0	0	0	0	0	0	0
3/12/2009	0	0	0	0	0	0	0	0	0	0	0	0	0	0	0	0	0	0	0	0	0	0	0	0	0	0	0	0	0	0	0	0	0	0	0	0	0	0	0	0	0	0	0	0	0	0	0	0	0
3/13/2009	0	0	0	0	0	0	0	0	0	0	0	0	0	0	0	0	0	0	0	0	0	0	0	0	0	0	0	0	0	0	0	0	0	0	0	0	0	0	0	0	0	0	0	0	0	0	0	0	0
3/14/2009	0	0	0	0	0	0	0	0	0	0	0	0	0	0	0	0	0	0	0	0	0	0	0	0	0	0	0	0	0	0	0	0	0	0	0	0	0	0	0	0	0	0	0	0	0	0	0	0	0
3/15/2009	0	0	0	0	0	0	0	0	0	0	0	0	0	0	0	0	0	0	0	0	0	0	0	0	0	0	0	0	0	0	0	0	0	0	0	0	0	0	0	0	0	0	0	0	0	0	0	0	0
3/16/2009	0	0	0	0	0	0	0	0	0	0	0	0	0	0	0	0	0	0	0	0	0	0	0	0	0	0	0	0	0	0	0	0	0	0	0	0	0	0	0	0	0	0	0	0	0	0	0	0	0
3/17/2009	0	0	0	0	0	0	0	0	0	0	0	0	0	0	0	0	0	0	0	0	0	0	0	0	0	0	0	0	0	0	0	0	0	0	0	0	0	0	0	0	0	0	0	0	0	0	0	0	0
3/18/2009	0	0	0	0	0	0	0	0	0	0	0	0	0	0	0	0	0	0	0	0	0	0	0	0	0	0	0	0	0	0	0	0	0	0	0	0	0	0	0	0	0	0	0	0	0	0	0	0	0
3/19/2009	0	0	0	0	0	0	0	0	0	0	0	0	0	0	0	0	0	0	0	0	0	0	0	0	0	0	0	0	0	0	0	0	0	0	0	0	0	0	0	0	0	0	0	0	0	0	0	0	0
3/20/2009	0	0	0	0	0	0	0	0	0	0	0	0	0	0	0	0	0	0	0	0	0	0	0	0	0	0	0	0	0	0	0	0	0	0	0	0	0	0	0	0	0	0	0	0	0	0	0	0	0
3/21/2009	0	0	0	0	0	0	0	0	0	0	0	0	0	0	0	0	0	0	0	0	0	0	0	0	0	0	0	0	0	0	0	0	0	0	0	0	0	0	0	0	0	0	0	0	0	0	0	0	0
3/22/2009	0	0	0	0	0	0	0	0	0	0	0	0	0	0	0	0	0	0	0	0	0	0	0	0	0	0	0	0	0	0	0	0	0	0	0	0	0	0	0	0	0	0	0	0	0	0	0	0	0
3/23/2009	0	0	0	0	0	0	0	0	0	0	0	0	0	0	0	0	0	0	0	0	0	0	0	0	0	0	0	0	0	0	0	0	0	0	0	0	0	0	0	0	0	0	0	0	0	0	0	0	0
3/24/2009	0	0	0	0	0	0	0	0	0	0	0	0	0	0	0	0	0	0	0	0	0	0	0	0	0	0	0	0	0	0	0	0	0	0	0	0	0	0	0	0	0	0	0	0	0	0	0	0	0
3/25/2009	0	0	0	0	0	0	0	0	0	0	0	0	0	0	0	0	0	0	0	0	0	0	0	0	0	0	0	0	0	0	0	0	0	0	0	0	0	0	0	0	0	0	0	0	0	0	0	0	0
3/26/2009	0	0	0	0	0	0	0	0	0	0	0	0	0	0	0	0	0	0	0	0	0	0	0	0	0	0	0	0	0	0	0	0	0	0	0	0	0	0	0	0	0	0	0	0	0	0	0	0	0
3/27/2009	0	0	0	0	0	0	0	0	0	0	0	0	0	0	0	0	0	0	0	0	0	0	0	0	0	0	0	0	0	0	0	0	0	0	0	0	0	0	0	0	0	0	0	0	0	0	0	0	0
3/28/2009	0	0	0	0	0	0	0	0	0	0	0	0	0	0	0	0	0	0	0	0	0	0	0	0	0	0	0	0	0	0	0	0	0	0	0	0	0	0	0	0	0	0	0	0	0	0	0	0	0
3/29/2009	0	0	0	0	0	0	0	0	0	0	0	0	0	0	0	0	0	0	0	0	0	0	0	0	0	0	0	0	0	0	0	0	0	0	0	0	0	0	0	0	0	0	0	0	0	0	0	0	0
3/30/2009	0	0	0	0	0	0	0	0	0	0	0	0	0	0	0	0	0	0	0	0	0	0	0	0	0	0	0	0	0	0	0	0	0	0	0	0	0	0	0	0	0	0	0	0	0	0	0	0	0
3/31/2009	0	0	0	0	0	0	0	0	0	0	0	0	0	0	0	0	0	0	0	0	0	0	0	0	0	0	0	0	0	0	0	0	0	0	0	0	0	0	0	0	0	0	0	0	0	0	0	0	0
4/1/2009	0	0	0	0	0	0	0	0	0	0	0	0	0	0	0	0	0	0	0	0	0	0	0	0	0	0	0	0	0	0	0	0	0	0	0	0	0	0	0	0	0	0	0	0	0	0	0	0	0
4/2/2009	0	0	0	0	0	0	0	0	0	0	0	0	0	0	0	0	0	0	0	0	0	0	0	0	0	0	0	0	0	0	0	0	0	0	0	0	0	0	0	0	0	0	0	0	0	0	0	0	0
4/3/2009	0	0	0	0	0	0	0	0	0	0	0	0	0	0	0	0	0	0	0	0	0	0	0	0	0	0	0	0	0	0	0	0	0	0	0	0	0	0	0	0	0	0	0	0	0	0	0	0	0
4/4/2009	0	0	0	0	0	0	0	0	0	0	0	0	0	0	0	0	0	0	0	0	0	0	0	0	0	0	0	0	0	0	0	0	0	0	0	0	0	0	0	0	0	0	0	0	0	0	0	0	0
4/5/2009	0	0	0	0	0	0	0	0	0	0	0	0	0	0	0	0	0	0	0	0	0	0	0	0	0	0	0	0	0	0	0	0	0	0	0	0	0	0	0	0	0	0	0	0	0	0	0	0	0
4/6/2009	0	0	0	0	0	0	0	0	0	0	0	0	0	0	0	0	0	0	0	0	0	0	0	0	0	0	0	0	0	0	0	0	0	0	0	0	0	0	0	0	0	0	0	0	0	0	0	0	0
4/7/2009	0	0	0	0	0	0	0	0	0	0	0	0	0	0	0	0	0	0	0	0	0	0	0	0	0	0	0	0	0	0	0	0	0	0	0	0	0	0	0	0	0	0	0	0	0	0	0	0	0
4/8/2009	0	0	0	0	0	0	0	0	0	0	0	0	0	0	0	0	0	0	0	0	0	0	0	0	0	0	0	0	0	0	0	0	0	0	0	0	0	0	0	0	0	0	0	0	0	0	0	0	0
4/9/2009	0	0	0	0	0	0	0	0	0	0	0	0	0	0	0	0	0	0	0	0	0	0	0	0	0	0	0	0	0	0	0	0	0	0	0	0	0	0	0	0	0	0	0	0	0	0	0	0	0
4/10/2009	0	0	0	0	0	0	0	0	0	0	0	0	0	0	0	0	0	0	0	0	0	0	0	0	0	0	0	0	0	0	0	0	0	0	0	0	0	0	0	0	0	0	0	0	0	0	0	0	0
4/11/2009	0	0	0	0	0	0	0	0	0	0	0	0	0	0	0	0	0	0	0	0	0	0	0	0	0	0	0	0	0	0	0	0	0	0	0	0	0	0	0	0	0	0	0	0	0	0	0	0	0
4/12/2009	0	0	0	0	0	0	0	0	0	0	0	0	0	0	0	0	0	0	0	0	0	0	0	0	0	0	0	0	0	0	0	0	0	0	0	0	0	0	0	0	0	0	0	0	0	0	0	0	0
4/13/2009	0	0	0	0	0	0	0	0	0	0	0	0	0	0	0	0	0	0	0	0	0	0	0	0	0	0	0	0	0	0	0	0	0	0	0	0	0	0	0	0	0	0	0	0	0	0	0	0	0
4/14/2009	0	0	0	0	0	0	0	0	0	0	0	0	0	0	0	0	0	0	0	0	0	0	0	0	0	0	0	0	0	0	0	0	0	0	0	0	0	0	0	0	0	0	0	0	0	0	0	0	0
4/15/2009	0	0	0	0	0	0	0	0	0	0	0	0	0	0	0	0	0	0	0	0	0	0	0	0	0	0	0	0	0	0	0	0	0	0	0	0	0	0	0	0	0	0	0	0	0	0	0	0	0
4/16/2009	0	0	0	0	0	0	0	0	0	0	0	0	0	0	0	0	0	0	0	0	0	0	0	0	0	0	0	0	0	0	0	0	0	0	0	0	0	0	0	0	0	0	0	0	0	0	0	0	0
4/17/2009	0	0	0	0	0	0	0	0	0	0	0	0	0	0	0	0	0	0	0	0	0	0	0	0	0	0	0	0	0	0	0	0	0	0	0	0	0	0	0	0	0	0	0	0	0	0	0	0	0
4/18/2009	0	0	0	0	0	0	0	0	0	0	0	0	0	0	0	0	0	0	0	0	0	0	0	0	0	0	0	0	0	0	0	0	0	0	0	0	0	0	0	0	0	0	0	0	0	0	0	0	0
4/19/2009	0	0	0	0	0	0	0	0	0	0	0	0	0	0	0	0	0	0	0	0	0	0	0	0	0	0	0	0	0	0	0	0	0	0	0	0	0	0	0	0	0	0	0	0	0	0	0	0	0
4/20/2009	0	0	0	0	0	0	0	0	0	0	0	0	0	0	0	0	0	0	0	0	0	0	0	0	0	0	0	0	0	0	0	0	0	0	0	0	0	0	0	0	0	0	0	0	0	0	0	0	0
4/21/2009	0	0	0	0	0	0	0	0	0	0	0	0	0	0	0	0	0	0	0	0	0	0	0	0	0	0	0	0	0	0	0	0	0	0	0	0	0	0	0	0	0	0	0	0	0	0	0	0	0
4/22/2009	0	0	0	0	0	0	0	0	0	0	0	0	0	0	0	0	0	0	0	0	0	0	0	0	0	0	0	0	0	0	0	0	0	0	0	0	0	0	0	0	0	0	0	0	0	0	0	0	0
4/23/2009	0	0	0	0	0	0	0	0	0	0	0	0	0	0	0	0	0	0	0	0	0	0	0	0	0	0	0	0	0	0	0	0	0	0	0	0	0	0	0	0	0	0	0	0	0	0	0	0	0
4/24/2009	0	0	0	0	0	0	0	0	0	0	0	0	0	0	0	0	0	0	0	0	0	0	0	0	0	0	0	0	0	0	0	0	0	0	0	0	0	0	0	0	0	0	0	0	0	0	0	0	0
4/25/2009	0	0	0	0	0	0	0	0	0	0	0	0	0	0	0	0	0	0	0	0	0	0	0	0	0	0	0	0	0	0	0	0	0	0	0	0	0	0	0	0	0	0	0	0	0	0	0	0	0
4/26/2009	0	0	0	0	0	0	0	0	0	0	0	0	0	0	0	0	0	0	0	0	0	0	0	0	0	0	0	0	0	0	0	0	0	0	0	0	0	0	0	0	0	0	0	0	0	0	0	0	0
4/27/2009	0	0	0	0	0	0	0	0	0	0	0	0	0	0	0	0	0	0	0	0	0	0	0	0	0	0	0	0	0	0	0	0	0	0	0	0	0	0	0	0	0	0	0	0	0	0	0	0	0
4/28/2009	0	0	0	0	0	0	0	0	0	0	0	0	0	0	0	0	0	0	0	0	0	0	0	0	0	0	0	0	0	0	0	0	0	0	0	0	0	0	0	0	0	0	0	0	0	0	0	0	0
4/29/2009	0	0	0	0	0	0	0	0	0	0	0	0	0	0	0	0	0	0	0	0	0	0	0	0	0	0	0	0	0	0	0	0	0	0	0	0	0	0	0	0	0	0	0	0	0	0	0	0	0
4/30/2009	0	0	0	0	0	0	0	0	0	0	0	0	0	0	0	0	0	0	0	0	0	0	0	0	0	0	0	0	0	0	0	0	0	0	0	0	0	0	0	0	0	0	0	0	0	0	0	0	0
5/1/2009	0	0	0	0	0	0	0	0	0	0	0	0	0	0	0	0	0	0	0	0	0	0	0	0	0	0	0	0	0	0	0	0	0	0	0	0	0	0	0	0	0	0	0	0	0	0	0	0	0
5/2/2009	0	0	0	0	0	0	0	0	0	0	0	0	0	0	0	0	0	0	0	0	0	0	0	0	0	0	0	0	0	0	0	0	0	0	0	0	0	0	0	0	0	0	0	0	0	0	0	0	0
5/3/2009	0	0	0	0	0	0	0	0	0	0	0	0	0	0	0	0	0	0	0	0	0	0	0	0	0	0	0	0	0	0	0	0	0	0	0	0	0	0	0	0	0	0	0	0	0	0	0	0	0
5/4/2009	0	0	0	0	0	0	0	0	0	0	0	0	0	0	0	0	0	0	0	0	0	0	0	0	0	0	0	0	0	0	0	0	0	0	0	0	0	0	0	0	0	0	0	0	0	0	0	0	0
5/5/2009	0	0	0	0	0	0	0	0	0	0	0	0	0	0	0	0	0	0	0	0	0	0	0	0	0	0	0	0	0	0	0	0	0	0	0	0	0	0	0	0	0	0	0	0	0	0	0	0	0
5/6/2009	0	0	0	0	0	0	0	0	0	0	0	0	0	0	0	0	0	0	0	0	0	0	0	0	0	0	0	0	0	0	0	0	0	0	0	0	0	0	0	0	0	0	0	0	0	0	0	0	0
5/7/2009	0	0	0	0	0	0	0	0	0	0	0	0	0	0	0	0	0	0	0	0	0	0	0	0	0	0	0	0	0	0	0	0	0	0	0	0	0	0	0	0	0	0	0	0	0	0	0	0	0
5/8/2009	0	0	0	0	0	0	0	0	0	0	0	0	0	0	0	0	0	0	0	0	0	0	0	0	0	0	0	0	0	0	0	0	0	0	0	0	0	0	0	0	0	0	0	0	0	0	0	0	0
5/9/2009	0	0	0	0	0	0	0	0	0	0	0	0	0	0	0	0	0	0	0	0	0	0	0	0	0	0	0	0	0	0	0	0	0	0	0	0	0	0	0	0	0	0	0	0	0	0	0	0	0
5/10/2009	0	0	0	0	0	0	0	0	0	0	0	0	0	0	0	0	0	0	0	0	0	0	0	0	0	0	0	0	0	0	0	0	0	0	0	0	0	0	0	0	0	0	0	0	0	0	0	0	0
5/11/2009	0	0	0	0	0	0	0	0	0	0	0	0	0	0	0	0	0	0	0	0	0	0	0	0	0	0	0	0	0	0	0	0	0	0	0	0	0	0	0	0	0	0	0	0	0	0	0	0	0
5/12/2009	0	0	0	0	0	0	0	0	0	0	0	0	0	0	0	0	0	0	0	0	0	0	0	0	0	0	0	0	0	0	0	0	0	0	0	0	0	0	0	0	0	0	0	0	0	0	0	0	0
5/13/2009	0	0	0	0	0	0	0	0	0	0	0	0	0	0	0	0	0	0	0	0	0	0	0	0	0	0	0	0	0	0	0	0	0	0	0	0	0	0	0	0	0	0	0	0	0	0	0	0	0
5/14/2009	0	0	0	0	0	0	0	0	0	0	0	0	0	0	0	0	0	0	0	0	0	0	0	0	0	0	0	0	0	0	0	0	0	0	0	0	0	0	0	0	0	0	0	0	0	0	0	0	0
5/15/2009	0	0	0	0	0	0	0	0	0	0	0	0	0	0	0	0	0	0	0	0	0	0	0	0	0	0	0	0	0	0	0	0	0	0	0	0	0	0	0	0	0	0	0	0	0	0	0	0	0
5/16/2009	0	0	0	0	0	0	0	0	0	0	0	0	0	0	0	0	0	0	0	0	0	0	0	0	0	0	0	0	0	0	0	0	0	0	0	0	0	0	0	0	0	0	0	0	0	0	0	0	0
5/17/2009	0	0	0	0	0	0	0	0	0	0	0	0	0	0	0	0	0	0	0	0	0	0	0	0	0	0	0	0	0	0	0	0	0	0	0	0	0	0	0	0	0	0	0	0	0	0	0	0	0
5/18/2009	0	0	0	0	0	0	0	0	0	0	0	0	0	0	0	0	0	0	0	0	0	0	0	0	0	0	0	0	0	0	0	0	0	0	0	0	0	0	0	0	0	0	0	0	0	0	0	0	0
5/19/2009	0	0	0	0	0	0	0	0	0	0	0	0	0	0	0	0	0	0	0	0	0	0	0	0	0	0	0	0	0	0	0	0	0	0	0	0	0	0	0	0	0	0	0	0	0	0	0	0	0
5/20/2009	0	0	0	0	0	0	0	0	0	0	0	0	0	0	0	0	0	0	0	0	0	0	0	0	0	0	0	0	0	0	0	0	0	0	0	0	0	0	0	0	0	0	0	0	0	0	0	0	0
5/21/2009	0	0	0	0	0	0	0	0	0	0	0	0	0	0	0	0	0	0	0	0	0	0	0	0	0	0	0	0	0	0	0	0	0	0	0	0	0	0	0	0	0	0	0	0	0	0	0	0	0
5/22/2009	0	0	0	0	0	0	0	0	0	0	0	0	0	0	0	0	0	0	0	0	0	0	0	0	0	0	0	0	0	0	0	0	0	0	0	0	0	0	0	0	0	0	0	0	0	0	0	0	0
5/23/2009	0	0	0	0	0	0	0	0	0	0	0	0	0	0	0	0	0	0	0	0	0	0	0	0	0	0	0	0	0	0	0	0	0	0	0	0	0	0	0	0	0	0	0	0	0	0	0	0	0
5/24/2009	0	0	0	0	0	0	0	0	0	0	0	0	0	0	0	0	0	0	0	0	0	0	0	0	0	0	0	0	0	0	0	0	0	0	0	0	0	0	0	0	0	0	0	0	0	0	0	0	0
5/25/2009	0	0	0	0	0	0	0	0	0	0	0	0	0	0	0	0	0	0	0	0	0	0	0	0	0	0	0	0	0	0	0	0	0	0	0	0	0	0	0	0	0	0	0	0	0	0	0	0	0
5/26/2009	0	0	0	0	0	0	0	0	0	0	0	0	0	0	0	0	0	0	0	0	0	0	0	0	0	0	0	0	0	0	0	0	0	0	0	0	0	0	0	0	0	0	0	0	0	0	0	0	0
5/27/2009	0	0	0	0	0	0	0	0	0	0	0	0	0	0	0	0	0	0	0	0	0	0	0	0	0	0	0	0	0	0	0	0	0	0	0	0	0	0	0	0	0	0	0	0	0	0	0	0	0
5/28/2009	0	0	0	0	0	0	0	0	0	0	0	0	0	0	0	0	0	0	0	0	0	0	0	0	0	0	0	0	0	0	0	0	0	0	0	0	0	0	0	0	0	0	0	0	0	0	0	0	0
5/29/2009	0	0	0	0	0	0	0	0	0	0	0	0	0	0	0	0	0	0	0	0	0	0	0	0	0	0	0	0	0	0	0	0	0	0	0	0	0	0	0	0	0	0	0	0	0	0	0	0	0
5/30/2009	0	0	0	0	0	0	0	0	0	0	0	0	0	0	0	0	0	0	0	0	0	0	0	0	0	0	0	0	0	0	0	0	0	0	0	0	0	0	0	0	0	0	0	0	0	0	0	0	0
5/31/2009	0	0	0	0	0	0	0	0	0	0	0	0	0	0	0	0	0	0	0	0	0	0	0	0	0	0	0	0	0	0	0	0	0	0	0	0	0	0	0	0	0	0	0	0	0	0	0	0	0
6/1/2009	0	0	0	0	0	0	0	0	0	0	0	0	0	0	0	0	0	0	0	0	0	0	0	0	0	0	0	0	0	0	0	0	0	0	0	0	0	0	0	0	0	0	0	0	0	0	0	0	0
6/2/2009	0	0	0	0	0	0	0	0	0	0	0	0	0	0	0	0	0	0	0	0	0	0	0	0	0	0	0	0	0	0	0	0	0	0	0	0	0	0	0	0	0	0	0	0	0	0	0	0	0
6/3/2009	0	0	0	0	0	0	0	0	0	0	0	0	0	0	0	0	0	0	0	0	0	0	0	0	0	0	0	0	0	0	0	0	0	0	0	0	0	0	0	0	0	0	0	0	0	0	0	0	0
6/4/2009	0	0	0	0	0	0	0	0	0	0	0	0	0	0	0	0	0	0	0	0	0	0	0	0	0	0	0	0	0	0	0	0	0	0	0	0	0	0	0	0	0	0	0	0	0	0	0	0	0
6/5/2009	0	0	0	0	0	0	0	0	0	0	0	0	0	0	0	0	0	0	0	0	0	0	0	0	0	0	0	0	0	0	0	0	0	0	0	0	0	0	0	0	0	0	0	0	0	0	0	0	0
6/6/2009	0	0	0	0	0	0	0	0	0	0	0	0	0	0	0	0	0	0	0	0	0	0	0	0	0	0	0	0	0	0	0	0	0	0	0	0	0	0	0	0	0	0	0	0	0	0	0	0	0
6/7/2009	0	0	0	0	0	0	0	0	0	0	0	0	0	0	0	0	0	0	0	0	0	0	0	0	0	0	0	0	0	0	0	0	0	0	0	0	0	0	0	0	0	0	0	0	0	0	0	0	0
6/8/2009	0	0	0	0	0	0	0	0	0	0	0	0	0	0	0	0	0	0	0	0	0	0	0	0	0	0	0	0	0	0	0	0	0	0	0	0	0	0	0	0	0	0	0	0	0	0	0	0	0
6/9/2009	0	0	0	0	0	0	0	0	0	0	0	0	0	0	0	0	0	0	0	0	0	0	0	0	0	0	0	0	0	0	0	0	0	0	0	0	0	0	0	0	0	0	0	0	0	0	0	0	0
6/10/2009	0	0	0	0	0	0	0	0	0	0	0	0	0	0	0	0	0	0	0	0	0	0	0	0	0	0	0	0	0	0	0	0	0	0	0	0	0	0	0	0	0	0	0	0	0	0	0	0	0
6/11/2009	0	0	0	0	0	0	0	0	0	0	0	0	0	0	0	0	0	0	0	0	0	0	0	0	0	0	0	0	0	0	0	0	0	0	0	0	0	0	0	0	0	0	0	0	0	0	0	0	0
6/12/2009	0	0	0	0	0	0	0	0	0	0	0	0	0	0	0	0	0	0	0	0	0	0	0	0	0	0	0	0	0	0	0	0	0	0	0	0	0	0	0	0	0	0	0	0	0	0	0	0	0
6/13/2009	0	0	0	0	0	0	0	0	0	0	0	0	0	0	0	0	0	0	0	0	0	0	0	0	0	0	0	0	0	0	0	0	0	0	0	0	0	0	0	0	0	0	0	0	0	0	0	0	0
6/14/2009	0	0	0	0	0	0	0	0	0	0	0	0	0	0	0	0	0	0	0	0	0	0	0	0	0	0	0	0	0	0	0	0	0	0	0	0	0	0	0	0	0	0	0	0	0	0	0	0	0
6/15/2009	0	0	0	0	0	0	0	0	0	0	0	0	0	0	0	0	0	0	0	0	0	0	0	0	0	0	0	0	0	0	0	0	0	0	0	0	0	0	0	0	0	0	0	0	0	0	0	0	0
6/16/2009	0	0	0	0	0	0	0	0	0	0	0	0	0	0	0	0	0	0	0	0	0	0	0	0	0	0	0	0	0	0	0	0	0	0	0	0	0	0	0	0	0	0	0	0	0	0	0	0	0
6/17/2009	0	0	0	0	0	0	0	0	0	0	0	0	0	0	0	0	0	0	0	0	0	0	0	0	0	0	0	0	0	0	0	0	0	0	0	0	0	0	0	0	0	0	0	0	0	0	0	0	0
6/18/2009	0	0	0	0	0	0	0	0	0	0	0	0	0	0	0	0	0	0	0	0	0	0	0	0	0	0	0	0	0	0	0	0	0	0	0	0	0	0	0	0	0	0	0	0	0	0	0	0	0
6/19/2009	0	0	0	0	0	0	0	0	0	0	0	0	0	0	0	0	0	0	0	0	0	0	0	0	0	0	0	0	0	0	0	0	0	0	0	0	0	0	0	0	0	0	0	0	0	0	0	0	0
6/20/2009	0	0	0	0	0	0	0	0	0	0	0	0	0	0	0	0	0	0	0	0	0	0	0	0	0	0	0	0	0	0	0	0	0	0	0	0	0	0	0	0	0	0	0	0	0	0	0	0	0
6/21/2009	0	0	0	0	0	0	0	0	0	0	0	0	0	0	0	0	0	0	0	0	0	0	0	0	0	0	0	0	0	0	0	0	0	0	0	0	0	0	0	0	0	0	0	0	0	0	0	0	0
6/22/2009	0	0	0	0	0	0	0	0	0	0	0	0	0	0	0	0	0	0	0	0	0	0	0	0	0	0	0	0	0	0	0	0	0	0	0	0	0	0	0	0	0	0	0	0	0	0	0	0	0
6/23/2009	0	0	0	0	0	0	0	0	0	0	0	0	0	0	0	0	0	0	0	0	0	0	0	0	0	0	0	0	0	0	0	0	0	0	0	0	0	0	0	0	0	0	0	0	0	0	0	0	0
6/24/2009	0	0	0	0	0	0	0	0	0	0	0	0	0	0	0	0	0	0	0	0	0	0	0	0	0	0	0	0	0	0	0	0	0	0	0	0	0	0	0	0	0	0	0	0	0	0	0	0	0
6/25/2009	0	0	0	0	0	0	0	0	0	0	0	0	0	0	0	0	0	0	0	0	0	0	0	0	0	0	0	0	0	0	0	0	0	0	0	0	0	0	0	0	0	0	0	0	0	0	0	0	0
6/26/2009	0	0	0	0	0	0	0	0	0	0	0	0	0	0	0	0	0	0	0	0	0	0	0	0	0	0	0	0	0	0	0	0	0	0	0	0	0	0	0	0	0	0	0	0	0	0	0	0	0
6/27/2009	0	0	0	0	0	0	1	0	0	0	0	0	0	1	0	0	0	0	0	0	1	1	0	0	0	0	0	1	1	0	0	0	0	0	0	0	0	0	0	1	1	1	0	0	0	0	0	1	1
6/28/2009	0	0	0	0	0	0	1	0	0	0	0	0	0	1	0	0	0	0	0	0	1	1	0	0	0	0	0	1	1	0	0	0	0	0	0	0	0	0	0	1	1	1	0	0	0	0	0	1	1
6/29/2009	0	0	0	0	0	0	1	0	0	0	0	0	0	1	0	0	0	0	0	0	1	1	0	0	0	0	0	1	1	0	0	0	0	0	0	0	0	0	0	1	1	1	0	0	0	0	0	1	1
6/30/2009	0	0	0	0	0	0	1	0	0	0	0	0	0	1	0	0	0	0	0	0	1	1	0	0	0	0	0	1	1	0	0	0	0	0	0	0	0	0	0	1	1	1	0	0	0	0	0	1	1
7/1/2009	1	1	2	1	1	2	2	1	1	1	1	2	2	2	1	1	1	2	2	2	2	2	1	1	1	2	2	2	2	0	1	1	2	1	1	1	2	2	2	2	2	2	1	1	1	2	2	2	2
7/2/2009	2	2	4	3	2	4	5	2	2	3	2	4	4	5	2	2	2	4	4	4	5	5	2	3	2	4	4	5	5	0	2	2	3	2	2	2	4	4	4	5	5	5	2	3	2	4	4	5	5
7/3/2009	1	1	1	1	1	1	1	1	1	1	1	1	1	1	1	1	1	1	1	1	1	1	0	1	1	1	1	1	1	0	1	0	1	1	1	1	1	1	1	1	1	1	0	1	1	1	1	1	1
7/4/2009	0	0	0	0	0	0	1	0	0	0	0	1	0	1	0	0	0	0	0	0	1	1	0	0	0	1	0	1	1	0	0	0	0	0	0	0	0	0	0	1	1	1	0	0	0	1	0	1	1
7/5/2009	1	1	1	1	1	2	2	1	1	1	1	2	2	2	1	1	1	2	1	1	2	2	1	1	1	2	2	2	2	0	1	1	2	1	1	1	2	1	1	2	2	2	1	1	1	2	2	2	2
7/6/2009	2	1	2	2	2	3	4	2	1	2	2	3	3	4	2	2	1	2	2	2	3	3	2	2	2	3	3	4	4	0	2	2	3	2	2	1	2	2	2	3	3	3	2	2	2	3	3	4	4
7/7/2009	0	0	0	0	0	0	0	0	0	0	0	0	0	0	0	0	0	0	0	0	0	0	0	0	0	0	0	0	0	0	0	0	0	0	0	0	0	0	0	0	0	0	0	0	0	0	0	0	0
7/8/2009	2	2	3	1	2	2	3	2	2	1	2	2	2	3	2	2	2	2	3	3	3	4	2	1	2	2	2	3	3	0	1	1	2	2	2	2	2	3	3	3	3	4	2	1	2	2	2	3	3
7/9/2009	2	2	2	1	1	2	3	2	2	1	1	2	2	3	2	2	2	2	2	2	3	3	1	1	1	2	2	3	3	0	1	1	2	2	2	2	2	2	2	3	3	3	1	1	1	2	2	3	3
7/10/2009	3	3	5	3	4	5	7	3	3	3	4	5	5	7	4	3	3	5	5	5	7	6	3	3	4	5	5	7	7	0	3	3	5	4	3	3	5	5	5	7	7	6	3	3	4	5	5	7	7
7/11/2009	0	0	0	0	0	0	0	0	0	0	0	0	0	0	0	0	0	0	0	0	0	0	0	0	0	0	0	0	0	0	0	0	0	0	0	0	0	0	0	0	0	0	0	0	0	0	0	0	0
7/12/2009	1	1	1	0	1	1	1	1	1	0	1	1	1	1	1	1	1	1	1	1	1	1	1	0	1	1	1	1	1	0	1	1	2	1	1	1	1	1	1	1	1	1	1	0	1	1	1	1	1
7/13/2009	1	2	2	1	1	2	3	1	2	1	1	2	2	3	1	1	2	2	2	2	3	3	2	1	1	2	2	3	3	1	1	1	2	1	1	2	2	2	2	3	3	3	2	1	1	2	2	3	3
7/14/2009	2	2	4	2	2	3	4	2	2	2	2	3	3	4	2	2	2	3	3	4	4	5	3	2	2	3	3	4	4	2	3	3	4	2	2	2	3	3	4	4	4	5	3	2	2	3	3	4	4
7/15/2009	4	4	6	3	3	5	7	4	4	3	3	4	5	7	3	4	4	5	5	6	7	8	5	3	3	4	5	6	7	2	4	5	7	3	4	4	5	5	6	7	7	8	5	3	3	4	5	6	7
7/16/2009	2	2	4	1	2	2	3	2	2	1	2	2	2	3	2	2	2	3	3	4	4	5	1	1	2	2	2	3	3	1	1	1	1	2	2	2	3	3	4	4	4	5	1	1	2	2	2	3	3
7/17/2009	3	4	5	3	3	4	5	3	4	3	3	4	4	5	3	3	4	5	5	5	7	7	4	3	3	4	4	5	5	3	4	4	6	3	3	4	5	5	5	6	7	7	4	3	3	4	4	5	5
7/18/2009	3	3	4	2	2	3	5	3	3	2	2	3	3	5	2	3	3	4	4	4	5	6	3	2	2	3	3	4	5	2	3	3	5	2	3	3	4	4	4	5	5	6	3	2	2	3	3	4	5
7/19/2009	3	3	4	2	2	3	5	3	3	2	2	3	3	5	3	3	3	4	4	4	5	6	4	2	2	3	3	4	5	2	3	3	4	3	3	3	4	4	4	5	5	6	4	2	2	3	3	4	5
7/20/2009	3	3	5	2	3	4	5	3	3	2	3	3	4	5	3	3	3	4	5	5	6	6	5	2	3	3	4	5	5	2	4	4	6	3	3	3	4	5	5	6	6	6	5	2	3	3	4	5	5
7/21/2009	4	4	6	3	3	4	6	4	4	3	3	4	4	6	3	4	4	5	6	6	8	9	4	3	3	4	4	5	6	3	3	3	5	3	4	4	5	6	6	7	8	9	4	3	3	4	4	5	6
7/22/2009	5	6	9	4	4	6	8	5	6	4	4	6	6	8	5	5	6	7	8	9	10	12	6	4	4	6	6	8	8	5	5	5	7	5	5	6	7	8	9	9	10	12	6	4	4	6	6	8	8
7/23/2009	8	9	13	6	6	10	13	8	9	6	6	9	10	13	7	8	9	11	12	13	16	18	10	6	6	9	10	12	13	7	7	7	11	7	8	9	11	12	13	14	16	18	10	6	6	9	10	12	13
7/24/2009	5	6	9	4	4	6	9	5	6	4	4	6	6	9	5	5	6	7	8	9	11	12	7	4	4	6	6	8	9	4	5	5	8	5	5	6	7	8	9	10	11	12	7	4	4	6	6	8	9
7/25/2009	3	4	6	2	3	4	5	3	4	2	3	4	4	5	3	3	4	4	5	6	7	8	3	2	3	4	4	5	5	3	2	2	4	3	3	4	4	5	6	6	7	8	3	2	3	4	4	5	5
7/26/2009	0	0	0	0	0	0	0	0	0	0	0	0	0	0	0	0	0	0	0	0	0	0	0	0	0	0	0	0	0	0	0	0	0	0	0	0	0	0	0	0	0	0	0	0	0	0	0	0	0
7/27/2009	4	4	6	3	3	4	6	4	4	3	3	4	4	6	3	4	4	5	6	6	8	9	5	3	3	4	4	5	6	4	4	4	6	3	4	4	5	6	6	7	8	9	5	3	3	4	4	5	6
7/28/2009	8	9	14	6	6	9	13	8	9	6	6	9	9	13	7	8	9	11	12	14	16	18	10	6	6	9	9	12	13	7	7	8	12	7	8	9	11	12	14	15	16	18	10	6	6	9	9	12	13
7/29/2009	5	6	9	4	5	7	9	5	6	4	5	7	7	9	5	5	6	8	8	9	11	13	5	4	5	7	7	9	9	3	3	4	6	5	5	6	8	8	9	10	11	13	5	4	5	7	7	9	9
7/30/2009	5	5	7	3	3	5	7	5	5	3	3	5	5	7	4	5	5	6	7	7	9	10	6	3	3	5	5	6	7	5	4	4	7	4	5	5	6	7	7	8	9	10	6	3	3	5	5	6	7
7/31/2009	4	4	6	3	3	5	6	4	4	3	3	4	5	6	3	4	4	5	6	6	8	9	5	3	3	4	5	6	6	4	3	3	5	3	4	4	5	6	6	7	8	9	5	3	3	4	5	6	6
8/1/2009	13	14	21	9	10	15	20	13	14	9	10	14	15	20	11	13	14	17	19	21	26	29	16	9	10	14	15	18	20	12	11	12	18	11	13	14	17	19	21	23	26	29	16	9	10	14	15	18	20
8/2/2009	9	10	15	7	7	10	14	9	10	7	7	10	10	14	8	9	10	12	13	15	18	20	9	7	7	10	10	13	14	7	6	7	11	8	9	10	12	13	15	16	18	20	9	7	7	10	10	13	14
8/3/2009	1	1	1	0	0	1	1	1	1	0	0	1	1	1	0	1	1	1	1	1	1	1	1	0	0	1	1	1	1	0	0	0	1	0	1	1	1	1	1	1	1	1	1	0	0	1	1	1	1
8/4/2009	5	6	8	4	4	6	8	5	6	4	4	6	6	8	4	5	6	7	7	8	10	11	4	4	4	6	6	7	8	3	3	3	4	4	5	6	7	7	8	9	10	11	4	4	4	6	6	7	8
8/5/2009	3	3	5	2	2	3	4	3	3	2	2	3	3	4	2	3	3	4	4	5	5	6	3	2	2	3	3	4	4	2	2	2	3	2	3	3	4	4	5	5	5	6	3	2	2	3	3	4	4
8/6/2009	8	9	13	6	6	9	12	8	9	6	6	8	9	12	7	8	9	11	12	13	16	18	11	6	6	8	9	11	12	8	8	9	13	7	8	9	11	12	13	14	16	18	11	6	6	8	9	11	12
8/7/2009	6	7	11	5	5	8	10	6	7	5	5	7	8	10	6	6	7	9	10	11	13	14	7	5	5	7	8	10	10	5	5	6	8	6	6	7	9	10	11	12	13	14	7	5	5	7	8	10	10
8/8/2009	4	4	6	3	3	4	6	4	4	3	3	4	4	6	3	4	4	5	6	6	8	8	6	3	3	4	4	5	6	4	4	4	7	3	4	4	5	6	6	7	8	8	6	3	3	4	4	5	6
8/9/2009	7	7	11	5	5	8	11	7	7	5	5	7	8	11	6	7	7	9	10	11	13	15	8	5	5	7	8	9	11	6	6	6	9	6	7	7	9	10	11	12	13	15	8	5	5	7	8	9	11
8/10/2009	3	4	6	3	3	4	6	3	4	3	3	4	4	6	3	3	4	5	5	6	7	8	2	3	3	4	4	5	6	1	2	2	3	3	3	4	5	5	6	6	7	8	2	3	3	4	4	5	6
8/11/2009	6	6	9	4	4	6	9	6	6	4	4	6	6	9	5	6	6	7	9	9	11	13	9	4	4	6	6	7	9	6	6	7	11	5	6	6	7	9	9	10	11	13	9	4	4	6	6	7	9
8/12/2009	9	10	15	6	7	10	14	9	10	6	7	9	10	14	7	9	10	11	13	15	18	21	13	6	7	9	10	12	14	8	9	10	15	7	9	10	11	13	15	15	18	21	13	6	7	9	10	12	14
8/13/2009	5	6	9	4	4	6	8	5	6	4	4	5	6	8	4	5	6	6	7	9	10	12	5	4	4	5	6	7	8	3	4	4	6	4	5	6	6	7	9	8	10	12	5	4	4	5	6	7	8
8/14/2009	7	8	13	5	6	8	11	7	8	5	6	7	8	11	6	7	8	9	11	13	14	17	11	5	6	7	8	9	11	8	7	8	12	6	7	8	9	11	13	12	14	17	11	5	6	7	8	9	11
8/15/2009	7	9	14	6	7	10	13	7	9	6	7	8	10	13	6	7	9	9	11	14	15	18	8	6	7	8	10	11	13	6	6	6	10	6	7	9	9	11	14	13	15	18	8	6	7	8	10	11	13
8/16/2009	7	8	12	5	6	9	12	7	8	5	6	8	9	12	6	7	8	8	10	12	13	16	8	5	6	8	9	10	12	5	6	6	10	6	7	8	8	10	12	11	13	16	8	5	6	8	9	10	12
8/17/2009	10	12	18	7	8	12	17	10	12	7	8	10	12	17	8	10	12	12	15	18	20	24	16	7	8	10	12	14	17	12	11	13	20	8	10	12	12	15	18	17	20	24	16	7	8	10	12	14	17
8/18/2009	8	9	14	5	6	9	12	8	9	5	6	8	9	12	6	8	9	9	12	14	16	19	12	5	6	8	9	10	12	9	8	9	14	6	8	9	9	12	14	13	16	19	12	5	6	8	9	10	12
8/19/2009	6	7	11	4	5	7	10	6	7	4	5	6	7	10	5	6	7	8	9	11	13	15	9	4	5	6	7	8	10	6	6	7	11	5	6	7	8	9	11	10	13	15	9	4	5	6	7	8	10
8/20/2009	8	10	15	6	7	10	14	8	10	6	7	9	10	14	7	8	10	10	12	15	17	21	8	6	7	9	10	12	14	6	5	6	9	7	8	10	10	12	15	14	17	21	8	6	7	9	10	12	14
8/21/2009	10	12	18	7	8	13	17	10	12	7	8	11	13	17	8	10	12	13	15	18	21	25	13	7	8	11	13	14	17	10	8	10	15	8	10	12	13	15	18	17	21	25	13	7	8	11	13	14	17
8/22/2009	11	13	19	7	8	12	17	11	13	7	8	11	12	17	8	11	13	13	16	19	22	26	18	7	8	11	12	14	17	13	11	13	20	8	11	13	13	16	19	17	22	26	18	7	8	11	12	14	17
8/23/2009	8	10	14	5	6	9	13	8	10	5	6	8	9	13	6	8	10	10	12	14	16	19	10	5	6	8	9	10	13	7	6	7	11	6	8	10	10	12	14	13	16	19	10	5	6	8	9	10	13
8/24/2009	10	11	17	6	8	12	16	10	11	6	8	10	12	16	7	10	11	12	14	17	19	23	14	6	8	10	12	13	16	11	9	10	16	7	10	11	12	14	17	15	19	23	14	6	8	10	12	13	16
8/25/2009	8	10	14	6	7	10	14	8	10	6	7	9	10	14	6	8	10	10	12	14	16	20	11	6	7	9	10	11	14	9	7	9	14	6	8	10	10	12	14	13	16	20	11	6	7	9	10	11	14
8/26/2009	8	10	15	6	7	11	14	8	10	6	7	9	11	14	6	8	10	10	12	15	17	20	9	6	7	9	11	12	14	6	6	7	11	6	8	10	10	12	15	13	17	20	9	6	7	9	11	12	14
8/27/2009	12	14	21	8	9	14	19	12	14	8	9	12	14	19	9	12	14	14	18	21	23	28	18	8	9	12	14	16	19	13	11	13	21	9	12	14	14	18	21	19	23	28	18	8	9	12	14	16	19
8/28/2009	9	10	16	6	7	11	14	9	10	6	7	9	11	14	7	9	10	11	13	16	18	21	15	6	7	9	11	11	14	11	9	11	16	7	9	10	11	13	16	14	18	21	15	6	7	9	11	11	14
8/29/2009	7	9	13	5	6	9	12	7	9	5	6	7	9	12	6	7	9	9	11	13	15	18	9	5	6	7	9	10	12	6	6	7	10	6	7	9	9	11	13	12	15	18	9	5	6	7	9	10	12
8/30/2009	17	21	31	12	14	21	29	17	21	12	14	18	21	29	13	17	21	21	26	31	35	42	26	12	14	18	21	23	29	19	17	20	30	13	17	21	21	26	31	28	35	42	26	12	14	18	21	23	29
8/31/2009	10	12	18	7	8	13	17	10	12	7	8	10	13	17	8	10	12	12	15	18	21	25	15	7	8	10	13	14	17	10	9	11	17	8	10	12	12	15	18	16	21	25	15	7	8	10	13	14	17
9/1/2009	1	1	1	1	1	1	1	1	1	1	1	1	1	1	1	1	1	1	1	1	1	2	1	1	1	1	1	1	1	1	1	1	1	1	1	1	1	1	1	1	1	2	1	1	1	1	1	1	1
9/2/2009	8	9	14	5	6	9	13	8	9	5	6	7	9	13	6	8	9	9	12	14	15	19	14	5	6	7	9	10	13	10	9	10	16	6	8	9	9	12	14	12	15	19	14	5	6	7	9	10	13
9/3/2009	16	19	28	11	13	19	26	16	19	11	13	15	19	26	12	16	19	18	23	28	31	39	26	11	13	15	19	20	26	17	16	19	30	12	16	19	18	23	28	24	31	39	26	11	13	15	19	20	26
9/4/2009	8	10	15	6	7	10	14	8	10	6	7	8	10	14	6	8	10	10	12	15	16	21	13	6	7	8	10	11	14	9	8	10	15	6	8	10	10	12	15	13	16	21	13	6	7	8	10	11	14
9/5/2009	6	7	11	4	5	8	10	6	7	4	5	6	8	10	4	6	7	7	9	11	12	15	9	4	5	6	8	8	10	7	6	7	10	4	6	7	7	9	11	9	12	15	9	4	5	6	8	8	10
9/6/2009	0	0	1	0	0	0	0	0	0	0	0	0	0	0	0	0	0	0	0	1	1	1	0	0	0	0	0	0	0	0	0	0	0	0	0	0	0	0	1	0	1	1	0	0	0	0	0	0	0
9/7/2009	9	11	17	6	8	11	15	9	11	6	8	9	11	15	7	9	11	10	14	17	18	23	16	6	8	9	11	11	15	11	10	12	18	7	9	11	10	14	17	14	18	23	16	6	8	9	11	11	15
9/8/2009	11	14	21	7	9	14	19	11	14	7	9	11	14	19	8	11	14	13	17	21	23	28	23	7	9	11	14	14	19	15	14	17	27	8	11	14	13	17	21	17	23	28	23	7	9	11	14	14	19
9/9/2009	7	9	14	5	7	10	13	7	9	5	7	8	10	13	5	7	9	8	11	14	15	19	11	5	7	8	10	10	13	7	7	9	13	5	7	9	8	11	14	11	15	19	11	5	7	8	10	10	13
9/10/2009	9	11	17	6	8	11	15	9	11	6	8	9	11	15	6	9	11	10	13	17	17	23	15	6	8	9	11	11	15	12	10	12	18	6	9	11	10	13	17	13	17	23	15	6	8	9	11	11	15
9/11/2009	3	4	6	2	3	4	5	3	4	2	3	3	4	5	2	3	4	3	5	6	6	8	7	2	3	3	4	4	5	6	4	6	9	2	3	4	3	5	6	5	6	8	7	2	3	3	4	4	5
9/12/2009	9	11	17	6	7	11	15	9	11	6	7	9	11	15	6	9	11	10	13	17	17	23	14	6	7	9	11	11	15	10	8	10	16	6	9	11	10	13	17	13	17	23	14	6	7	9	11	11	15
9/13/2009	14	17	26	9	12	17	23	14	17	9	12	13	17	23	10	14	17	15	20	26	28	35	28	9	12	13	17	17	23	21	17	21	32	10	14	17	15	20	26	20	28	35	28	9	12	13	17	17	23
9/14/2009	10	13	19	6	9	13	18	10	13	6	9	10	13	18	7	10	13	11	15	19	20	26	21	6	9	10	13	13	18	16	13	16	25	7	10	13	11	15	19	15	20	26	21	6	9	10	13	13	18
9/15/2009	12	15	23	8	11	16	22	12	15	8	11	12	16	22	8	12	15	13	18	23	24	31	18	8	11	12	16	16	22	14	11	14	22	8	12	15	13	18	23	17	24	31	18	8	11	12	16	16	22
9/16/2009	9	11	17	6	8	12	16	9	11	6	8	9	12	16	6	9	11	10	13	17	17	23	14	6	8	9	12	12	16	11	8	11	17	6	9	11	10	13	17	13	17	23	14	6	8	9	12	12	16
9/17/2009	12	16	24	8	11	16	22	12	16	8	11	12	16	22	9	12	16	14	18	24	25	32	25	8	11	12	16	15	22	20	15	19	29	9	12	16	14	18	24	18	25	32	25	8	11	12	16	15	22
9/18/2009	30	39	59	20	27	40	54	30	39	20	27	30	40	54	21	30	39	33	45	59	61	80	53	20	27	30	40	39	54	39	31	39	61	21	30	39	33	45	59	44	61	80	53	20	27	30	40	39	54
9/19/2009	9	12	18	6	8	12	17	9	12	6	8	9	12	17	6	9	12	10	13	18	18	24	15	6	8	9	12	12	17	10	8	11	17	6	9	12	10	13	18	13	18	24	15	6	8	9	12	12	17
9/20/2009	0	1	1	0	0	1	1	0	1	0	0	0	1	1	0	0	1	0	1	1	1	1	1	0	0	0	1	1	1	0	0	1	1	0	0	1	0	1	1	1	1	1	1	0	0	0	1	1	1
9/21/2009	10	13	20	7	9	14	18	10	13	7	9	10	14	18	7	10	13	11	15	20	21	27	21	7	9	10	14	13	18	17	12	16	24	7	10	13	11	15	20	15	21	27	21	7	9	10	14	13	18
9/22/2009	12	16	23	8	10	16	21	12	16	8	10	11	16	21	8	12	16	13	18	23	25	32	27	8	10	11	16	15	21	20	16	20	31	8	12	16	13	18	23	17	25	32	27	8	10	11	16	15	21
9/23/2009	21	27	40	15	19	29	39	21	27	15	19	21	29	39	14	21	27	22	31	40	41	55	36	15	19	21	29	28	39	25	22	28	43	14	21	27	22	31	40	30	41	55	36	15	19	21	29	28	39
9/24/2009	15	20	30	10	14	21	28	15	20	10	14	15	21	28	10	15	20	16	22	30	30	41	27	10	14	15	21	20	28	21	16	21	32	10	15	20	16	22	30	22	30	41	27	10	14	15	21	20	28
9/25/2009	7	8	12	4	6	8	11	7	8	4	6	6	8	11	4	7	8	7	10	12	13	17	16	4	6	6	8	8	11	12	9	12	18	4	7	8	7	10	12	9	13	17	16	4	6	6	8	8	11
9/26/2009	8	11	16	6	7	11	15	8	11	6	7	8	11	15	6	8	11	9	12	16	16	22	14	6	7	8	11	11	15	11	9	11	17	6	8	11	9	12	16	11	16	22	14	6	7	8	11	11	15
9/27/2009	15	20	30	10	14	21	28	15	20	10	14	15	21	28	10	15	20	16	23	30	30	40	33	10	14	15	21	19	28	25	20	26	39	10	15	20	16	23	30	21	30	40	33	10	14	15	21	19	28
9/28/2009	16	21	32	11	15	22	30	16	21	11	15	16	22	30	11	16	21	17	24	32	33	44	35	11	15	16	22	21	30	25	21	27	41	11	16	21	17	24	32	23	33	44	35	11	15	16	22	21	30
9/29/2009	15	20	31	10	14	21	28	15	20	10	14	15	21	28	10	15	20	16	23	31	30	42	28	10	14	15	21	19	28	20	16	21	32	10	15	20	16	23	31	21	30	42	28	10	14	15	21	19	28
9/30/2009	8	11	17	5	7	11	15	8	11	5	7	8	11	15	5	8	11	9	12	17	16	22	17	5	7	8	11	10	15	12	9	12	19	5	8	11	9	12	17	11	16	22	17	5	7	8	11	10	15
10/1/2009	9	12	18	6	8	12	16	9	12	6	8	8	12	16	6	9	12	9	14	18	18	25	22	6	8	8	12	11	16	16	12	16	25	6	9	12	9	14	18	12	18	25	22	6	8	8	12	11	16
10/2/2009	13	18	27	8	12	18	24	13	18	8	12	12	18	24	9	13	18	14	20	27	27	36	35	8	12	12	18	16	24	25	20	26	40	9	13	18	14	20	27	18	27	36	35	8	12	12	18	16	24
10/3/2009	14	19	28	9	13	19	26	14	19	9	13	13	19	26	9	14	19	14	21	28	28	39	31	9	13	13	19	17	26	21	17	23	35	9	14	19	14	21	28	19	28	39	31	9	13	13	19	17	26
10/4/2009	15	21	32	10	14	21	28	15	21	10	14	15	21	28	10	15	21	16	23	32	31	43	35	10	14	15	21	19	28	25	19	26	39	10	15	21	16	23	32	21	31	43	35	10	14	15	21	19	28
10/5/2009	10	14	21	6	9	14	18	10	14	6	9	9	14	18	7	10	14	10	15	21	21	29	26	6	9	9	14	12	18	19	14	19	29	7	10	14	10	15	21	14	21	29	26	6	9	9	14	12	18
10/6/2009	28	38	58	17	25	37	50	28	38	17	25	25	37	50	18	28	38	28	42	58	56	78	66	17	25	25	37	33	50	48	35	48	74	18	28	38	28	42	58	38	56	78	66	17	25	25	37	33	50
10/7/2009	23	32	48	14	21	31	42	23	32	14	21	21	31	42	15	23	32	24	35	48	47	65	50	14	21	21	31	28	42	36	27	37	56	15	23	32	24	35	48	31	47	65	50	14	21	21	31	28	42
10/8/2009	11	16	24	7	11	16	21	11	16	7	11	11	16	21	7	11	16	12	17	24	23	32	26	7	11	11	16	14	21	18	14	19	30	7	11	16	12	17	24	15	23	32	26	7	11	11	16	14	21
10/9/2009	20	28	42	12	18	27	37	20	28	12	18	18	27	37	13	20	28	20	30	42	40	56	43	12	18	18	27	24	37	33	23	32	49	13	20	28	20	30	42	27	40	56	43	12	18	18	27	24	37
10/10/2009	30	42	64	19	28	42	56	30	42	19	28	28	42	56	19	30	42	30	45	64	61	86	66	19	28	28	42	36	56	48	35	48	74	19	30	42	30	45	64	40	61	86	66	19	28	28	42	36	56
10/11/2009	2	3	4	1	2	3	4	2	3	1	2	2	3	4	1	2	3	2	3	4	4	6	4	1	2	2	3	2	4	3	2	3	5	1	2	3	2	3	4	3	4	6	4	1	2	2	3	2	4
10/12/2009	14	19	29	9	13	20	27	14	19	9	13	13	20	27	9	14	19	14	20	29	27	39	29	9	13	13	20	17	27	20	16	22	34	9	14	19	14	20	29	18	27	39	29	9	13	13	20	17	27
10/13/2009	57	80	120	35	52	78	105	57	80	35	52	51	78	105	35	57	80	56	84	120	114	164	114	35	52	51	78	67	105	86	58	82	126	35	57	80	56	84	120	74	114	164	114	35	52	51	78	67	105
10/14/2009	32	45	68	19	29	44	59	32	45	19	29	28	44	59	20	32	45	31	47	68	64	92	65	19	29	28	44	38	59	46	33	47	72	20	32	45	31	47	68	42	64	92	65	19	29	28	44	38	59
10/15/2009	22	31	46	14	21	31	41	22	31	14	21	20	31	41	13	22	31	21	32	46	43	62	43	14	21	20	31	26	41	36	23	32	49	13	22	31	21	32	46	28	43	62	43	14	21	20	31	26	41
10/16/2009	26	37	55	16	25	37	50	26	37	16	25	24	37	50	16	26	37	25	39	55	52	75	50	16	25	24	37	32	50	38	27	38	58	16	26	37	25	39	55	34	52	75	50	16	25	24	37	32	50
10/17/2009	40	57	86	27	40	60	81	40	57	27	40	39	60	81	25	40	57	39	60	86	80	117	77	27	40	39	60	51	81	59	42	60	91	25	40	57	39	60	86	52	80	117	77	27	40	39	60	51	81
10/18/2009	2	3	4	1	2	3	4	2	3	1	2	2	3	4	1	2	3	2	3	4	4	6	4	1	2	2	3	3	4	3	2	3	5	1	2	3	2	3	4	3	4	6	4	1	2	2	3	3	4
10/19/2009	30	43	64	19	29	44	59	30	43	19	29	28	44	59	18	30	43	29	45	64	60	87	57	19	29	28	44	37	59	42	31	43	66	18	30	43	29	45	64	38	60	87	57	19	29	28	44	37	59
10/20/2009	29	42	63	19	29	43	58	29	42	19	29	27	43	58	18	29	42	28	44	63	58	86	56	19	29	27	43	36	58	45	30	42	64	18	29	42	28	44	63	37	58	86	56	19	29	27	43	36	58
10/21/2009	21	30	45	14	21	31	42	21	30	14	21	20	31	42	13	21	30	20	31	45	42	61	38	14	21	20	31	26	42	27	20	29	44	13	21	30	20	31	45	26	42	61	38	14	21	20	31	26	42
10/22/2009	38	55	84	25	39	58	78	38	55	25	39	37	58	78	23	38	55	37	57	84	77	113	74	25	39	37	58	48	78	55	40	57	86	23	38	55	37	57	84	48	77	113	74	25	39	37	58	48	78
10/23/2009	22	32	47	14	22	33	44	22	32	14	22	21	33	44	13	22	32	21	33	47	43	64	44	14	22	21	33	27	44	36	23	33	51	13	22	32	21	33	47	27	43	64	44	14	22	21	33	27	44
10/24/2009	22	33	49	14	22	33	44	22	33	14	22	20	33	44	13	22	33	21	33	49	45	66	44	14	22	20	33	26	44	30	22	32	49	13	22	33	21	33	49	28	45	66	44	14	22	20	33	26	44
10/25/2009	36	53	80	22	35	52	70	36	53	22	35	32	52	70	22	36	53	34	54	80	73	108	78	22	35	32	52	42	70	58	39	56	86	22	36	53	34	54	80	45	73	108	78	22	35	32	52	42	70
10/26/2009	32	47	71	19	31	46	62	32	47	19	31	28	46	62	19	32	47	30	48	71	64	97	70	19	31	28	46	37	62	52	35	50	77	19	32	47	30	48	71	40	64	97	70	19	31	28	46	37	62
10/27/2009	34	50	76	20	33	49	66	34	50	20	33	30	49	66	20	34	50	32	51	76	68	103	71	20	33	30	49	39	66	49	35	51	79	20	34	50	32	51	76	42	68	103	71	20	33	30	49	39	66
10/28/2009	51	76	115	30	48	72	97	51	76	30	48	44	72	97	30	51	76	47	77	115	103	155	99	30	48	44	72	57	97	77	48	70	107	30	51	76	47	77	115	63	103	155	99	30	48	44	72	57	97
10/29/2009	53	79	119	31	50	75	101	53	79	31	50	45	75	101	31	53	79	49	79	119	106	161	98	31	50	45	75	59	101	73	48	71	108	31	53	79	49	79	119	65	106	161	98	31	50	45	75	59	101
10/30/2009	37	56	84	22	36	54	73	37	56	22	36	33	54	73	22	37	56	34	56	84	75	113	76	22	36	33	54	43	73	55	38	56	86	22	37	56	34	56	84	46	75	113	76	22	36	33	54	43	73
10/31/2009	33	49	74	19	32	48	64	33	49	19	32	28	48	64	19	33	49	30	49	74	66	100	69	19	32	28	48	37	64	49	34	50	77	19	33	49	30	49	74	40	66	100	69	19	32	28	48	37	64
11/1/2009	39	59	89	23	38	56	76	39	59	23	38	33	56	76	23	39	59	36	59	89	79	120	89	23	38	33	56	44	76	64	43	64	98	23	39	59	36	59	89	47	79	120	89	23	38	33	56	44	76
11/2/2009	76	115	173	44	74	110	148	76	115	44	74	65	110	148	44	76	115	69	113	173	152	234	158	44	74	65	110	85	148	115	76	115	176	44	76	115	69	113	173	91	152	234	158	44	74	65	110	85	148
11/3/2009	4	6	9	2	4	6	8	4	6	2	4	3	6	8	2	4	6	4	6	9	8	12	8	2	4	3	6	4	8	6	4	6	9	2	4	6	4	6	9	5	8	12	8	2	4	3	6	4	8
11/4/2009	58	89	134	32	54	81	109	58	89	32	54	47	81	109	33	58	89	52	87	134	116	181	109	32	54	47	81	62	109	81	50	76	116	33	58	89	52	87	134	69	116	181	109	32	54	47	81	62	109
11/5/2009	3	4	7	2	3	4	5	58	89	33	55	48	83	111	33	58	89	52	86	134	116	181	109	33	55	48	83	63	111	81	51	77	118	33	58	89	52	86	133	69	116	180	109	33	55	48	83	63	111
11/6/2009	70	107	160	40	69	102	137	25	38	14	24	21	36	49	14	25	39	22	37	58	50	78	53	15	25	21	37	28	50	35	25	39	59	14	25	38	22	37	57	29	49	77	52	14	24	21	36	28	49
11/7/2009	75	116	174	44	75	113	151	66	102	39	66	57	99	133	39	69	106	61	102	158	137	214	132	40	69	59	102	78	137	97	64	98	149	37	66	102	59	99	153	79	133	207	128	39	66	57	99	75	133
11/8/2009	41	64	96	25	42	63	84	37	58	22	38	33	57	76	22	39	60	34	58	89	77	121	70	23	39	34	58	44	78	58	34	52	80	21	37	58	33	56	86	44	75	117	68	22	38	33	57	43	76
11/9/2009	39	60	90	23	40	60	81	36	55	22	37	32	55	74	21	37	57	33	55	85	74	115	68	22	38	32	57	43	76	50	34	51	78	20	36	55	32	53	83	42	71	112	66	22	37	32	55	42	74
11/10/2009	33	52	78	20	34	51	69	72	112	43	75	64	111	150	39	71	110	62	105	164	141	222	121	42	73	62	109	82	146	96	59	91	139	40	72	112	64	108	168	85	144	228	125	43	75	64	111	84	150
11/11/2009	70	109	163	42	72	108	145	52	80	31	53	46	80	107	28	50	77	44	74	115	99	156	85	30	51	44	76	57	102	64	41	64	97	29	52	80	46	77	120	60	103	163	89	31	53	46	80	60	107
11/12/2009	60	94	140	36	62	92	123	54	83	32	55	47	82	110	30	54	85	48	81	127	108	171	91	32	56	47	83	62	111	63	44	68	103	30	54	83	47	80	125	62	107	169	90	32	55	47	82	61	110
11/13/2009	23	36	54	14	24	35	47	23	35	13	23	20	35	47	12	22	35	20	33	52	44	70	37	13	23	19	34	25	46	26	18	28	42	13	23	35	20	34	53	26	45	71	37	13	23	20	35	26	47
11/14/2009	29	46	69	18	31	46	61	31	49	18	32	27	48	64	17	30	47	26	45	71	60	96	66	18	31	26	47	34	63	47	31	48	73	17	31	49	27	46	73	36	62	99	66	18	32	27	48	35	64
11/15/2009	22	34	51	13	23	34	45	36	58	22	38	32	57	76	19	35	55	30	52	82	69	110	70	21	36	30	54	40	72	51	33	51	78	20	36	58	32	54	86	42	73	116	72	22	38	32	57	42	76
11/16/2009	31	48	73	18	32	48	64	28	45	17	30	25	44	59	14	26	41	23	39	62	52	84	50	16	27	23	41	30	55	33	23	36	55	16	28	45	25	42	67	32	57	91	52	17	30	25	44	32	59
11/17/2009	60	96	144	36	63	93	125	62	98	36	63	52	94	126	35	64	102	55	96	153	128	206	111	37	66	54	98	71	131	79	51	80	121	34	62	98	53	92	148	70	123	199	109	36	63	52	94	68	126
11/18/2009	63	101	152	36	65	97	130	60	95	34	61	50	90	121	33	61	98	53	92	147	123	199	104	35	63	51	93	67	125	78	47	74	113	32	60	95	51	89	143	68	119	193	103	34	61	50	90	65	121
11/19/2009	28	44	66	16	28	42	56	31	50	18	32	26	47	64	16	29	47	25	44	70	58	94	61	17	30	24	44	32	59	41	28	43	66	17	31	50	27	47	75	35	62	101	64	18	32	26	47	34	64
11/20/2009	59	95	142	34	60	90	120	72	116	41	73	60	109	146	38	70	113	60	105	169	140	228	126	40	71	58	106	76	143	90	57	90	137	39	72	116	61	108	174	81	144	234	129	41	73	60	109	78	146
11/21/2009	61	99	148	35	63	94	126	63	101	36	64	52	96	128	33	61	98	52	91	148	122	199	108	35	62	51	93	66	125	77	49	77	118	34	63	101	53	94	152	71	126	205	112	36	64	52	96	68	128
11/22/2009	35	56	84	20	36	54	72	36	58	21	38	30	56	75	19	36	58	30	54	87	72	117	65	21	37	30	56	39	75	44	30	47	72	19	36	58	30	54	87	40	72	118	67	21	38	30	56	40	75
11/23/2009	35	56	85	20	36	54	73	35	57	20	37	29	55	73	18	35	56	29	52	84	69	113	62	20	36	29	54	38	72	42	28	45	68	19	35	57	29	52	85	39	70	114	64	20	37	29	55	38	73
11/24/2009	50	81	121	28	52	78	104	53	86	30	55	43	81	109	28	53	87	44	79	130	106	175	95	30	55	44	82	57	110	72	43	69	105	28	53	86	44	79	129	58	105	173	95	30	55	43	81	57	109
11/25/2009	53	86	129	30	56	83	111	61	100	35	64	51	95	127	32	61	99	51	91	149	121	200	106	34	63	50	94	66	126	75	48	76	117	33	61	100	51	91	150	68	122	202	107	35	64	51	95	66	127
11/26/2009	36	58	88	20	37	56	75	41	67	23	42	34	63	85	20	39	63	32	57	95	77	127	65	22	40	32	59	41	80	43	29	47	71	22	41	67	34	61	101	45	82	135	70	23	42	34	63	44	85
11/27/2009	2	4	6	1	3	4	5	3	4	2	3	2	4	6	1	3	4	2	4	6	5	8	4	1	3	2	4	3	5	3	2	3	5	1	3	4	2	4	7	3	5	9	5	2	3	2	4	3	6
11/28/2009	102	168	252	56	106	158	212	108	179	59	112	87	167	223	57	110	182	90	163	272	218	366	181	60	114	88	169	116	227	131	80	130	199	56	108	179	89	161	267	117	215	359	185	59	112	87	167	114	223
11/29/2009	86	142	213	47	89	132	177	81	135	45	86	66	128	171	45	87	145	71	130	217	174	291	141	49	92	71	137	93	183	104	63	102	156	42	81	135	67	121	202	88	162	271	137	45	86	66	128	87	171
11/30/2009	63	104	156	34	65	97	129	62	103	34	65	51	97	130	34	65	108	53	96	160	128	216	98	36	68	52	101	69	135	66	44	71	109	32	62	103	51	92	154	67	123	207	98	34	65	51	97	66	130
12/1/2009	34	57	85	19	37	55	74	39	65	22	41	32	62	83	19	37	61	30	54	91	73	123	54	20	39	30	58	39	78	37	24	40	61	20	39	65	32	58	97	42	77	130	60	22	41	32	62	42	83
12/2/2009	39	65	97	22	42	63	84	43	72	24	46	36	69	92	22	44	73	35	65	108	86	146	72	24	46	35	69	47	92	57	32	53	80	22	43	72	35	65	108	47	86	145	72	24	46	36	69	47	92
12/3/2009	84	141	211	49	93	139	186	84	141	48	92	70	137	183	46	89	149	72	132	222	176	298	131	50	97	74	144	97	192	97	60	99	150	43	84	141	68	126	211	90	167	284	131	48	92	70	137	92	183
12/4/2009	55	92	138	32	61	91	122	50	85	29	55	42	82	109	28	55	92	44	81	136	108	183	79	31	59	45	88	59	118	56	36	60	90	26	50	85	41	75	126	54	100	170	78	29	55	42	82	55	109
12/5/2009	36	60	90	21	40	59	79	37	62	21	40	31	60	81	19	38	63	30	56	94	74	126	54	21	41	31	61	41	82	35	25	41	62	19	37	62	30	55	93	39	73	124	56	21	40	31	60	40	81
12/6/2009	45	75	112	26	51	76	101	54	91	32	61	47	91	122	25	50	84	40	74	125	98	168	88	29	57	43	84	56	112	67	41	68	103	28	54	91	44	80	136	57	107	182	90	32	61	47	91	61	122
12/7/2009	53	89	133	32	63	93	124	56	94	33	64	49	96	128	29	57	96	45	84	143	112	192	90	34	66	50	98	65	131	71	42	70	106	28	56	94	45	82	140	59	110	188	89	33	64	49	96	64	128
12/8/2009	60	102	153	37	71	106	142	60	101	35	69	52	102	137	32	63	107	50	94	159	125	214	84	37	73	55	108	72	145	58	39	65	99	30	60	101	48	89	151	63	118	203	86	35	69	52	102	68	137
12/9/2009	38	64	96	23	45	66	88	40	68	23	46	35	68	91	20	40	68	32	59	101	79	135	58	23	46	34	68	45	91	39	26	44	67	20	40	68	32	59	101	42	79	136	60	23	46	35	68	45	91
12/10/2009	53	90	134	31	61	90	121	61	104	35	69	52	103	137	29	58	100	46	87	148	116	199	108	34	66	49	98	65	131	83	49	82	124	31	61	104	49	91	155	64	121	209	108	35	69	52	103	67	137
12/11/2009	75	129	193	43	84	124	166	80	138	45	88	66	131	175	40	80	138	64	120	206	159	276	135	45	89	65	131	86	176	99	58	99	149	40	80	138	63	119	205	83	159	275	133	45	88	66	131	85	175
12/12/2009	56	97	145	32	63	94	125	55	95	31	60	45	90	120	29	58	101	46	87	150	116	201	77	33	64	47	96	62	128	53	33	56	85	27	55	95	43	82	141	57	109	189	78	31	60	45	90	58	120
12/13/2009	47	81	120	27	53	78	104	50	85	28	55	41	82	109	25	50	86	39	74	128	99	172	67	28	56	41	83	53	110	43	29	49	74	25	50	85	39	74	127	51	98	171	70	28	55	41	82	53	109
12/14/2009	30	53	78	17	34	51	68	33	57	18	37	27	54	73	16	32	56	25	48	83	64	112	48	18	36	26	53	34	71	31	21	35	53	16	33	57	26	49	85	34	65	114	50	18	37	27	54	35	73
12/15/2009	62	107	159	35	70	103	138	66	115	37	74	54	110	147	33	66	115	51	98	171	130	228	120	37	74	54	110	70	146	88	52	88	134	33	66	115	51	98	171	68	131	229	119	37	74	54	110	70	147
12/16/2009	79	137	205	45	91	135	180	85	148	49	98	71	145	193	42	85	148	66	126	220	168	294	141	48	97	70	144	92	192	101	61	105	159	42	85	148	66	127	221	87	169	296	141	49	98	71	145	92	193
12/17/2009	42	73	109	24	49	73	97	46	80	26	53	38	78	104	22	45	79	35	67	118	90	157	62	26	52	38	77	49	103	42	27	46	70	23	46	80	35	68	119	47	90	159	65	26	53	38	78	50	104
12/18/2009	30	52	78	17	34	51	68	33	58	19	37	27	56	74	16	33	57	25	48	85	64	113	45	18	37	27	55	35	73	29	20	34	51	16	33	58	25	49	86	33	65	115	47	19	37	27	56	35	74
12/19/2009	54	95	142	30	62	92	122	56	98	31	63	45	93	124	28	57	101	44	85	150	113	200	97	32	64	46	96	60	127	71	41	71	107	27	56	98	42	83	146	56	110	195	96	31	63	45	93	58	124
12/20/2009	68	121	180	38	78	116	154	73	128	40	82	58	122	162	35	73	129	56	109	192	144	257	123	40	83	59	122	77	163	88	52	90	137	35	73	128	55	108	191	73	143	254	122	40	82	58	122	76	162
12/21/2009	61	107	160	33	69	102	136	67	118	37	75	53	112	149	31	66	116	50	97	173	129	231	101	36	74	52	110	68	146	67	43	74	112	32	67	118	50	99	176	66	131	234	103	37	75	53	112	69	149
12/22/2009	35	62	93	19	39	58	77	37	66	20	42	29	62	82	18	38	67	28	56	99	74	133	51	20	42	29	62	38	83	32	21	37	56	18	37	66	28	55	99	37	74	132	53	20	42	29	62	38	82
12/23/2009	2	4	6	1	2	3	5	2	4	1	3	2	4	5	1	2	4	2	3	6	4	8	3	1	3	2	4	2	5	2	1	2	3	1	2	4	2	3	6	2	4	8	3	1	3	2	4	2	5
12/24/2009	101	180	268	56	119	176	234	101	182	57	119	83	177	235	50	106	190	79	156	281	208	375	167	59	124	86	183	112	244	127	73	128	194	48	101	182	76	150	270	100	200	360	167	57	119	83	177	108	235
12/25/2009	10	19	28	6	12	18	25	10	19	6	12	9	18	24	5	11	20	8	16	29	21	39	17	6	13	9	19	12	25	13	7	13	20	5	10	19	8	15	28	10	20	37	17	6	12	9	18	11	24
12/26/2009	60	107	160	34	72	106	141	64	116	36	77	53	114	151	30	65	116	48	95	171	126	229	99	36	77	53	113	69	151	69	43	76	115	31	64	116	48	96	172	63	127	229	101	36	77	53	114	69	151
12/27/2009	41	73	109	23	48	72	95	44	79	24	52	36	77	102	21	44	79	32	65	117	86	156	64	24	52	35	76	46	102	42	28	49	75	21	44	79	33	65	117	43	86	156	65	24	52	36	77	47	102
12/28/2009	86	154	229	49	104	154	205	86	156	49	104	71	154	205	42	90	162	66	133	240	176	320	139	51	108	74	160	97	213	107	61	108	163	41	86	156	64	127	231	84	169	307	139	49	104	71	154	93	205
12/29/2009	73	132	196	42	91	134	179	75	137	43	93	63	137	183	36	77	140	57	114	207	151	276	117	44	95	65	140	85	187	84	52	93	140	35	75	137	56	112	203	73	148	270	119	43	93	63	137	83	183
12/30/2009	23	42	62	13	29	42	56	23	43	13	29	20	43	57	11	24	44	18	36	65	47	87	37	14	30	20	44	26	59	28	16	29	44	11	23	43	17	35	63	23	46	84	37	13	29	20	43	26	57
12/31/2009	59	106	158	34	72	107	142	59	107	33	72	49	107	142	29	62	112	45	91	165	120	220	98	35	75	51	111	66	148	72	43	76	115	28	59	107	43	87	159	57	116	212	98	33	72	49	107	64	142
1/1/2010	55	99	148	31	67	100	133	57	104	32	69	47	103	137	27	58	106	42	86	156	113	208	91	33	71	48	105	62	139	67	40	71	107	26	57	104	42	84	154	55	111	204	93	32	69	47	103	61	137
1/2/2010	64	118	174	37	80	118	157	67	123	38	82	56	122	162	31	68	125	50	101	184	133	245	107	38	84	56	124	73	165	77	46	83	125	31	67	123	49	99	181	64	131	241	109	38	82	56	122	72	162
1/3/2010	56	103	153	32	70	104	138	58	107	33	71	48	105	140	27	59	109	43	88	161	116	214	93	33	73	49	108	64	144	61	40	72	108	27	58	107	42	86	157	55	114	209	94	33	71	48	105	62	140
1/4/2010	47	86	128	27	58	86	114	46	85	26	57	38	84	111	22	49	90	35	72	133	95	176	81	27	60	40	88	52	117	61	34	62	94	21	46	85	34	68	126	44	90	167	80	26	57	38	84	49	111
1/5/2010	57	106	156	33	72	106	140	60	110	34	73	49	109	144	28	61	112	44	90	165	119	219	100	34	75	50	110	65	147	73	43	77	116	27	60	110	43	88	162	57	116	216	101	34	73	49	109	64	144
1/6/2010	45	83	123	26	57	84	112	49	92	28	62	41	91	121	22	49	90	35	72	133	95	176	78	28	61	40	90	52	119	55	33	61	92	23	49	92	36	73	135	47	97	180	81	28	62	41	91	53	121
1/7/2010	38	70	103	22	48	70	93	39	73	22	49	33	73	97	18	40	74	29	59	109	78	145	65	23	50	33	74	43	98	44	28	51	76	18	39	73	28	58	108	37	77	144	66	22	49	33	73	42	97
1/8/2010	67	125	184	38	84	124	165	68	127	38	84	56	124	165	32	70	131	50	104	193	138	257	113	39	87	57	129	75	171	79	47	86	130	31	68	127	49	100	187	64	133	248	113	38	84	56	124	72	165
1/9/2010	3	6	9	2	4	6	8	3	6	2	4	3	6	8	1	3	6	2	5	9	6	12	5	2	4	3	6	3	8	4	2	4	6	1	3	6	2	5	9	3	6	12	5	2	4	3	6	3	8
1/10/2010	47	87	129	26	59	88	116	46	87	26	58	38	86	114	22	49	91	34	72	135	95	178	80	27	61	40	90	52	120	58	34	62	93	21	46	87	33	68	128	43	90	170	79	26	58	38	86	49	114
1/11/2010	91	170	252	52	116	171	227	98	185	55	124	81	183	243	44	97	183	69	144	270	190	358	149	55	123	80	182	104	241	102	63	116	174	44	98	185	69	145	272	91	191	361	154	55	124	81	183	105	243
1/12/2010	61	115	170	34	78	115	152	63	118	35	79	51	117	155	29	64	122	45	95	179	126	237	104	36	81	52	120	68	159	73	43	80	120	28	63	118	44	93	175	58	123	231	104	35	79	51	117	66	155
1/13/2010	45	85	126	25	57	84	111	46	87	25	57	37	85	112	21	48	90	33	70	133	93	175	77	26	59	38	88	50	116	54	32	59	88	20	46	87	32	68	128	42	89	169	77	25	57	37	85	48	112
1/14/2010	18	35	51	10	23	34	46	20	38	11	25	16	37	49	9	20	37	14	29	55	38	73	32	11	25	16	37	21	49	24	13	24	37	9	20	38	14	29	55	18	38	73	33	11	25	16	37	21	49
1/15/2010	33	62	92	18	42	62	83	34	64	19	44	28	65	85	15	35	66	24	51	97	67	128	56	19	45	28	66	37	87	39	23	44	66	15	34	64	24	50	95	31	66	126	56	19	44	28	65	36	85
1/16/2010	2	4	6	1	3	4	5	2	4	1	3	2	4	5	1	2	4	1	3	6	4	8	3	1	3	2	4	2	5	2	1	2	4	1	2	4	1	3	6	2	4	8	3	1	3	2	4	2	5
1/17/2010	41	78	115	23	53	78	104	41	79	23	54	34	79	105	18	42	80	29	62	118	82	156	80	24	55	34	80	45	106	52	34	63	94	18	41	79	29	61	116	38	80	154	81	23	54	34	79	44	105
1/18/2010	44	84	124	24	56	82	109	41	79	23	52	33	77	101	19	44	84	30	64	123	85	162	75	24	55	35	81	45	107	50	31	57	86	18	41	79	28	60	116	37	80	153	74	23	52	33	77	43	101
1/19/2010	43	82	120	23	54	80	106	40	76	22	51	32	74	98	18	42	81	29	62	119	82	157	55	23	53	33	78	43	104	36	23	43	64	17	40	76	27	58	112	36	77	148	55	22	51	32	74	41	98
1/20/2010	15	29	43	8	20	29	38	15	29	8	19	12	29	38	7	15	30	11	23	44	30	58	23	8	20	12	29	16	38	16	9	17	26	7	15	29	10	22	43	14	29	57	23	8	19	12	29	16	38
1/21/2010	25	49	72	14	32	48	63	26	50	14	33	20	48	64	12	27	52	18	39	76	52	100	52	14	34	21	50	27	66	36	21	39	59	11	26	50	18	38	73	23	50	97	52	14	33	20	48	27	64
1/22/2010	27	53	77	15	35	51	68	31	61	17	40	25	59	78	14	31	61	21	46	89	61	118	49	17	40	25	59	32	78	35	20	38	57	14	31	61	21	46	89	28	61	117	50	17	40	25	59	32	78
1/23/2010	41	79	116	22	52	77	102	46	90	25	59	37	87	115	20	46	89	31	67	130	89	172	63	25	59	36	86	47	114	40	25	48	72	20	46	90	31	68	132	41	90	174	65	25	59	37	87	48	115
1/24/2010	34	67	98	19	44	65	86	37	71	20	47	29	69	92	16	37	72	25	55	106	72	140	56	20	48	29	70	38	92	35	22	43	64	16	37	71	25	54	105	33	71	138	57	20	47	29	69	38	92
1/25/2010	21	40	59	11	27	40	53	22	43	12	29	18	42	56	10	23	44	15	33	64	44	85	26	12	29	18	43	23	57	15	11	20	30	10	22	43	15	32	63	20	43	83	26	12	29	18	42	23	56
1/26/2010	15	30	44	8	20	30	39	16	32	9	21	13	31	41	7	17	32	11	24	47	32	63	36	9	22	13	32	17	42	24	14	28	42	7	16	32	11	24	46	14	31	61	36	9	21	13	31	17	41
1/27/2010	30	58	85	16	39	57	75	32	63	17	42	25	61	81	14	33	65	22	48	95	64	125	68	18	43	26	63	34	83	46	27	53	79	14	32	63	21	47	92	28	62	121	68	17	42	25	61	33	81
1/28/2010	20	40	59	11	27	40	53	24	47	13	31	19	46	61	10	24	47	16	35	69	46	91	32	13	32	19	46	25	61	20	13	25	37	10	24	47	16	35	68	21	46	90	32	13	31	19	46	25	61
1/29/2010	29	56	83	16	38	56	74	34	67	19	45	27	66	87	14	34	66	22	49	96	65	127	46	18	44	27	65	35	86	28	18	36	53	14	34	67	23	50	98	30	66	129	49	19	45	27	66	35	87
1/30/2010	33	66	97	19	45	66	88	33	66	18	44	27	65	86	14	34	68	23	50	99	66	130	64	19	46	28	68	36	89	44	26	51	76	14	33	66	22	49	96	29	64	126	64	18	44	27	65	35	86
1/31/2010	27	53	78	15	37	54	72	26	51	15	35	21	52	68	11	27	54	18	40	79	53	104	43	15	37	22	55	29	72	29	18	34	51	11	26	51	17	38	75	22	50	99	42	15	35	21	52	27	68
2/1/2010	16	31	46	9	22	32	42	17	34	10	24	14	35	46	7	17	34	11	25	50	33	66	24	10	24	14	35	18	46	16	10	20	29	7	17	34	11	25	50	15	33	66	26	10	24	14	35	18	46
2/2/2010	14	28	42	8	20	29	38	20	39	11	27	16	40	52	8	19	37	12	28	54	36	71	34	10	26	15	38	20	50	21	14	27	41	8	20	39	13	29	58	17	38	76	37	11	27	16	40	21	52
2/3/2010	19	37	55	11	26	38	50	20	40	11	27	16	40	53	9	21	41	14	30	60	40	79	39	11	28	17	41	22	54	26	16	31	47	8	20	40	13	29	58	17	39	76	39	11	27	16	40	21	53
2/4/2010	19	39	57	11	27	39	51	18	36	10	24	14	36	47	8	19	39	13	28	56	37	74	41	11	26	15	38	20	51	27	16	32	48	7	18	36	12	26	52	15	34	69	39	10	24	14	36	19	47
2/5/2010	18	36	53	10	25	36	48	18	37	10	25	15	37	48	8	19	38	12	28	56	37	73	30	10	26	15	37	19	49	18	12	24	35	8	18	37	12	27	54	16	36	71	31	10	25	15	37	19	48
2/6/2010	15	31	45	8	21	31	40	18	37	10	25	15	37	48	7	18	36	12	27	53	35	69	25	10	24	14	36	19	47	15	10	19	29	8	18	37	12	27	54	16	36	71	27	10	25	15	37	19	48
2/7/2010	16	31	46	9	22	32	42	17	33	9	23	14	34	44	7	17	34	11	25	49	32	65	32	9	23	14	34	18	45	21	13	26	38	7	17	33	11	24	49	14	32	64	32	9	23	14	34	17	44
2/8/2010	22	44	64	13	32	47	62	22	45	13	32	19	47	62	9	23	46	15	33	67	44	88	42	13	33	19	48	25	64	29	18	36	53	9	22	45	14	32	65	19	43	85	42	13	32	19	47	24	62
2/9/2010	16	32	47	10	24	35	46	16	33	10	24	14	36	47	7	17	34	11	25	50	32	65	27	10	25	14	36	19	48	18	12	23	35	7	16	33	11	24	48	14	32	63	27	10	24	14	36	18	47
2/10/2010	10	19	28	6	14	21	28	11	22	6	16	9	23	30	4	11	22	7	16	32	21	41	21	6	16	9	23	12	30	13	9	18	27	4	11	22	7	16	32	9	21	41	21	6	16	9	23	12	30
2/11/2010	16	32	47	9	24	35	46	16	32	9	23	14	34	45	7	16	33	11	24	49	32	64	34	10	24	14	36	18	47	23	14	29	43	7	16	32	10	23	47	13	31	62	34	9	23	14	34	18	45
2/12/2010	15	31	45	9	22	32	43	14	28	8	20	11	29	38	6	15	30	9	21	43	28	56	31	8	21	12	31	16	41	20	13	26	38	6	14	28	9	20	40	11	26	53	30	8	20	11	29	15	38
2/13/2010	12	24	35	7	17	25	33	11	23	6	16	9	24	32	5	12	24	8	17	35	23	46	21	7	17	10	25	13	33	13	9	17	26	5	11	23	7	17	34	10	22	44	21	6	16	9	24	12	32
2/14/2010	15	31	44	9	22	32	42	17	34	10	24	14	36	47	7	17	34	11	24	49	32	64	28	9	24	14	35	18	46	17	11	23	34	7	17	34	11	25	50	14	32	66	29	10	24	14	36	18	47
2/15/2010	14	30	43	8	21	31	41	14	29	8	20	12	30	39	6	15	30	9	21	43	28	57	31	8	21	12	31	15	40	20	13	25	38	6	14	29	9	20	42	12	27	55	30	8	20	12	30	15	39
2/16/2010	29	59	86	16	42	61	80	26	55	15	38	22	56	73	11	28	58	18	41	84	53	109	58	15	40	23	59	29	77	36	23	47	70	11	26	55	17	39	80	22	51	104	56	15	38	22	56	28	73
2/17/2010	1	3	4	1	2	3	4	1	2	1	2	1	2	3	0	1	2	1	2	4	2	5	3	1	2	1	3	1	3	2	1	2	3	0	1	2	1	2	3	1	2	4	2	1	2	1	2	1	3
2/18/2010	23	48	70	13	34	50	65	23	48	13	33	19	49	64	10	24	49	15	35	71	45	93	49	13	34	19	50	25	66	31	20	40	59	9	23	48	14	34	70	19	44	91	49	13	33	19	49	24	64
2/19/2010	14	29	42	8	21	30	40	13	27	7	19	11	27	36	5	14	28	8	20	41	26	53	30	8	20	11	29	14	38	19	12	25	37	5	13	27	8	19	39	10	24	50	29	7	19	11	27	14	36
2/20/2010	1	2	3	1	1	2	3	1	2	0	1	1	2	2	0	1	2	1	1	3	2	3	2	0	1	1	2	1	2	1	1	2	3	0	1	2	0	1	2	1	2	3	2	0	1	1	2	1	2
2/21/2010	9	18	27	5	13	19	25	9	18	5	13	7	18	24	3	9	19	5	13	27	17	35	16	5	13	7	19	9	25	10	7	13	20	3	9	18	5	13	26	7	17	34	17	5	13	7	18	9	24
2/22/2010	15	32	47	9	23	33	44	16	34	9	24	13	35	45	6	16	34	10	24	49	31	64	33	9	24	13	35	17	45	20	13	27	40	6	16	34	10	24	49	13	31	64	34	9	24	13	35	17	45
2/23/2010	34	71	104	19	50	74	97	30	64	17	45	25	65	86	13	32	68	20	47	98	61	128	80	18	48	26	69	34	91	53	32	66	97	12	30	64	19	44	93	24	58	121	78	17	45	25	65	32	86
2/24/2010	16	33	48	9	24	35	46	16	34	9	24	13	36	47	6	16	35	10	24	50	31	65	35	9	25	13	36	17	47	22	14	29	43	6	16	34	10	24	50	13	31	65	35	9	24	13	36	17	47
2/25/2010	10	21	31	6	16	23	30	9	20	5	14	8	21	28	4	10	21	6	15	31	19	40	25	6	15	8	22	11	29	18	10	21	31	4	9	20	6	14	29	8	18	38	24	5	14	8	21	10	28
2/26/2010	9	20	29	5	15	21	28	8	17	5	12	7	18	23	3	9	18	5	13	27	16	35	22	5	13	7	19	9	25	14	9	18	27	3	8	17	5	11	24	6	15	31	21	5	12	7	18	8	23
2/27/2010	8	18	26	5	13	19	25	9	18	5	13	7	19	25	3	9	19	5	13	27	17	35	18	5	13	7	19	9	25	11	7	15	22	3	9	18	5	13	27	7	16	34	19	5	13	7	19	9	25
2/28/2010	13	28	41	8	21	30	39	13	28	8	20	11	30	39	5	14	29	8	20	42	26	54	34	8	21	11	30	14	40	21	13	28	42	5	13	28	8	19	41	11	25	53	34	8	20	11	30	14	39
3/1/2010	14	30	44	8	22	32	42	14	30	8	21	11	31	41	5	14	31	9	21	44	27	57	36	8	22	12	32	15	42	24	15	31	45	5	14	30	8	20	43	11	26	56	36	8	21	11	31	15	41
3/2/2010	1	2	2	0	1	2	2	1	2	0	1	1	2	2	0	1	2	0	1	2	1	3	2	0	1	1	2	1	2	1	1	2	2	0	1	2	0	1	2	1	1	3	2	0	1	1	2	1	2
3/3/2010	11	24	35	6	18	26	33	9	20	5	14	8	21	27	4	10	22	6	15	31	19	41	31	6	16	8	23	11	30	20	12	26	38	3	9	20	5	13	28	7	17	37	29	5	14	8	21	10	27
3/4/2010	20	43	62	12	32	46	60	19	41	11	30	16	43	56	7	20	42	12	28	61	37	79	40	11	31	16	45	21	58	25	16	34	49	7	19	41	11	27	59	15	36	76	41	11	30	16	43	20	56
3/5/2010	16	35	51	10	26	38	50	14	31	8	23	12	34	44	6	15	33	9	22	48	29	62	43	9	25	13	36	17	47	29	17	37	54	6	14	31	9	21	45	11	28	59	41	8	23	12	34	16	44
3/6/2010	17	36	52	10	27	39	51	13	28	8	21	11	30	40	5	15	31	9	21	45	28	59	43	8	23	12	34	16	44	29	17	37	55	5	13	28	8	19	40	10	25	52	39	8	21	11	30	14	40
3/7/2010	6	12	18	3	9	13	18	5	11	3	8	4	12	16	2	6	12	3	8	17	10	22	9	3	9	5	13	6	17	7	4	8	12	2	5	11	3	8	16	4	10	21	10	3	8	4	12	6	16
3/8/2010	13	29	42	8	21	31	40	13	27	7	20	10	29	38	5	13	28	8	19	41	25	53	31	7	21	11	30	14	39	20	12	26	38	5	13	27	7	18	39	10	24	51	30	7	20	10	29	13	38
3/9/2010	18	40	58	11	30	43	57	17	36	9	26	14	39	50	7	18	38	10	25	55	33	71	39	10	28	14	40	19	53	24	15	33	49	6	17	36	10	24	52	13	32	68	39	9	26	14	39	18	50
3/10/2010	17	37	53	10	27	39	51	14	30	8	22	11	32	41	6	15	33	9	22	47	28	61	47	8	24	12	35	16	45	30	18	40	58	5	14	30	8	20	43	10	26	56	43	8	22	11	32	14	41
3/11/2010	14	32	46	8	23	34	44	14	30	8	22	11	32	42	5	14	32	8	21	46	27	59	40	8	23	12	33	15	43	25	15	34	49	5	14	30	8	20	44	10	26	57	38	8	22	11	32	15	42
3/12/2010	5	11	16	3	8	12	16	7	15	4	11	6	16	21	2	6	14	4	9	20	12	25	13	4	10	5	15	7	19	9	5	11	16	2	7	15	4	10	21	5	13	27	14	4	11	6	16	7	21
3/13/2010	0	0	0	0	0	0	0	0	0	0	0	0	0	0	0	0	0	0	0	0	0	0	0	0	0	0	0	0	0	0	0	0	0	0	0	0	0	0	0	0	0	0	0	0	0	0	0	0	0
3/14/2010	11	25	35	7	19	27	35	11	24	6	18	9	26	34	4	11	24	6	16	35	21	45	30	6	18	9	27	12	35	19	12	26	38	4	11	24	6	16	34	8	20	44	29	6	18	9	26	12	34
3/15/2010	2	5	7	1	3	5	7	2	4	1	3	2	5	6	1	2	5	1	3	6	4	8	5	1	3	2	5	2	6	3	2	5	7	1	2	4	1	3	6	1	4	8	5	1	3	2	5	2	6
3/16/2010	13	30	43	8	23	33	43	10	22	6	16	8	24	31	4	11	25	6	16	35	21	46	28	6	19	9	27	12	35	19	11	25	36	4	10	22	6	14	31	7	19	41	26	6	16	8	24	11	31
3/17/2010	1	2	3	1	2	3	3	1	2	0	1	1	2	2	0	1	2	0	1	3	2	3	2	0	1	1	2	1	3	1	1	2	3	0	1	2	0	1	2	1	1	3	2	0	1	1	2	1	2
3/18/2010	11	24	35	6	18	26	33	9	20	5	14	7	21	27	3	10	22	6	14	31	18	40	21	5	16	8	23	10	30	13	8	18	27	3	9	20	5	13	28	6	17	36	21	5	14	7	21	9	27
3/19/2010	7	15	22	4	11	16	21	8	18	4	12	6	18	23	3	8	17	4	11	24	14	31	16	4	12	6	17	8	22	9	6	13	19	3	8	18	4	11	25	6	15	32	17	4	12	6	18	8	23
3/20/2010	18	41	59	10	29	42	55	18	40	10	28	14	41	53	6	18	41	10	26	59	34	76	54	10	29	14	42	18	54	31	20	43	64	6	18	40	10	26	57	13	33	74	53	10	28	14	41	18	53
3/21/2010	3	7	10	2	5	7	9	3	7	2	5	3	7	9	1	3	7	2	5	10	6	13	9	2	5	3	7	3	10	5	3	8	11	1	3	7	2	4	10	2	6	13	9	2	5	3	7	3	9
3/22/2010	13	30	43	8	22	32	42	16	36	9	27	14	40	52	5	15	34	8	22	48	28	62	37	9	25	12	36	16	47	22	14	32	46	6	16	36	9	23	52	12	30	67	41	9	27	14	40	17	52
3/23/2010	8	18	25	5	13	19	25	8	18	4	13	7	19	25	3	8	18	4	12	26	15	33	22	5	14	7	20	9	26	14	9	19	28	3	8	18	4	11	25	6	14	32	22	4	13	7	19	8	25
3/24/2010	7	17	24	4	13	18	24	7	17	4	13	6	18	24	3	8	17	4	11	25	14	32	22	4	13	6	19	8	24	14	9	19	28	3	7	17	4	11	24	5	14	31	22	4	13	6	18	8	24
3/25/2010	15	34	48	8	25	36	47	13	31	8	23	11	33	43	5	14	32	8	20	46	26	59	39	8	24	11	34	15	45	24	15	34	49	5	13	31	7	19	44	10	25	56	39	8	23	11	33	14	43
3/26/2010	13	30	43	8	23	33	43	12	29	7	21	10	31	40	4	13	30	7	19	42	24	54	32	7	22	11	32	14	41	21	12	27	40	4	12	29	7	18	41	9	23	52	31	7	21	10	31	13	40
3/27/2010	10	24	34	6	18	26	33	11	25	6	18	9	27	35	4	11	25	6	16	36	20	46	27	6	18	9	27	11	34	16	10	23	34	4	11	25	6	16	36	8	21	46	28	6	18	9	27	12	35
3/28/2010	5	11	16	3	8	12	15	5	12	3	9	4	13	17	2	5	12	3	7	17	9	21	14	3	9	4	12	5	16	8	5	12	17	2	5	12	3	8	17	4	10	22	15	3	9	4	13	5	17
3/29/2010	7	17	24	4	13	18	23	8	19	5	14	7	21	27	3	8	19	4	12	26	15	34	23	5	14	7	20	8	26	14	9	20	28	3	8	19	5	12	28	6	16	35	24	5	14	7	21	9	27
3/30/2010	13	30	43	7	23	33	42	16	37	9	27	13	40	52	5	15	35	8	22	50	28	64	42	8	26	12	38	16	49	27	16	37	53	5	16	37	9	23	52	11	30	67	44	9	27	13	40	17	52
3/31/2010	11	25	36	6	19	27	36	12	29	7	21	10	31	40	4	12	28	7	18	40	23	51	31	7	21	10	30	13	39	20	12	27	39	4	12	29	7	18	41	9	23	52	31	7	21	10	31	13	40
4/1/2010	10	24	34	6	18	26	33	9	21	5	16	7	23	30	3	10	22	5	14	32	18	41	23	5	17	8	24	10	31	14	9	20	29	3	9	21	5	13	31	6	17	39	22	5	16	7	23	10	30
4/2/2010	8	18	26	5	14	20	27	9	20	5	15	7	22	29	3	8	20	4	12	28	15	35	22	5	15	7	21	9	28	15	8	19	28	3	9	20	5	12	29	6	16	37	23	5	15	7	22	9	29
4/3/2010	8	19	27	5	15	22	29	11	24	6	19	9	28	36	3	10	23	5	14	33	18	41	27	6	18	8	26	11	34	19	10	24	35	4	11	24	6	15	35	7	19	44	28	6	19	9	28	12	36
4/4/2010	10	23	33	6	19	27	35	12	28	7	23	11	33	42	4	11	27	6	17	38	21	49	34	7	22	10	31	13	40	23	13	31	45	4	12	28	7	17	40	9	22	51	34	7	23	11	33	14	42
4/5/2010	11	27	38	7	22	32	41	12	28	7	23	10	33	42	4	12	28	7	17	39	22	50	32	7	23	10	33	13	42	22	13	31	44	4	12	28	7	17	39	9	22	50	32	7	23	10	33	13	42
4/6/2010	11	26	37	7	21	30	39	11	26	7	21	10	30	39	4	11	26	6	16	37	21	48	27	6	21	9	30	12	39	18	10	25	36	4	11	26	7	16	37	9	21	48	27	7	21	10	30	12	39
4/7/2010	8	19	27	5	15	21	28	9	21	5	17	8	24	31	3	9	21	5	12	29	16	37	22	5	16	7	23	9	30	14	8	20	28	4	9	21	5	13	30	7	17	38	22	5	17	8	24	10	31
4/8/2010	6	15	22	4	12	17	22	7	16	4	12	6	18	23	3	7	16	4	10	23	12	29	19	4	12	6	18	7	23	13	7	17	25	3	7	16	4	10	22	5	12	29	19	4	12	6	18	7	23
4/9/2010	9	22	31	5	17	24	31	9	20	5	15	7	23	29	3	9	21	5	13	30	16	38	25	5	16	7	23	9	30	16	10	23	33	3	9	20	5	12	28	7	16	37	24	5	15	7	23	9	29
4/10/2010	9	21	30	5	16	23	30	9	22	5	16	8	24	31	3	9	22	5	13	31	17	39	23	5	16	7	24	9	30	14	9	20	30	3	9	22	5	13	31	7	17	40	23	5	16	8	24	10	31
4/11/2010	7	16	23	4	12	17	22	7	17	4	13	6	18	24	3	7	17	4	10	23	13	30	17	4	12	6	18	7	23	10	6	15	21	3	7	17	4	10	24	5	13	31	17	4	13	6	18	7	24
4/12/2010	1	1	2	0	1	1	2	1	1	0	1	0	1	2	0	1	1	0	1	2	1	2	1	0	1	0	1	1	2	1	0	1	2	0	1	1	0	1	2	0	1	2	1	0	1	0	1	1	2
4/13/2010	5	13	18	3	9	13	17	6	15	3	11	5	16	20	2	6	14	3	8	20	11	25	17	3	10	5	15	6	19	10	6	14	20	2	6	15	3	9	21	4	11	26	17	3	10	5	15	6	20
4/14/2010	6	14	19	3	10	15	19	7	16	4	12	5	17	22	2	6	15	3	9	21	11	26	19	3	11	5	16	6	20	11	7	16	23	2	6	15	3	9	22	5	12	28	19	3	11	5	16	6	21
4/15/2010	6	16	22	4	12	17	22	9	21	5	15	7	22	28	2	7	17	4	10	24	13	31	20	4	13	6	18	7	23	11	7	17	25	3	8	19	4	11	26	5	14	33	21	4	14	6	20	8	25
4/16/2010	7	18	25	4	13	19	24	10	25	6	18	8	27	34	3	8	20	4	12	28	15	36	22	4	15	7	21	8	27	12	8	18	27	3	9	22	5	13	31	7	17	40	23	5	16	7	24	9	31
4/17/2010	6	15	21	3	11	16	21	8	19	4	14	6	21	27	2	7	16	4	10	23	12	29	19	4	12	5	17	7	22	11	7	16	24	3	7	18	4	10	25	5	13	31	20	4	13	6	19	7	24
4/18/2010	4	11	15	2	8	11	15	4	10	2	8	3	11	14	1	4	11	2	6	15	8	19	13	2	8	3	11	4	14	9	5	11	17	1	4	10	2	6	15	3	8	19	13	2	8	3	11	4	14
4/19/2010	8	20	29	5	15	22	28	9	22	5	16	7	23	30	3	9	22	5	13	31	17	40	24	5	17	7	24	9	30	15	9	21	30	3	9	23	5	13	32	6	17	40	25	5	17	7	24	9	31
4/20/2010	11	28	40	7	21	30	39	15	37	8	27	12	40	51	5	14	33	7	20	47	25	59	41	7	25	11	36	14	46	24	15	35	51	5	15	36	8	21	51	10	27	64	44	8	27	12	39	15	50
4/21/2010	7	17	24	4	13	18	23	9	22	5	16	7	23	30	3	8	19	4	11	27	14	34	22	4	14	6	20	8	26	13	8	20	28	3	8	20	4	12	28	6	15	36	23	5	15	7	22	8	28
4/22/2010	4	10	15	2	8	11	15	5	12	3	9	4	13	17	1	4	10	2	6	14	8	18	12	2	8	3	11	4	14	6	4	10	15	1	4	11	2	6	15	3	8	19	12	2	8	4	12	4	15
4/23/2010	4	9	13	2	7	10	13	4	11	2	8	3	11	15	1	4	10	2	6	14	7	17	11	2	7	3	11	4	14	7	4	10	14	1	4	10	2	6	14	3	8	18	11	2	8	3	11	4	14
4/24/2010	5	14	19	3	10	15	19	7	17	4	13	5	18	23	2	6	16	3	9	22	12	28	17	3	12	5	17	6	21	10	6	15	21	2	7	17	4	10	24	5	13	30	18	4	12	5	18	7	23
4/25/2010	0	1	2	0	1	1	2	1	2	0	1	0	2	2	0	1	1	0	1	2	1	3	2	0	1	0	2	1	2	1	1	1	2	0	1	2	0	1	2	0	1	3	2	0	1	1	2	1	2
4/26/2010	6	16	22	4	12	17	22	10	24	5	18	8	27	34	3	9	22	4	13	31	16	39	28	5	17	7	24	9	31	16	10	25	36	3	10	25	5	14	35	7	18	45	31	6	19	8	27	10	35
4/27/2010	5	13	18	3	10	14	18	7	18	4	13	6	19	25	3	9	21	4	12	30	16	38	26	5	16	7	23	9	30	16	9	23	33	3	9	23	5	13	33	6	17	41	28	5	18	8	26	10	33
4/28/2010	7	17	24	4	14	19	25	9	22	5	16	7	24	30	4	11	28	6	16	39	20	49	33	6	21	9	31	11	39	20	12	29	42	4	12	29	6	17	41	8	21	52	34	6	22	9	32	12	41
4/29/2010	5	12	17	3	9	13	17	6	16	4	12	5	18	23	2	7	18	4	10	26	13	32	22	4	14	6	20	8	26	14	8	20	28	3	8	20	4	11	28	5	15	35	24	4	15	7	22	8	29
4/30/2010	3	8	11	2	6	9	12	4	9	2	7	3	11	14	1	4	11	2	6	15	8	19	12	2	8	3	12	4	15	8	5	11	16	1	5	11	2	6	16	3	8	20	13	3	9	4	13	5	16
5/1/2010	6	16	23	4	13	18	24	8	20	5	16	7	23	29	2	7	18	3	10	25	13	31	21	4	14	6	20	7	25	13	7	19	27	2	7	19	4	11	26	5	14	33	21	4	15	6	21	8	27
5/2/2010	6	14	20	3	11	16	21	7	18	4	14	6	20	26	2	6	16	3	9	23	12	29	20	4	13	5	19	7	24	13	7	19	27	2	7	17	4	10	24	5	13	31	21	4	14	6	20	7	26
5/3/2010	5	12	17	3	10	14	18	6	15	4	12	5	18	23	3	7	19	4	11	26	13	33	25	4	15	6	22	8	28	15	9	23	33	3	8	20	4	11	28	6	14	35	26	5	16	7	23	8	29
5/4/2010	5	13	19	3	11	16	20	6	16	4	13	5	18	23	3	8	19	4	11	27	14	34	24	4	16	6	23	8	29	16	9	23	34	3	8	20	5	11	29	6	15	36	25	5	17	7	24	9	31
5/5/2010	6	15	21	4	12	18	23	7	16	4	13	6	19	25	3	7	17	4	10	24	12	30	21	4	14	6	20	7	26	14	8	20	29	3	7	18	4	10	25	5	13	31	21	4	14	6	21	8	27
5/6/2010	6	15	21	4	12	18	23	7	19	4	15	6	21	27	3	8	20	5	11	27	14	34	22	4	16	6	23	8	29	14	8	21	30	3	8	21	5	12	29	6	15	37	23	5	17	7	24	9	31
5/7/2010	9	23	31	5	18	25	33	11	28	6	21	9	31	39	5	13	32	7	18	45	23	56	41	7	25	10	36	13	46	25	15	38	54	5	13	34	8	19	48	10	24	60	43	7	27	11	38	14	49
5/8/2010	0	1	1	0	1	1	1	0	1	0	1	0	1	2	0	1	1	0	1	2	1	2	2	0	1	0	1	1	2	1	1	1	2	0	1	1	0	1	2	0	1	2	2	0	1	0	2	1	2
5/9/2010	7	19	27	4	15	21	27	8	22	5	16	6	23	30	3	7	18	4	10	25	13	31	23	4	14	6	20	7	25	14	8	20	29	3	7	19	4	10	26	5	13	33	23	4	14	6	20	7	26
5/10/2010	7	19	26	4	14	21	26	9	23	5	17	7	25	31	3	8	20	4	11	28	14	35	21	4	16	6	22	8	28	13	8	19	28	3	8	21	5	12	30	6	15	37	22	4	16	7	23	8	30
5/11/2010	6	16	22	3	12	17	22	8	20	4	15	6	22	28	3	8	21	5	11	29	14	36	21	4	16	6	23	8	29	13	7	19	27	3	9	23	5	12	32	6	16	39	23	5	17	7	25	9	32
5/12/2010	7	18	25	4	13	19	25	8	22	4	16	6	23	29	3	8	22	5	12	30	15	38	25	4	16	6	23	8	29	14	9	22	32	3	9	23	5	12	32	6	16	40	27	5	17	7	25	9	32
5/13/2010	4	12	16	2	9	12	16	5	14	3	11	4	15	20	2	5	12	3	7	17	8	21	15	2	9	4	13	4	16	10	5	14	19	2	5	12	3	7	17	3	9	22	16	3	9	4	13	5	17
5/14/2010	9	23	32	5	18	26	33	11	28	6	21	8	30	39	4	9	23	5	12	32	16	40	28	5	18	7	26	9	32	18	10	26	37	4	9	24	5	13	33	7	17	42	29	5	19	7	27	9	34
5/15/2010	6	17	24	4	14	19	25	8	20	4	16	6	23	29	3	7	18	4	10	25	12	31	20	4	15	6	21	7	26	13	7	19	27	3	7	19	4	10	27	6	13	33	21	4	16	6	22	8	28
5/16/2010	4	11	15	2	9	12	16	5	14	3	11	4	16	21	2	5	13	3	7	18	9	22	13	3	11	4	15	5	19	8	5	12	18	2	5	14	3	8	20	4	10	24	14	3	11	4	16	6	21
5/17/2010	5	13	19	3	11	15	19	6	16	3	13	5	18	23	3	7	18	4	10	26	13	32	21	4	15	5	21	7	26	12	7	19	28	3	7	20	4	10	27	6	13	34	22	4	15	6	22	7	28
5/18/2010	4	12	17	3	10	14	18	6	15	3	12	5	17	22	3	6	16	4	9	22	11	28	20	3	13	5	18	6	23	13	7	18	26	3	6	17	4	9	23	5	12	29	21	3	13	5	19	6	24
5/19/2010	6	16	22	3	13	18	23	8	21	4	16	6	23	29	3	7	19	4	10	26	13	32	23	4	15	5	21	7	26	14	8	21	30	3	8	20	5	11	28	6	14	35	24	4	15	6	22	7	28
5/20/2010	7	20	28	4	16	22	29	9	25	5	19	7	27	34	4	9	24	6	13	33	16	41	25	5	18	7	26	9	32	15	9	22	32	4	9	25	5	13	35	7	17	44	26	5	19	7	27	9	35
5/21/2010	7	20	28	4	16	22	29	10	27	5	21	8	30	38	4	9	25	6	13	35	17	43	25	5	19	7	27	9	34	15	8	22	31	4	10	27	6	14	38	8	18	47	27	5	20	8	29	10	37
5/22/2010	6	16	22	3	13	18	23	8	22	4	17	6	24	31	4	9	23	5	12	32	15	40	24	4	18	7	25	8	32	14	8	21	30	4	9	25	5	13	35	7	17	43	26	5	19	7	27	9	35
5/23/2010	3	8	11	2	6	9	11	4	10	2	8	3	12	15	2	5	13	3	7	18	9	23	15	3	10	4	15	5	19	9	5	14	19	2	5	14	3	7	19	4	9	24	15	3	11	4	16	5	20
5/24/2010	6	16	22	3	13	18	23	7	19	4	15	6	22	27	3	8	21	5	11	30	14	37	26	4	17	6	24	8	30	16	9	24	34	3	8	22	5	12	31	6	15	39	27	5	18	7	25	8	32
5/25/2010	7	19	27	4	15	21	28	8	22	5	17	7	25	32	4	9	25	6	13	34	16	42	29	5	19	7	28	9	35	18	10	26	37	4	10	26	6	13	36	7	17	44	29	5	20	8	29	10	37
5/26/2010	6	17	23	4	13	19	24	8	22	5	17	6	25	32	3	9	23	5	12	32	15	40	26	5	18	7	26	9	33	16	9	24	34	4	9	25	5	13	35	7	17	43	28	5	20	8	28	9	36
5/27/2010	7	19	26	4	15	21	27	9	25	5	20	7	28	36	4	9	25	6	13	34	16	43	28	5	20	7	28	9	35	17	9	26	36	4	10	27	6	14	37	7	18	46	30	5	21	8	30	10	39
5/28/2010	7	19	27	4	15	22	28	8	23	5	18	7	26	33	4	10	26	6	13	36	17	44	28	5	21	7	29	10	37	18	10	26	37	4	10	27	6	14	37	7	18	46	29	5	21	8	31	10	39
5/29/2010	6	18	25	4	14	20	26	8	21	4	16	6	23	30	4	9	25	6	13	35	16	43	29	5	20	7	29	9	36	18	10	27	38	4	10	26	5	13	36	7	17	45	29	5	21	8	30	10	38
5/30/2010	6	16	23	3	13	19	24	7	20	4	15	6	22	28	3	8	23	5	12	31	15	39	27	4	18	7	26	8	33	17	9	26	36	3	9	24	5	12	33	7	16	41	28	5	19	7	27	9	35
5/31/2010	7	20	28	4	16	23	30	9	26	5	21	8	30	38	4	9	25	6	13	35	16	43	29	5	21	7	29	9	37	18	10	28	39	4	10	27	6	14	37	8	18	46	31	6	22	8	31	10	40
6/1/2010	9	26	36	5	21	29	37	11	31	6	24	9	34	44	5	11	31	7	16	43	20	53	33	6	25	9	36	11	45	22	12	32	45	5	12	33	7	17	45	9	21	56	35	7	26	10	38	12	48
6/2/2010	7	19	26	4	15	21	27	8	21	4	16	6	23	30	4	9	24	5	13	34	16	41	26	5	19	7	28	9	35	17	9	24	35	4	9	25	5	13	35	7	16	43	26	5	20	7	28	9	36
6/3/2010	6	17	23	3	13	19	24	7	20	4	15	6	22	28	3	8	23	5	12	31	15	38	27	4	18	6	26	8	32	17	9	25	36	3	9	24	5	12	33	7	15	41	28	5	19	7	27	9	34
6/4/2010	7	19	26	4	15	21	27	8	23	5	18	6	25	32	3	8	22	5	11	30	14	37	26	4	17	6	24	8	31	16	9	24	35	3	8	23	5	12	32	6	15	39	27	5	18	7	26	8	33
6/5/2010	8	23	31	5	18	26	33	10	27	5	21	7	30	38	4	10	27	6	14	38	17	46	31	5	22	8	31	10	39	20	11	29	41	4	10	29	6	14	40	8	18	49	32	6	23	8	33	11	42
6/6/2010	8	22	30	4	17	24	31	9	25	5	19	7	28	35	4	10	28	6	14	39	18	48	31	5	23	8	32	10	40	20	11	30	42	4	10	29	6	15	41	8	19	50	32	6	24	9	34	11	43
6/7/2010	6	16	22	3	13	18	24	7	19	4	15	5	22	27	3	8	23	5	12	31	14	38	26	4	18	6	26	8	32	17	9	25	36	3	8	24	5	12	33	7	15	40	28	5	19	7	27	9	34
6/8/2010	6	16	22	3	13	18	24	7	20	4	16	6	23	29	3	7	18	4	9	25	12	31	24	4	15	5	21	7	26	15	8	23	33	3	7	20	4	10	27	5	13	33	26	4	16	6	22	7	28
6/9/2010	6	18	25	4	15	21	27	8	22	4	18	6	25	32	3	7	19	4	10	26	12	32	26	4	16	5	22	7	27	16	9	25	35	3	7	20	4	10	28	6	13	34	27	4	16	6	23	7	29
6/10/2010	7	20	27	4	16	22	29	8	24	4	19	6	27	34	3	9	24	5	12	33	15	40	33	4	19	6	27	8	33	20	11	30	43	3	9	25	5	12	35	7	16	43	34	5	20	7	28	9	36
6/11/2010	7	21	29	4	17	23	30	9	27	5	21	7	29	37	3	8	24	5	12	33	15	40	31	4	19	6	26	8	33	19	10	29	40	3	9	25	5	12	35	7	16	43	32	5	20	7	28	9	35
6/12/2010	10	29	39	5	23	32	41	12	35	6	28	9	39	49	5	13	37	8	18	51	23	63	40	7	30	10	42	13	52	26	13	37	53	5	14	39	8	19	54	10	25	67	42	7	31	11	44	13	55
6/13/2010	8	23	32	4	19	26	34	10	28	5	22	8	31	40	4	11	31	7	16	43	20	53	33	6	25	8	35	11	44	20	11	30	43	4	11	33	6	16	45	9	21	56	34	6	26	9	37	11	46
6/14/2010	5	14	20	3	12	16	21	6	18	3	14	5	21	26	2	6	16	3	8	23	10	28	22	3	13	4	19	6	23	13	7	20	29	2	6	17	3	8	24	4	11	29	23	3	14	5	20	6	25
6/15/2010	12	36	49	7	29	40	52	15	44	8	35	12	50	63	6	16	46	9	22	62	28	76	52	8	36	12	51	15	63	34	17	48	67	6	17	48	9	23	66	12	30	81	54	9	38	13	54	16	68
6/16/2010	13	39	53	7	31	43	55	17	48	9	38	13	54	68	7	17	49	10	24	67	30	82	53	9	39	13	54	16	68	34	17	49	68	7	18	52	10	25	71	13	32	87	55	9	40	14	57	17	72
6/17/2010	9	27	38	5	22	31	39	12	34	6	27	9	38	48	5	12	36	7	17	49	22	60	36	6	28	9	40	12	49	22	12	33	47	5	13	38	7	18	52	9	23	63	38	7	29	10	42	12	53
6/18/2010	7	20	28	4	16	23	29	8	25	5	20	7	28	35	4	10	28	6	13	38	17	47	25	5	22	7	31	9	39	15	8	24	33	4	10	29	5	14	40	7	18	49	26	5	23	8	33	10	42
6/19/2010	8	23	32	4	18	26	33	10	28	5	22	7	32	40	4	10	29	6	14	40	18	49	35	5	23	8	33	10	41	23	11	32	45	4	11	31	6	15	42	7	19	52	36	6	25	8	35	10	44
6/20/2010	13	40	55	7	32	45	57	16	49	9	38	13	55	69	7	18	52	10	25	71	31	87	56	9	42	13	59	17	73	36	18	52	73	7	19	55	10	26	75	13	33	92	58	10	44	15	62	18	78
6/21/2010	12	37	50	7	30	41	53	15	45	8	36	12	51	64	6	16	48	9	23	65	28	79	42	8	38	12	54	16	67	27	14	40	56	6	17	50	9	24	68	12	30	83	44	9	40	13	57	17	72
6/22/2010	14	42	57	8	33	47	60	17	51	9	40	13	56	71	7	18	55	11	26	74	32	90	52	10	44	14	62	18	77	35	17	49	68	7	20	58	10	27	78	14	35	96	54	11	46	15	65	19	83
6/23/2010	10	29	39	5	23	32	41	12	35	6	27	9	38	49	5	13	38	7	18	52	23	63	37	7	31	10	44	12	54	24	12	35	49	5	14	40	7	19	55	9	24	67	38	7	32	11	46	13	58
6/24/2010	6	19	27	4	16	22	28	8	24	4	19	6	26	33	3	8	24	5	12	33	14	40	25	4	20	6	28	8	35	16	8	24	34	3	9	26	5	12	35	6	15	42	26	5	21	7	29	8	37
6/25/2010	8	23	32	4	19	26	34	9	28	5	22	7	32	40	4	10	30	6	14	41	18	49	34	5	24	8	35	10	43	22	11	33	46	4	11	32	6	15	43	7	19	52	35	6	26	8	36	11	46
6/26/2010	6	19	26	3	15	21	27	8	23	4	18	6	26	32	3	8	24	5	12	33	14	40	26	4	20	6	28	8	35	16	9	25	35	3	9	25	5	12	35	6	15	42	27	5	21	7	29	8	37
6/27/2010	6	17	24	3	14	20	25	7	21	4	17	5	23	30	3	7	22	4	11	30	13	37	24	4	18	6	26	7	32	14	8	23	32	3	8	23	4	11	32	5	14	39	25	4	19	6	27	8	34
6/28/2010	9	27	37	5	22	30	39	11	32	6	25	8	36	45	4	12	35	7	16	47	20	57	35	6	28	9	40	11	50	23	11	34	47	4	12	37	6	17	50	9	22	60	36	7	30	10	42	12	53
6/29/2010	9	26	35	5	21	29	38	10	31	6	25	8	35	44	4	11	33	6	16	45	19	55	34	6	27	8	38	11	47	22	11	33	46	4	12	35	6	16	47	8	21	58	36	7	28	9	40	12	51
6/30/2010	0	1	2	0	1	1	2	0	1	0	1	0	2	2	0	1	2	0	1	2	1	3	2	0	1	0	2	1	2	1	1	2	2	0	1	2	0	1	2	0	1	3	2	0	1	0	2	1	2
7/1/2010	12	37	51	7	31	43	54	15	45	8	36	11	51	64	6	16	47	9	22	64	27	77	53	8	39	12	55	15	68	32	17	51	72	6	16	50	9	23	68	12	29	82	55	9	41	13	57	17	72
7/2/2010	7	20	27	4	16	23	29	8	24	4	19	6	27	34	3	9	25	5	12	35	15	42	27	4	21	6	30	8	37	16	9	26	36	3	9	27	5	12	36	6	16	44	28	5	22	7	31	9	39
7/3/2010	6	18	24	3	14	20	26	7	21	4	17	5	24	30	3	8	23	4	11	31	13	37	25	4	18	6	26	7	32	15	8	24	34	3	8	24	4	11	32	5	14	39	26	4	19	6	27	8	34
7/4/2010	6	17	23	3	14	19	24	7	20	4	16	5	23	28	3	7	21	4	10	29	12	35	24	4	17	5	24	7	30	14	8	23	32	3	7	22	4	10	30	5	13	37	25	4	18	6	25	7	32
7/5/2010	6	17	23	3	14	19	24	7	20	3	16	5	23	28	3	7	21	4	10	29	12	35	25	4	17	5	24	7	30	17	8	24	33	3	7	23	4	10	31	5	13	37	26	4	18	6	25	7	32
7/6/2010	13	40	54	7	31	43	56	16	48	8	37	12	52	66	6	17	50	9	23	68	29	82	54	8	40	12	55	15	68	32	17	51	71	6	17	53	9	24	71	12	31	87	57	9	41	13	58	16	73
7/7/2010	8	25	34	4	20	28	36	10	31	5	24	7	34	42	4	11	32	6	15	43	18	52	31	5	25	8	35	10	44	19	10	29	41	4	11	34	6	15	46	7	20	55	33	6	26	8	37	10	46
7/8/2010	5	17	23	3	13	18	23	7	20	3	16	5	22	27	2	7	21	4	10	29	12	35	22	3	17	5	23	6	29	12	7	21	29	2	7	22	4	10	30	5	13	37	23	4	17	5	24	7	30
7/9/2010	11	35	47	6	27	38	48	14	42	7	33	10	46	57	5	15	45	8	20	61	25	73	51	7	35	10	49	13	60	33	15	47	65	5	15	47	8	21	64	10	27	77	53	8	37	11	51	14	64
7/10/2010	13	42	56	7	33	46	59	16	51	8	40	12	56	70	6	17	54	9	24	73	30	88	56	9	43	12	60	16	73	37	17	53	73	6	18	57	9	25	77	12	32	93	58	9	45	14	63	17	78
7/11/2010	12	37	50	6	30	41	52	14	45	7	36	11	50	63	6	15	48	8	21	64	27	77	45	8	38	11	53	14	65	27	14	43	60	6	16	50	8	22	68	11	28	82	47	8	40	12	56	15	69
7/12/2010	6	19	26	3	15	21	27	7	23	4	18	6	26	32	3	8	25	4	11	33	14	40	22	4	20	6	27	7	34	13	7	21	29	3	8	26	4	12	35	5	15	42	23	4	20	6	29	8	36
7/13/2010	17	55	74	9	43	60	76	21	66	11	52	15	72	90	8	23	72	12	32	97	39	116	72	11	56	16	79	21	97	51	22	67	93	8	24	76	12	33	102	15	42	122	75	12	59	18	83	22	103
7/14/2010	24	78	105	13	62	86	109	30	95	15	74	22	104	130	11	32	101	17	45	136	56	163	94	16	81	23	113	30	138	65	29	89	123	11	34	107	17	47	143	22	59	173	98	17	84	25	118	31	148
7/15/2010	19	60	81	10	49	68	87	23	73	12	59	17	83	103	9	24	77	13	34	104	42	125	66	13	64	18	89	23	110	45	21	64	88	9	26	82	13	36	110	16	45	132	68	14	67	20	94	25	117
7/16/2010	17	54	73	9	46	63	80	20	65	11	54	16	76	95	8	22	70	12	31	93	38	112	58	12	59	17	83	22	102	38	19	58	80	8	24	73	11	32	99	15	40	118	60	13	62	18	87	23	109
7/17/2010	7	24	33	4	21	28	36	9	29	5	24	7	34	43	3	10	31	5	14	42	17	50	25	5	27	8	37	10	46	15	8	25	34	3	11	33	5	14	44	7	18	53	26	6	28	8	39	10	49
7/18/2010	12	39	53	7	33	46	58	15	47	8	39	11	55	69	6	16	51	8	22	68	27	81	52	8	43	12	61	16	74	36	17	52	72	6	17	53	8	23	72	11	29	86	54	9	45	13	63	17	79
7/19/2010	31	100	135	17	85	117	148	38	121	20	100	29	141	176	14	40	129	21	57	173	69	207	122	21	110	31	154	40	188	83	39	122	168	14	43	136	21	59	182	27	74	218	126	24	115	34	161	42	201
7/20/2010	2	5	7	1	5	6	8	2	7	1	5	2	8	10	1	2	7	1	3	9	4	11	6	1	6	2	8	2	10	4	2	6	9	1	2	7	1	3	10	1	4	12	7	1	6	2	9	2	11
7/21/2010	16	53	72	9	45	62	78	20	64	11	53	15	74	93	7	22	69	11	30	92	37	110	58	11	58	16	81	21	99	39	18	58	80	7	23	72	11	31	97	14	39	116	61	12	61	18	85	22	106
7/22/2010	13	42	57	7	36	49	63	16	51	9	42	12	59	74	6	17	54	9	24	73	29	87	47	9	46	13	65	16	80	33	15	48	65	6	18	57	9	25	77	11	31	92	49	10	49	14	68	18	85
7/23/2010	7	23	31	4	19	27	34	9	27	5	23	6	32	40	3	9	29	5	13	39	16	47	28	5	25	7	35	9	43	17	9	28	38	3	10	31	5	13	41	6	17	50	29	5	26	8	36	10	46
7/24/2010	17	56	76	9	47	65	82	21	67	11	56	16	78	97	8	23	72	12	32	96	38	115	72	12	61	17	85	22	104	45	23	72	99	8	24	76	11	32	101	15	41	121	75	13	64	18	89	23	111
7/25/2010	7	23	31	4	20	27	34	9	28	5	23	6	32	40	3	9	30	5	13	40	16	47	29	5	25	7	35	9	43	21	9	29	40	3	10	31	5	13	42	6	17	50	30	5	26	8	37	10	46
7/26/2010	8	25	33	4	21	29	37	9	30	5	25	7	35	43	3	10	32	5	14	42	17	50	26	5	27	7	38	9	46	16	8	26	36	3	10	33	5	14	45	6	18	53	27	6	28	8	39	10	49
7/27/2010	14	45	60	8	38	52	66	17	54	9	44	12	62	77	6	18	57	9	25	77	30	91	55	9	48	13	67	17	83	37	17	55	76	6	19	61	9	26	81	12	33	96	58	10	51	15	70	18	88
7/28/2010	1	2	2	0	1	2	3	1	2	0	2	0	2	3	0	1	2	0	1	3	1	4	2	0	2	1	3	1	3	1	1	2	3	0	1	2	0	1	3	0	1	4	2	0	2	1	3	1	3
7/29/2010	23	75	101	12	60	83	105	28	90	14	71	20	100	123	10	30	96	15	41	128	50	152	89	15	77	21	108	27	132	54	27	85	117	10	31	101	15	42	135	19	54	161	93	16	81	23	112	29	140
7/30/2010	2	5	7	1	4	6	7	2	6	1	5	1	7	8	1	2	7	1	3	9	3	10	6	1	5	1	7	2	9	3	2	6	8	1	2	7	1	3	9	1	4	11	6	1	6	2	8	2	10
7/31/2010	14	45	60	7	36	50	63	17	54	8	43	12	60	74	6	18	57	9	24	77	30	91	58	9	47	12	65	16	79	35	17	56	77	6	18	61	9	25	81	11	32	96	61	10	49	14	68	17	84
8/1/2010	14	47	63	7	38	52	66	17	56	9	45	12	63	77	6	19	60	9	25	80	31	95	62	9	49	13	67	17	82	39	19	60	83	6	19	63	9	26	84	12	33	100	65	10	51	14	70	18	87
8/2/2010	4	13	17	2	10	14	17	5	15	2	12	3	17	20	2	5	16	2	7	21	8	25	11	2	13	3	18	4	21	7	3	11	15	2	5	17	2	7	22	3	9	27	12	3	13	4	18	5	23
8/3/2010	19	64	85	10	50	69	87	23	77	11	60	16	83	102	8	25	82	12	34	109	42	129	75	12	64	17	89	22	109	43	22	71	97	8	26	87	12	36	115	16	45	137	78	13	67	19	93	23	115
8/4/2010	14	47	62	7	36	50	63	17	56	8	43	12	60	74	6	18	60	9	25	80	31	94	56	9	47	12	65	16	79	39	16	53	73	6	19	63	9	26	84	11	33	100	59	9	49	13	68	17	84
8/5/2010	14	47	63	7	36	50	63	17	57	8	43	12	60	74	6	18	61	9	25	81	31	95	56	8	47	12	64	15	78	33	16	52	71	6	19	64	9	26	85	11	33	101	58	9	49	13	68	16	83
8/6/2010	19	64	85	9	49	67	85	23	77	11	58	16	81	100	8	25	83	12	34	110	42	130	88	12	64	16	88	21	107	56	25	82	112	8	26	87	12	36	116	15	45	137	92	12	66	18	92	22	114
8/7/2010	12	42	55	6	32	44	56	15	50	7	39	10	54	66	5	16	54	8	22	71	27	84	55	8	42	11	58	14	71	37	16	52	71	5	17	57	8	23	75	10	29	89	57	8	44	12	61	15	75
8/8/2010	22	76	102	12	62	85	107	27	92	14	74	20	103	127	9	29	98	14	40	130	49	153	74	14	80	21	110	26	134	46	22	73	99	9	31	103	14	42	137	18	53	162	77	16	83	22	116	28	143
8/9/2010	19	66	87	10	54	74	92	23	79	12	64	17	89	110	8	25	84	12	34	111	42	131	57	12	69	18	96	23	116	39	17	56	76	8	26	89	12	36	117	15	45	138	59	13	72	19	100	24	124
8/10/2010	22	77	103	12	63	87	109	27	93	14	75	20	104	129	10	30	100	14	41	132	50	156	109	14	82	21	114	27	138	79	32	106	145	10	31	106	14	42	140	18	53	165	113	16	86	23	119	28	147
8/11/2010	29	100	133	15	84	115	145	35	120	18	99	26	138	171	12	38	129	18	53	171	64	201	145	19	110	28	151	36	183	103	44	146	198	12	40	136	18	55	180	23	68	212	151	21	115	30	158	38	196
8/12/2010	21	73	97	11	63	86	108	26	88	14	74	19	103	127	9	28	94	13	38	124	47	146	78	14	81	21	112	26	136	57	24	80	109	9	29	99	13	40	131	17	50	154	81	16	85	22	118	28	145
8/13/2010	26	90	119	14	77	105	132	32	108	17	91	24	127	156	11	34	115	16	47	152	57	179	77	17	99	25	137	32	166	51	24	80	108	11	36	121	16	48	160	20	61	189	81	19	104	27	144	34	177
8/14/2010	41	142	188	22	124	169	212	50	170	27	146	38	203	250	17	54	183	26	74	241	90	283	155	28	161	40	222	51	268	112	48	161	218	17	57	192	25	76	253	32	96	298	162	31	168	44	232	55	286
8/15/2010	29	100	133	16	88	120	150	35	120	19	103	26	143	177	12	38	129	18	53	170	64	200	123	20	114	29	157	36	190	88	38	127	172	12	40	136	18	54	179	23	68	211	128	22	119	31	164	39	203
8/16/2010	16	54	72	9	48	65	81	19	65	10	56	14	78	96	6	20	70	10	28	92	34	107	51	11	61	15	85	20	103	35	16	53	72	6	22	73	9	29	97	12	37	113	53	12	64	17	89	21	109
8/17/2010	1	2	3	0	2	3	3	1	3	0	2	1	3	4	0	1	3	0	1	4	1	5	2	0	3	1	4	1	4	2	1	2	3	0	1	3	0	1	4	1	2	5	2	0	3	1	4	1	5
8/18/2010	14	49	65	8	43	59	74	17	59	9	51	13	70	87	6	18	63	9	26	83	31	97	59	10	55	14	76	18	93	40	18	62	84	6	19	66	9	26	87	11	33	103	62	10	58	15	80	19	99
8/19/2010	24	83	110	13	72	98	123	29	99	15	85	21	118	144	10	31	106	14	43	140	52	164	93	16	93	23	128	29	155	61	29	97	132	10	33	112	14	44	147	18	55	173	97	18	97	25	134	31	165
8/20/2010	21	73	96	11	63	85	107	25	87	13	74	18	102	125	8	27	93	13	37	123	45	143	95	14	81	20	111	26	135	62	29	98	132	8	29	98	12	38	129	16	49	151	99	15	85	22	116	27	143
8/21/2010	19	66	87	10	57	77	97	23	79	12	67	17	93	113	8	25	85	11	34	111	41	130	72	13	73	18	101	23	122	49	22	74	100	8	26	89	11	35	117	14	44	137	75	14	77	20	105	25	129
8/22/2010	10	35	46	5	30	41	51	12	42	6	35	9	49	59	4	13	45	6	18	59	22	69	22	7	39	9	53	12	64	16	7	23	31	4	14	48	6	18	62	8	23	73	23	7	40	10	55	13	68
8/23/2010	15	53	70	8	45	61	76	18	64	9	53	13	73	89	6	20	68	9	27	89	33	104	81	10	57	14	79	18	95	54	24	82	110	6	21	72	9	28	94	11	35	110	85	11	60	15	82	19	101
8/24/2010	27	97	127	14	80	110	137	33	116	17	95	23	131	160	11	36	124	16	49	162	59	189	111	18	104	25	142	32	172	71	32	112	151	11	37	131	16	50	171	21	63	200	116	19	109	28	149	34	183
8/25/2010	25	89	117	13	72	98	122	30	106	15	85	21	117	142	10	33	114	15	45	150	54	174	99	16	93	22	127	28	153	60	28	96	129	10	34	121	15	46	157	19	58	184	103	17	97	25	133	30	163
8/26/2010	14	50	66	7	40	54	68	17	60	8	47	12	65	79	6	19	65	8	25	85	31	98	57	9	52	12	71	16	85	33	16	54	73	6	19	68	8	26	89	10	33	104	59	9	54	14	74	17	90
8/27/2010	14	49	64	7	39	53	66	17	59	8	46	11	64	77	5	18	63	8	24	82	30	95	69	8	50	12	69	15	83	48	19	66	89	5	19	66	8	25	86	10	32	101	72	9	52	13	72	16	88
8/28/2010	22	78	102	11	61	83	104	26	93	12	73	18	100	122	8	28	100	13	38	130	47	151	115	13	79	19	108	24	130	76	31	110	148	8	29	105	13	40	137	16	50	159	120	14	83	20	113	25	138
8/29/2010	26	93	121	13	73	99	123	31	111	15	86	21	119	144	10	34	119	15	46	155	55	180	111	16	94	22	129	28	155	70	30	106	142	10	35	125	15	48	163	19	59	190	116	17	98	24	135	30	164
8/30/2010	31	114	149	15	89	120	150	38	136	18	105	25	145	176	12	41	146	18	56	190	68	220	160	19	115	27	156	34	188	109	43	153	205	12	43	153	18	58	200	23	72	232	167	20	120	29	164	36	200
8/31/2010	34	124	162	16	97	131	163	41	148	19	115	27	158	192	13	44	159	19	60	206	73	239	143	20	125	29	171	37	205	98	39	136	183	13	46	167	19	63	217	25	78	252	149	22	131	32	179	39	218
9/1/2010	17	61	80	8	48	65	81	20	73	10	57	13	78	95	6	22	78	10	30	102	36	118	65	10	62	14	84	18	101	43	17	62	83	6	23	82	10	31	107	12	38	124	68	11	65	16	88	19	108
9/2/2010	13	47	62	6	37	50	63	16	57	7	44	10	61	74	5	17	61	7	23	79	28	91	79	8	48	11	65	14	78	49	21	75	100	5	18	64	7	24	83	9	30	96	82	8	50	12	69	15	84
9/3/2010	26	96	125	13	77	105	130	32	115	15	91	22	125	152	10	34	123	15	47	160	56	185	140	16	100	23	136	29	163	98	39	138	185	10	36	130	15	48	168	19	60	195	146	17	104	25	142	31	173
9/4/2010	23	86	112	12	70	95	118	28	103	14	83	20	114	139	9	31	110	13	42	142	50	165	134	14	91	21	124	26	148	93	38	135	180	9	32	116	13	43	150	17	54	174	139	16	95	23	130	28	158
9/5/2010	32	118	154	16	99	133	165	39	141	19	116	27	160	194	12	42	151	18	57	196	69	226	140	20	127	29	174	37	208	104	40	143	191	12	44	159	18	59	206	23	74	238	146	22	133	32	182	39	221
9/6/2010	35	129	168	19	113	153	189	42	154	22	133	31	182	222	13	46	166	20	63	214	75	247	139	23	146	33	198	42	237	109	41	146	195	13	48	174	20	64	226	25	81	261	145	25	152	36	208	45	252
9/7/2010	11	41	54	6	37	50	62	14	50	7	44	10	60	73	4	15	53	6	20	69	24	79	60	8	48	11	65	14	78	41	18	64	86	4	15	56	6	21	72	8	26	83	62	8	50	12	68	15	83
9/8/2010	33	121	158	18	110	149	184	40	145	21	130	30	178	216	12	43	156	19	59	201	71	232	147	22	142	32	193	41	231	111	45	159	212	12	45	164	18	60	212	23	76	245	153	25	148	35	202	43	246
9/9/2010	33	123	160	18	109	147	182	40	147	21	128	30	176	213	13	43	157	19	59	204	71	234	153	22	141	32	191	40	228	111	45	162	216	13	46	166	18	61	214	23	76	247	160	24	147	35	200	43	243
9/10/2010	27	100	130	14	87	117	144	32	119	17	102	23	139	169	10	35	127	15	48	165	57	189	119	18	111	25	151	32	181	81	34	123	164	10	37	134	15	49	173	19	61	200	124	19	117	27	158	34	192
9/11/2010	66	246	320	35	215	289	358	80	294	41	253	58	345	418	25	86	314	37	117	406	141	466	290	43	276	62	375	79	448	215	84	302	401	25	91	331	36	121	427	46	151	492	302	47	289	67	392	84	476
9/12/2010	3	12	16	2	11	14	18	4	15	2	13	3	17	21	1	4	16	2	6	20	7	23	14	2	14	3	19	4	22	10	4	14	19	1	4	16	2	6	21	2	7	24	14	2	14	3	20	4	24
9/13/2010	22	81	106	11	72	96	119	26	97	14	84	19	115	139	8	29	104	12	39	134	47	154	81	14	92	20	125	26	149	54	24	85	114	8	30	110	12	40	141	15	50	162	85	16	96	22	130	28	158
9/14/2010	23	85	110	12	73	99	122	27	102	14	86	19	118	142	8	30	109	12	40	140	48	160	97	15	94	21	128	26	152	62	27	99	132	8	31	115	12	41	147	16	52	169	101	16	99	23	134	28	162
9/15/2010	33	125	161	17	105	141	174	40	149	20	123	28	168	203	12	43	159	18	59	204	70	234	155	21	135	30	182	38	217	107	43	156	206	12	45	167	18	60	215	23	75	247	162	23	141	32	191	40	231
9/16/2010	58	220	284	30	185	249	307	70	262	35	218	49	297	357	21	76	280	32	103	360	124	412	257	37	238	52	322	66	383	174	71	258	342	21	80	295	31	106	378	40	132	435	267	40	249	57	336	70	407
9/17/2010	11	43	55	6	36	49	60	14	51	7	43	9	58	70	4	15	55	6	20	70	24	80	44	7	47	10	63	13	75	33	12	45	59	4	15	58	6	21	74	8	26	84	46	8	49	11	66	14	80
9/18/2010	39	147	190	20	123	165	203	47	176	23	145	32	197	237	14	51	188	21	68	241	82	275	175	24	158	34	213	43	254	125	47	173	228	14	53	198	21	71	253	26	88	290	182	26	165	38	223	46	269
9/19/2010	35	133	171	17	109	145	179	42	158	20	128	28	174	209	12	46	169	19	61	217	74	247	150	21	139	30	188	38	223	100	40	146	192	12	47	178	19	63	228	23	79	260	156	23	146	33	197	41	237
9/20/2010	26	98	127	13	80	108	133	31	117	15	95	21	129	155	9	34	126	14	45	161	55	183	118	16	103	22	139	28	166	75	31	115	152	9	35	132	14	47	169	17	58	193	123	17	108	24	146	30	176
9/21/2010	31	118	152	15	95	128	157	37	140	18	112	25	153	183	11	40	150	16	54	192	65	219	147	19	123	26	165	33	196	87	38	142	188	11	42	158	16	56	202	21	70	231	153	20	128	29	173	35	208
9/22/2010	22	82	106	10	67	89	110	26	98	12	79	17	107	128	8	28	105	11	38	134	45	153	108	13	86	18	115	23	137	76	28	104	138	8	29	110	11	39	141	14	48	161	112	14	89	20	120	25	145
9/23/2010	36	137	176	18	113	151	186	43	164	21	133	29	181	216	13	46	175	19	63	223	75	253	193	22	145	31	195	39	231	137	51	191	251	13	49	184	19	65	234	24	80	267	201	23	151	34	204	41	245
9/24/2010	24	93	119	12	77	102	126	29	110	14	90	20	122	147	8	31	118	13	42	150	51	171	124	15	98	21	132	26	156	82	33	124	163	8	33	124	13	44	158	16	54	180	130	16	103	23	138	28	166
9/25/2010	32	125	160	16	103	138	170	39	149	19	122	26	165	198	11	42	159	17	57	203	68	230	175	20	133	28	178	35	211	122	46	174	229	11	44	167	17	59	213	21	73	242	182	21	139	31	187	38	224
9/26/2010	45	174	223	22	142	190	233	54	207	26	168	36	227	272	16	59	222	23	79	282	94	320	209	27	183	38	245	48	290	139	55	205	270	16	61	233	23	82	296	30	101	337	217	29	191	42	257	52	308
9/27/2010	30	116	148	15	95	127	156	36	138	17	112	24	152	182	10	39	148	15	52	188	63	212	120	18	122	25	164	32	194	86	32	120	158	10	41	155	15	54	197	19	67	224	125	19	128	28	172	34	206
9/28/2010	23	89	114	11	73	98	120	28	106	13	86	18	117	140	8	30	114	12	40	144	48	163	121	14	94	20	126	25	149	79	32	122	160	8	31	119	12	42	151	15	51	172	126	15	98	21	132	26	158
9/29/2010	46	182	233	23	153	204	250	56	217	27	180	38	244	291	16	61	231	24	82	293	97	332	228	29	197	41	263	51	311	174	62	233	306	16	63	243	24	84	308	30	104	349	238	31	205	44	276	55	330
9/30/2010	40	156	200	20	132	176	215	48	186	23	155	33	209	250	14	52	199	21	70	252	84	285	198	25	169	35	226	44	267	144	53	202	265	14	55	209	20	72	265	26	90	300	206	27	176	38	237	47	283
10/1/2010	31	121	155	15	102	136	166	37	144	18	120	25	162	194	11	40	154	16	54	196	65	221	141	19	131	27	175	34	207	92	38	144	188	11	42	162	16	56	205	20	69	233	147	21	137	30	183	36	219
10/2/2010	19	74	95	9	63	83	102	23	88	11	73	15	99	118	7	25	94	10	33	120	40	135	76	12	80	16	107	21	126	51	20	78	101	7	26	99	10	34	126	12	42	142	79	13	84	18	112	22	134
10/3/2010	46	180	230	23	156	207	253	55	215	27	183	38	246	294	16	60	229	23	80	290	96	326	207	29	199	41	266	52	314	157	57	215	281	16	63	241	23	83	304	29	102	344	215	31	208	44	279	55	333
10/4/2010	59	232	296	30	202	268	327	71	276	35	237	49	319	380	20	77	295	30	103	373	123	420	260	37	258	53	345	67	406	192	71	272	355	20	80	310	30	106	391	38	132	442	270	40	270	57	361	71	431
10/5/2010	34	134	170	18	118	157	191	41	159	21	139	29	186	222	12	44	170	17	59	214	71	241	155	22	151	31	202	39	237	107	43	165	215	12	46	178	17	61	225	21	75	254	161	24	158	33	211	41	252
10/6/2010	19	74	94	10	66	87	106	22	87	11	77	16	103	123	6	24	93	9	33	118	39	132	79	12	84	17	112	21	131	48	22	85	110	6	25	98	9	33	124	12	41	139	82	13	88	18	117	23	139
10/7/2010	39	154	196	19	132	175	213	47	183	23	155	32	208	247	13	50	195	19	68	246	80	276	147	24	169	34	225	43	264	109	40	151	197	13	53	205	19	70	258	24	86	290	153	26	176	37	235	46	280
10/8/2010	63	253	321	31	214	283	345	76	301	37	251	51	337	400	21	83	321	32	111	403	132	452	252	39	273	55	364	69	427	180	67	256	333	21	87	337	31	114	423	40	141	476	262	42	286	60	380	74	453
10/9/2010	42	166	211	21	140	185	226	50	197	24	164	34	220	262	14	54	210	21	73	264	86	296	172	25	179	36	238	45	279	113	45	174	226	14	57	221	21	75	277	26	92	312	179	28	187	39	249	48	296
10/10/2010	55	220	278	28	191	252	307	66	261	33	224	46	300	356	18	72	278	27	96	349	114	391	220	34	244	49	324	61	379	159	60	229	297	18	75	292	27	99	366	34	122	411	229	37	255	53	338	65	402
10/11/2010	47	189	239	24	165	218	264	57	224	28	193	39	258	306	16	61	239	23	82	299	97	335	176	30	210	42	279	53	327	127	48	183	238	16	64	251	23	85	314	29	104	352	183	32	220	46	291	56	346
10/12/2010	33	134	169	17	116	153	186	40	159	20	136	27	182	215	11	43	169	16	58	212	69	237	115	21	148	29	196	37	229	78	31	119	154	11	45	178	16	60	222	21	74	249	120	23	154	32	205	39	243
10/13/2010	36	146	185	18	127	168	204	44	173	22	149	30	199	236	12	47	185	18	63	232	75	259	136	23	162	32	215	40	252	89	36	140	181	12	49	194	18	65	243	22	80	272	141	25	169	35	225	43	267
10/14/2010	51	203	257	26	176	233	282	61	241	30	207	42	277	327	17	66	257	25	88	322	104	359	204	32	225	44	298	56	349	144	54	209	270	17	69	270	25	91	338	31	111	378	212	34	235	49	312	60	370
10/15/2010	71	288	363	36	247	326	395	86	341	42	290	58	387	457	23	93	364	35	124	454	147	507	278	44	315	62	417	78	487	194	72	282	364	23	97	382	35	128	477	43	157	533	289	47	329	68	436	83	516
10/16/2010	40	160	202	20	136	179	217	48	190	23	160	32	213	251	13	51	202	19	69	252	81	281	142	24	174	34	229	43	268	91	37	143	184	13	54	212	19	71	265	24	87	295	147	26	181	37	240	45	283
10/17/2010	27	110	138	13	93	123	149	33	130	16	109	22	146	172	9	35	139	13	47	173	56	193	92	17	119	23	157	29	183	59	24	93	120	9	37	146	13	49	182	16	60	203	96	18	124	25	164	31	194
10/18/2010	65	262	330	32	221	291	352	78	310	37	259	51	345	407	21	84	331	31	112	412	132	458	256	39	282	54	371	68	433	184	66	259	333	21	88	348	31	116	432	39	141	482	266	42	294	60	388	73	458
10/19/2010	65	263	330	31	220	290	350	78	311	37	258	51	344	405	21	84	332	31	112	413	132	458	254	39	281	54	370	68	431	176	65	256	330	21	88	348	31	116	433	39	141	482	264	42	293	59	387	73	456
10/20/2010	48	194	243	23	164	215	260	57	229	27	192	38	255	300	15	62	245	23	82	304	97	337	176	29	209	40	275	50	320	116	46	179	231	15	65	257	23	85	319	28	104	355	183	31	218	44	287	54	338
10/21/2010	29	120	150	14	102	134	162	35	141	17	120	23	159	187	9	38	151	14	51	187	60	207	104	18	130	25	171	31	199	68	27	107	137	9	40	158	14	52	196	17	64	218	108	19	136	27	179	33	210
10/22/2010	62	252	316	30	213	279	337	74	299	35	249	48	331	389	20	80	318	29	106	394	126	437	236	37	271	52	356	65	414	178	61	240	308	20	84	334	29	110	413	36	134	459	246	40	283	57	372	69	438
10/23/2010	77	317	396	37	267	350	422	93	374	44	313	61	415	488	25	100	399	37	133	494	158	547	290	46	340	65	447	81	519	208	74	295	379	25	105	419	36	138	518	46	168	574	301	50	355	71	467	87	549
10/24/2010	52	214	268	25	182	239	287	63	254	30	213	41	283	332	17	68	270	25	90	335	107	370	190	32	232	44	304	55	353	128	49	195	250	17	71	284	25	93	350	31	114	388	198	34	242	48	318	59	373
10/25/2010	39	159	199	19	137	179	215	47	189	22	160	31	211	248	12	50	201	18	67	248	79	274	138	24	174	33	228	41	264	91	36	143	183	12	53	211	18	69	260	23	84	288	143	25	181	36	238	44	279
10/26/2010	56	233	291	27	197	258	310	68	275	32	230	44	304	357	18	73	293	26	97	362	115	399	219	34	250	47	328	59	380	164	56	225	288	18	77	307	26	100	379	33	123	419	228	36	261	51	343	63	401
10/27/2010	80	330	411	38	278	363	436	96	389	45	325	62	429	502	25	103	415	37	137	511	162	563	305	47	353	66	462	83	534	223	78	312	398	25	108	435	37	142	535	46	173	591	316	51	368	72	482	89	565
10/28/2010	62	255	318	30	218	284	341	74	301	35	254	49	335	393	19	80	321	29	106	395	125	435	221	37	276	52	361	65	418	150	57	229	292	19	84	337	28	109	414	36	134	457	230	40	288	56	377	69	442
10/29/2010	40	164	204	19	141	184	221	47	193	23	165	31	217	254	12	51	206	18	68	253	80	278	140	24	179	34	234	42	270	91	37	147	188	12	54	216	18	70	265	23	85	292	146	26	187	36	244	45	285
10/30/2010	56	233	289	27	196	255	306	67	274	31	229	43	301	352	17	72	292	26	96	359	113	394	213	33	248	46	324	58	374	154	55	220	279	17	76	306	26	99	375	32	121	413	222	36	259	50	338	62	395
10/31/2010	68	283	351	32	236	307	367	81	333	37	275	52	362	422	21	88	354	31	117	435	137	477	266	40	299	56	390	69	449	194	67	270	344	21	92	372	31	120	455	39	146	500	276	43	312	60	406	74	474
11/1/2010	54	227	281	26	191	249	298	65	267	30	223	42	293	342	17	70	284	25	93	349	110	382	208	32	242	45	316	56	364	144	53	213	271	17	74	298	25	96	365	31	117	401	215	35	253	49	329	60	384
11/2/2010	84	352	436	41	301	391	467	101	414	48	351	66	461	537	26	109	441	38	145	539	170	591	279	50	381	70	496	88	570	202	72	290	368	26	114	462	38	149	564	48	181	620	290	54	397	77	517	94	603
11/3/2010	67	280	347	33	242	313	374	80	330	38	282	53	369	430	21	87	351	30	115	429	135	469	210	40	306	56	397	70	457	151	55	220	279	21	91	368	30	118	449	38	144	492	218	43	319	61	414	75	482
11/4/2010	41	170	210	20	148	192	229	49	200	23	172	32	226	262	12	53	213	18	70	260	82	284	141	25	187	34	243	43	279	96	37	149	188	12	55	223	18	72	272	23	87	297	146	27	195	37	253	46	294
11/5/2010	57	239	296	28	208	270	321	68	282	33	242	45	317	369	17	74	300	26	98	365	115	399	211	34	263	48	341	60	392	148	55	222	281	17	77	314	26	101	382	32	122	418	219	37	274	53	356	64	414
11/6/2010	80	337	416	39	290	376	448	96	397	46	338	63	442	514	25	104	422	36	137	514	161	561	302	48	367	67	475	84	545	218	77	313	395	25	109	442	36	142	538	45	172	588	313	52	382	73	496	89	576
11/7/2010	98	412	507	47	352	456	543	117	484	55	410	76	536	622	30	126	514	44	167	625	196	681	338	58	445	81	576	101	660	238	86	348	439	30	132	539	44	173	654	54	209	714	351	63	464	88	601	108	697
11/8/2010	49	207	254	24	179	231	275	59	243	28	208	39	272	315	15	63	258	22	84	313	98	341	154	29	226	41	292	51	334	101	40	161	202	15	66	270	22	87	328	27	105	357	160	32	235	45	304	55	353
11/9/2010	30	127	156	15	111	144	171	36	149	17	130	24	169	196	9	39	159	13	51	193	60	209	106	18	141	25	181	32	208	71	27	112	140	9	41	166	13	53	201	17	64	219	110	20	147	28	189	34	219
11/10/2010	74	314	385	36	270	349	415	89	368	42	315	58	410	474	22	96	392	33	127	474	148	515	287	44	341	61	440	77	503	206	73	297	374	22	101	410	33	131	496	41	158	540	298	48	356	67	459	82	531
11/11/2010	85	357	438	41	307	396	470	101	419	48	357	65	465	537	25	109	446	37	144	539	168	585	331	50	387	70	499	87	570	234	84	342	429	25	114	467	37	149	564	46	179	613	344	54	403	76	520	93	601
11/12/2010	67	285	350	33	247	318	378	81	335	38	288	53	374	432	20	87	356	30	115	430	134	466	242	40	312	56	401	70	458	166	62	253	317	20	91	373	30	119	449	37	143	488	251	43	325	61	418	74	482
11/13/2010	84	355	434	40	309	398	471	100	416	48	359	65	467	539	25	108	442	37	142	534	166	578	260	50	389	70	500	87	571	192	67	273	342	25	113	463	37	147	558	46	177	605	269	54	406	76	522	93	601
11/14/2010	62	262	320	29	224	289	341	74	307	34	261	47	339	390	18	80	326	27	105	393	122	425	188	36	283	50	363	63	413	136	47	194	243	18	83	341	27	108	410	33	130	444	195	39	294	55	378	67	435
11/15/2010	42	178	218	20	152	196	231	50	209	23	177	32	229	264	12	54	222	18	71	267	83	289	150	25	192	34	246	42	280	100	38	154	193	12	57	232	18	73	279	23	89	302	155	26	200	37	256	45	294
11/16/2010	62	266	324	30	228	293	346	75	311	35	265	48	344	395	18	81	331	27	106	398	124	429	235	37	287	51	368	64	419	161	59	244	305	18	85	346	27	109	415	34	132	449	244	40	299	56	384	68	441
11/17/2010	70	298	363	33	259	332	392	84	349	39	301	54	389	447	21	90	370	30	118	445	138	480	256	42	325	58	416	72	473	186	65	269	335	21	95	388	30	122	464	38	147	502	265	45	339	63	434	77	498
11/18/2010	74	318	387	35	273	351	413	89	372	41	318	57	410	471	22	96	395	32	126	473	147	509	250	44	344	61	439	75	499	179	63	260	324	22	101	413	32	130	494	40	157	533	259	47	358	66	458	81	525
11/19/2010	4	17	21	2	15	19	23	5	20	2	17	3	22	26	1	5	22	2	7	26	8	28	14	2	19	3	24	4	27	10	3	14	18	1	6	23	2	7	27	2	9	29	14	3	20	4	25	4	29
11/20/2010	32	137	166	15	117	150	176	38	160	18	136	24	175	201	9	41	170	14	54	203	63	219	101	19	147	26	188	32	213	65	25	104	129	9	43	178	14	56	212	17	67	229	104	20	153	28	196	34	224
11/21/2010	95	406	493	45	352	450	530	113	475	53	409	73	526	603	27	122	504	41	160	602	187	647	358	56	442	78	564	96	638	254	91	376	467	27	128	527	40	165	628	50	199	676	372	60	460	84	587	103	672
11/22/2010	6	26	32	3	23	29	34	7	31	3	27	5	34	39	2	8	33	3	10	39	12	42	23	4	29	5	37	6	41	16	6	24	30	2	8	34	3	11	41	3	13	44	23	4	30	5	38	7	44
11/23/2010	55	237	287	26	205	262	308	66	276	31	238	42	306	350	16	71	293	23	93	349	108	375	196	32	258	45	328	56	371	136	50	206	256	16	74	306	23	96	364	29	115	391	204	35	268	49	341	60	390
11/24/2010	56	241	292	26	208	265	311	67	281	31	241	43	309	354	16	72	298	24	94	355	110	380	184	33	261	45	331	56	374	125	46	192	238	16	76	312	24	97	370	29	117	397	191	35	271	49	345	60	393
11/25/2010	16	69	84	8	60	76	89	19	81	9	69	12	89	102	5	21	86	7	27	102	31	109	53	9	75	13	95	16	108	39	14	56	70	5	22	89	7	28	106	8	33	114	55	10	78	14	99	17	113
11/26/2010	37	162	195	18	140	178	209	45	188	21	162	29	208	237	11	48	200	16	63	237	73	254	135	22	175	30	223	38	251	94	34	142	176	11	51	209	16	65	248	20	78	265	139	24	182	33	231	40	264
11/27/2010	69	299	360	33	259	329	386	83	348	38	300	53	384	438	20	89	369	29	117	438	135	468	255	40	324	56	411	70	463	172	65	271	335	20	93	386	29	120	457	36	144	488	265	44	337	61	427	74	486
11/28/2010	23	97	118	11	85	108	126	27	114	13	98	17	125	143	6	29	120	9	38	143	44	152	75	13	106	18	134	23	151	54	19	80	98	6	30	126	9	39	149	12	47	159	78	14	110	20	140	24	159
11/29/2010	72	312	376	34	273	347	406	86	364	40	316	55	404	460	21	93	385	30	122	457	141	487	260	42	341	59	432	73	486	174	66	277	342	21	97	403	30	125	476	37	150	509	270	46	355	64	449	78	511
11/30/2010	5	22	27	2	20	25	29	6	26	3	23	4	29	33	1	7	28	2	9	33	10	35	19	3	24	4	31	5	35	12	5	20	25	1	7	29	2	9	34	3	11	36	20	3	25	5	32	6	36
12/1/2010	28	120	144	13	104	132	154	33	140	15	120	21	153	174	8	36	148	11	47	175	54	186	107	16	130	22	164	28	184	76	27	112	137	8	37	155	11	48	183	14	58	194	110	17	135	24	171	30	193
12/2/2010	31	133	160	15	116	147	171	37	155	17	134	23	171	194	9	39	164	13	52	194	60	206	110	18	145	25	182	31	205	76	28	116	143	9	41	171	13	53	202	16	64	215	114	19	150	27	190	33	215
12/3/2010	30	129	155	14	113	143	166	35	150	16	130	23	166	189	8	38	159	12	50	187	58	199	114	17	141	24	177	30	199	69	29	120	147	8	40	166	12	51	195	15	62	208	118	19	146	26	184	32	209
12/4/2010	31	135	162	15	119	151	175	37	157	17	137	24	175	198	9	40	167	13	52	196	60	208	111	18	148	25	187	31	209	78	28	118	145	9	42	174	13	54	205	16	64	217	115	20	154	28	194	33	220
12/5/2010	64	280	334	30	240	303	353	77	325	35	277	48	352	399	18	82	344	26	108	404	124	428	238	37	299	51	376	63	421	154	58	245	300	18	86	359	26	111	421	32	132	447	246	40	311	55	391	67	442
12/6/2010	23	99	119	11	85	107	125	27	115	12	98	17	125	141	6	29	122	9	38	143	44	152	81	13	106	18	133	22	149	57	20	84	102	6	31	127	9	39	149	12	47	158	84	14	110	20	138	24	156
12/7/2010	21	92	109	10	79	100	116	25	106	11	92	16	116	131	6	27	113	9	35	132	41	140	79	12	99	17	124	21	139	53	20	82	101	6	28	118	9	36	137	11	43	146	81	13	103	18	129	22	145
12/8/2010	38	166	198	18	146	184	213	45	193	21	168	29	213	241	11	49	204	15	64	239	74	253	133	22	182	31	228	38	254	94	33	141	172	11	51	213	15	66	249	19	78	264	137	24	189	33	236	40	266
12/9/2010	36	156	186	17	138	173	201	43	181	20	159	27	201	227	10	46	191	14	60	224	69	236	122	21	171	29	214	36	239	84	31	131	159	10	48	200	14	61	233	18	73	246	126	23	178	31	223	38	251
12/10/2010	25	108	128	12	97	122	141	29	125	14	111	19	141	159	7	32	132	10	41	155	48	163	82	15	120	20	150	25	167	56	21	88	107	7	33	138	10	42	161	12	51	170	85	16	125	22	156	27	175
12/11/2010	30	132	157	15	118	149	173	36	153	17	136	23	173	195	8	39	162	12	50	190	58	200	107	18	147	25	184	31	205	68	27	115	140	8	41	169	12	52	197	15	62	208	111	19	153	27	191	33	215
12/12/2010	17	72	86	8	65	82	94	20	84	9	75	13	95	107	5	21	89	7	28	104	32	109	60	10	81	14	101	17	112	39	15	64	78	5	22	93	7	28	108	8	34	114	62	11	84	15	105	18	118
12/13/2010	22	97	115	11	86	109	126	26	112	12	100	17	126	141	6	28	118	9	37	138	42	145	83	13	107	18	134	22	149	57	21	89	109	6	30	124	9	38	144	11	45	151	86	14	112	20	139	24	156
12/14/2010	34	151	179	17	138	173	200	41	175	20	159	27	200	225	9	44	185	14	57	215	66	226	125	21	171	29	214	35	237	89	32	138	167	9	46	193	14	59	223	17	70	235	129	22	178	31	222	38	249
12/15/2010	29	126	150	14	117	147	169	34	146	17	135	23	170	191	8	37	155	12	48	180	55	189	98	18	145	24	181	30	201	64	26	110	133	8	39	161	11	49	187	14	59	197	102	19	151	26	188	32	210
12/16/2010	18	81	96	9	74	93	107	22	93	11	85	14	108	121	5	24	99	7	30	115	35	120	65	11	92	15	115	19	127	42	17	71	87	5	25	103	7	31	119	9	37	125	67	12	96	17	119	20	133
12/17/2010	26	113	134	12	102	128	147	31	131	14	117	20	148	166	7	33	139	10	43	161	49	169	100	15	127	21	157	26	174	65	25	108	131	7	35	144	10	44	167	13	52	175	104	16	131	23	163	28	183
12/18/2010	20	90	106	10	83	103	119	24	104	12	95	16	119	134	5	26	110	8	34	127	39	133	82	12	102	17	127	21	141	57	21	91	110	5	27	114	8	35	132	10	41	138	84	13	106	18	132	22	147
12/19/2010	16	71	84	8	66	82	95	19	82	9	76	13	95	106	4	21	87	6	27	101	31	106	64	10	81	13	101	17	112	42	17	72	87	4	22	91	6	28	105	8	33	110	67	11	85	15	105	18	117
12/20/2010	18	79	93	9	72	90	104	21	91	10	83	14	104	116	5	23	97	7	30	112	34	117	71	11	89	15	111	18	123	44	18	78	94	5	24	101	7	31	116	9	36	121	73	12	93	16	115	19	128
12/21/2010	14	64	75	7	58	73	84	17	73	8	67	11	84	94	4	18	78	6	24	90	27	94	51	9	72	12	89	15	99	34	13	57	69	4	19	81	6	25	93	7	29	97	53	9	75	13	93	16	103
12/22/2010	33	145	171	16	133	165	190	39	168	19	153	25	191	213	9	42	177	13	54	205	63	214	119	20	164	27	203	33	224	76	30	130	157	9	44	185	13	56	213	16	67	222	123	21	170	29	211	36	235
12/23/2010	4	19	23	2	18	22	25	5	22	2	20	3	25	28	1	6	24	2	7	27	8	28	16	3	22	4	27	4	30	10	4	17	21	1	6	25	2	7	28	2	9	30	16	3	22	4	28	5	31
12/24/2010	9	42	49	5	38	48	55	11	48	5	44	7	55	61	3	12	51	4	16	59	18	61	41	6	47	8	58	10	64	25	10	45	54	3	13	53	4	16	61	5	19	64	42	6	49	8	60	10	67
12/25/2010	17	77	90	8	70	88	101	21	89	10	81	13	101	113	5	22	93	7	29	108	33	112	67	10	87	14	107	18	119	44	17	74	89	5	23	97	7	30	112	8	35	117	69	11	90	15	111	19	124
12/26/2010	16	70	82	8	65	81	93	19	81	9	75	12	94	104	4	20	85	6	26	98	30	102	59	10	81	13	100	16	110	39	15	66	79	4	21	89	6	27	102	8	32	106	61	10	84	14	103	17	114
12/27/2010	10	44	51	5	41	50	58	12	51	6	47	8	58	64	3	13	53	4	16	61	19	64	37	6	50	8	62	10	68	23	10	41	49	3	13	56	4	17	64	5	20	66	38	6	52	9	64	11	71
12/28/2010	16	71	84	8	66	81	93	19	82	9	75	12	94	104	4	21	87	6	27	99	30	103	63	10	81	13	99	16	109	39	16	70	83	4	21	90	6	27	103	8	32	107	65	10	84	14	103	17	114
12/29/2010	20	89	104	10	81	100	114	24	102	11	92	15	115	127	5	25	108	8	33	123	37	127	69	12	99	16	122	20	134	48	18	76	90	5	27	112	8	34	128	9	40	132	71	13	103	17	126	21	140
12/30/2010	14	61	71	7	55	68	78	16	70	8	63	10	79	87	4	17	74	5	23	84	26	87	46	8	68	11	84	14	92	30	12	51	61	4	18	77	5	23	88	6	27	91	48	9	71	12	87	14	96
12/31/2010	9	41	47	4	37	45	52	11	47	5	42	7	52	58	2	12	49	3	15	56	17	58	32	5	45	7	55	9	61	19	8	35	41	2	12	51	3	15	58	4	18	60	33	6	47	8	57	10	63
1/1/2011	10	47	54	5	43	53	60	12	54	6	49	8	61	67	3	13	57	4	17	64	20	67	35	6	53	8	64	10	70	21	9	39	46	3	14	59	4	18	67	5	21	69	36	7	55	9	67	11	74
1/2/2011	9	39	45	4	36	44	50	10	44	5	41	7	50	56	2	11	47	3	14	53	16	55	31	5	44	7	53	9	59	19	8	35	41	2	12	49	3	15	55	4	17	57	32	6	45	8	55	9	61
1/3/2011	14	63	73	7	57	71	80	17	72	8	66	11	81	90	4	18	76	5	23	86	26	89	53	8	70	11	86	14	94	34	14	59	70	4	19	79	5	24	89	6	28	92	55	9	73	12	89	15	98
1/4/2011	14	61	71	7	56	69	78	16	70	8	64	10	79	87	4	17	74	5	22	84	25	86	50	8	69	11	84	14	92	33	13	55	65	4	18	77	5	23	87	6	27	89	51	9	71	12	87	14	96
1/5/2011	8	36	42	4	33	41	46	10	41	4	38	6	47	52	2	10	43	3	13	49	15	51	27	5	41	6	49	8	54	17	7	30	36	2	11	45	3	14	51	4	16	53	28	5	42	7	51	8	56
1/6/2011	9	39	45	4	37	45	51	10	45	5	42	7	52	57	2	11	47	3	14	54	16	55	32	5	45	7	55	9	60	20	8	35	42	2	12	49	3	15	56	4	17	57	33	6	47	8	57	9	62
1/7/2011	10	47	54	5	44	54	61	12	53	6	50	8	62	68	3	13	56	4	17	64	19	65	41	6	54	9	65	10	71	27	10	46	54	3	14	59	4	17	66	5	21	68	42	7	56	9	68	11	74
1/8/2011	9	38	44	4	36	44	50	10	44	5	41	7	51	56	2	11	46	3	14	52	16	54	31	5	44	7	54	9	58	20	8	35	41	2	11	48	3	14	54	4	17	56	32	6	46	8	56	9	61
1/9/2011	8	35	40	4	32	40	45	9	40	4	37	6	45	50	2	10	42	3	13	47	14	48	25	5	40	6	48	8	52	15	6	28	33	2	10	43	3	13	49	3	15	50	26	5	41	7	50	8	54
1/10/2011	8	36	41	4	33	41	46	9	41	4	38	6	46	51	2	10	43	3	13	48	15	50	27	5	41	6	49	8	54	17	7	31	36	2	11	45	3	13	50	4	16	51	28	5	42	7	51	8	56
1/11/2011	7	32	37	3	30	36	41	8	36	4	34	5	42	46	2	9	38	3	12	43	13	44	24	4	36	6	44	7	48	15	6	28	33	2	9	40	3	12	45	3	14	46	25	5	38	6	46	8	50
1/12/2011	9	38	44	4	36	45	50	10	44	5	42	7	51	56	2	11	46	3	14	52	16	53	31	5	45	7	54	9	59	20	8	35	42	2	11	48	3	14	54	4	17	55	32	6	46	8	56	9	61
1/13/2011	1	4	4	0	4	4	5	1	4	0	4	1	5	5	0	1	5	0	1	5	2	5	3	1	4	1	5	1	6	2	1	4	4	0	1	5	0	1	5	0	2	5	3	1	5	1	5	1	6
1/14/2011	16	72	83	8	69	85	95	19	83	9	79	13	97	106	4	20	87	6	26	98	30	100	64	10	85	13	102	16	111	39	17	74	87	4	21	90	6	27	101	7	31	103	67	10	88	14	106	17	115
1/15/2011	6	26	30	3	25	30	34	7	30	3	28	4	35	38	1	7	31	2	9	35	11	36	22	3	30	5	37	6	40	13	6	25	29	1	8	32	2	10	36	3	11	37	22	4	31	5	38	6	41
1/16/2011	3	15	17	2	15	18	20	4	17	2	17	3	20	22	1	4	18	1	5	21	6	21	13	2	18	3	22	3	23	7	3	15	18	1	4	19	1	6	21	2	7	22	14	2	19	3	22	4	24
1/17/2011	5	22	25	2	21	26	29	6	25	3	24	4	30	32	1	6	27	2	8	30	9	30	21	3	26	4	31	5	34	13	5	24	28	1	7	28	2	8	31	2	10	31	21	3	27	4	32	5	35
1/18/2011	9	41	47	5	40	49	55	11	47	5	46	7	56	61	2	11	49	3	15	55	17	56	35	6	49	8	59	9	64	22	9	41	48	2	12	51	3	15	57	4	18	58	36	6	51	8	61	10	66
1/19/2011	5	23	26	3	22	27	31	6	26	3	26	4	31	34	1	6	27	2	8	31	9	31	17	3	27	4	33	5	36	11	4	20	23	1	7	28	2	8	32	2	10	32	17	3	28	5	34	6	37
1/20/2011	6	27	31	3	27	32	36	7	31	3	30	5	37	40	2	8	33	2	10	37	11	37	25	4	32	5	39	6	42	14	7	29	34	2	8	34	2	10	38	3	12	39	26	4	34	5	40	7	44
1/21/2011	6	26	30	3	25	31	35	7	30	3	29	4	35	38	1	7	31	2	9	35	11	35	24	4	31	5	37	6	40	15	6	28	32	1	8	33	2	10	36	3	11	37	25	4	32	5	38	6	41
1/22/2011	8	38	44	4	37	45	51	10	44	5	42	7	52	56	2	11	46	3	14	51	15	52	30	5	45	7	55	9	59	19	8	35	41	2	11	48	3	14	53	4	16	54	31	6	47	8	56	9	61
1/23/2011	7	31	35	3	30	36	40	8	35	4	34	5	41	44	2	9	37	2	11	41	12	41	23	4	36	6	43	7	46	14	6	27	31	2	9	38	2	11	42	3	13	43	23	4	37	6	45	7	48
1/24/2011	5	25	29	3	24	29	33	7	29	3	28	4	34	36	1	7	30	2	9	33	10	34	20	3	30	5	35	6	38	11	5	23	27	1	7	31	2	9	35	2	11	35	20	4	31	5	37	6	40
1/25/2011	3	12	14	1	12	14	16	3	14	2	14	2	16	18	1	3	14	1	4	16	5	16	8	2	14	2	17	3	19	5	2	10	12	1	4	15	1	4	17	1	5	17	9	2	15	2	18	3	19
1/26/2011	5	25	28	3	24	29	33	6	28	3	28	4	33	36	1	7	30	2	9	33	10	33	21	3	29	4	35	6	38	13	5	24	28	1	7	31	2	9	34	3	10	34	21	4	30	5	36	6	39
1/27/2011	7	32	36	3	31	37	41	8	36	4	35	5	42	46	2	9	38	3	11	41	13	42	26	4	37	6	44	7	48	17	7	31	35	2	9	39	3	11	43	3	13	43	27	5	39	6	46	7	49
1/28/2011	6	28	32	3	28	33	37	7	32	4	31	5	38	41	2	8	34	2	10	37	11	38	22	4	33	5	40	6	43	13	6	25	29	2	8	35	2	10	39	3	12	39	22	4	35	5	41	7	44
1/29/2011	3	14	16	2	13	16	18	4	16	2	15	2	18	20	1	4	16	1	5	18	5	18	10	2	16	2	19	3	21	5	3	11	13	1	4	17	1	5	19	1	6	19	10	2	17	3	20	3	22
1/30/2011	4	18	21	2	18	21	24	5	21	2	20	3	24	26	1	5	22	1	6	24	7	24	14	2	21	3	25	4	27	8	4	16	19	1	5	22	1	7	25	2	8	25	14	3	22	4	26	4	28
1/31/2011	5	22	25	2	22	26	29	6	25	3	25	4	30	32	1	6	26	2	8	29	9	29	17	3	27	4	32	5	34	11	5	20	24	1	6	27	2	8	30	2	9	30	18	3	28	4	33	5	35
2/1/2011	4	17	19	2	17	21	23	4	19	2	19	3	23	25	1	5	20	2	6	22	7	22	13	2	21	3	24	4	26	8	4	16	18	1	5	21	2	6	23	2	7	23	14	3	21	3	25	4	27
2/2/2011	3	16	18	2	16	19	21	4	18	2	18	3	21	23	1	4	19	1	5	20	6	21	12	2	19	3	22	4	24	7	3	14	16	1	5	19	1	6	21	2	7	21	12	2	20	3	23	4	25
2/3/2011	4	18	21	2	18	22	24	5	21	2	21	3	25	27	1	5	22	2	6	24	7	24	13	2	22	3	26	4	28	8	4	16	18	1	5	23	2	7	25	2	8	25	14	3	23	4	27	4	29
2/4/2011	4	19	21	2	19	22	25	5	21	2	21	3	25	27	1	5	22	2	6	24	7	24	14	3	23	3	27	4	28	8	4	16	19	1	5	23	2	7	25	2	8	25	14	3	23	4	28	4	29
2/5/2011	3	13	15	1	13	16	17	3	15	2	15	2	18	19	1	4	15	1	5	17	5	17	10	2	16	2	19	3	20	6	3	12	13	1	4	16	1	5	17	2	5	17	10	2	16	3	19	3	21
2/6/2011	3	12	14	1	12	15	17	3	14	2	14	2	17	18	1	3	15	1	4	16	5	16	9	2	15	2	18	3	19	5	2	11	12	1	4	15	1	4	17	2	5	17	9	2	16	2	18	3	20
2/7/2011	3	14	16	2	14	17	18	4	16	2	16	2	19	20	1	4	16	1	5	18	5	18	11	2	17	2	20	3	21	6	3	13	15	1	4	17	1	5	19	2	6	19	11	2	17	3	20	3	22
2/8/2011	4	19	21	2	19	23	25	5	21	2	22	3	26	28	1	5	22	2	7	24	7	24	15	3	23	3	27	4	29	9	4	18	20	1	5	23	2	7	25	3	8	25	15	3	24	4	28	4	30
2/9/2011	3	16	17	2	15	18	20	4	18	2	17	3	21	22	1	4	18	2	5	20	6	20	12	2	19	3	22	3	23	7	3	14	16	1	4	19	2	6	21	2	6	21	12	2	19	3	23	4	24
2/10/2011	2	9	11	1	9	11	12	2	11	1	11	2	13	14	1	3	11	1	3	12	4	12	7	1	11	2	13	2	14	4	2	8	9	1	3	12	1	3	13	1	4	12	7	1	12	2	14	2	15
2/11/2011	2	11	13	1	12	14	15	3	13	1	13	2	16	17	1	3	13	1	4	15	4	14	9	2	14	2	16	3	17	5	2	11	12	1	3	14	1	4	15	2	5	15	9	2	14	2	17	3	18
2/12/2011	3	16	18	2	16	19	21	4	18	2	18	3	22	23	1	4	19	2	6	21	6	20	13	2	20	3	23	4	24	8	3	16	18	1	5	20	2	6	21	3	7	21	13	2	20	3	24	4	25
2/13/2011	3	13	14	1	13	15	17	3	14	2	14	2	17	18	1	3	15	2	4	16	5	16	10	2	15	2	18	3	19	6	3	12	14	1	4	15	2	4	17	2	5	17	10	2	16	2	18	3	19
2/14/2011	2	10	11	1	10	12	13	3	11	1	12	2	14	15	1	3	12	1	3	13	4	13	8	1	12	2	14	2	15	4	2	10	11	1	3	12	1	4	13	2	4	13	8	1	13	2	15	2	16
2/15/2011	3	12	13	1	12	14	16	3	13	1	14	2	16	17	1	3	14	2	4	15	5	15	10	2	14	2	17	3	18	6	3	12	13	1	3	15	2	4	16	2	5	16	10	2	15	2	17	3	18
2/16/2011	3	15	16	2	15	17	19	4	16	2	17	2	20	21	1	4	17	2	5	19	6	18	12	2	18	3	21	3	22	7	3	14	16	1	4	18	2	5	19	3	6	19	12	2	18	3	21	3	22
2/17/2011	3	12	13	1	12	14	15	3	13	1	13	2	16	17	1	3	14	2	4	15	4	15	9	2	14	2	17	3	18	6	3	12	13	1	3	14	2	4	15	2	5	15	10	2	15	2	17	3	18
2/18/2011	2	10	11	1	10	12	13	2	11	1	11	2	13	14	1	3	11	1	3	12	4	12	8	1	12	2	14	2	14	4	2	9	11	1	3	12	1	3	12	2	4	12	8	1	12	2	14	2	15
2/19/2011	3	12	13	1	12	15	16	3	14	2	14	2	17	18	1	3	14	2	4	15	5	15	10	2	15	2	17	3	18	6	3	12	14	1	3	15	2	4	16	2	5	16	10	2	15	2	18	3	19
2/20/2011	2	12	13	1	12	14	15	3	13	1	13	2	16	17	1	3	14	2	4	15	4	14	10	2	14	2	16	3	17	6	3	12	13	1	3	14	2	4	15	2	5	15	10	2	15	2	17	3	18
2/21/2011	2	10	11	1	10	11	12	2	11	1	11	2	13	14	1	3	11	1	3	12	4	12	8	1	12	2	13	2	14	5	2	10	11	1	3	12	1	3	12	2	4	12	8	1	12	2	14	2	15
2/22/2011	1	7	8	1	7	8	9	2	8	1	8	1	9	10	1	2	8	1	2	9	3	9	6	1	8	1	10	2	10	3	2	7	8	1	2	8	1	2	9	1	3	9	6	1	9	1	10	2	11
2/23/2011	2	7	8	1	8	9	10	2	8	1	9	1	10	11	1	2	9	1	2	9	3	9	6	1	9	1	11	2	11	4	2	8	9	1	2	9	1	3	10	2	3	9	7	1	9	1	11	2	11
2/24/2011	2	8	9	1	8	10	11	2	9	1	9	1	11	11	1	2	9	1	3	10	3	10	7	1	10	1	11	2	12	4	2	9	10	1	2	10	1	3	10	2	3	10	7	1	10	2	12	2	12
2/25/2011	1	6	7	1	6	7	8	1	7	1	7	1	8	8	1	2	7	1	2	7	2	7	5	1	7	1	8	1	9	3	1	7	7	1	2	7	1	2	7	1	2	7	5	1	7	1	9	1	9
2/26/2011	1	4	5	0	4	5	6	1	5	1	5	1	6	6	1	1	5	1	1	5	2	5	4	1	5	1	6	1	6	2	1	5	5	1	1	5	1	1	5	1	2	5	4	1	5	1	6	1	6
2/27/2011	2	8	9	1	9	10	11	2	9	1	9	1	11	12	1	2	9	1	3	10	3	10	7	1	10	1	12	2	12	4	2	9	10	1	2	10	1	3	10	2	3	10	7	1	10	2	12	2	12
2/28/2011	2	8	9	1	9	10	11	2	9	1	9	1	11	12	1	2	9	2	3	10	3	10	7	1	10	1	12	2	12	4	2	9	10	1	2	10	2	3	10	2	3	10	7	1	10	2	12	2	12
3/1/2011	1	5	5	1	5	6	7	1	6	1	6	1	7	7	1	1	6	1	2	6	2	6	4	1	6	1	7	1	7	3	1	5	6	1	1	6	1	2	6	1	2	6	4	1	6	1	7	1	8
3/2/2011	1	7	7	1	7	8	9	2	8	1	8	1	9	10	1	2	8	1	2	8	3	8	6	1	9	1	10	2	10	3	2	7	8	1	2	8	1	2	9	2	3	8	6	1	9	1	10	2	11
3/3/2011	2	7	8	1	8	9	10	2	8	1	9	1	10	11	1	2	8	2	2	9	3	9	6	1	9	1	11	2	11	3	2	7	8	1	2	9	2	3	9	2	3	9	6	1	10	1	11	2	11
3/4/2011	1	4	5	1	5	6	6	1	5	1	5	1	6	7	1	1	5	1	1	6	2	5	4	1	6	1	7	1	7	2	1	5	5	1	1	5	1	2	6	1	2	6	4	1	6	1	7	1	7
3/5/2011	1	4	5	1	5	6	6	1	5	1	5	1	6	6	1	1	5	1	1	5	2	5	4	1	6	1	6	1	7	2	1	5	5	1	1	5	1	2	6	1	2	5	4	1	6	1	7	1	7
3/6/2011	1	4	5	1	5	5	6	1	5	1	5	1	6	6	1	1	5	1	1	5	2	5	4	1	5	1	6	1	6	2	1	5	5	1	1	5	1	1	5	1	2	5	4	1	6	1	6	1	7
3/7/2011	1	4	5	1	5	5	6	1	5	1	5	1	6	6	1	1	5	1	1	5	2	5	4	1	5	1	6	1	6	2	1	5	5	1	1	5	1	1	5	1	2	5	4	1	6	1	6	1	7
3/8/2011	1	5	6	1	6	7	7	1	6	1	6	1	7	8	1	1	6	1	2	6	2	6	5	1	7	1	8	1	8	3	1	6	6	1	1	6	1	2	7	2	2	6	5	1	7	1	8	1	8
3/9/2011	1	5	6	1	6	7	7	1	6	1	6	1	7	8	1	1	6	1	2	6	2	6	4	1	7	1	8	2	8	3	1	6	6	1	1	6	1	2	7	2	2	6	4	1	7	1	8	2	8
3/10/2011	1	4	4	1	4	5	5	1	4	1	4	1	5	5	1	1	4	1	1	4	1	4	3	1	4	1	5	1	5	2	1	4	4	1	1	4	1	1	4	1	1	4	3	1	5	1	5	1	5
3/11/2011	1	5	5	1	5	6	6	1	5	1	5	1	6	7	1	1	5	1	2	6	2	5	4	1	6	1	7	1	7	2	1	5	6	1	1	5	1	2	6	2	2	5	4	1	6	1	7	1	7
3/12/2011	1	5	6	1	5	6	7	1	6	1	6	1	7	8	1	1	6	1	2	6	2	6	5	1	7	1	8	2	8	3	1	6	6	1	1	6	2	2	7	2	2	6	5	1	7	1	8	2	8
3/13/2011	1	4	5	1	5	5	6	1	4	1	5	1	5	6	1	1	5	1	1	5	2	5	4	1	5	1	6	1	6	2	1	5	5	1	1	5	1	1	5	2	2	5	4	1	5	1	6	1	6
3/14/2011	1	4	5	1	5	5	6	1	4	1	4	1	5	5	1	1	4	1	1	4	2	4	3	1	5	1	5	1	5	2	1	4	4	1	1	4	1	1	4	1	2	4	3	1	4	1	5	1	5
3/15/2011	1	5	5	1	5	6	7	1	5	1	5	1	6	6	1	1	5	1	2	6	2	5	4	1	6	1	7	1	7	2	1	5	6	1	1	5	1	2	5	2	2	5	4	1	6	1	6	1	7
3/16/2011	1	3	4	1	4	4	5	1	4	1	4	1	5	5	1	1	4	1	1	4	2	4	3	1	4	1	5	1	5	2	1	4	4	1	1	4	1	1	4	1	2	4	3	1	5	1	5	1	5
3/17/2011	1	3	3	1	3	4	4	1	3	1	4	1	4	4	1	1	3	1	1	4	1	3	3	1	4	1	4	1	4	2	1	4	4	1	1	4	1	1	4	1	1	4	3	1	4	1	4	1	5
3/18/2011	1	3	3	1	3	4	4	1	3	1	4	1	4	4	1	1	3	1	1	4	2	3	3	1	4	1	4	1	5	2	1	4	4	1	1	4	1	1	4	1	1	3	3	1	4	1	4	1	5
3/19/2011	1	3	3	1	3	4	4	1	3	1	4	1	4	4	1	1	3	1	1	4	2	3	3	1	4	1	4	1	4	2	1	4	4	1	1	4	1	1	4	1	2	4	3	1	4	1	5	1	5
3/20/2011	1	3	3	1	3	4	4	1	3	1	4	1	4	4	1	1	3	1	1	4	2	3	3	1	4	1	4	1	4	2	1	4	4	1	1	4	1	1	4	2	2	4	3	1	4	1	5	1	5
3/21/2011	1	3	3	1	3	4	4	1	3	1	4	1	4	4	1	1	3	1	1	3	2	3	3	1	4	1	4	1	4	1	1	4	4	1	1	3	1	1	3	1	2	3	3	1	4	1	4	1	4
3/22/2011	1	2	2	0	2	3	3	1	2	0	3	1	3	3	1	1	3	1	1	3	1	3	2	0	3	1	3	1	3	1	1	3	3	1	1	3	1	1	3	1	1	3	2	0	3	1	3	1	3
3/23/2011	1	2	3	1	3	3	3	1	3	1	3	1	4	4	1	1	3	1	1	3	2	3	2	1	3	1	4	1	4	1	1	3	4	1	1	3	1	1	3	1	2	3	2	1	3	1	4	1	4
3/24/2011	1	3	3	1	3	3	3	1	3	1	3	1	4	4	1	1	3	1	1	3	2	3	3	1	3	1	4	1	4	1	1	3	4	1	1	3	1	1	3	2	2	3	3	1	4	1	4	1	4
3/25/2011	1	2	2	1	2	3	3	1	2	1	3	1	3	3	1	1	2	1	1	2	1	2	2	1	3	1	3	1	3	1	1	3	3	1	1	3	1	1	3	1	1	2	2	1	3	1	3	1	3
3/26/2011	1	2	2	0	2	2	2	1	2	0	2	1	2	3	1	1	2	1	1	2	1	2	2	0	2	1	2	1	2	1	1	2	2	1	1	2	1	1	2	1	1	2	2	0	2	1	3	1	3
3/27/2011	1	2	2	0	2	2	2	1	2	1	3	1	3	3	1	1	2	1	1	2	1	2	2	0	2	1	3	1	3	1	1	2	3	1	1	2	1	1	2	1	1	2	2	1	3	1	3	1	3
3/28/2011	1	1	2	0	2	2	2	1	2	1	2	1	3	3	1	1	2	1	1	2	1	2	2	0	2	1	2	1	2	1	1	2	2	1	1	2	1	1	2	1	1	2	2	0	2	1	3	1	3
3/29/2011	1	2	2	0	2	2	2	1	2	1	2	1	3	3	1	1	2	1	1	2	1	2	2	0	2	1	3	1	3	1	1	2	3	1	1	2	1	1	2	1	1	2	2	1	2	1	3	1	3
3/30/2011	1	2	2	0	2	2	2	1	2	1	2	1	3	3	1	1	2	1	1	2	1	2	2	0	2	1	2	1	2	1	1	2	2	1	1	2	1	1	2	1	1	2	2	1	2	1	3	1	3
3/31/2011	1	1	2	0	2	2	2	1	2	1	2	1	3	3	1	1	2	1	1	2	1	2	2	1	2	1	2	1	2	1	1	2	2	1	1	2	1	1	2	1	1	2	2	1	2	1	3	1	3
4/1/2011	1	2	2	1	2	2	2	1	2	1	3	1	3	3	1	1	2	1	1	2	2	2	2	1	3	1	3	1	3	1	1	3	3	1	1	2	1	1	2	2	2	2	2	1	3	1	3	1	3
4/2/2011	1	1	2	0	2	2	2	1	2	1	2	1	3	3	1	1	2	1	1	2	1	2	2	1	2	1	2	1	2	1	1	2	2	1	1	2	1	1	2	2	2	2	2	1	2	1	3	1	3
4/3/2011	0	1	1	0	1	1	1	1	1	0	2	1	2	2	1	1	1	1	1	1	1	1	1	0	1	1	2	1	2	1	1	2	2	1	1	1	1	1	1	1	1	1	1	0	2	1	2	1	2
4/4/2011	1	2	2	1	2	3	3	1	3	1	3	1	3	3	1	1	3	2	2	3	2	3	3	1	3	1	3	2	3	1	1	4	4	1	1	3	2	2	3	2	2	3	3	1	3	1	4	2	4
4/5/2011	1	1	2	1	2	2	2	1	2	1	2	1	2	2	1	1	2	1	1	2	2	2	2	1	2	1	2	1	2	1	1	2	3	1	1	2	1	1	2	2	2	2	2	1	2	1	3	1	3
4/6/2011	1	2	2	1	2	2	2	1	2	1	2	1	3	3	1	1	2	1	2	2	2	2	2	1	2	1	3	1	3	1	1	3	3	1	1	2	2	2	2	2	2	2	2	1	3	1	3	2	3
4/7/2011	1	2	2	1	2	2	2	1	3	1	3	1	3	3	1	1	2	2	2	2	2	2	2	1	3	1	3	2	3	1	1	3	3	1	1	2	2	2	3	2	2	3	2	1	3	1	3	2	3
4/8/2011	1	1	2	1	2	2	2	1	2	1	2	1	3	3	1	1	2	1	1	2	2	2	2	1	2	1	2	1	2	1	1	3	3	1	1	2	1	2	2	2	2	2	2	1	2	1	3	2	3
4/9/2011	1	2	2	1	2	2	2	1	2	1	2	1	2	3	1	1	2	2	2	2	2	2	2	1	2	1	3	2	3	1	1	3	3	1	1	2	2	2	2	2	2	2	2	1	3	1	3	2	3
4/10/2011	1	1	1	1	1	2	2	1	1	1	2	1	2	2	1	1	1	1	1	2	2	2	2	1	2	1	2	1	2	1	1	2	2	1	1	2	1	1	2	2	2	2	2	1	2	1	2	1	2
4/11/2011	1	1	1	1	1	1	1	1	1	1	2	1	2	2	1	1	1	1	1	2	2	2	1	1	2	1	2	1	2	1	1	2	2	1	1	2	1	1	2	2	2	2	2	1	2	1	2	1	2
4/12/2011	1	1	2	1	2	2	2	1	2	1	2	1	2	2	1	1	2	2	2	2	2	2	2	1	2	1	2	2	2	1	1	3	3	1	1	2	2	2	2	2	2	2	2	1	2	1	2	2	3
4/13/2011	1	1	1	1	1	1	1	1	1	1	1	1	2	2	1	1	1	1	1	1	2	2	1	1	2	1	2	1	2	1	1	2	2	1	1	1	1	1	2	2	2	2	2	1	2	1	2	1	2
4/14/2011	1	1	2	1	1	2	2	1	1	1	2	1	2	2	1	1	1	2	2	2	2	2	2	1	2	1	2	2	2	1	1	2	2	1	1	2	2	2	2	2	2	2	2	1	2	1	2	2	2
4/15/2011	1	1	1	1	1	1	2	1	1	1	2	1	2	2	1	1	2	2	2	2	2	2	2	1	2	1	2	2	2	1	1	2	2	1	1	2	2	2	2	2	3	3	2	1	2	1	2	2	2
4/16/2011	0	0	0	0	0	0	0	0	0	0	0	0	0	0	0	0	0	0	0	0	0	0	0	0	0	0	0	0	0	0	0	0	0	0	0	0	0	0	0	0	0	0	0	0	0	0	0	0	0
4/17/2011	1	1	1	1	1	1	1	1	1	1	1	1	1	2	1	1	1	1	1	1	2	2	1	1	1	1	1	1	1	1	1	1	2	1	1	1	1	1	2	2	2	2	1	1	1	1	1	1	2
4/18/2011	1	1	1	1	1	1	1	1	1	1	1	1	1	1	1	1	1	1	1	1	1	1	1	1	1	1	1	1	1	1	1	1	1	1	1	1	1	1	1	1	2	2	1	1	1	1	1	1	1
4/19/2011	1	1	1	1	1	1	1	1	1	1	1	1	1	1	1	1	1	1	2	2	2	2	2	1	1	1	1	1	2	1	1	2	2	1	1	1	1	2	2	2	2	2	2	1	1	1	2	1	2
4/20/2011	1	1	2	1	1	1	2	1	1	1	1	1	2	2	1	2	2	2	2	2	3	3	2	1	2	2	2	2	2	1	1	2	2	1	2	2	2	2	2	3	3	3	2	1	2	2	2	2	2
4/21/2011	1	1	1	1	1	1	1	1	1	1	1	1	1	2	1	1	1	2	2	2	2	2	1	1	1	1	1	2	2	1	1	1	2	1	1	1	2	2	2	2	2	2	2	1	1	1	2	2	2
4/22/2011	0	0	1	0	0	1	1	0	0	0	0	0	1	1	0	0	0	1	1	1	1	1	1	0	0	0	0	1	1	0	0	0	1	0	0	0	1	1	1	1	1	1	0	0	0	0	0	1	1
4/23/2011	1	1	1	1	1	1	1	1	1	1	1	1	1	1	1	1	1	2	2	2	2	2	2	1	1	1	1	2	2	1	1	1	2	1	1	1	2	2	2	2	2	2	2	1	1	1	1	2	2
4/24/2011	1	1	1	1	1	1	1	1	1	1	1	1	1	2	1	1	1	2	2	2	3	2	2	1	1	1	2	2	2	1	1	1	2	1	1	1	2	2	2	2	3	3	2	1	1	1	2	2	2
4/25/2011	1	1	1	1	1	1	1	1	1	1	1	1	1	2	1	1	1	2	2	2	2	2	2	1	1	1	2	2	2	1	1	1	2	1	1	1	2	2	2	2	3	3	2	1	1	1	2	2	2
4/26/2011	1	1	1	1	1	1	1	1	1	1	1	1	1	2	1	1	1	2	2	2	2	2	2	1	1	1	2	2	2	1	1	1	2	1	1	1	2	2	2	2	3	2	2	1	1	1	2	2	2
4/27/2011	1	1	2	1	1	1	2	1	1	1	1	1	1	2	1	1	2	2	2	2	3	3	2	1	1	2	2	2	2	1	1	2	2	1	2	2	2	2	2	3	3	3	2	1	1	2	2	2	2
4/28/2011	1	1	1	0	1	1	1	1	1	0	1	1	1	1	1	1	1	1	1	1	2	1	1	1	1	1	1	1	1	1	1	1	1	1	1	1	1	1	1	1	2	2	1	1	1	1	1	1	1
4/29/2011	1	1	1	0	1	1	1	1	1	1	1	1	1	1	1	1	1	1	1	1	2	2	1	1	1	1	1	1	1	1	1	1	1	1	1	1	1	1	1	2	2	2	1	1	1	1	1	1	1
4/30/2011	1	1	1	1	1	1	1	1	1	1	1	1	1	1	1	1	1	1	1	1	2	2	1	1	1	1	1	1	1	1	1	1	1	1	1	1	1	1	1	2	2	2	1	1	1	1	1	1	1
5/1/2011	1	1	1	1	1	1	1	1	1	1	1	1	1	1	1	1	1	1	1	1	2	2	1	1	1	1	1	1	1	1	1	1	1	1	1	1	1	1	1	2	2	2	1	1	1	1	1	1	1
5/2/2011	2	2	3	2	2	3	3	2	2	2	2	3	3	3	3	4	4	5	5	5	7	7	4	3	3	4	4	5	5	3	3	4	5	4	4	4	5	6	6	7	7	7	5	3	3	4	4	5	5
5/3/2011	1	1	1	0	0	1	1	1	1	0	1	1	1	1	1	1	1	1	1	1	1	1	1	1	1	1	1	1	1	1	1	1	1	1	1	1	1	1	1	1	1	1	1	1	1	1	1	1	1
5/4/2011	1	1	2	1	1	1	2	1	1	1	1	1	1	2	1	2	2	2	2	2	3	3	2	1	1	2	2	2	2	1	1	2	2	1	2	2	2	2	2	3	3	3	2	1	1	2	2	2	2
5/5/2011	1	1	2	1	1	1	2	1	1	1	1	1	1	2	2	2	2	2	2	2	3	3	2	1	1	2	2	2	2	1	1	2	2	2	2	2	2	3	3	3	3	3	2	1	1	2	2	2	2
5/6/2011	1	1	1	1	1	1	1	1	1	1	1	1	1	1	1	1	1	2	2	2	2	2	1	1	1	1	1	2	2	1	1	1	1	1	1	1	2	2	2	2	2	2	1	1	1	1	1	2	2
5/7/2011	0	0	0	0	0	0	0	0	0	0	0	0	0	0	0	0	0	0	0	0	0	0	0	0	0	0	0	0	0	0	0	0	0	0	0	0	0	0	0	0	0	0	0	0	0	0	0	0	0
5/8/2011	1	1	2	1	1	1	2	1	1	1	1	1	1	2	2	2	2	2	2	2	3	3	2	1	1	2	2	2	2	1	1	2	2	2	2	2	2	3	2	3	3	3	2	1	1	2	2	2	2
5/9/2011	1	1	2	1	1	1	1	1	1	1	1	1	1	2	1	1	1	1	2	2	2	2	1	1	1	1	1	2	2	1	1	1	1	1	1	1	2	2	2	2	2	2	1	1	1	1	1	2	2
5/10/2011	1	1	2	1	1	1	2	1	1	1	1	1	1	2	1	2	2	2	2	2	3	3	2	1	1	2	2	2	2	1	1	1	2	1	2	2	2	2	2	3	3	3	2	1	1	2	2	2	2
5/11/2011	1	1	1	0	0	1	1	1	1	0	0	1	1	1	1	1	1	2	2	2	2	2	1	1	1	1	1	2	2	1	1	1	1	1	1	1	2	2	2	2	2	2	1	1	1	1	1	2	2
5/12/2011	1	1	1	0	0	1	1	1	1	0	0	1	1	1	1	1	1	1	1	1	1	1	1	1	1	1	1	1	1	1	1	1	1	1	1	1	1	1	1	1	1	1	1	1	1	1	1	1	1
5/13/2011	1	1	1	1	1	1	1	1	1	1	1	1	1	1	1	1	1	1	1	1	2	2	1	1	1	1	1	1	1	1	1	1	1	1	1	1	1	1	1	2	2	2	1	1	1	1	1	1	1
5/14/2011	1	1	2	1	1	1	1	1	1	1	1	1	1	1	2	2	2	2	2	2	3	3	2	1	1	2	2	2	2	1	1	1	2	2	2	2	2	3	3	3	3	3	2	1	1	2	2	2	2
5/15/2011	1	1	1	0	1	1	1	1	1	0	1	1	1	1	1	1	1	2	2	2	2	2	1	1	1	1	1	2	2	1	1	1	1	1	1	1	2	2	2	2	2	2	1	1	1	1	1	2	2
5/16/2011	1	1	2	1	1	1	2	1	1	1	1	1	1	2	1	1	2	2	2	2	3	3	2	1	1	2	2	2	2	1	1	1	2	1	2	2	2	2	2	3	3	3	2	1	1	2	2	2	2
5/17/2011	2	2	3	1	1	2	2	2	2	1	1	2	2	2	2	2	2	3	3	3	4	4	2	1	2	2	2	3	3	2	2	2	2	2	2	2	3	3	3	4	4	4	2	1	2	2	2	3	3
5/18/2011	2	2	3	1	2	2	3	2	2	1	2	2	2	3	3	3	3	4	4	4	6	6	3	2	2	3	3	4	4	2	2	2	3	3	3	3	4	4	4	6	6	6	3	2	2	3	3	4	4
5/19/2011	1	1	2	1	1	1	2	1	1	1	1	1	1	2	2	2	2	2	3	3	3	3	2	1	1	2	2	2	2	1	1	1	2	2	2	2	2	3	3	3	3	3	2	1	1	2	2	2	2
5/20/2011	1	1	1	1	1	1	1	1	1	1	1	1	1	1	1	1	1	1	1	1	2	2	1	1	1	1	1	1	1	1	1	1	1	1	1	1	1	1	1	2	2	2	1	1	1	1	1	1	1
5/21/2011	1	1	2	1	1	1	2	1	1	1	1	1	1	2	1	1	1	2	2	2	3	3	2	1	1	2	2	2	2	1	1	1	2	1	1	1	2	2	2	3	3	3	2	1	1	2	2	2	2
5/22/2011	0	0	0	0	0	0	0	0	0	0	0	0	0	0	0	0	0	0	0	0	0	0	0	0	0	0	0	0	0	0	0	0	0	0	0	0	0	0	0	0	0	0	0	0	0	0	0	0	0
5/23/2011	1	1	2	1	1	1	2	1	1	1	1	1	1	2	1	2	2	2	2	2	3	3	2	1	1	2	2	2	2	1	1	1	2	1	2	2	2	2	2	3	3	3	2	1	1	2	2	2	2
5/24/2011	4	4	5	3	3	4	5	4	4	3	3	4	4	5	4	4	4	6	6	6	8	8	4	3	3	4	5	6	6	3	3	3	5	4	4	4	6	6	6	7	8	8	4	3	3	4	4	6	6
5/25/2011	1	2	2	1	1	2	2	1	2	1	1	2	2	2	2	2	2	2	3	3	4	3	2	1	1	2	2	3	3	2	1	2	2	2	2	2	2	3	3	3	4	3	2	1	1	2	2	3	3
5/26/2011	1	1	2	1	1	1	2	1	1	1	1	1	1	2	2	2	2	2	3	3	3	3	2	1	1	2	2	3	3	1	1	1	2	2	2	2	2	3	3	3	3	3	2	1	1	2	2	3	3
5/27/2011	1	1	1	1	1	1	1	1	1	1	1	1	1	1	1	1	1	1	1	1	2	2	1	1	1	1	1	1	1	1	1	1	1	1	1	1	1	1	1	2	2	2	1	1	1	1	1	1	1
5/28/2011	0	0	0	0	0	0	0	0	0	0	0	0	0	0	0	0	0	0	0	0	0	0	0	0	0	0	0	0	0	0	0	0	0	0	0	0	0	0	0	0	0	0	0	0	0	0	0	0	0
5/29/2011	1	1	1	1	1	1	1	1	1	1	1	1	1	1	1	1	1	1	1	1	2	2	1	1	1	1	1	1	1	1	1	1	1	1	1	1	1	1	1	2	2	2	1	1	1	1	1	1	1
5/30/2011	2	2	3	1	1	2	3	2	2	1	1	2	2	3	2	2	2	3	3	3	4	4	2	1	2	2	2	3	3	2	2	2	3	2	2	2	3	3	3	4	4	4	2	1	2	2	2	3	3
5/31/2011	1	1	2	1	1	1	2	1	1	1	1	1	1	2	2	2	2	2	3	3	3	3	2	1	1	2	2	3	3	1	1	2	2	2	2	2	2	3	3	3	3	3	2	1	1	2	2	3	3
6/1/2011	3	3	4	2	2	3	4	3	3	2	2	3	3	4	3	3	3	4	4	4	6	5	3	2	2	3	3	4	4	2	2	2	3	3	3	3	4	4	4	5	6	5	3	2	2	3	3	4	4
6/2/2011	2	2	2	1	1	2	2	2	2	1	1	2	2	2	2	2	2	3	3	3	4	3	2	1	1	2	2	3	3	2	1	1	2	2	2	2	3	3	3	3	4	3	2	1	1	2	2	3	3
6/3/2011	2	2	3	1	2	2	3	2	2	1	2	2	2	3	2	3	3	3	4	4	5	5	3	2	2	3	3	4	4	2	2	2	3	2	3	3	3	4	4	5	5	5	3	2	2	3	3	4	4
6/4/2011	2	2	4	2	2	3	3	2	2	2	2	3	3	3	2	3	3	4	4	4	5	5	3	2	2	3	3	4	4	2	2	2	3	2	3	3	4	4	4	5	5	5	3	2	2	3	3	4	4
6/5/2011	2	2	3	1	1	2	3	2	2	1	1	2	2	3	2	2	2	3	3	3	4	4	2	1	1	2	2	3	3	2	2	2	2	2	2	2	3	3	3	4	4	4	2	1	1	2	2	3	3
6/6/2011	3	3	4	2	2	3	4	3	3	2	2	3	3	4	3	3	3	4	4	4	6	6	3	2	2	3	3	4	4	2	2	2	3	3	3	3	4	4	4	5	6	5	3	2	2	3	3	4	4
6/7/2011	2	2	3	2	2	3	3	2	2	2	2	2	3	3	3	3	3	4	4	4	5	5	3	2	2	3	3	4	4	2	2	2	3	3	3	3	4	4	4	5	5	5	3	2	2	3	3	4	4
6/8/2011	1	1	2	1	1	2	2	1	1	1	1	1	2	2	2	2	2	2	3	3	3	3	2	1	1	2	2	3	3	1	1	1	2	2	2	2	2	3	3	3	3	3	2	1	1	2	2	3	3
6/9/2011	2	2	3	1	1	2	3	2	2	1	1	2	2	3	2	2	2	3	3	3	4	3	2	1	1	2	2	3	3	1	1	2	2	2	2	2	3	3	3	3	4	3	2	1	1	2	2	3	3
6/10/2011	2	2	3	2	2	2	3	2	2	2	2	2	2	3	2	2	2	3	3	3	5	4	3	2	2	2	3	3	3	2	2	2	3	2	2	2	3	3	3	4	5	4	3	2	2	2	3	3	3
6/11/2011	3	3	5	2	2	4	5	3	3	2	2	3	3	4	3	4	4	5	5	5	7	7	4	3	3	4	4	5	5	3	3	3	4	3	4	4	5	5	5	7	7	7	4	3	3	4	4	5	5
6/12/2011	2	2	3	1	1	2	3	2	2	1	1	2	2	3	2	2	2	3	3	3	4	4	2	1	2	2	2	3	3	1	1	1	2	2	2	2	3	3	3	4	4	4	2	1	2	2	2	3	3
6/13/2011	2	2	3	1	1	2	3	2	2	1	1	2	2	3	2	2	2	2	3	3	3	3	2	1	1	2	2	3	3	1	1	1	2	2	2	2	2	3	3	3	3	3	2	1	1	2	2	3	3
6/14/2011	0	0	0	0	0	0	0	0	0	0	0	0	0	0	0	0	0	0	0	0	0	0	0	0	0	0	0	0	0	0	0	0	0	0	0	0	0	0	0	0	0	0	0	0	0	0	0	0	0
6/15/2011	2	2	3	1	1	2	3	2	2	1	1	2	2	3	1	2	2	2	2	2	3	3	2	1	1	2	2	2	2	1	1	1	2	1	2	2	2	2	2	3	3	3	2	1	1	2	2	2	2
6/16/2011	8	8	11	5	6	8	11	7	8	5	6	8	8	11	8	9	9	12	13	13	17	16	9	6	6	9	9	12	12	6	6	6	9	8	9	9	12	13	12	16	17	16	9	6	6	9	9	12	12
6/17/2011	3	3	4	2	2	3	4	3	3	2	2	3	3	4	3	3	3	4	4	4	5	5	3	2	2	3	3	4	4	2	2	2	3	3	3	3	4	4	4	5	5	5	3	2	2	3	3	4	4
6/18/2011	2	2	4	2	2	3	3	2	2	2	2	3	3	3	2	2	2	3	3	3	4	4	2	2	2	2	2	3	3	2	2	2	2	2	2	2	3	3	3	4	4	4	2	2	2	2	2	3	3
6/19/2011	2	2	3	1	1	2	3	2	2	1	1	2	2	3	2	2	2	3	4	4	5	5	3	2	2	3	3	3	3	2	2	2	3	2	2	2	3	4	4	4	5	5	3	2	2	3	3	3	3
6/20/2011	3	3	4	2	2	3	4	3	3	2	2	3	3	4	3	3	3	4	4	4	6	6	3	2	2	3	3	4	4	2	2	2	3	3	3	3	4	4	4	5	6	6	3	2	2	3	3	4	4
6/21/2011	5	5	8	4	4	6	8	5	5	4	4	6	6	8	5	6	6	8	8	8	11	11	6	4	4	6	6	8	8	4	4	4	6	5	6	6	8	8	8	10	11	11	6	4	4	6	6	8	8
6/22/2011	3	3	4	2	2	3	4	3	3	2	2	3	3	4	2	2	2	3	4	4	5	5	3	2	2	3	3	3	3	2	2	2	3	2	2	2	3	4	4	4	5	5	3	2	2	3	3	3	3
6/23/2011	3	3	5	2	2	3	4	3	3	2	2	3	3	4	3	3	3	5	5	5	7	7	4	2	3	4	4	5	5	3	3	3	4	3	3	3	5	5	5	6	7	6	4	2	3	4	4	5	5
6/24/2011	3	3	4	2	2	3	4	3	3	2	2	3	3	4	3	3	3	5	5	5	7	6	4	2	3	4	4	5	5	3	3	3	4	3	3	3	5	5	5	6	7	6	4	2	3	4	4	5	5
6/25/2011	4	4	5	3	3	4	5	4	4	3	3	4	4	5	3	3	4	5	5	5	7	7	3	2	3	4	4	5	5	2	2	2	4	3	3	4	5	5	5	6	7	7	3	2	3	4	4	5	5
6/26/2011	4	4	6	3	3	4	6	4	4	3	3	4	4	6	4	4	4	6	6	6	8	8	4	3	3	4	4	6	6	3	3	3	4	4	4	4	6	6	6	7	8	8	4	3	3	4	4	6	6
6/27/2011	3	4	5	2	3	4	5	3	4	2	3	4	4	5	4	4	4	6	6	6	8	8	4	3	3	4	4	6	6	3	3	3	5	4	4	4	6	6	6	7	8	8	4	3	3	4	4	6	6
6/28/2011	3	4	5	2	3	4	5	3	3	2	3	4	4	5	4	4	4	6	6	6	8	8	5	3	3	4	5	6	6	3	3	3	5	4	4	4	6	6	6	8	8	8	5	3	3	4	5	6	6
6/29/2011	4	4	5	3	3	4	5	4	4	3	3	4	4	5	3	4	4	5	5	5	7	7	4	3	3	4	4	5	5	3	3	3	4	3	4	4	5	5	5	7	7	7	4	3	3	4	4	5	5
6/30/2011	4	4	6	3	3	4	5	4	4	3	3	4	4	5	3	4	4	5	5	5	7	7	4	3	3	4	4	5	5	3	3	3	4	3	4	4	5	5	5	6	7	7	4	3	3	4	4	5	5
7/1/2011	3	3	4	2	2	3	4	3	3	2	2	3	3	4	2	3	3	4	4	4	5	5	3	2	2	3	3	4	4	2	2	2	3	2	3	3	4	4	4	5	5	5	3	2	2	3	3	4	4
7/2/2011	4	4	6	3	3	4	6	4	4	3	3	4	4	6	4	5	5	7	7	7	9	9	5	3	4	5	5	7	7	4	4	4	6	4	5	5	7	7	7	9	9	9	5	3	4	5	5	7	7
7/3/2011	3	4	5	2	3	4	5	3	4	2	3	4	4	5	3	4	4	5	6	6	7	7	4	3	3	4	4	5	5	3	3	3	4	3	4	4	5	6	6	7	7	7	4	3	3	4	4	5	5
7/4/2011	4	4	6	3	3	5	6	4	4	3	3	4	5	6	4	4	4	6	6	6	8	8	4	3	3	4	4	6	6	3	3	3	4	4	4	4	6	6	6	7	8	8	4	3	3	4	4	6	6
7/5/2011	3	3	5	2	2	3	4	3	3	2	2	3	3	4	3	3	3	4	5	4	6	6	3	2	2	3	3	4	4	2	2	2	3	3	3	3	4	5	4	6	6	6	3	2	2	3	3	4	4
7/6/2011	6	6	9	4	5	7	9	6	6	4	4	6	6	8	6	6	6	8	9	9	12	12	6	4	5	7	7	9	9	5	4	4	6	6	6	6	8	9	9	11	12	12	6	4	5	6	7	9	9
7/7/2011	5	6	8	4	4	6	8	5	5	4	4	6	6	8	5	6	6	8	9	9	11	11	5	4	4	6	6	8	8	4	4	4	6	5	6	6	8	9	8	11	11	11	5	4	4	6	6	8	8
7/8/2011	3	3	5	2	3	4	5	3	3	2	2	3	4	5	3	4	4	5	5	5	7	7	3	2	3	4	4	5	5	2	2	2	3	3	4	4	5	5	5	6	7	7	3	2	3	4	4	5	5
7/9/2011	3	3	4	2	2	3	4	3	3	2	2	3	3	4	3	3	3	4	4	4	5	5	2	2	2	3	3	4	4	2	2	2	2	3	3	3	4	4	4	5	5	5	2	2	2	3	3	4	4
7/10/2011	3	3	5	2	2	4	5	3	3	2	2	3	3	4	3	3	3	4	5	5	6	6	3	2	2	3	3	4	4	3	2	3	4	3	3	3	4	5	5	6	6	6	3	2	2	3	3	4	4
7/11/2011	5	5	8	4	4	6	8	5	5	4	4	6	6	8	5	5	5	7	8	8	10	10	6	4	4	6	6	8	8	4	4	4	6	5	5	5	7	8	8	10	10	10	6	4	4	6	6	8	8
7/12/2011	4	4	6	3	3	4	6	4	4	3	3	4	4	5	4	4	4	5	6	6	8	8	4	3	3	4	5	6	6	3	3	3	4	4	4	4	5	6	6	7	8	8	4	3	3	4	5	6	6
7/13/2011	4	4	6	3	3	5	6	4	4	3	3	4	5	6	4	4	4	6	6	6	8	8	4	3	3	4	5	6	6	3	3	3	4	4	4	4	6	6	6	7	8	8	4	3	3	4	5	6	6
7/14/2011	6	6	8	4	4	6	8	6	6	4	4	6	6	8	5	6	6	7	8	8	11	11	5	4	4	6	6	8	8	4	4	4	5	5	6	6	7	8	8	10	11	10	5	4	4	6	6	8	8
7/15/2011	3	3	5	2	2	4	5	3	3	2	2	3	3	5	3	3	3	4	5	5	6	6	3	2	3	3	4	4	4	2	2	2	3	3	3	3	4	5	5	6	6	6	3	2	3	3	4	4	4
7/16/2011	6	6	9	4	5	7	9	6	6	4	5	6	7	9	5	6	6	8	9	9	12	11	6	4	5	7	7	8	8	4	4	4	6	5	6	6	8	9	9	10	12	11	6	4	5	7	7	8	8
7/17/2011	5	6	8	4	4	6	8	5	6	4	4	6	6	8	5	6	6	8	8	8	11	11	5	4	5	6	6	8	8	4	4	4	5	5	6	6	8	8	8	10	11	10	5	4	5	6	6	8	8
7/18/2011	3	3	5	2	3	4	5	3	3	2	2	3	4	5	3	3	3	5	5	5	7	6	3	2	3	4	4	5	5	2	2	2	3	3	3	3	5	5	5	6	7	6	3	2	3	4	4	5	5
7/19/2011	4	4	5	3	3	4	5	4	4	3	3	4	4	5	3	4	4	5	5	5	7	7	3	3	3	4	4	5	5	2	2	2	3	3	4	4	5	5	5	6	7	7	3	3	3	4	4	5	5
7/20/2011	4	5	7	3	4	5	6	4	5	3	4	5	5	6	4	4	5	6	7	7	9	8	5	3	4	5	5	6	6	4	3	3	5	4	4	5	6	7	6	8	9	8	5	3	4	5	5	6	6
7/21/2011	6	7	9	4	5	7	9	6	6	4	5	6	7	9	5	6	6	8	9	9	12	12	6	4	5	7	7	9	9	5	4	4	6	5	6	6	8	9	9	10	12	11	6	4	5	7	7	9	9
7/22/2011	4	4	6	3	3	5	6	4	4	3	3	4	4	6	4	4	4	6	6	6	8	8	4	3	4	5	5	6	6	3	3	3	4	4	4	4	6	6	6	7	8	8	4	3	4	5	5	6	6
7/23/2011	3	3	4	2	2	3	4	3	3	2	2	3	3	4	2	3	3	4	4	4	5	5	2	2	2	3	3	4	4	2	2	2	3	2	3	3	4	4	4	5	5	5	2	2	2	3	3	4	4
7/24/2011	5	5	7	3	4	6	7	5	5	3	4	5	5	7	4	5	5	7	7	7	9	9	5	4	4	5	6	7	7	4	4	4	5	4	5	5	7	7	7	8	9	9	5	4	4	5	6	7	7
7/25/2011	6	7	9	4	5	7	9	6	7	4	5	7	7	9	5	7	7	8	9	9	12	12	7	5	5	7	7	9	9	5	5	5	7	5	7	7	8	9	9	11	12	12	7	5	5	7	7	9	9
7/26/2011	6	6	8	4	5	6	8	6	6	4	4	6	6	8	5	6	6	8	8	8	11	11	6	4	5	6	6	8	8	4	4	4	6	5	6	6	8	8	8	10	11	10	6	4	5	6	6	8	8
7/27/2011	7	7	10	5	6	8	10	7	7	5	5	7	8	10	6	7	7	9	11	10	14	13	6	5	6	7	8	10	10	5	4	5	7	6	7	7	9	10	10	12	13	13	6	5	6	7	8	10	10
7/28/2011	5	5	7	3	4	5	7	5	5	3	4	5	5	7	4	5	5	6	7	7	9	9	4	3	4	5	5	7	7	3	3	3	4	4	5	5	6	7	7	8	9	9	4	3	4	5	5	7	7
7/29/2011	4	4	5	2	3	4	5	3	4	2	3	4	4	5	3	4	4	5	5	5	7	7	4	3	3	4	4	5	5	3	3	3	4	3	4	4	5	5	5	6	7	7	3	3	3	4	4	5	5
7/30/2011	5	5	7	3	4	5	7	5	5	3	4	5	5	7	4	5	5	6	7	7	9	9	5	3	4	5	5	7	7	4	4	4	5	4	5	5	6	7	7	8	9	9	5	3	4	5	5	7	7
7/31/2011	7	8	11	5	6	8	11	7	7	5	6	7	8	10	6	7	7	9	11	10	13	13	6	5	6	8	8	10	10	5	5	5	7	6	7	7	9	11	10	12	13	13	6	5	6	7	8	10	10
8/1/2011	8	9	12	6	7	10	12	8	8	6	6	9	9	12	7	9	9	11	12	12	16	15	7	6	7	9	9	12	12	6	5	5	7	7	9	9	11	12	12	14	16	15	7	6	7	9	9	12	12
8/2/2011	4	4	6	3	3	5	6	4	4	3	3	4	5	6	4	4	4	5	6	6	8	8	3	3	3	5	5	6	6	3	2	3	3	4	4	4	5	6	6	7	8	8	3	3	3	4	5	6	6
8/3/2011	3	3	5	2	2	4	5	3	3	2	2	3	3	4	3	3	3	4	5	5	6	6	3	2	2	3	3	4	4	2	2	2	3	3	3	3	4	5	4	5	6	6	3	2	2	3	3	4	4
8/4/2011	6	7	10	4	5	7	10	6	7	4	5	7	7	9	6	7	7	8	10	9	12	12	6	4	5	7	7	9	9	5	5	5	7	6	7	7	8	9	9	11	12	12	6	4	5	7	7	9	9
8/5/2011	8	8	11	5	6	9	11	7	8	5	6	8	8	11	7	8	8	9	11	11	14	14	7	5	6	8	8	10	11	6	5	5	7	7	8	8	9	11	11	12	14	14	7	5	6	8	8	10	10
8/6/2011	6	6	9	4	5	7	9	6	6	4	5	6	7	8	5	6	6	7	9	9	11	11	5	4	5	6	7	8	8	4	3	4	5	5	6	6	7	9	9	10	11	11	5	4	5	6	7	8	8
8/7/2011	3	3	5	2	3	4	5	3	3	2	3	3	4	5	3	3	3	4	5	5	6	6	3	2	3	3	4	5	5	2	2	2	3	3	3	3	4	5	5	5	6	6	3	2	3	3	4	5	5
8/8/2011	5	5	7	3	4	6	7	5	5	3	4	5	5	7	4	5	5	6	7	7	9	9	5	3	4	5	5	7	7	4	3	3	5	4	5	5	6	7	7	8	9	8	5	3	4	5	5	7	7
8/9/2011	5	6	8	4	4	6	8	5	5	4	4	5	6	8	4	5	5	7	8	8	10	9	5	4	4	6	6	7	7	4	4	4	5	4	5	5	7	8	7	8	10	9	5	4	4	5	6	7	7
8/10/2011	6	7	9	4	5	7	9	6	7	4	5	6	7	9	5	6	6	8	9	9	12	11	6	4	5	7	7	9	9	5	4	5	6	5	6	6	8	9	9	10	12	11	6	4	5	7	7	9	9
8/11/2011	8	9	12	6	7	10	12	8	9	6	7	8	9	12	7	8	8	10	12	12	15	15	7	6	7	9	9	11	11	6	5	5	7	7	8	8	10	12	12	13	15	14	7	6	7	9	9	11	11
8/12/2011	7	7	10	5	6	8	10	7	7	5	5	7	8	10	6	7	7	8	10	10	13	12	6	5	6	7	8	9	9	5	4	4	6	6	7	7	8	10	10	11	13	12	6	5	6	7	8	9	9
8/13/2011	4	5	6	3	4	5	6	4	5	3	3	4	5	6	4	4	5	5	6	6	8	8	4	3	4	5	5	6	6	3	3	3	4	4	4	5	5	6	6	7	8	8	4	3	4	5	5	6	6
8/14/2011	5	5	7	3	4	6	7	5	5	3	4	5	5	7	4	5	5	6	7	7	9	8	5	3	4	5	5	6	6	4	4	4	5	4	5	5	6	7	7	7	9	8	5	3	4	5	5	6	6
8/15/2011	8	9	12	6	7	10	12	8	9	6	7	8	9	12	7	8	9	10	12	12	15	15	8	6	7	9	9	11	11	6	6	6	8	7	8	9	10	12	12	13	15	14	8	6	7	9	9	11	11
8/16/2011	9	9	13	6	7	10	12	9	9	6	7	9	9	12	7	9	9	11	12	12	16	15	8	6	7	9	10	12	12	6	5	6	8	7	9	9	11	12	12	14	16	15	8	6	7	9	10	12	12
8/17/2011	5	6	7	3	4	6	7	5	5	3	4	5	6	7	4	5	5	6	7	7	10	9	5	4	4	5	6	7	7	3	3	3	5	4	5	5	6	7	7	8	9	9	5	4	4	5	6	7	7
8/18/2011	4	4	5	2	3	4	5	4	4	2	3	4	4	5	3	4	4	5	5	5	7	7	4	3	3	4	4	5	5	3	3	3	4	3	4	4	5	5	5	6	7	6	4	3	3	4	4	5	5
8/19/2011	9	9	12	6	7	10	12	8	9	6	7	9	9	12	7	9	9	10	12	12	16	15	8	6	7	9	9	11	12	6	5	6	8	7	9	9	10	12	12	13	15	15	8	6	7	9	9	11	12
8/20/2011	13	14	18	8	11	14	18	12	13	8	10	13	14	18	10	13	13	15	18	18	23	22	11	9	11	13	14	17	17	9	8	8	11	10	13	13	15	18	17	19	23	22	10	9	11	13	14	17	17
8/21/2011	10	10	14	6	8	11	14	9	10	6	8	10	10	13	8	10	10	11	14	13	18	17	8	7	8	10	11	13	13	6	6	6	8	8	10	10	11	14	13	15	17	17	8	7	8	10	10	13	13
8/22/2011	7	7	10	4	6	8	10	7	7	4	5	7	7	9	5	7	7	8	10	10	13	12	5	5	6	7	7	9	9	4	4	4	5	5	7	7	8	10	9	10	12	12	5	5	6	7	7	9	9
8/23/2011	9	10	13	6	7	10	13	9	9	6	7	9	10	12	7	9	9	10	13	12	16	16	7	6	7	9	10	12	12	6	5	6	8	7	9	9	10	13	12	14	16	15	7	6	7	9	10	12	12
8/24/2011	12	13	18	8	10	14	17	12	12	8	10	12	13	17	10	12	12	14	17	17	22	21	10	8	10	12	13	16	16	8	7	8	10	10	12	12	14	17	16	18	22	21	10	8	10	12	13	16	16
8/25/2011	9	10	13	6	8	11	13	9	9	6	7	9	10	13	7	9	9	11	13	13	17	16	7	6	8	10	10	12	13	5	5	5	7	7	9	9	11	13	13	14	16	16	7	6	8	9	10	12	12
8/26/2011	8	9	12	5	7	9	12	8	8	5	6	8	9	11	6	8	8	9	12	11	14	14	7	5	7	8	9	11	11	6	5	5	7	6	8	8	9	11	11	12	14	14	7	5	7	8	9	11	11
8/27/2011	7	7	10	4	6	8	10	6	7	4	5	7	7	9	5	7	7	8	10	9	12	12	6	4	6	7	7	9	9	5	4	5	6	5	7	7	8	10	9	10	12	12	6	4	6	7	7	9	9
8/28/2011	3	4	5	2	3	4	5	3	4	2	3	3	4	5	3	3	4	4	5	5	6	6	3	2	3	4	4	5	5	2	2	2	3	3	3	4	4	5	5	5	6	6	3	2	3	3	4	5	5
8/29/2011	7	8	10	5	6	8	10	7	7	5	6	7	8	10	6	7	7	8	10	10	13	12	6	5	6	7	8	9	10	5	4	4	6	6	7	7	8	10	10	11	13	12	6	5	6	7	8	9	9
8/30/2011	10	11	15	6	8	12	15	9	10	6	8	10	11	14	8	10	10	11	14	14	18	17	8	7	8	10	11	13	14	7	6	6	8	8	10	10	11	14	14	15	18	17	8	7	8	10	11	13	13
8/31/2011	5	6	8	3	4	6	7	5	5	3	4	5	6	7	4	5	5	6	7	7	9	9	5	3	4	5	6	7	7	4	3	4	5	4	5	5	6	7	7	8	9	9	5	3	4	5	6	7	7
9/1/2011	10	11	15	7	9	12	15	10	11	7	8	10	11	14	8	10	11	12	15	15	19	18	8	7	9	11	11	14	14	7	6	6	8	8	10	11	12	15	14	15	19	18	8	7	9	10	11	14	14
9/2/2011	10	12	15	7	9	12	15	10	11	7	9	10	12	15	8	10	11	12	15	15	19	18	8	7	9	11	11	14	14	7	5	6	8	8	10	11	12	15	15	15	19	18	8	7	9	10	11	14	14
9/3/2011	7	8	11	5	6	9	11	7	8	5	6	7	8	10	6	7	8	9	11	11	14	13	6	5	6	8	8	10	10	5	4	5	6	6	7	8	9	11	10	11	14	13	6	5	6	7	8	10	10
9/4/2011	6	7	9	4	5	7	9	6	7	4	5	6	7	9	5	6	7	7	9	9	11	11	5	4	5	6	7	8	8	4	3	4	5	5	6	6	7	9	9	9	11	11	5	4	5	6	7	8	8
9/5/2011	6	6	8	4	5	7	8	6	6	4	5	6	6	8	4	6	6	6	8	8	10	10	6	4	5	6	6	8	8	5	4	4	6	4	6	6	6	8	8	8	10	9	6	4	5	6	6	8	8
9/6/2011	9	9	13	6	8	10	12	8	9	6	7	8	10	12	7	9	9	10	12	12	15	15	8	6	7	9	10	11	12	6	5	6	8	7	9	9	10	12	12	12	15	14	8	6	7	9	10	11	11
9/7/2011	5	6	8	3	5	6	8	5	6	3	4	5	6	7	4	5	5	6	7	7	9	9	4	4	5	5	6	7	7	3	3	3	4	4	5	5	6	7	7	8	9	9	4	4	4	5	6	7	7
9/8/2011	11	13	16	7	10	13	16	11	12	7	9	11	12	16	9	11	12	13	16	16	20	19	10	8	10	11	12	15	15	8	7	7	10	9	11	12	13	16	15	16	20	18	10	8	10	11	12	15	15
9/9/2011	11	13	16	7	10	14	16	11	12	7	9	11	13	16	9	11	12	13	16	16	20	19	10	8	10	12	13	15	15	8	7	7	10	9	11	12	13	16	15	16	20	19	10	8	10	12	13	15	15
9/10/2011	6	6	8	4	5	7	8	5	6	4	5	5	6	8	4	6	6	6	8	8	10	9	5	4	5	6	6	7	7	4	4	4	5	4	6	6	6	8	8	8	10	9	5	4	5	6	6	7	7
9/11/2011	13	15	19	8	11	15	18	13	14	8	11	13	14	18	10	13	14	14	18	18	24	22	11	9	11	13	14	17	17	8	7	8	10	10	13	14	14	18	18	19	23	21	10	9	11	13	14	17	17
9/12/2011	11	12	15	7	9	12	14	10	11	6	8	10	11	14	8	11	11	11	15	14	19	17	8	7	9	10	11	13	13	6	5	6	8	8	11	11	11	14	14	15	18	17	8	7	9	10	11	13	13
9/13/2011	7	8	10	5	6	8	10	7	8	5	6	7	8	10	5	7	8	8	10	10	13	12	6	5	6	7	8	9	9	5	4	5	6	5	7	7	8	10	10	10	13	12	6	5	6	7	8	9	9
9/14/2011	8	9	12	5	7	10	12	8	9	5	7	8	9	11	6	8	9	9	12	11	15	14	7	6	7	8	9	11	11	5	5	5	7	6	8	9	9	12	11	12	14	14	7	6	7	8	9	11	11
9/15/2011	14	15	20	9	12	16	20	13	14	9	11	13	15	19	10	14	14	15	19	19	24	23	10	9	12	14	15	18	18	9	7	8	10	10	14	14	15	19	18	19	24	22	10	9	12	14	15	18	18
9/16/2011	18	20	26	11	16	21	25	17	18	11	15	17	19	24	13	18	18	19	25	24	31	30	12	12	15	18	19	23	23	10	9	9	12	13	18	18	19	25	24	25	31	29	12	12	15	18	19	23	23
9/17/2011	10	12	15	7	10	13	15	10	11	7	9	11	12	15	8	10	11	11	15	14	18	17	7	7	9	11	12	14	14	6	5	6	7	8	10	11	11	15	14	14	18	17	7	7	9	11	12	14	14
9/18/2011	10	11	14	6	9	12	14	9	10	6	8	10	11	14	7	10	10	10	13	13	17	16	7	7	9	10	11	13	13	6	5	6	7	7	10	10	10	13	13	13	17	16	7	7	9	10	11	13	13
9/19/2011	12	13	17	8	11	15	18	11	12	8	10	12	14	17	9	12	12	13	17	16	21	20	9	8	11	12	14	16	17	8	7	7	10	9	12	12	13	17	16	16	21	19	9	8	11	12	14	16	16
9/20/2011	18	20	26	12	17	22	27	17	19	12	16	18	21	26	13	18	19	19	25	25	32	30	13	12	16	19	21	24	25	11	9	10	13	13	18	19	19	25	24	25	31	29	13	12	16	18	20	24	24
9/21/2011	14	16	20	9	13	17	21	13	15	9	12	14	16	20	10	14	14	15	20	19	25	23	9	9	13	14	16	18	19	7	6	7	9	10	14	14	15	19	19	19	24	23	9	9	13	14	16	18	19
9/22/2011	8	9	11	5	7	9	11	7	8	5	7	8	9	11	6	8	8	8	11	11	14	13	5	5	7	8	9	10	10	4	3	4	5	6	8	8	8	11	10	11	13	13	5	5	7	8	9	10	10
9/23/2011	8	9	12	5	7	10	12	8	9	5	7	8	9	12	6	8	9	9	12	12	15	14	6	6	7	8	9	11	11	6	4	5	6	6	8	9	9	12	11	11	15	14	6	6	7	8	9	11	11
9/24/2011	9	10	13	6	8	11	13	9	10	6	8	9	10	12	7	9	9	10	13	12	16	15	7	6	8	9	10	12	12	6	5	5	7	7	9	9	10	13	12	12	16	15	7	6	8	9	10	12	12
9/25/2011	11	13	17	7	10	14	17	11	12	7	10	11	13	16	8	11	12	12	16	16	20	19	8	8	10	12	13	15	15	6	5	6	8	8	11	12	12	16	15	15	20	19	8	8	10	11	13	15	15
9/26/2011	11	12	16	7	10	13	16	10	11	7	9	11	12	15	8	11	11	11	15	15	19	18	8	7	10	11	12	14	15	6	5	6	8	8	11	11	11	15	14	15	19	17	8	7	10	11	12	14	14
9/27/2011	1	1	1	0	1	1	1	1	1	0	0	1	1	1	0	1	1	1	1	1	1	1	0	0	1	1	1	1	1	0	0	0	0	0	1	1	1	1	1	1	1	1	0	0	0	1	1	1	1
9/28/2011	7	8	10	4	6	8	10	6	7	4	6	7	8	9	5	7	7	7	9	9	12	11	5	5	6	7	8	9	9	4	4	4	6	5	7	7	7	9	9	9	12	11	5	5	6	7	8	9	9
9/29/2011	15	18	23	10	14	19	23	15	17	10	13	15	18	22	11	15	16	16	22	21	27	25	13	11	14	16	17	20	21	11	9	10	13	11	15	16	16	22	21	21	27	25	13	11	14	15	17	20	20
9/30/2011	12	14	17	8	11	15	17	11	13	8	10	12	14	17	9	12	13	13	17	16	21	19	10	8	11	12	13	16	16	8	7	7	10	9	12	12	13	17	16	16	21	19	10	8	11	12	13	15	16
10/1/2011	8	10	12	5	8	10	12	8	9	5	7	8	10	12	6	8	9	9	12	12	15	14	7	6	8	9	9	11	11	6	5	5	7	6	8	9	9	12	11	11	15	13	7	6	7	8	9	11	11
10/2/2011	8	10	12	5	8	10	12	8	9	5	7	8	9	12	6	8	9	9	12	12	15	14	6	6	8	8	9	11	11	6	4	5	6	6	8	9	9	12	11	11	15	13	6	6	7	8	9	11	11
10/3/2011	11	12	15	7	10	13	15	10	12	7	9	10	12	15	8	11	11	11	15	15	19	17	8	7	10	11	12	14	14	7	6	6	8	8	11	11	11	15	14	14	18	17	8	7	9	10	12	14	14
10/4/2011	11	13	16	7	10	13	16	11	12	7	9	11	12	15	8	11	12	11	15	15	19	18	10	8	10	11	12	14	15	7	7	7	10	8	11	12	11	15	15	15	19	17	10	8	10	11	12	14	14
10/5/2011	9	10	13	6	8	11	13	9	10	6	8	8	10	12	6	9	9	9	12	12	15	14	8	6	8	9	10	11	12	6	5	6	8	6	9	9	9	12	12	12	15	14	8	6	8	9	10	11	11
10/6/2011	13	15	18	8	12	15	18	12	14	8	11	12	14	17	9	13	14	13	18	17	22	20	11	9	11	13	14	16	16	9	7	8	11	9	13	13	13	17	17	17	22	20	11	9	11	12	14	16	16
10/7/2011	14	16	20	9	13	17	20	14	15	9	12	13	16	19	10	14	15	14	20	19	24	23	11	9	13	14	15	18	18	10	8	9	11	10	14	15	14	19	19	18	24	22	11	9	12	14	15	18	18
10/8/2011	9	10	12	5	8	10	12	8	9	5	7	8	9	11	6	8	9	9	12	11	15	14	7	6	7	8	9	11	11	5	4	5	6	6	8	9	9	12	11	11	14	13	7	6	7	8	9	11	11
10/9/2011	9	10	12	5	8	10	12	8	9	5	7	8	9	11	6	9	9	9	12	11	15	14	7	6	8	8	9	11	11	6	5	6	7	6	9	9	9	12	11	11	14	13	7	6	7	8	9	11	11
10/10/2011	16	18	22	10	15	19	22	15	17	10	13	15	17	21	11	15	16	15	21	21	27	25	12	10	14	15	17	20	20	10	8	9	11	11	15	16	15	21	20	20	26	24	11	10	14	15	17	20	20
10/11/2011	17	20	25	11	16	21	25	16	18	11	15	17	19	24	12	17	18	17	24	23	29	27	12	12	16	17	19	22	22	10	8	9	12	12	17	18	17	24	22	22	29	26	12	12	16	17	19	22	22
10/12/2011	12	14	17	8	11	15	17	11	13	8	10	12	14	17	8	12	13	12	17	16	20	19	8	8	11	12	13	15	16	7	6	7	8	8	12	12	12	16	16	15	20	18	8	8	11	12	13	15	15
10/13/2011	10	11	14	6	9	12	14	9	11	6	9	10	11	14	7	10	10	10	14	13	17	16	7	7	9	10	11	13	13	6	5	5	7	7	10	10	10	14	13	12	17	15	7	7	9	10	11	13	13
10/14/2011	18	20	25	12	17	22	26	17	19	11	16	17	21	25	12	18	19	17	24	24	30	28	13	12	17	18	20	23	24	12	9	10	13	12	18	18	17	24	23	22	30	27	13	12	17	18	20	23	23
10/15/2011	20	23	29	13	20	26	31	19	22	13	19	20	24	29	14	20	21	20	28	27	35	32	13	14	19	21	24	27	28	12	10	11	14	14	20	21	20	28	26	25	34	31	13	14	19	20	23	27	27
10/16/2011	13	15	18	8	13	16	19	12	14	8	12	13	15	18	9	13	13	12	17	17	22	20	8	9	12	13	15	17	17	7	6	6	8	9	13	13	12	17	16	16	21	19	8	9	12	13	15	17	17
10/17/2011	9	10	13	6	9	11	13	8	9	6	8	9	10	13	6	9	9	9	12	12	15	14	6	6	8	9	10	12	12	5	4	5	6	6	9	9	9	12	11	11	15	13	6	6	8	9	10	12	12
10/18/2011	10	12	15	7	10	13	16	10	11	7	10	10	12	15	7	10	11	10	14	14	18	16	8	7	10	11	12	14	14	7	6	7	8	7	10	11	10	14	13	13	17	16	8	7	10	10	12	14	14
10/19/2011	13	15	19	9	13	17	20	13	14	9	12	13	16	19	9	13	14	13	18	18	23	21	10	9	13	14	16	17	18	9	7	8	10	9	13	14	13	18	17	16	22	20	10	9	13	13	15	17	18
10/20/2011	11	13	16	7	11	14	17	11	12	7	10	11	13	16	8	11	12	11	15	15	19	17	8	8	11	12	13	15	15	6	6	6	8	8	11	12	11	15	14	14	19	17	8	8	11	11	13	15	15
10/21/2011	13	15	19	8	13	16	19	12	14	8	12	13	15	18	9	13	14	12	18	17	22	20	10	9	12	13	15	17	17	8	7	7	10	9	13	13	12	18	17	16	22	19	9	9	12	13	15	16	17
10/22/2011	12	14	17	7	11	15	17	11	13	7	11	11	14	16	8	12	13	12	17	16	20	19	9	8	11	12	13	15	16	8	6	7	9	8	12	13	12	17	16	15	20	18	9	8	11	11	13	15	15
10/23/2011	9	10	13	5	8	11	13	8	10	5	8	8	10	12	6	9	9	8	12	12	15	14	7	6	8	9	10	11	11	6	5	6	7	6	9	9	8	12	11	11	15	13	7	6	8	8	10	11	11
10/24/2011	15	18	21	9	14	18	22	14	16	9	13	14	17	20	10	15	16	14	20	20	25	23	11	10	14	15	17	19	19	9	7	8	11	10	15	15	14	20	19	18	25	22	11	10	14	14	17	19	19
10/25/2011	13	15	19	8	13	16	19	12	14	8	11	12	15	18	9	13	14	12	18	17	22	20	9	9	12	13	15	16	17	8	6	7	9	9	13	14	12	18	17	16	22	19	9	9	12	12	14	16	16
10/26/2011	8	10	12	5	8	10	12	8	9	5	7	8	10	11	6	8	9	8	12	11	14	13	7	6	8	8	9	10	11	5	5	5	7	6	8	9	8	11	11	10	14	13	7	6	8	8	9	10	11
10/27/2011	8	9	11	5	8	10	11	7	9	5	7	7	9	11	5	8	8	7	11	10	13	12	7	5	7	8	9	10	10	6	5	5	7	5	8	8	7	11	10	9	13	12	7	5	7	7	9	10	10
10/28/2011	14	16	20	9	13	17	20	13	15	9	12	13	16	19	9	14	15	13	19	18	23	21	11	9	13	14	15	17	18	10	7	8	11	9	14	15	13	19	18	17	23	21	11	9	13	13	15	17	17
10/29/2011	16	18	22	10	15	19	22	15	17	10	14	14	17	21	10	15	17	15	21	20	26	24	12	10	14	15	17	19	20	10	8	9	12	10	15	16	15	21	20	19	26	23	12	10	14	15	17	19	19
10/30/2011	10	11	13	6	9	12	13	9	10	6	8	9	11	13	6	9	10	9	13	12	16	14	7	6	9	9	10	12	12	6	5	6	7	6	9	10	9	13	12	11	16	14	7	6	8	9	10	12	12
10/31/2011	10	11	14	6	9	12	14	9	10	6	8	9	11	13	6	9	10	9	13	13	16	15	8	6	9	9	11	12	12	7	5	6	8	6	9	10	9	13	12	11	16	14	8	6	9	9	10	12	12
11/1/2011	19	22	26	11	18	23	26	17	20	11	16	17	21	25	12	18	20	17	25	24	31	28	14	12	17	18	20	23	23	13	9	11	14	12	18	19	17	25	23	22	30	27	14	12	17	17	20	23	23
11/2/2011	18	21	25	11	17	21	25	17	19	11	15	16	19	23	11	17	19	16	24	23	29	27	13	12	16	17	19	21	22	11	8	10	12	11	17	18	16	24	22	21	29	25	12	12	16	16	19	21	22
11/3/2011	13	16	19	8	13	16	18	12	14	8	11	12	15	17	8	13	14	12	18	17	22	20	9	9	12	12	14	16	16	7	6	7	9	8	13	14	12	18	17	15	21	19	9	9	12	12	14	16	16
11/4/2011	10	12	15	6	10	13	15	10	11	6	9	10	12	14	7	10	11	9	14	13	17	16	8	7	10	10	11	13	13	6	5	6	7	7	10	11	9	14	13	12	17	15	7	7	10	10	11	13	13
11/5/2011	19	23	27	12	19	24	28	18	21	12	17	18	22	26	12	19	20	17	26	25	32	29	13	13	18	19	21	24	25	13	9	11	13	12	19	20	17	26	24	22	31	28	13	13	18	18	21	24	24
11/6/2011	18	21	25	11	18	22	26	17	20	11	16	17	20	24	11	18	19	16	24	23	30	27	12	12	17	17	20	22	23	11	8	9	12	11	18	19	16	24	22	21	29	26	12	12	17	17	20	22	22
11/7/2011	13	15	18	8	13	16	19	12	14	8	12	12	15	17	8	13	14	12	17	17	21	19	8	9	12	12	14	16	16	7	6	7	8	8	13	13	12	17	16	15	21	18	8	9	12	12	14	16	16
11/8/2011	12	14	17	8	12	16	18	11	13	8	11	12	14	17	8	12	13	11	16	16	20	18	8	8	12	12	14	15	16	7	6	7	8	8	12	12	11	16	15	14	19	17	8	8	12	12	14	15	16
11/9/2011	14	16	20	9	15	18	21	13	15	9	13	14	17	20	9	14	15	12	18	18	23	20	9	10	14	14	16	18	19	9	7	8	10	9	14	14	12	18	17	16	22	20	9	10	14	14	16	18	18
11/10/2011	20	23	28	13	21	26	30	19	21	13	19	19	24	28	13	19	21	18	26	26	32	29	13	14	20	20	23	26	27	12	9	11	13	13	19	21	18	26	24	22	32	28	13	14	20	20	23	26	26
11/11/2011	13	16	19	9	14	17	20	12	14	8	13	13	16	19	8	13	14	12	18	17	22	20	8	9	13	13	15	17	18	7	6	7	9	8	13	14	12	18	16	15	21	19	8	9	13	13	15	17	17
11/12/2011	14	16	19	9	14	18	21	13	15	9	13	13	16	19	9	13	14	12	18	18	22	20	9	9	14	14	16	18	18	8	7	7	9	9	13	14	12	18	17	15	22	19	9	9	13	13	16	17	18
11/13/2011	19	23	27	12	20	25	29	18	21	12	18	18	23	27	12	19	20	17	25	25	31	28	13	13	19	19	22	24	25	12	9	10	13	12	19	20	17	25	24	21	31	27	13	13	19	18	22	24	25
11/14/2011	15	18	21	9	15	19	22	14	16	9	14	14	18	21	9	15	16	13	20	19	24	22	10	10	15	15	17	19	20	9	7	8	10	9	15	15	13	20	18	17	24	21	10	10	15	14	17	19	19
11/15/2011	12	15	17	8	13	16	18	11	13	8	12	12	15	17	8	12	13	11	16	16	20	18	8	8	12	12	14	16	16	7	6	6	8	8	12	13	11	16	15	14	20	17	8	8	12	12	14	16	16
11/16/2011	11	13	16	7	11	14	16	10	12	7	10	11	13	15	7	11	12	10	15	14	18	16	7	8	11	11	13	14	14	6	5	6	7	7	11	11	10	15	14	12	18	15	7	8	11	11	13	14	14
11/17/2011	15	17	21	9	15	19	22	14	16	9	14	14	17	20	9	15	16	13	20	19	24	22	10	10	15	15	17	19	19	9	7	8	10	9	14	15	13	20	18	16	24	21	10	10	14	14	17	18	19
11/18/2011	16	19	23	10	17	21	24	15	18	10	15	15	19	22	10	16	17	14	22	21	26	24	11	11	16	16	19	20	21	10	8	9	11	10	16	17	14	22	20	18	26	23	11	11	16	15	19	20	21
11/19/2011	11	13	16	7	11	14	16	10	12	7	10	10	13	15	7	11	12	10	15	14	18	16	7	8	11	11	13	14	14	6	5	6	7	7	11	12	10	15	14	12	18	15	7	8	11	11	13	14	14
11/20/2011	11	13	15	7	11	14	16	10	12	7	10	10	13	15	7	10	11	9	14	14	17	15	7	7	10	11	12	13	14	6	5	6	7	7	10	11	9	14	13	12	17	15	7	7	10	10	12	13	13
11/21/2011	16	18	22	10	16	20	22	14	17	10	14	14	18	21	10	15	17	13	21	20	25	22	11	10	15	15	17	19	20	10	7	9	11	10	15	16	13	21	19	17	25	22	11	10	15	14	17	19	19
11/22/2011	15	18	21	9	15	19	22	14	16	9	14	14	17	20	9	15	16	13	20	19	24	22	10	10	14	14	17	18	19	9	7	8	10	9	15	16	13	20	19	16	24	21	10	10	14	14	17	18	18
11/23/2011	12	14	16	7	12	15	17	11	13	7	11	11	13	16	7	11	12	10	15	15	19	17	8	8	11	11	13	14	15	7	5	6	8	7	11	12	10	15	14	13	19	16	8	8	11	11	13	14	14
11/24/2011	10	12	14	6	10	13	14	9	11	6	9	9	11	13	6	10	11	8	13	13	16	14	7	6	10	10	11	12	12	6	5	5	7	6	10	10	8	13	12	11	16	14	7	6	9	9	11	12	12
11/25/2011	16	19	23	10	16	20	23	15	18	10	14	14	18	21	10	16	17	14	21	20	26	23	11	10	15	15	17	19	20	10	7	9	11	10	16	17	14	21	20	17	25	22	11	10	15	14	17	19	19
11/26/2011	17	21	24	10	17	21	24	16	19	10	15	15	19	22	10	17	18	14	23	22	27	25	12	11	16	16	19	20	21	10	8	9	11	10	17	18	14	23	21	18	27	23	12	11	16	15	18	20	20
11/27/2011	13	15	18	8	13	16	18	12	14	8	11	11	14	17	7	12	14	11	17	16	20	18	9	8	12	12	14	15	16	7	6	7	8	7	12	13	11	17	15	14	20	17	9	8	12	11	14	15	15
11/28/2011	12	14	16	7	12	14	16	11	13	7	10	10	13	15	7	11	12	10	15	14	18	16	8	7	11	11	13	14	14	7	5	6	8	7	11	12	10	15	14	12	18	16	8	7	11	10	12	14	14
11/29/2011	16	19	22	9	16	19	22	14	17	9	14	14	18	20	9	15	17	13	20	20	25	22	11	10	15	14	17	18	19	10	7	9	10	9	15	16	13	20	19	16	24	21	11	10	15	14	17	18	19
11/30/2011	17	20	24	10	17	21	24	16	18	10	15	15	19	22	10	16	18	14	22	21	27	24	11	11	16	16	18	20	21	10	8	9	11	10	16	18	14	22	20	18	26	23	11	11	16	15	18	20	20
12/1/2011	12	14	17	7	12	15	17	11	13	7	11	11	14	16	7	12	13	10	16	15	19	17	8	8	12	11	13	14	15	7	5	7	8	7	12	12	10	16	14	13	19	16	8	8	12	11	13	14	15
12/2/2011	10	12	14	6	11	13	15	10	11	6	10	9	12	14	6	10	11	8	13	13	16	15	7	7	10	10	11	12	13	6	5	6	7	6	10	11	8	13	12	11	16	14	7	7	10	9	11	12	13
12/3/2011	14	17	20	9	15	18	20	13	15	9	13	13	16	19	8	14	15	12	18	18	22	20	10	9	14	13	16	17	18	9	7	8	9	8	14	15	12	18	17	15	22	19	9	9	14	13	15	17	17
12/4/2011	14	16	19	8	14	17	20	13	15	8	13	12	16	18	8	13	15	11	18	17	22	19	9	9	13	13	15	16	17	8	6	8	9	8	13	14	11	18	16	14	21	18	9	9	13	12	15	16	17
12/5/2011	2	2	2	1	2	2	2	1	2	1	1	1	2	2	1	2	2	1	2	2	2	2	1	1	2	1	2	2	2	1	1	1	1	1	2	2	1	2	2	2	2	2	1	1	2	1	2	2	2
12/6/2011	10	12	14	6	11	13	15	9	11	6	10	9	12	14	6	10	11	8	13	13	16	14	7	7	10	10	11	12	13	6	5	6	7	6	10	10	8	13	12	10	15	13	7	7	10	9	11	12	12
12/7/2011	9	11	13	6	10	12	14	9	10	6	9	9	11	13	5	9	10	8	12	12	15	13	6	6	9	9	11	11	12	5	4	5	6	5	9	10	8	12	11	10	15	12	6	6	9	9	11	11	12
12/8/2011	13	15	18	8	14	17	19	12	14	8	12	12	15	17	7	12	14	10	16	16	20	18	9	8	13	12	15	16	16	8	6	7	9	7	12	13	10	16	15	13	20	17	9	8	13	12	14	15	16
12/9/2011	13	16	18	8	14	17	20	12	14	8	13	12	16	18	8	13	14	11	17	16	20	18	9	9	13	13	15	16	17	8	6	7	9	8	13	14	11	17	16	13	20	17	9	9	13	12	15	16	16
12/10/2011	8	10	12	5	9	11	12	8	9	5	8	8	10	11	5	8	9	7	11	10	13	11	6	6	9	8	10	10	11	5	4	5	6	5	8	9	7	11	10	8	13	11	5	6	8	8	9	10	10
12/11/2011	4	5	6	3	4	5	6	4	4	3	4	4	5	5	2	4	4	3	5	5	6	6	3	3	4	4	5	5	5	3	2	2	3	2	4	4	3	5	5	4	6	5	3	3	4	4	5	5	5
12/12/2011	9	11	12	6	10	12	13	8	10	6	9	8	11	12	5	9	9	7	12	11	14	12	6	6	9	9	10	11	11	5	4	5	6	5	9	9	7	12	11	9	14	12	6	6	9	8	10	11	11
12/13/2011	10	12	14	6	11	13	14	9	11	6	9	9	12	13	6	9	10	8	13	12	15	13	7	7	10	9	11	12	12	6	5	6	7	6	9	10	8	13	12	10	15	13	7	7	10	9	11	12	12
12/14/2011	7	9	10	5	8	10	11	7	8	5	7	7	9	10	4	7	8	6	10	9	11	10	5	5	8	7	8	9	9	4	4	4	5	4	7	8	6	10	9	7	11	10	5	5	7	7	8	9	9
12/15/2011	9	10	12	5	9	11	13	8	9	5	8	8	10	12	5	8	9	7	11	11	13	12	6	6	9	8	10	10	11	5	4	5	6	5	8	9	7	11	10	9	13	11	6	6	9	8	10	10	11
12/16/2011	9	10	12	5	9	11	13	8	10	5	8	8	10	12	5	8	9	7	11	11	13	12	6	6	9	8	10	10	11	6	4	5	6	5	8	9	7	11	10	9	13	11	6	6	9	8	10	10	11
12/17/2011	7	9	10	4	8	9	10	6	8	4	7	6	8	9	4	7	8	6	9	9	11	10	5	5	7	7	8	8	9	5	3	4	5	4	7	7	6	9	8	7	11	9	5	5	7	6	8	8	9
12/18/2011	7	9	10	4	8	9	10	7	8	4	7	6	8	10	4	7	8	6	9	9	11	10	5	5	7	7	8	8	9	4	3	4	5	4	7	7	6	9	8	7	11	9	5	5	7	6	8	8	9
12/19/2011	7	9	10	4	8	9	10	7	8	4	7	7	8	10	4	7	8	6	9	9	11	10	5	5	7	7	8	9	9	4	4	4	5	4	7	7	6	9	8	7	11	9	5	5	7	7	8	9	9
12/20/2011	6	8	9	4	7	8	9	6	7	4	6	6	7	8	4	6	7	5	8	8	10	9	5	4	6	6	7	8	8	4	3	4	5	4	6	7	5	8	8	6	10	8	5	4	6	6	7	7	8
12/21/2011	7	9	10	4	8	9	10	7	8	4	7	6	8	10	4	7	8	6	9	9	11	10	5	5	7	7	8	8	9	4	3	4	5	4	7	8	6	9	9	7	11	9	5	5	7	6	8	8	9
12/22/2011	8	10	11	5	9	10	11	7	9	5	8	7	9	10	4	8	9	6	10	10	12	11	6	5	8	7	9	9	10	5	4	5	6	4	8	8	6	10	9	8	12	10	6	5	8	7	9	9	9
12/23/2011	5	7	7	3	6	7	8	5	6	3	5	5	6	7	3	5	6	4	7	7	8	7	4	3	5	5	6	6	7	3	3	3	4	3	5	6	4	7	6	5	8	7	4	3	5	5	6	6	6
12/24/2011	5	6	6	3	5	6	7	4	5	3	4	4	5	6	3	4	5	4	6	6	7	6	3	3	5	4	5	5	6	3	2	3	3	3	4	5	4	6	5	4	7	6	3	3	5	4	5	5	5
12/25/2011	8	9	10	5	8	10	11	7	8	5	7	7	9	10	4	7	8	6	10	9	11	10	6	5	8	7	8	9	9	5	4	5	5	4	7	8	6	10	9	7	11	10	5	5	7	7	8	9	9
12/26/2011	7	8	9	4	7	9	10	6	7	4	6	6	8	9	4	6	7	5	8	8	10	9	5	4	7	6	7	8	8	4	3	4	5	4	6	7	5	8	8	6	10	8	5	4	7	6	7	8	8
12/27/2011	6	7	8	4	6	8	8	5	6	4	6	5	7	8	3	6	6	4	7	7	9	8	4	4	6	5	7	7	7	3	3	3	4	3	6	6	4	7	7	6	9	7	4	4	6	5	6	7	7
12/28/2011	5	6	6	3	5	6	7	4	5	3	5	4	6	6	3	4	5	4	6	6	7	6	3	3	5	4	5	6	6	3	2	3	3	3	4	5	4	6	5	4	7	6	3	3	5	4	5	5	6
12/29/2011	5	6	7	3	6	7	8	5	6	3	5	5	6	7	3	5	6	4	7	6	8	7	4	4	6	5	6	6	7	3	3	3	4	3	5	6	4	7	6	5	8	7	4	4	5	5	6	6	6
12/30/2011	6	7	8	4	7	8	9	6	7	4	6	6	7	8	3	6	7	5	8	7	9	8	4	4	6	6	7	7	8	4	3	4	5	3	6	6	5	8	7	6	9	8	4	4	6	6	7	7	8
12/31/2011	5	6	7	3	6	7	8	5	6	3	5	5	6	7	3	5	6	4	7	6	8	7	4	3	5	5	6	6	7	3	3	3	4	3	5	5	4	7	6	5	8	7	4	3	5	5	6	6	6
1/1/2012	4	4	5	2	4	5	5	3	4	2	4	3	4	5	2	4	4	3	5	4	6	5	3	2	4	3	4	4	5	2	2	2	3	2	4	4	3	5	4	3	5	5	3	2	4	3	4	4	4
1/2/2012	5	7	8	3	6	7	8	5	6	3	5	5	7	7	3	5	6	4	7	7	8	7	4	4	6	5	6	7	7	3	3	3	4	3	5	6	4	7	6	5	8	7	4	4	6	5	6	6	7
1/3/2012	5	6	7	3	6	7	7	5	5	3	5	5	6	7	3	5	5	4	6	6	7	6	4	3	5	5	6	6	6	3	3	3	4	3	5	5	4	6	6	5	7	6	4	3	5	5	6	6	6
1/4/2012	4	5	6	3	5	6	6	4	5	3	4	4	5	6	2	4	5	3	5	5	6	6	3	3	5	4	5	5	5	3	2	3	3	2	4	4	3	5	5	4	6	5	3	3	4	4	5	5	5
1/5/2012	4	5	5	2	4	5	6	3	4	2	4	3	5	5	2	4	4	3	5	4	6	5	3	3	4	4	4	5	5	2	2	2	3	2	4	4	3	5	4	3	5	5	3	3	4	3	4	4	5
1/6/2012	4	5	6	3	5	6	7	4	5	3	5	4	6	6	2	4	5	3	6	5	7	6	3	3	5	4	5	5	6	3	2	3	3	2	4	5	3	6	5	4	7	6	3	3	5	4	5	5	6
1/7/2012	4	5	6	3	5	6	7	4	5	3	4	4	5	6	2	4	5	3	6	5	7	6	3	3	5	4	5	5	6	3	2	3	3	2	4	5	3	6	5	4	7	5	3	3	5	4	5	5	5
1/8/2012	3	4	4	2	4	4	5	3	4	2	3	3	4	4	2	3	3	2	4	4	5	4	2	2	3	3	4	4	4	2	2	2	2	2	3	3	2	4	4	3	5	4	2	2	3	3	4	4	4
1/9/2012	3	3	4	2	3	4	4	3	3	2	3	3	3	4	1	3	3	2	3	3	4	4	2	2	3	3	3	3	3	2	1	2	2	1	3	3	2	3	3	3	4	3	2	2	3	3	3	3	3
1/10/2012	4	4	5	2	4	5	5	3	4	2	4	3	4	5	2	3	4	3	5	4	5	5	3	2	4	3	4	4	5	2	2	2	3	2	3	4	3	5	4	3	5	4	3	2	4	3	4	4	4
1/11/2012	4	5	5	2	4	5	6	4	4	2	4	4	5	5	2	4	4	3	5	5	6	5	3	3	4	4	4	5	5	2	2	3	3	2	4	4	3	5	4	3	6	5	3	3	4	4	4	5	5
1/12/2012	3	4	4	2	3	4	4	3	3	2	3	3	4	4	2	3	3	2	4	4	4	4	2	2	3	3	3	4	4	2	2	2	2	2	3	3	2	4	3	3	4	4	2	2	3	3	3	4	4
1/13/2012	3	3	4	2	3	3	4	2	3	2	3	2	3	3	1	2	3	2	3	3	4	3	2	2	3	2	3	3	3	2	1	2	2	1	2	3	2	3	3	2	4	3	2	2	3	2	3	3	3
1/14/2012	3	4	5	2	4	5	5	3	4	2	3	3	4	5	2	3	4	2	4	4	5	4	3	2	4	3	4	4	4	2	2	2	3	2	3	3	2	4	4	3	5	4	3	2	4	3	4	4	4
1/15/2012	3	4	4	2	4	4	4	3	3	2	3	3	4	4	2	3	3	2	4	4	4	4	2	2	3	3	4	4	4	2	2	2	2	2	3	3	2	4	3	3	4	4	2	2	3	3	3	4	4
1/16/2012	3	3	4	2	3	4	4	2	3	2	3	2	3	4	1	2	3	2	3	3	4	3	2	2	3	2	3	3	3	2	1	2	2	1	2	3	2	3	3	2	4	3	2	2	3	2	3	3	3
1/17/2012	2	3	3	1	3	3	3	2	2	1	2	2	3	3	1	2	2	2	3	3	3	3	2	2	2	2	3	3	3	1	1	2	2	1	2	2	2	3	3	2	3	3	2	2	2	2	3	3	3
1/18/2012	3	3	4	2	3	4	4	2	3	2	3	2	3	4	1	3	3	2	3	3	4	3	2	2	3	3	3	3	3	2	1	2	2	1	3	3	2	3	3	2	4	3	2	2	3	2	3	3	3
1/19/2012	3	4	4	2	3	4	4	3	3	2	3	3	3	4	2	3	3	2	4	3	4	4	2	2	3	3	3	3	4	2	2	2	2	2	3	3	2	4	3	3	4	3	2	2	3	3	3	3	4
1/20/2012	2	3	3	1	3	3	3	2	3	1	2	2	3	3	1	2	3	2	3	3	3	3	2	2	3	2	3	3	3	2	1	2	2	1	2	2	2	3	3	2	3	3	2	2	2	2	3	3	3
1/21/2012	2	2	3	1	2	3	3	2	2	1	2	2	2	3	1	2	2	1	2	2	3	2	2	1	2	2	2	2	2	1	1	1	2	1	2	2	1	2	2	2	3	2	2	1	2	2	2	2	2
1/22/2012	2	3	3	1	3	3	4	2	3	1	2	2	3	3	1	2	3	2	3	3	3	3	2	2	3	2	3	3	3	2	1	2	2	1	2	2	2	3	3	2	3	3	2	2	3	2	3	3	3
1/23/2012	2	3	3	1	2	3	3	2	2	1	2	2	3	3	1	2	2	2	3	2	3	3	2	1	2	2	2	2	3	1	1	1	2	1	2	2	2	3	2	2	3	2	2	1	2	2	2	2	3
1/24/2012	2	2	2	1	2	2	3	2	2	1	2	2	2	2	1	2	2	1	2	2	3	2	1	1	2	2	2	2	2	1	1	1	1	1	2	2	1	2	2	2	2	2	1	1	2	2	2	2	2
1/25/2012	1	2	2	1	2	2	2	1	2	1	1	1	2	2	1	1	2	1	2	2	2	2	1	1	2	1	2	2	2	1	1	1	1	1	1	1	1	2	2	1	2	2	1	1	2	1	2	2	2
1/26/2012	2	2	2	1	2	2	3	2	2	1	2	2	2	2	1	2	2	1	2	2	3	2	1	1	2	2	2	2	2	1	1	1	2	1	2	2	1	2	2	2	3	2	1	1	2	2	2	2	2
1/27/2012	2	2	2	1	2	2	2	1	2	1	2	1	2	2	1	2	2	1	2	2	2	2	1	1	2	2	2	2	2	1	1	1	1	1	2	2	1	2	2	2	2	2	1	1	2	1	2	2	2
1/28/2012	1	2	2	1	2	2	2	1	2	1	2	1	2	2	1	1	2	1	2	2	2	2	1	1	2	1	2	2	2	1	1	1	1	1	1	2	1	2	2	2	2	2	1	1	2	1	2	2	2
1/29/2012	1	2	2	1	2	2	2	1	2	1	1	1	2	2	1	1	1	1	2	2	2	2	1	1	2	1	2	2	2	1	1	1	1	1	1	1	1	2	2	1	2	2	1	1	1	1	2	2	2
1/30/2012	1	2	2	1	2	2	2	1	2	1	1	1	2	2	1	1	2	1	2	2	2	2	1	1	2	1	2	2	2	1	1	1	1	1	1	1	1	2	2	2	2	2	1	1	2	1	2	2	2
1/31/2012	1	2	2	1	2	2	2	1	2	1	2	1	2	2	1	1	2	1	2	2	2	2	1	1	2	1	2	2	2	1	1	1	1	1	1	2	1	2	2	2	2	2	1	1	2	1	2	2	2
2/1/2012	1	2	2	1	2	2	2	1	1	1	1	1	2	2	1	1	1	1	2	1	2	2	1	1	1	1	1	1	2	1	1	1	1	1	1	1	1	2	1	1	2	2	1	1	1	1	1	1	2
2/2/2012	1	1	1	1	1	1	2	1	1	1	1	1	1	1	1	1	1	1	1	1	2	1	1	1	1	1	1	1	1	1	1	1	1	1	1	1	1	1	1	1	2	1	1	1	1	1	1	1	1
2/3/2012	1	1	1	1	1	2	2	1	1	1	1	1	1	1	1	1	1	1	1	1	2	2	1	1	1	1	1	1	1	1	1	1	1	1	1	1	1	1	1	1	2	1	1	1	1	1	1	1	1
2/4/2012	1	1	2	1	1	2	2	1	1	1	1	1	2	2	1	1	1	1	2	1	2	2	1	1	1	1	1	1	2	1	1	1	1	1	1	1	1	2	1	2	2	2	1	1	1	1	1	1	2
2/5/2012	1	1	1	1	1	1	2	1	1	1	1	1	1	1	1	1	1	1	1	1	2	1	1	1	1	1	1	1	1	1	1	1	1	1	1	1	1	1	1	1	2	1	1	1	1	1	1	1	1
2/6/2012	1	1	1	1	1	1	1	1	1	1	1	1	1	1	1	1	1	1	1	1	2	1	1	1	1	1	1	1	1	1	1	1	1	1	1	1	1	1	1	1	1	1	1	1	1	1	1	1	1
2/7/2012	1	1	1	1	1	1	2	1	1	1	1	1	1	1	1	1	1	1	1	1	2	2	1	1	1	1	1	1	1	1	1	1	1	1	1	1	1	1	1	1	2	2	1	1	1	1	1	1	1
2/8/2012	1	1	1	1	1	1	2	1	1	1	1	1	1	1	1	1	1	1	1	1	2	2	1	1	1	1	1	1	1	1	1	1	1	1	1	1	1	1	1	1	2	2	1	1	1	1	1	1	1
2/9/2012	1	1	1	1	1	1	1	1	1	1	1	1	1	1	1	1	1	1	1	1	1	1	1	1	1	1	1	1	1	1	1	1	1	1	1	1	1	1	1	1	1	1	1	1	1	1	1	1	1
2/10/2012	1	1	1	1	1	1	1	1	1	1	1	1	1	1	1	1	1	1	1	1	1	1	1	1	1	1	1	1	1	1	1	1	1	1	1	1	1	1	1	1	1	1	1	1	1	1	1	1	1
2/11/2012	1	1	1	1	1	1	1	1	1	1	1	1	1	1	1	1	1	1	1	1	2	1	1	1	1	1	1	1	1	1	1	1	1	1	1	1	1	1	1	1	2	1	1	1	1	1	1	1	1
2/12/2012	1	1	1	1	1	1	1	1	1	1	1	1	1	1	1	1	1	1	1	1	1	1	1	1	1	1	1	1	1	1	1	1	1	1	1	1	1	1	1	1	1	1	1	1	1	1	1	1	1
2/13/2012	1	1	1	1	1	1	1	1	1	1	1	1	1	1	1	1	1	1	1	1	1	1	1	1	1	1	1	1	1	1	1	1	1	1	1	1	1	1	1	1	1	1	1	1	1	1	1	1	1
2/14/2012	1	1	1	0	1	1	1	1	1	0	1	1	1	1	1	1	1	1	1	1	1	1	1	1	1	1	1	1	1	1	1	1	1	1	1	1	1	1	1	1	1	1	1	1	1	1	1	1	1
2/15/2012	1	1	1	1	1	1	1	1	1	1	1	1	1	1	1	1	1	1	1	1	2	2	1	1	1	1	1	1	1	1	1	1	1	1	1	1	1	1	1	2	2	2	1	1	1	1	1	1	1
2/16/2012	1	1	1	1	1	1	1	1	1	1	1	1	1	1	1	1	1	1	1	1	2	2	1	1	1	1	1	1	1	1	1	1	1	1	1	1	1	1	1	2	2	2	1	1	1	1	1	1	1
2/17/2012	1	1	1	1	1	1	1	1	1	1	1	1	1	1	1	1	1	1	1	1	2	2	1	1	1	1	1	1	1	1	1	1	1	1	1	1	1	1	1	1	2	2	1	1	1	1	1	1	1
2/18/2012	1	1	1	1	1	1	1	1	1	1	1	1	1	1	1	1	1	1	1	1	1	1	1	1	1	1	1	1	1	1	1	1	1	1	1	1	1	1	1	1	1	1	1	1	1	1	1	1	1
2/19/2012	1	1	1	0	1	1	1	1	1	0	1	1	1	1	1	1	1	1	1	1	1	1	1	1	1	1	1	1	1	1	1	1	1	1	1	1	1	1	1	1	1	1	1	1	1	1	1	1	1
2/20/2012	1	1	1	0	1	1	1	1	1	0	1	1	1	1	1	1	1	1	1	1	1	1	1	0	1	1	1	1	1	1	1	1	1	1	1	1	1	1	1	1	1	1	1	0	1	1	1	1	1
2/21/2012	1	1	1	1	1	1	1	1	1	1	1	1	1	1	1	1	1	1	1	1	1	1	1	1	1	1	1	1	1	1	1	1	1	1	1	1	1	1	1	1	1	1	1	1	1	1	1	1	1
2/22/2012	1	1	1	0	1	1	1	1	1	0	1	1	1	1	1	1	1	1	1	1	1	1	1	0	1	1	1	1	1	1	1	1	1	1	1	1	1	1	1	1	1	1	1	0	1	1	1	1	1
2/23/2012	1	1	1	1	1	1	1	1	1	1	1	1	1	1	1	1	1	1	1	1	2	1	1	1	1	1	1	1	1	1	1	1	1	1	1	1	1	1	1	1	2	1	1	1	1	1	1	1	1
2/24/2012	1	1	1	0	1	1	1	1	1	0	1	1	1	1	1	1	1	1	1	1	1	1	1	0	1	1	1	1	1	1	1	1	1	1	1	1	1	1	1	1	1	1	1	0	1	1	1	1	1
2/25/2012	1	1	1	0	1	1	1	1	1	0	1	1	1	1	1	1	1	1	1	1	1	1	1	0	1	1	1	1	1	1	1	1	1	1	1	1	1	1	1	1	1	1	1	0	1	1	1	1	1
2/26/2012	1	1	1	0	0	1	1	1	1	0	0	1	1	1	1	1	1	1	1	1	1	1	1	0	0	1	1	1	1	0	1	1	1	1	1	1	1	1	1	1	1	1	1	0	0	1	1	1	1
2/27/2012	1	1	1	1	1	1	1	1	1	1	1	1	1	1	1	1	1	1	1	1	1	1	1	1	1	1	1	1	1	1	1	1	1	1	1	1	1	1	1	1	1	1	1	1	1	1	1	1	1
2/28/2012	1	1	1	1	1	1	1	1	1	1	1	1	1	1	1	1	1	1	1	1	2	1	1	1	1	1	1	1	1	1	1	1	1	1	1	1	1	1	1	1	1	1	1	1	1	1	1	1	1
2/29/2012	1	1	1	1	1	1	1	1	1	1	1	1	1	1	1	1	1	1	1	1	2	2	1	1	1	1	1	1	1	1	1	1	1	1	1	1	1	1	1	2	2	2	1	1	1	1	1	1	1
3/1/2012	1	1	1	0	1	1	1	1	1	0	1	1	1	1	1	1	1	1	1	1	1	1	1	0	1	1	1	1	1	1	1	1	1	1	1	1	1	1	1	1	1	1	1	0	1	1	1	1	1
3/2/2012	1	1	1	1	1	1	1	1	1	1	1	1	1	1	1	1	1	1	1	1	1	1	1	1	1	1	1	1	1	1	1	1	1	1	1	1	1	1	1	1	1	1	1	1	1	1	1	1	1
3/3/2012	1	1	1	1	1	1	1	1	1	1	1	1	1	1	1	1	1	1	1	1	1	1	1	1	1	1	1	1	1	1	1	1	1	1	1	1	1	1	1	1	1	1	1	1	1	1	1	1	1
3/4/2012	1	1	1	1	1	1	1	1	1	1	1	1	1	1	1	1	1	1	1	1	2	2	1	1	1	1	1	1	1	1	1	1	1	1	1	1	1	1	1	2	2	2	1	1	1	1	1	1	1
3/5/2012	1	1	1	1	1	1	1	1	1	1	1	1	1	1	1	1	1	1	1	1	1	1	1	1	1	1	1	1	1	1	1	1	1	1	1	1	1	1	1	1	1	1	1	1	1	1	1	1	1
3/6/2012	1	1	1	1	1	1	1	1	1	1	1	1	1	1	1	1	1	1	1	1	2	2	1	1	1	1	1	1	1	1	1	1	1	1	1	1	1	1	1	2	2	2	1	1	1	1	1	1	1
3/7/2012	1	1	1	1	1	1	1	1	1	1	1	1	1	1	1	1	1	1	1	1	1	1	1	1	1	1	1	1	1	1	1	1	1	1	1	1	1	1	1	1	1	1	1	1	1	1	1	1	1
3/8/2012	1	1	1	0	1	1	1	1	1	0	1	1	1	1	1	1	1	1	1	1	1	1	1	0	1	1	1	1	1	1	1	1	1	1	1	1	1	1	1	1	1	1	1	0	1	1	1	1	1
3/9/2012	1	1	1	0	1	1	1	1	1	0	1	1	1	1	1	1	1	1	1	1	1	1	1	0	0	1	1	1	1	1	1	1	1	1	1	1	1	1	1	1	1	1	1	0	0	1	1	1	1
3/10/2012	1	1	1	1	1	1	1	1	1	1	1	1	1	1	1	1	1	1	1	1	2	2	1	1	1	1	1	1	1	1	1	1	1	1	1	1	1	1	1	1	2	2	1	1	1	1	1	1	1
3/11/2012	1	1	1	1	1	1	1	1	1	1	1	1	1	1	1	1	1	1	1	1	1	1	1	1	1	1	1	1	1	1	1	1	1	1	1	1	1	1	1	1	1	1	1	1	1	1	1	1	1
3/12/2012	1	1	1	0	1	1	1	1	1	0	1	1	1	1	1	1	1	1	1	1	1	1	1	0	1	1	1	1	1	1	1	1	1	1	1	1	1	1	1	1	1	1	1	0	1	1	1	1	1
3/13/2012	1	1	1	1	1	1	1	1	1	1	1	1	1	1	1	1	1	1	1	1	2	2	1	1	1	1	1	1	1	1	1	1	1	1	1	1	1	1	1	2	2	2	1	1	1	1	1	1	1
3/14/2012	2	2	3	1	1	2	3	2	2	1	1	2	2	3	2	2	2	3	3	3	4	4	2	1	1	2	2	3	3	2	2	2	3	2	2	2	3	3	3	3	4	3	2	1	1	2	2	3	3
3/15/2012	0	0	0	0	0	0	0	0	0	0	0	0	0	0	0	0	0	0	0	0	0	0	0	0	0	0	0	0	0	0	0	0	0	0	0	0	0	0	0	0	0	0	0	0	0	0	0	0	0
3/16/2012	1	1	1	1	1	1	1	1	1	1	1	1	1	1	1	1	1	1	1	1	2	2	1	1	1	1	1	1	1	1	1	1	1	1	1	1	1	1	1	1	2	2	1	1	1	1	1	1	1
3/17/2012	1	1	1	0	0	1	1	1	1	0	0	1	1	1	1	1	1	1	1	1	1	1	1	0	0	1	1	1	1	1	1	1	1	1	1	1	1	1	1	1	1	1	1	0	0	1	1	1	1
3/18/2012	1	1	1	1	1	1	1	1	1	1	1	1	1	1	1	1	1	1	1	1	1	1	1	1	1	1	1	1	1	1	1	1	1	1	1	1	1	1	1	1	1	1	1	1	1	1	1	1	1
3/19/2012	1	1	1	1	1	1	1	1	1	1	1	1	1	1	1	1	1	1	1	1	2	2	1	1	1	1	1	1	1	1	1	1	1	1	1	1	1	1	1	2	2	2	1	1	1	1	1	1	1
3/20/2012	1	1	2	1	1	2	2	1	1	1	1	2	2	2	1	1	1	2	2	2	3	3	2	1	1	2	2	2	2	1	1	1	2	1	1	1	2	2	2	3	3	3	2	1	1	2	2	2	2
3/21/2012	1	1	1	0	0	1	1	1	1	0	0	1	1	1	0	1	1	1	1	1	1	1	1	0	0	1	1	1	1	1	1	1	1	0	1	1	1	1	1	1	1	1	1	0	0	1	1	1	1
3/22/2012	1	1	2	1	1	1	2	1	1	1	1	1	1	1	1	1	1	1	2	2	2	2	1	1	1	1	1	1	1	1	1	1	1	1	1	1	1	2	2	2	2	2	1	1	1	1	1	1	1
3/23/2012	1	1	1	1	1	1	1	1	1	1	1	1	1	1	1	1	1	1	1	1	2	2	1	1	1	1	1	1	1	1	1	1	1	1	1	1	1	1	1	2	2	2	1	1	1	1	1	1	1
3/24/2012	1	1	1	1	1	1	1	1	1	1	1	1	1	1	1	1	1	1	1	1	1	1	1	1	1	1	1	1	1	1	1	1	1	1	1	1	1	1	1	1	1	1	1	1	1	1	1	1	1
3/25/2012	1	1	1	1	1	1	1	1	1	1	1	1	1	1	1	1	1	1	1	1	2	2	1	1	1	1	1	1	1	1	1	1	1	1	1	1	1	1	1	2	2	2	1	1	1	1	1	1	1
3/26/2012	1	1	2	1	1	1	2	1	1	1	1	1	1	2	1	1	1	2	2	2	2	2	2	1	1	1	1	2	2	1	1	1	2	1	1	1	2	2	2	2	2	2	2	1	1	1	1	2	2
3/27/2012	1	1	1	1	1	1	1	1	1	1	1	1	1	1	1	1	1	1	1	1	2	1	1	1	1	1	1	1	1	1	1	1	1	1	1	1	1	1	1	1	1	1	1	1	1	1	1	1	1
3/28/2012	1	1	1	1	1	1	1	1	1	1	1	1	1	1	1	1	1	1	1	1	2	2	1	1	1	1	1	1	1	1	1	1	1	1	1	1	1	1	1	1	2	1	1	1	1	1	1	1	1
3/29/2012	1	1	1	1	1	1	1	1	1	0	1	1	1	1	1	1	1	1	1	1	1	1	1	0	1	1	1	1	1	1	1	1	1	1	1	1	1	1	1	1	1	1	1	0	0	1	1	1	1
3/30/2012	1	1	1	1	1	1	1	1	1	0	1	1	1	1	1	1	1	1	1	1	1	1	1	0	1	1	1	1	1	1	1	1	1	1	1	1	1	1	1	1	1	1	1	0	1	1	1	1	1
3/31/2012	1	1	1	1	1	1	1	1	1	0	1	1	1	1	1	1	1	1	1	1	1	1	1	0	1	1	1	1	1	1	1	1	1	1	1	1	1	1	1	1	1	1	1	0	1	1	1	1	1
4/1/2012	1	1	2	1	1	1	2	1	1	1	1	1	1	2	1	1	1	2	2	2	2	2	2	1	1	1	1	2	2	1	1	1	2	1	1	1	2	2	2	2	2	2	2	1	1	1	1	2	2
4/2/2012	1	1	1	1	1	1	1	1	1	1	1	1	1	1	1	1	1	1	1	1	2	2	1	1	1	1	1	1	1	1	1	1	1	1	1	1	1	1	1	2	2	2	1	1	1	1	1	1	1
4/3/2012	1	1	1	1	1	1	1	1	1	1	1	1	1	1	1	1	1	1	1	1	2	2	1	1	1	1	1	1	1	1	1	1	1	1	1	1	1	1	1	2	2	2	1	1	1	1	1	1	1
4/4/2012	1	1	1	1	1	1	1	1	1	1	1	1	1	1	1	1	1	1	1	1	2	2	1	1	1	1	1	1	1	1	1	1	1	1	1	1	1	1	1	2	2	2	1	1	1	1	1	1	1
4/5/2012	1	1	1	1	1	1	1	1	1	1	1	1	1	2	1	1	1	1	2	2	2	2	1	1	1	1	1	1	1	1	1	1	1	1	1	1	2	2	2	2	2	2	1	1	1	1	1	2	2
4/6/2012	1	1	1	0	1	1	1	1	1	1	1	1	1	1	1	1	1	1	1	1	1	1	1	1	1	1	1	1	1	1	1	1	1	1	1	1	1	1	1	1	2	2	1	1	1	1	1	1	1
4/7/2012	1	1	1	0	0	1	1	1	1	1	1	1	1	1	1	1	1	1	1	1	1	1	1	0	1	1	1	1	1	1	1	1	1	1	1	1	1	1	1	1	1	1	1	1	1	1	1	1	1
4/8/2012	1	1	2	1	1	1	2	1	1	1	1	1	1	2	1	1	1	1	2	2	2	2	1	1	1	1	1	1	2	1	1	1	2	1	1	1	1	2	2	2	2	2	1	1	1	1	1	1	2
4/9/2012	1	1	2	1	1	1	2	1	1	1	1	1	1	2	1	1	1	2	2	2	3	3	2	1	1	1	1	2	2	1	1	1	2	1	1	1	2	2	2	2	3	3	2	1	1	1	1	2	2
4/10/2012	2	2	3	1	1	2	2	2	2	2	2	2	2	3	2	2	2	3	3	3	4	4	2	1	2	2	2	3	3	2	2	2	3	2	2	2	3	3	3	4	4	4	3	2	2	2	2	3	3
4/11/2012	1	1	2	1	1	1	2	1	1	1	1	1	1	2	1	1	1	2	2	2	2	2	2	1	1	1	1	2	2	1	1	1	2	1	1	1	2	2	2	2	2	2	2	1	1	1	1	2	2
4/12/2012	1	1	2	1	1	2	2	2	2	1	1	2	2	2	1	1	2	2	2	2	3	3	2	1	1	2	2	2	2	1	1	1	2	1	2	2	2	2	2	3	3	3	2	1	1	2	2	2	2
4/13/2012	1	1	1	1	1	1	1	1	1	1	1	1	1	2	1	1	1	2	2	2	2	2	1	1	1	1	1	2	2	1	1	1	2	1	1	1	2	2	2	2	2	2	1	1	1	1	1	2	2
4/14/2012	1	1	1	1	1	1	1	1	1	1	1	1	1	1	1	1	1	1	1	1	2	2	1	1	1	1	1	1	1	1	1	1	1	1	1	1	1	1	1	2	2	2	1	1	1	1	1	1	1
4/15/2012	1	2	2	1	1	2	2	2	2	1	1	2	2	3	2	2	2	2	3	3	3	3	2	1	1	2	2	2	2	1	1	1	2	2	2	2	3	3	3	3	4	3	2	1	1	2	2	3	3
4/16/2012	2	2	3	1	1	2	3	2	2	1	1	2	2	3	2	2	2	3	3	3	4	4	2	1	1	2	2	3	3	2	2	2	2	2	2	2	3	3	3	4	4	4	2	1	1	2	2	3	3
4/17/2012	1	1	2	1	1	1	2	1	1	1	1	1	1	2	1	1	1	2	2	2	3	3	2	1	1	1	1	2	2	1	1	1	2	1	1	1	2	2	2	2	3	3	2	1	1	1	1	2	2
4/18/2012	0	0	0	0	0	0	0	0	0	0	0	0	0	0	0	0	0	0	0	0	0	0	0	0	0	0	0	0	0	0	0	0	0	0	0	0	0	0	0	0	0	0	0	0	0	0	0	0	0
4/19/2012	2	2	3	2	2	3	3	3	3	2	2	3	3	4	2	2	2	3	4	4	5	5	3	2	2	3	3	3	3	2	2	2	3	2	3	3	4	4	4	5	5	5	3	2	2	3	3	4	4
4/20/2012	2	2	2	1	1	2	2	2	2	1	1	2	2	2	1	2	2	2	2	2	3	3	2	1	1	2	2	2	2	1	1	1	2	1	2	2	2	2	2	3	3	3	2	1	1	2	2	2	2
4/21/2012	1	1	2	1	1	2	2	1	1	1	1	2	2	2	1	1	1	2	2	2	3	3	2	1	1	2	2	2	2	1	1	1	2	1	1	1	2	2	2	3	3	3	2	1	1	2	2	2	2
4/22/2012	1	1	2	1	1	1	2	1	1	1	1	1	1	2	1	1	1	2	2	2	3	2	2	1	1	1	1	2	2	1	1	1	2	1	1	1	2	2	2	2	3	3	2	1	1	1	1	2	2
4/23/2012	1	1	2	1	1	1	1	1	1	1	1	1	1	2	1	1	1	1	2	2	2	2	1	1	1	1	1	1	1	1	1	1	1	1	1	1	1	2	2	2	2	2	1	1	1	1	1	2	2
4/24/2012	0	0	0	0	0	0	0	0	0	0	0	0	0	0	0	0	0	0	0	0	0	0	0	0	0	0	0	0	0	0	0	0	0	0	0	0	0	0	0	0	0	0	0	0	0	0	0	0	0
4/25/2012	2	2	3	1	1	2	2	2	2	1	1	2	2	2	2	2	2	2	2	2	3	3	2	1	1	2	2	2	2	1	1	1	2	2	2	2	2	2	2	3	3	3	2	1	1	2	2	2	2
4/26/2012	1	1	2	1	1	1	2	1	1	1	1	1	1	2	1	1	1	2	2	2	2	2	1	1	1	1	1	2	2	1	1	1	2	1	1	1	2	2	2	2	2	2	1	1	1	1	1	2	2
4/27/2012	1	1	2	1	1	2	2	1	1	1	1	2	2	2	1	1	1	2	2	2	3	3	2	1	1	1	2	2	2	1	1	1	2	1	1	1	2	2	2	3	3	3	2	1	1	2	2	2	2
4/28/2012	2	2	3	1	1	2	2	2	2	1	1	2	2	3	2	2	2	2	3	3	3	3	2	1	1	2	2	2	3	2	2	2	2	2	2	2	3	3	3	3	4	3	2	1	1	2	2	3	3
4/29/2012	2	2	3	2	2	2	3	2	2	1	2	2	2	3	2	2	2	3	3	3	4	4	2	1	2	2	2	3	3	2	2	2	3	2	2	2	3	3	3	4	4	4	2	1	2	2	2	3	3
4/30/2012	4	4	6	3	3	4	6	4	4	3	3	4	5	6	4	4	4	6	6	6	8	8	5	3	3	4	4	6	6	4	3	4	5	4	4	4	6	6	6	8	8	8	5	3	3	4	5	6	6
5/1/2012	3	3	4	2	2	3	4	3	3	2	2	3	3	4	3	3	3	4	4	4	6	6	3	2	2	3	3	4	4	3	2	3	4	3	3	3	4	4	4	5	6	6	4	2	2	3	3	4	4
5/2/2012	3	3	5	2	2	3	4	3	3	2	2	3	3	4	3	3	3	4	4	4	6	6	3	2	2	3	3	4	4	3	2	2	4	3	3	3	4	4	4	5	6	5	3	2	2	3	3	4	4
5/3/2012	2	2	3	1	2	2	3	2	2	1	1	2	2	3	2	2	2	3	3	3	4	4	2	1	1	2	2	3	3	2	2	2	3	2	2	2	3	3	3	4	4	4	2	1	1	2	2	3	3
5/4/2012	1	1	2	1	1	1	2	1	1	1	1	1	1	2	1	1	1	2	2	2	2	2	1	1	1	1	1	2	2	1	1	1	1	1	1	1	2	2	2	2	2	2	1	1	1	1	1	2	2
5/5/2012	2	2	4	2	2	3	3	3	3	2	2	3	3	4	2	3	3	3	4	4	5	5	3	2	2	3	3	4	4	2	2	2	3	2	3	3	4	4	4	5	5	5	3	2	2	3	3	4	4
5/6/2012	2	2	3	2	2	2	3	2	2	2	2	2	2	3	2	2	2	3	3	3	4	4	3	2	2	2	2	3	3	2	2	2	3	2	2	2	3	3	3	4	4	4	3	2	2	2	2	3	3
5/7/2012	3	3	4	2	2	3	4	3	3	2	2	3	3	4	2	3	3	4	4	4	5	5	3	2	2	3	3	4	4	2	2	2	3	2	3	3	4	4	4	5	5	5	3	2	2	3	3	4	4
5/8/2012	3	3	4	2	2	3	4	3	3	2	2	3	3	4	3	3	3	4	4	4	6	6	3	2	2	3	3	4	4	3	2	2	4	3	3	3	4	4	4	5	6	5	3	2	2	3	3	4	4
5/9/2012	2	2	3	1	1	2	3	2	2	1	1	2	2	3	2	2	2	3	3	3	4	3	2	1	1	2	2	3	3	2	1	2	2	2	2	2	3	3	3	3	4	3	2	1	1	2	2	3	3
5/10/2012	2	3	4	2	2	3	4	2	2	2	2	3	3	3	2	2	2	3	3	3	5	4	3	2	2	3	3	3	3	2	2	2	3	2	2	2	3	3	3	4	5	4	3	2	2	2	3	3	3
5/11/2012	2	2	3	1	1	2	3	2	2	1	1	2	2	2	2	2	2	2	2	2	3	3	2	1	1	2	2	2	2	1	1	1	2	2	2	2	2	2	2	3	3	3	2	1	1	2	2	2	2
5/12/2012	2	2	3	1	1	2	3	2	2	1	1	2	2	3	2	2	2	2	3	3	4	3	2	1	1	2	2	3	3	2	2	2	2	2	2	2	2	3	3	3	4	3	2	1	1	2	2	3	3
5/13/2012	0	0	0	0	0	0	0	0	0	0	0	0	0	0	0	0	0	0	0	0	0	0	0	0	0	0	0	0	0	0	0	0	0	0	0	0	0	0	0	0	0	0	0	0	0	0	0	0	0
5/14/2012	4	4	6	3	3	4	5	4	4	3	3	4	4	5	3	4	4	5	6	5	7	7	5	3	3	4	4	5	5	3	3	3	5	4	4	4	5	6	6	7	7	7	5	3	3	4	4	5	5
5/15/2012	4	4	5	3	3	4	5	4	4	3	3	4	4	5	3	4	4	5	5	5	7	7	4	3	3	4	4	5	5	3	3	3	4	3	4	4	5	5	5	6	7	7	4	3	3	4	4	5	5
5/16/2012	3	3	4	2	2	3	4	3	3	2	2	3	3	4	2	3	3	4	4	4	5	5	3	2	2	3	3	4	4	2	2	2	3	2	3	3	4	4	4	5	5	5	3	2	2	3	3	4	4
5/17/2012	2	2	2	1	1	2	2	2	2	1	1	2	2	2	1	2	2	2	2	2	3	3	2	1	1	2	2	2	2	1	1	1	2	1	2	2	2	2	2	3	3	3	2	1	1	2	2	2	2
5/18/2012	1	1	2	1	1	1	2	1	1	1	1	1	1	2	1	1	1	2	2	2	2	2	1	1	1	1	1	2	2	1	1	1	2	1	1	1	2	2	2	2	2	2	1	1	1	1	1	2	2
5/19/2012	4	4	6	3	3	5	6	4	4	3	3	5	5	6	4	4	4	6	6	6	8	8	5	3	3	5	5	6	6	3	3	4	5	4	4	4	6	6	6	8	8	8	5	3	3	5	5	6	6
5/20/2012	3	3	5	2	3	4	5	3	3	2	3	4	4	5	3	3	3	5	5	5	6	6	4	2	3	4	4	5	5	3	3	3	4	3	3	3	5	5	5	6	6	6	4	2	3	4	4	5	5
5/21/2012	2	2	3	1	1	2	3	2	2	1	1	2	2	3	2	2	2	2	3	3	3	3	2	1	1	2	2	3	3	1	1	1	2	2	2	2	2	3	3	3	3	3	2	1	1	2	2	3	3
5/22/2012	2	2	3	1	1	2	2	2	2	1	1	2	2	2	2	2	2	2	2	2	3	3	2	1	1	2	2	2	2	1	1	1	2	1	2	2	2	2	2	3	3	3	2	1	1	2	2	2	2
5/23/2012	2	2	3	2	2	3	3	2	2	2	2	2	3	3	2	2	2	3	3	3	4	4	3	2	2	2	3	3	3	2	2	2	3	2	2	2	3	3	3	4	4	4	3	2	2	2	3	3	3
5/24/2012	3	3	5	2	3	4	5	3	3	2	3	4	4	5	3	3	3	5	5	5	6	6	4	2	3	4	4	5	5	3	3	3	4	3	3	3	5	5	5	6	6	6	4	2	3	4	4	5	5
5/25/2012	2	2	4	2	2	3	3	2	2	2	2	3	3	3	2	2	2	3	4	4	5	5	3	2	2	3	3	3	3	2	2	2	3	2	2	2	3	4	4	4	5	5	3	2	2	3	3	3	3
5/26/2012	3	3	4	2	2	3	4	3	3	2	2	3	3	4	3	3	3	4	4	4	5	5	3	2	2	3	3	4	4	2	2	2	3	3	3	3	4	4	4	5	5	5	3	2	2	3	3	4	4
5/27/2012	5	5	7	3	4	5	7	5	5	3	4	5	5	7	4	5	5	6	7	7	9	9	5	3	4	5	5	7	7	4	3	3	5	4	5	5	6	7	7	9	9	9	5	3	4	5	5	7	7
5/28/2012	4	4	6	3	3	4	6	4	4	3	3	4	4	6	4	4	4	5	6	6	8	8	4	3	3	4	4	6	6	3	3	3	4	4	4	4	6	6	6	7	8	8	4	3	3	4	4	6	6
5/29/2012	4	4	5	3	3	4	5	4	4	3	3	4	4	5	3	4	4	5	5	5	7	7	3	3	3	4	4	5	5	2	2	2	3	3	4	4	5	5	5	6	7	7	3	3	3	4	4	5	5
5/30/2012	2	2	3	2	2	2	3	2	2	2	2	2	2	3	2	2	2	3	3	3	4	4	2	2	2	2	2	3	3	1	1	1	2	2	2	2	3	3	3	4	4	4	2	2	2	2	2	3	3
5/31/2012	5	5	7	3	4	5	7	5	5	3	4	5	5	7	4	5	5	6	7	7	9	9	5	3	3	5	5	6	7	4	3	3	5	4	5	5	6	7	7	8	9	9	4	3	3	5	5	6	6
6/1/2012	5	5	8	4	4	6	7	5	5	4	4	5	6	7	5	5	5	7	8	8	10	10	5	4	4	5	6	7	7	4	3	4	5	5	5	5	7	8	8	9	10	10	5	4	4	5	6	7	7
6/2/2012	3	3	5	2	2	4	5	3	3	2	2	3	4	5	3	3	3	4	5	5	6	6	3	2	2	3	4	5	5	2	2	2	3	3	3	3	4	5	5	6	6	6	3	2	2	3	4	5	5
6/3/2012	3	3	4	2	2	3	4	3	3	2	2	3	3	4	2	3	3	4	4	4	5	5	2	2	2	3	3	4	4	2	2	2	2	2	3	3	4	4	4	5	5	5	2	2	2	3	3	4	4
6/4/2012	3	3	5	2	2	4	5	3	3	2	2	3	3	4	3	3	3	4	5	4	6	6	4	2	2	3	3	4	4	3	3	3	4	3	3	3	4	4	4	5	6	6	4	2	2	3	3	4	4
6/5/2012	6	7	10	5	5	7	9	6	7	5	5	7	7	9	6	6	7	9	9	9	12	12	6	5	5	7	7	9	9	4	4	4	6	6	6	7	9	9	9	12	12	12	6	5	5	7	7	9	9
6/6/2012	6	6	9	4	4	6	8	6	6	4	4	6	7	8	5	6	6	8	9	9	11	11	4	4	4	6	6	8	8	3	3	3	4	5	6	6	8	9	9	11	11	11	4	4	4	6	6	8	8
6/7/2012	3	4	5	2	3	4	5	4	4	3	3	4	4	5	3	4	4	5	5	5	7	7	3	3	3	4	4	5	5	2	2	2	3	3	4	4	5	5	5	6	7	7	3	3	3	4	4	5	5
6/8/2012	4	4	6	3	3	5	6	4	4	3	3	4	5	6	4	4	4	6	6	6	8	8	5	3	3	4	5	6	6	4	4	4	6	4	4	4	6	6	6	7	8	8	5	3	3	4	4	6	6
6/9/2012	6	6	9	4	4	6	8	6	6	4	4	6	6	8	5	6	6	8	8	8	11	11	6	4	4	6	6	8	8	4	4	4	6	5	6	6	8	8	8	10	11	11	6	4	4	6	6	8	8
6/10/2012	10	10	14	7	7	11	14	10	10	7	8	10	11	14	9	10	10	13	14	14	19	18	7	7	7	10	11	14	14	5	5	5	8	9	10	10	14	15	14	18	19	19	7	7	7	10	11	14	14
6/11/2012	6	6	8	4	4	6	8	5	5	4	4	6	6	8	5	5	5	7	8	8	10	10	7	4	4	6	6	7	8	6	5	5	8	5	5	5	7	8	8	10	10	10	7	4	4	6	6	7	7
6/12/2012	0	0	1	0	0	0	1	0	0	0	0	0	0	0	0	0	0	0	1	1	1	1	0	0	0	0	0	0	0	0	0	0	0	0	0	0	0	1	1	1	1	1	0	0	0	0	0	0	0
6/13/2012	6	7	10	5	5	7	9	6	6	5	5	7	7	9	6	6	6	9	9	9	12	12	6	5	5	7	7	9	9	5	5	5	7	6	6	6	9	9	9	12	12	12	6	5	5	7	7	9	9
6/14/2012	6	7	10	5	5	7	9	6	7	5	5	7	7	9	6	6	7	9	9	9	12	12	5	5	5	7	7	9	9	4	4	4	5	6	6	7	9	10	9	12	12	12	5	5	5	7	7	9	9
6/15/2012	13	14	20	9	10	15	19	13	13	9	10	14	14	18	12	13	13	18	19	19	25	25	14	9	10	14	14	18	18	10	9	10	14	12	13	13	18	19	19	23	25	24	14	9	10	14	14	18	18
6/16/2012	5	5	7	3	4	5	7	5	5	3	4	5	5	6	4	5	5	6	7	7	9	9	5	3	4	5	5	6	6	4	4	4	5	4	5	5	6	7	7	8	9	9	5	3	4	5	5	6	6
6/17/2012	7	7	10	5	5	7	9	6	7	5	5	7	7	9	6	7	7	9	9	9	12	12	6	5	5	7	7	9	9	4	4	4	6	6	6	7	9	9	9	11	12	12	6	5	5	7	7	9	9
6/18/2012	0	0	1	0	0	0	1	0	0	0	0	0	0	1	0	0	0	1	1	1	1	1	0	0	0	0	0	1	1	0	0	0	0	0	0	0	1	1	1	1	1	1	0	0	0	0	0	1	1
6/19/2012	7	7	10	5	6	8	10	6	6	4	5	6	7	8	6	6	6	8	9	9	12	12	7	4	5	6	7	9	9	5	5	5	7	5	6	6	8	9	9	10	11	11	6	4	5	6	6	8	8
6/20/2012	22	23	32	16	18	24	31	20	20	14	16	20	22	28	18	20	21	26	30	29	38	37	20	15	16	21	22	28	28	16	14	14	21	17	20	20	25	29	28	33	37	36	19	14	15	20	21	27	27
6/21/2012	10	10	15	7	8	11	14	10	10	7	8	10	10	13	8	10	10	12	14	14	18	17	10	7	7	10	10	13	13	8	7	7	10	8	9	10	12	14	14	16	18	17	10	7	7	10	10	13	13
6/22/2012	5	5	7	3	4	5	6	6	6	4	4	6	6	8	4	5	5	7	8	7	10	9	5	4	4	5	6	7	7	5	3	4	5	5	5	6	7	8	8	9	10	10	5	4	4	6	6	7	7
6/23/2012	7	8	11	5	6	8	11	7	7	5	6	7	8	10	6	7	7	9	11	10	13	13	7	5	6	7	8	10	10	6	5	5	7	6	7	7	9	10	10	12	13	13	7	5	6	7	8	10	10
6/24/2012	17	18	25	12	13	19	24	16	16	11	12	16	17	22	13	16	16	20	23	22	29	28	17	11	12	16	17	21	22	14	12	13	17	13	15	16	19	22	22	25	28	27	17	11	12	15	17	21	21
6/25/2012	12	13	19	9	10	14	18	13	14	9	10	13	15	18	10	12	13	16	18	18	23	22	13	9	9	12	13	16	17	10	9	9	13	11	13	13	16	18	18	21	23	22	13	9	9	12	13	17	17
6/26/2012	7	7	10	5	5	8	10	9	9	6	7	8	9	12	6	7	8	9	11	11	14	13	6	5	6	7	8	10	10	5	4	5	6	7	8	8	10	11	11	13	15	14	7	5	6	8	8	10	10
6/27/2012	10	10	15	7	8	11	14	11	11	7	8	11	12	14	8	10	10	13	15	14	19	18	12	7	7	10	11	13	13	9	8	8	11	9	10	11	13	15	15	17	19	19	12	7	8	10	11	14	14
6/28/2012	17	19	26	12	14	20	25	20	20	14	15	19	21	26	15	18	18	22	26	25	33	32	20	12	13	18	19	23	24	15	13	14	19	15	19	19	23	26	26	30	34	33	20	13	14	18	19	24	24
6/29/2012	12	12	17	8	9	13	16	14	14	10	11	14	15	19	10	12	13	15	18	17	22	22	12	8	9	12	13	16	16	9	8	8	12	11	13	13	16	18	18	21	24	23	12	9	10	13	14	17	17
6/30/2012	10	10	15	7	7	11	13	11	12	8	9	11	12	15	9	11	11	13	15	15	20	19	12	7	8	11	11	14	14	10	8	8	12	9	11	11	14	16	16	18	21	20	12	8	8	11	12	15	15
7/1/2012	13	13	19	8	9	14	17	13	14	9	10	13	15	18	12	14	14	17	20	19	25	25	15	10	10	13	15	18	18	12	10	11	15	12	14	14	18	20	20	23	26	25	15	10	10	14	15	18	19
7/2/2012	14	15	21	9	11	15	19	16	16	11	12	16	17	22	12	15	15	18	21	21	27	26	15	10	11	15	16	19	20	11	10	11	15	13	15	16	20	22	22	26	29	28	16	11	12	15	16	20	21
7/3/2012	13	14	19	9	10	14	18	15	16	11	12	16	17	21	12	14	14	18	20	20	26	25	15	10	11	14	15	19	19	13	11	11	16	13	15	15	19	22	21	25	28	27	16	11	11	15	16	20	20
7/4/2012	14	15	22	10	11	15	19	17	18	12	13	17	18	23	14	16	17	20	23	23	30	29	17	11	12	16	17	21	21	15	12	12	17	14	17	18	22	25	24	28	32	31	18	12	13	17	18	22	22
7/5/2012	12	13	18	8	9	13	16	13	14	9	10	13	14	18	12	14	14	17	20	19	25	25	13	9	10	13	14	17	18	10	9	9	13	12	14	15	18	21	20	23	26	25	13	10	10	14	14	18	18
7/6/2012	15	17	23	10	12	16	21	16	17	11	13	16	18	22	14	17	17	21	24	24	31	30	19	12	13	17	18	22	22	15	13	14	19	15	17	18	22	26	25	29	32	31	20	12	13	17	18	22	23
7/7/2012	17	18	25	11	13	18	23	18	19	13	15	19	20	25	16	19	20	24	27	27	35	34	20	13	15	19	20	25	25	17	14	15	20	17	19	20	25	29	28	32	36	35	21	14	15	20	21	26	26
7/8/2012	1	1	2	1	1	1	2	1	1	1	1	1	1	2	1	1	1	2	2	2	3	3	2	1	1	1	2	2	2	1	1	1	2	1	1	2	2	2	2	2	3	3	2	1	1	1	2	2	2
7/9/2012	27	29	41	19	22	30	38	29	31	20	24	30	32	40	26	31	33	39	45	45	58	56	32	22	25	31	34	41	42	27	22	23	32	27	32	33	40	47	46	51	59	57	33	22	25	32	34	42	42
7/10/2012	15	16	23	10	12	17	21	16	17	11	13	16	17	22	14	17	18	21	25	25	32	31	19	12	14	17	18	23	23	15	13	14	19	15	17	18	22	26	25	28	33	31	19	12	14	18	19	23	23
7/11/2012	1	1	1	0	0	1	1	1	1	0	0	1	1	1	1	1	1	1	1	1	1	1	1	0	1	1	1	1	1	1	1	1	1	1	1	1	1	1	1	1	1	1	1	0	1	1	1	1	1
7/12/2012	12	13	18	8	9	12	16	13	14	9	10	13	14	17	11	14	14	17	20	20	25	24	13	9	10	13	14	17	18	9	8	9	12	12	14	15	17	21	20	23	26	25	13	9	11	14	14	18	18
7/13/2012	6	7	9	4	5	7	9	6	6	4	5	6	6	8	6	7	8	9	11	10	14	13	10	5	6	7	8	10	10	9	7	7	10	6	7	8	9	11	10	12	13	13	10	5	6	7	8	9	9
7/14/2012	21	23	31	15	18	24	30	22	23	15	18	22	24	30	20	25	26	30	37	36	46	44	28	18	20	25	28	34	34	23	19	20	28	21	26	27	31	37	37	40	47	45	28	18	21	26	28	34	34
7/15/2012	17	18	25	12	14	19	24	18	19	12	15	18	20	24	16	20	21	24	30	29	37	35	20	14	16	20	22	27	27	16	14	15	20	17	21	22	25	30	30	33	38	36	21	15	16	21	22	27	27
7/16/2012	8	8	12	5	6	8	11	8	8	5	6	7	8	10	7	9	10	11	14	13	17	16	13	6	7	9	10	12	12	12	9	9	12	8	9	10	11	13	13	15	17	16	13	6	7	9	10	12	12
7/17/2012	18	20	27	13	15	21	26	21	21	14	16	19	22	27	17	22	23	26	32	31	40	38	23	15	17	21	23	28	29	19	15	16	22	18	23	24	27	33	32	35	41	39	23	16	18	22	24	29	29
7/18/2012	10	11	15	7	8	11	14	11	12	7	9	11	12	15	9	12	12	14	17	17	22	20	12	8	9	12	13	15	16	10	8	9	12	10	12	13	14	17	17	19	22	21	12	8	10	12	13	16	16
7/19/2012	12	13	18	8	10	14	17	14	14	9	11	13	14	18	12	15	16	18	22	22	28	27	17	11	12	15	17	20	21	12	11	12	16	13	16	17	19	23	22	24	29	27	17	11	13	15	17	21	21
7/20/2012	16	18	24	11	13	18	22	18	19	12	14	17	19	23	17	21	22	25	31	29	38	36	25	14	16	20	22	26	27	20	16	17	23	18	22	23	26	31	31	34	40	38	25	15	17	21	23	28	28
7/21/2012	15	16	22	10	12	17	21	17	17	11	13	16	18	22	15	19	20	22	28	27	35	33	23	13	15	19	21	24	25	20	15	16	22	16	20	21	24	29	28	31	37	35	24	14	16	19	21	26	26
7/22/2012	16	17	24	11	13	18	22	18	19	12	15	18	20	24	16	20	21	23	29	28	36	34	20	14	16	19	21	25	26	16	13	14	19	17	21	22	25	30	30	32	38	36	20	14	16	20	22	27	27
7/23/2012	16	17	23	10	12	17	21	17	17	11	13	16	18	22	15	20	20	23	28	27	35	33	25	13	15	19	21	24	25	22	16	17	23	16	20	21	24	29	28	30	36	34	25	14	15	19	21	25	26
7/24/2012	15	16	22	10	12	16	20	16	17	11	12	15	17	20	15	20	20	22	28	27	35	33	24	13	15	19	21	24	25	19	16	17	23	16	20	21	24	29	28	31	36	34	24	14	16	19	21	25	26
7/25/2012	16	17	23	10	13	17	21	18	19	12	14	17	19	23	17	22	23	25	31	30	39	37	21	15	17	21	23	27	28	17	14	15	21	18	23	24	27	33	32	35	41	39	22	16	18	22	24	29	29
7/26/2012	13	14	19	9	10	14	18	15	16	10	12	14	16	19	14	18	19	21	26	25	33	31	17	12	14	17	19	23	23	14	11	12	17	15	19	20	23	27	27	29	35	33	18	13	15	18	20	24	24
7/27/2012	16	17	24	11	13	18	22	18	19	12	15	18	20	24	16	21	22	24	30	29	37	35	23	14	16	20	22	26	27	19	15	16	22	17	22	23	26	31	30	33	39	37	24	15	17	21	23	28	28
7/28/2012	17	18	25	11	14	18	23	18	19	12	15	17	20	24	16	21	22	24	30	29	38	36	27	14	16	20	22	26	27	23	18	20	26	17	22	23	25	31	30	33	39	37	28	15	17	21	23	27	28
7/29/2012	15	17	23	10	13	17	21	17	18	12	14	16	18	23	16	20	21	23	29	28	36	34	23	14	16	19	22	25	26	19	16	17	23	17	21	22	24	30	29	31	38	35	24	14	16	20	22	26	27
7/30/2012	20	22	31	14	17	23	29	23	24	16	19	23	25	31	21	27	28	30	38	37	47	45	29	18	21	26	29	34	35	26	20	22	29	22	27	29	32	40	38	41	49	47	30	19	22	27	29	35	36
7/31/2012	16	17	24	11	13	18	22	17	19	12	15	17	19	24	16	20	21	23	29	28	36	35	24	14	16	20	22	26	27	20	16	17	23	17	21	22	25	31	29	31	38	36	24	15	17	21	23	27	27
8/1/2012	12	13	18	8	10	13	17	13	14	9	11	13	15	18	12	15	16	18	22	21	27	26	17	11	12	15	17	20	20	14	12	13	17	13	16	17	18	23	22	24	29	27	18	11	13	16	17	20	21
8/2/2012	14	16	22	10	12	17	21	15	17	11	13	16	18	22	15	19	20	22	27	27	34	32	26	13	16	19	21	25	26	23	18	20	26	15	19	21	23	28	27	29	35	33	27	14	16	20	22	26	26
8/3/2012	10	11	15	7	8	11	14	11	12	8	9	11	12	15	10	13	14	15	19	18	23	22	19	9	11	13	14	17	17	16	13	14	19	11	13	14	15	19	19	20	24	22	20	9	11	13	15	17	17
8/4/2012	13	14	19	9	11	14	18	14	15	10	12	14	15	19	13	17	18	19	25	24	31	29	20	12	14	17	19	22	22	16	14	15	20	14	18	19	20	25	25	26	32	30	21	12	14	17	19	22	23
8/5/2012	15	17	23	10	13	17	21	17	18	11	14	16	18	22	16	21	22	23	30	29	37	34	26	14	16	20	22	26	26	22	17	19	25	17	21	23	24	30	30	31	38	35	27	14	17	20	22	26	27
8/6/2012	7	8	10	5	6	8	10	8	8	5	6	7	8	10	7	9	9	10	13	12	16	15	13	6	7	8	9	11	11	11	9	10	13	7	9	10	10	13	13	13	16	15	14	6	7	9	10	11	11
8/7/2012	10	11	15	7	8	11	14	11	11	7	9	10	12	14	10	13	14	15	19	18	23	22	17	9	11	13	14	17	17	13	11	12	16	11	14	15	15	19	19	20	24	23	17	9	11	13	15	17	17
8/8/2012	14	15	21	9	12	16	19	15	16	10	13	15	17	20	13	18	19	20	25	25	31	29	25	12	14	17	19	22	23	21	16	18	24	14	18	19	20	26	25	26	32	30	25	12	15	18	19	23	23
8/9/2012	11	12	16	7	9	13	15	12	13	8	10	12	13	16	10	14	14	15	20	19	24	23	20	9	11	13	15	17	18	17	13	15	19	11	14	15	16	20	19	20	25	23	21	10	11	14	15	18	18
8/10/2012	20	22	29	13	17	23	28	22	23	15	18	21	24	29	22	29	31	32	42	40	51	48	35	20	23	28	31	36	37	30	23	25	33	23	30	32	33	43	41	43	53	49	35	20	24	29	32	37	38
8/11/2012	20	22	29	13	17	22	27	22	23	14	18	21	24	28	22	30	31	32	42	41	52	49	35	20	24	28	31	36	38	30	22	25	32	23	31	33	34	43	42	44	54	50	36	21	25	29	32	38	38
8/12/2012	10	11	15	7	8	11	14	11	12	7	9	10	12	14	10	13	14	15	19	19	24	22	17	9	11	13	14	16	17	13	11	12	16	11	14	15	16	20	19	20	25	23	17	9	11	13	15	17	17
8/13/2012	10	12	15	7	9	12	14	11	12	8	9	11	12	15	10	14	14	15	19	19	24	22	17	9	11	13	15	17	17	13	11	12	16	11	14	15	16	20	19	20	25	23	17	10	11	13	15	17	18
8/14/2012	9	10	14	6	8	11	13	10	11	7	9	10	11	13	11	15	16	16	21	21	26	24	21	10	12	14	16	18	19	17	13	15	20	12	15	16	17	22	21	22	27	25	21	10	12	15	16	19	19
8/15/2012	20	22	30	13	17	23	28	22	24	15	19	21	24	29	25	34	36	36	48	46	59	55	42	23	27	32	36	41	43	36	27	30	39	26	35	37	39	50	48	49	62	57	43	24	29	33	37	43	44
8/16/2012	17	19	25	12	15	20	24	19	20	13	16	18	21	25	20	28	30	30	40	38	49	45	29	19	23	26	30	34	36	24	19	21	27	22	29	31	32	41	40	41	51	47	29	20	24	27	31	36	36
8/17/2012	16	18	23	11	14	18	22	18	19	12	15	17	19	23	18	24	26	26	34	33	42	39	30	16	20	23	26	30	31	27	19	21	28	19	26	27	28	36	35	35	44	41	30	17	21	24	27	31	32
8/18/2012	18	20	27	12	16	21	25	20	22	13	17	19	22	26	19	26	28	28	37	36	46	42	29	18	21	25	28	32	33	26	19	21	28	20	27	29	30	39	37	38	48	44	30	19	22	26	29	33	34
8/19/2012	11	12	17	7	10	13	15	12	13	8	10	11	13	16	12	16	17	17	23	22	29	26	16	11	13	15	18	20	21	13	11	12	15	13	17	18	18	24	23	23	30	27	17	12	14	16	18	21	21
8/20/2012	17	19	25	11	14	19	23	18	20	12	16	17	20	24	19	26	28	28	37	35	45	42	32	17	21	25	28	32	33	28	21	23	31	20	27	29	29	38	37	37	47	43	33	18	22	25	29	33	34
8/21/2012	14	16	21	10	12	16	20	16	17	11	13	15	17	21	16	22	24	23	31	30	38	36	28	15	18	21	24	27	28	25	19	21	27	17	23	25	25	32	31	32	40	37	29	16	19	22	25	28	29
8/22/2012	10	12	16	7	9	12	15	11	12	8	10	11	13	15	10	14	15	15	20	19	24	23	16	10	12	14	16	18	18	13	11	12	15	11	15	16	16	21	20	20	25	23	16	10	12	14	16	18	19
8/23/2012	16	17	23	11	14	18	22	17	19	12	15	17	19	23	19	26	28	28	37	36	46	42	33	18	22	26	29	33	35	30	22	25	32	20	27	29	29	39	37	38	48	44	34	19	23	27	30	35	35
8/24/2012	15	17	22	10	13	18	21	16	18	11	15	16	19	22	19	26	28	28	37	36	46	42	36	18	22	26	30	33	35	33	24	27	35	20	27	29	29	39	37	38	48	44	37	19	23	27	30	35	36
8/25/2012	14	15	20	9	12	16	20	15	16	10	13	15	17	20	14	20	21	21	28	27	34	32	25	14	17	19	22	25	26	22	17	19	25	15	20	22	22	29	28	28	35	32	26	14	17	20	23	26	26
8/26/2012	16	18	24	11	14	19	23	18	19	12	16	17	20	24	22	30	32	32	43	41	52	48	39	21	26	30	34	38	40	36	27	30	38	23	31	34	33	44	43	43	54	50	40	22	27	31	35	40	41
8/27/2012	13	14	19	9	12	15	18	14	15	10	13	14	16	19	16	22	24	23	31	30	38	35	29	16	19	22	25	28	29	27	20	22	29	17	23	25	25	33	31	31	40	37	30	16	20	23	26	29	30
8/28/2012	15	17	22	10	13	18	21	16	18	11	15	16	19	22	16	22	24	23	31	30	38	35	27	15	19	22	25	28	29	23	18	21	27	17	23	25	24	32	31	31	40	36	28	16	20	22	25	29	30
8/29/2012	10	11	15	7	9	12	14	11	12	8	10	11	12	15	12	17	18	18	24	23	29	27	20	12	14	16	19	21	22	17	13	15	20	13	18	19	18	25	24	24	30	28	21	12	15	17	19	22	22
8/30/2012	9	10	14	6	8	11	13	10	11	7	9	10	11	13	11	15	16	16	21	20	26	24	23	10	12	14	16	18	19	20	15	17	22	11	16	17	16	22	21	21	27	24	24	10	13	15	17	19	19
8/31/2012	16	18	23	10	14	18	22	17	19	12	15	16	19	23	20	28	30	29	39	38	48	44	39	19	23	26	30	33	35	34	25	28	36	21	29	31	30	40	39	38	50	45	40	19	24	27	31	35	35
9/1/2012	12	14	18	8	11	14	17	13	14	9	11	12	15	17	15	21	22	22	30	28	36	33	24	14	17	19	22	25	26	20	15	18	22	16	22	24	23	30	29	29	37	34	25	14	18	20	23	26	26
9/2/2012	13	15	19	9	12	15	18	14	16	10	12	14	16	19	16	22	24	23	31	30	38	35	31	15	18	21	24	27	28	28	20	23	29	17	23	25	24	32	31	31	40	36	32	15	19	22	24	28	28
9/3/2012	15	17	22	10	13	17	21	16	18	11	14	16	18	21	18	26	27	26	36	35	43	40	33	17	21	24	27	30	32	29	21	24	31	19	26	29	27	37	35	35	45	41	33	18	22	25	28	31	32
9/4/2012	9	10	13	6	8	11	13	10	11	7	9	9	11	13	10	15	15	15	20	20	25	23	18	10	12	14	16	17	18	14	11	13	17	11	15	16	15	21	20	20	25	23	18	10	13	14	16	18	18
9/5/2012	11	13	16	8	10	13	16	12	13	8	11	12	14	16	14	20	21	20	28	27	34	31	30	13	17	19	22	24	25	25	19	22	28	15	21	22	21	29	28	27	35	32	30	14	17	19	22	25	25
9/6/2012	9	10	14	6	8	11	13	10	11	7	9	10	11	13	11	16	18	16	23	22	28	25	25	11	14	15	17	19	20	21	16	18	23	12	17	18	17	24	23	22	29	26	25	11	14	16	18	20	20
9/7/2012	8	9	12	5	7	9	11	9	10	6	8	8	10	11	9	14	15	14	19	18	23	21	18	9	11	12	14	16	16	14	12	13	17	10	14	15	14	20	19	18	24	22	19	9	11	13	14	16	17
9/8/2012	17	19	25	11	15	19	23	18	20	12	16	17	20	23	20	29	31	29	40	39	49	45	37	19	24	26	30	34	35	32	23	27	34	21	30	32	31	42	40	39	51	46	37	20	25	27	31	35	36
9/9/2012	14	16	20	9	12	16	19	15	17	10	13	14	17	20	16	24	26	24	33	32	41	37	32	16	20	22	26	28	30	28	21	24	30	18	25	27	25	35	33	32	42	38	33	17	21	23	26	30	30
9/10/2012	11	13	16	7	10	13	15	12	13	8	11	11	13	16	13	19	20	18	26	25	31	29	25	12	16	17	20	22	23	21	16	18	23	14	19	21	20	27	26	25	33	29	25	13	16	18	21	23	24
9/11/2012	19	22	29	13	18	23	27	21	23	14	19	20	24	28	23	33	36	33	46	44	56	51	45	22	28	31	36	40	42	42	29	33	42	24	35	37	35	48	46	44	58	53	46	23	30	32	37	41	43
9/12/2012	16	18	23	10	14	19	22	17	19	12	15	16	19	23	18	27	29	26	37	36	45	41	36	18	23	25	29	32	34	33	24	27	34	19	28	30	28	39	37	36	47	42	37	19	24	26	30	34	34
9/13/2012	15	18	23	10	14	18	22	17	19	11	15	16	19	22	17	25	27	25	35	34	43	39	30	17	22	24	28	31	32	26	20	23	28	18	26	28	26	37	35	33	44	40	31	18	23	25	29	32	32
9/14/2012	15	17	22	10	14	18	21	16	18	11	15	15	18	21	17	25	27	24	35	33	42	38	30	17	21	23	27	30	31	26	19	22	28	18	26	28	26	36	34	33	43	39	30	17	22	24	28	31	32
9/15/2012	21	24	30	14	19	24	29	23	25	15	21	21	26	30	25	36	39	36	50	48	61	55	52	24	31	34	40	43	45	50	34	39	48	26	38	41	38	53	50	48	64	57	53	25	32	35	41	45	46
9/16/2012	40	46	59	27	37	48	56	44	48	30	40	42	50	58	47	70	76	68	97	93	117	106	93	47	60	66	77	84	88	87	61	70	87	50	73	79	72	102	97	92	123	110	96	50	63	69	79	88	90
9/17/2012	2	3	3	2	2	3	3	2	3	2	2	2	3	3	3	4	4	4	5	5	7	6	5	3	3	4	4	5	5	5	4	4	5	3	4	4	4	6	5	5	7	6	6	3	4	4	5	5	5
9/18/2012	11	13	16	7	10	13	16	12	13	8	11	12	14	16	12	18	20	18	26	25	31	28	22	13	16	18	21	23	24	19	15	17	21	13	19	21	19	27	25	24	32	29	23	13	17	18	21	23	24
9/19/2012	13	15	19	9	12	16	18	14	15	10	13	14	16	19	15	22	24	21	30	29	36	33	33	15	19	21	25	27	28	32	22	26	32	16	23	25	22	31	30	28	38	34	34	16	20	22	25	28	29
9/20/2012	17	19	24	11	16	20	24	18	20	13	17	18	21	25	19	29	31	28	40	38	48	43	44	20	26	28	33	35	37	42	30	34	43	21	30	33	29	42	40	37	50	45	46	21	27	29	34	37	38
9/21/2012	30	34	44	20	28	36	43	32	36	23	31	32	38	44	35	53	57	51	73	70	88	79	74	36	47	51	60	64	68	68	48	56	70	38	55	60	54	76	73	68	92	82	76	38	49	53	61	67	69
9/22/2012	29	33	42	19	27	35	41	31	35	22	29	30	36	42	33	50	54	48	68	66	82	74	61	34	43	47	55	59	62	59	39	46	57	35	52	56	50	71	67	63	86	76	63	35	45	48	56	62	63
9/23/2012	20	23	29	13	19	24	28	21	24	15	20	21	25	29	24	35	38	34	49	47	58	53	54	24	31	33	39	42	44	53	35	41	51	25	37	40	35	51	48	45	61	54	55	25	32	35	40	44	45
9/24/2012	21	25	31	14	20	26	31	23	26	16	22	23	27	31	25	38	41	36	52	50	63	56	57	26	33	36	42	45	48	54	37	43	54	27	39	43	38	54	51	48	65	58	59	27	35	37	43	47	48
9/25/2012	21	25	31	14	20	26	30	23	26	16	22	22	27	31	25	37	40	36	51	49	62	56	53	25	33	35	42	45	47	46	35	41	50	26	39	42	37	53	51	47	64	57	54	26	34	37	43	47	48
9/26/2012	26	31	39	18	25	32	38	28	31	20	27	27	33	38	30	46	49	43	63	60	75	68	63	31	40	43	51	55	58	61	41	49	60	32	47	51	45	65	62	57	78	69	64	32	42	45	52	57	58
9/27/2012	27	31	40	18	26	33	39	28	31	19	26	27	32	37	30	46	50	43	63	60	75	68	68	31	40	43	51	54	57	66	44	52	64	32	47	51	45	65	61	57	77	69	69	32	42	44	51	56	57
9/28/2012	22	26	33	15	21	27	32	22	25	16	21	22	26	30	24	37	40	34	50	48	60	54	55	25	32	34	41	43	46	51	36	42	52	25	38	41	36	52	49	45	62	55	56	25	33	35	41	45	45
9/29/2012	26	30	38	17	24	31	36	27	30	18	25	25	31	35	29	45	49	42	61	59	73	66	65	30	39	41	49	52	55	59	42	49	60	31	46	50	43	63	59	55	75	66	65	31	40	42	49	54	55
9/30/2012	31	37	46	20	29	37	43	32	36	21	30	30	36	41	34	53	58	49	73	70	87	78	74	35	46	48	57	61	64	69	47	55	68	36	54	59	51	74	70	64	88	78	73	35	47	49	57	62	63
10/1/2012	22	26	32	14	20	26	30	21	24	14	20	20	24	27	23	35	38	33	48	46	57	51	50	23	30	32	38	40	42	46	32	37	46	24	36	39	33	49	46	42	58	51	49	23	31	32	37	41	42
10/2/2012	24	28	34	15	22	28	32	26	30	18	25	24	30	34	27	42	46	38	57	55	68	61	62	27	36	38	45	48	51	59	39	46	57	29	44	48	41	61	57	52	72	63	64	29	38	40	47	51	52
10/3/2012	1	1	2	1	1	1	2	1	2	1	1	1	2	2	1	2	2	2	3	3	4	3	3	1	2	2	2	2	3	3	2	2	3	2	2	2	2	3	3	3	4	3	3	1	2	2	2	3	3
10/4/2012	33	39	48	21	31	39	45	40	46	26	37	36	45	51	39	61	67	56	83	79	99	88	87	39	52	54	64	68	72	82	54	64	78	42	65	71	60	89	84	76	106	93	89	42	56	57	68	73	75
10/5/2012	30	35	43	19	28	35	40	35	39	23	32	31	39	44	32	50	54	45	68	65	81	72	65	32	43	44	53	56	59	59	41	48	59	34	53	57	49	72	68	61	85	75	66	34	45	47	55	59	61
10/6/2012	32	38	47	20	30	38	44	36	41	24	33	33	40	46	35	55	60	49	74	71	89	79	77	35	47	48	58	61	65	73	48	57	69	37	58	63	53	79	74	67	94	82	80	37	50	51	61	65	67
10/7/2012	41	49	60	26	38	48	56	49	55	32	45	44	55	62	47	75	82	68	102	97	121	108	105	48	64	66	80	84	89	101	65	77	93	52	80	88	74	110	103	93	130	114	111	52	69	71	84	90	93
10/8/2012	9	11	13	6	9	11	12	10	12	7	10	9	12	13	10	16	18	15	22	21	26	23	19	10	14	14	17	18	19	19	12	14	17	12	18	20	17	25	23	21	29	26	22	12	16	16	19	20	21
10/9/2012	33	39	48	22	33	41	47	40	45	27	39	38	47	53	43	68	74	61	92	88	109	97	96	46	62	64	76	80	85	97	63	75	90	46	72	78	65	98	92	82	116	101	99	49	66	67	79	85	87
10/10/2012	32	38	47	22	32	40	46	37	41	25	36	35	43	49	41	66	72	59	89	85	106	94	87	45	60	62	75	78	83	87	58	68	82	44	68	75	62	93	87	78	110	96	89	47	63	64	76	81	83
10/11/2012	24	29	35	16	24	30	34	30	34	20	29	28	35	39	30	48	53	43	65	62	77	68	63	32	43	44	53	55	59	58	41	48	58	34	53	58	48	72	68	60	85	74	70	35	47	48	57	61	63
10/12/2012	16	19	23	10	15	19	22	21	24	14	20	20	24	27	22	35	38	31	47	45	55	49	52	23	30	31	37	39	41	45	33	39	47	25	39	43	35	53	50	44	63	55	59	26	35	35	42	44	46
10/13/2012	20	24	29	13	19	23	27	24	27	16	23	22	27	31	24	39	42	34	52	50	62	55	61	25	34	34	41	43	46	63	38	45	55	27	41	46	37	56	53	47	66	58	64	27	36	37	43	46	48
10/14/2012	32	38	47	20	30	38	44	40	46	27	38	37	45	51	42	67	73	59	90	86	107	94	105	43	58	59	71	74	79	100	65	77	93	46	71	78	64	97	91	80	114	100	109	46	62	63	75	80	82
10/15/2012	23	27	33	15	22	28	32	27	30	18	26	25	31	35	31	50	54	44	67	64	79	70	73	33	44	45	55	57	60	68	46	55	66	33	52	57	46	70	66	58	82	72	75	34	46	47	56	59	61
10/16/2012	52	62	76	34	51	63	73	61	69	42	59	57	71	80	64	104	113	91	140	133	165	146	123	69	93	95	114	119	126	127	78	93	112	70	111	121	99	150	140	124	176	153	131	74	100	101	120	127	131
10/17/2012	44	53	64	29	43	54	62	53	61	36	52	50	62	70	55	89	98	79	120	115	142	125	103	59	80	81	99	102	108	102	65	78	93	61	97	106	86	131	123	108	154	134	112	64	87	88	105	111	114
10/18/2012	16	20	24	11	16	20	23	19	22	13	18	18	22	25	21	34	37	29	45	43	53	47	46	22	30	30	37	38	41	45	29	35	42	22	35	39	31	48	45	39	56	49	48	23	32	32	38	40	41
10/19/2012	23	27	33	15	22	28	32	27	31	18	26	25	31	35	30	48	53	42	65	62	77	68	67	32	43	44	53	55	58	59	43	51	61	32	51	56	45	69	64	56	81	70	70	34	46	46	55	58	59
10/20/2012	27	33	40	18	27	33	38	31	36	21	30	29	36	41	33	54	59	47	72	69	85	75	78	36	48	49	59	61	65	74	50	60	71	36	56	62	50	76	71	62	89	78	81	37	51	51	61	64	66
10/21/2012	54	65	79	35	54	67	76	63	71	43	62	59	73	82	62	101	111	88	136	129	160	141	127	67	91	92	112	115	123	127	81	98	117	68	108	118	95	145	136	118	170	147	135	72	98	98	117	124	127
10/22/2012	40	48	58	26	40	49	56	45	52	31	45	43	54	60	44	73	80	63	97	93	114	101	80	48	66	66	81	83	88	75	52	62	74	48	77	84	67	103	96	84	121	104	85	51	70	70	83	88	90
10/23/2012	28	34	41	19	28	35	40	31	36	21	31	29	37	41	32	53	59	46	72	68	84	74	79	36	49	49	60	61	66	82	52	62	74	34	55	61	48	74	69	60	87	75	81	37	51	51	61	64	65
10/24/2012	28	33	40	18	28	35	39	32	37	22	32	30	38	42	32	53	59	46	71	68	84	74	82	36	49	49	60	61	65	80	53	64	76	34	55	61	48	75	70	60	87	75	84	37	51	51	61	64	66
10/25/2012	65	78	94	42	65	80	91	74	85	50	73	68	86	95	75	125	138	106	167	159	196	172	159	83	115	114	139	142	151	155	102	123	147	81	131	144	113	176	164	142	205	177	165	87	120	119	142	150	153
10/26/2012	3	4	4	2	3	4	4	3	4	2	3	3	4	4	3	6	6	5	8	7	9	8	8	4	5	5	6	6	7	7	5	6	7	4	6	7	5	8	8	7	10	8	8	4	5	5	6	7	7
10/27/2012	41	49	59	26	40	49	55	48	56	31	46	43	54	60	48	80	88	68	107	101	125	109	93	51	71	69	85	87	93	89	57	69	82	53	86	94	74	115	107	92	134	115	99	55	76	74	89	93	96
10/28/2012	20	25	29	13	20	25	28	23	26	15	22	20	26	28	23	39	43	33	52	50	61	54	54	25	35	34	42	43	46	51	34	41	48	25	41	45	35	54	51	43	63	54	56	26	36	35	42	44	46
10/29/2012	56	68	81	35	55	68	76	64	74	42	62	57	73	80	62	104	115	87	138	131	161	141	129	66	92	90	111	113	121	131	81	98	115	67	110	121	94	147	137	117	171	147	134	70	98	96	115	120	124
10/30/2012	82	99	118	53	82	101	113	95	110	63	94	86	110	121	94	158	174	132	210	199	245	214	183	102	143	140	171	174	186	179	116	140	165	102	168	185	143	225	209	178	262	224	192	109	153	148	179	186	192
10/31/2012	8	10	12	5	8	10	11	9	11	6	9	8	11	12	12	21	23	17	28	26	32	28	24	13	19	18	23	23	24	24	15	19	22	13	21	23	18	28	26	23	33	28	25	14	19	19	23	24	24
11/1/2012	22	26	31	14	22	27	30	26	30	17	26	24	30	33	30	51	57	43	68	65	79	69	56	33	46	45	55	56	60	50	35	42	50	33	55	60	46	73	68	58	85	73	59	35	50	48	58	60	62
11/2/2012	26	31	37	17	26	32	36	30	35	20	30	28	35	39	31	53	58	44	70	66	82	71	82	35	49	47	58	59	63	84	52	64	74	34	56	62	47	75	70	59	87	74	86	37	52	50	61	63	65
11/3/2012	43	53	63	28	45	54	61	51	59	34	52	47	60	66	53	90	99	74	119	113	138	120	127	59	83	80	99	100	107	127	81	98	115	58	96	107	81	128	119	101	149	127	134	64	90	86	104	108	111
11/4/2012	51	62	73	32	51	62	69	60	70	40	60	54	69	76	61	105	116	86	139	132	161	140	123	67	95	92	113	114	122	112	77	93	109	68	112	124	94	150	139	117	173	148	130	73	102	98	119	123	127
11/5/2012	97	119	140	60	95	115	129	116	134	74	112	102	130	142	128	220	243	179	290	275	337	292	252	137	194	186	230	231	248	263	153	187	218	142	237	262	196	315	293	244	363	310	267	149	210	201	244	251	259
11/6/2012	31	38	45	19	30	37	41	37	42	23	35	32	41	45	37	63	70	52	83	79	97	84	83	39	56	53	66	66	71	83	51	62	72	40	67	74	55	89	82	69	102	87	86	42	59	57	69	71	73
11/7/2012	68	83	98	42	66	80	90	81	93	52	78	71	90	99	86	148	164	121	195	185	226	196	184	93	131	125	155	156	167	193	113	138	160	95	159	176	132	211	196	164	244	208	194	100	142	135	164	169	174
11/8/2012	3	3	4	2	3	3	4	3	4	2	3	3	4	4	4	6	7	5	8	8	9	8	8	4	6	5	7	7	7	8	5	6	7	4	7	7	5	9	8	7	10	9	8	4	6	6	7	7	7
11/9/2012	43	53	62	28	44	54	60	51	59	34	52	47	60	65	58	101	112	82	133	126	154	133	122	66	93	89	111	111	118	121	77	95	110	65	109	120	90	144	134	111	166	141	130	71	101	96	117	120	124
11/10/2012	40	50	58	26	41	50	56	48	55	32	48	43	56	61	57	99	110	80	131	124	151	131	117	65	92	88	109	109	117	113	74	91	105	64	107	119	88	142	131	109	163	139	124	70	100	95	116	118	122
11/11/2012	23	29	33	15	23	28	32	27	31	18	27	24	31	34	28	48	53	39	63	60	73	63	61	31	44	42	52	52	56	61	38	47	54	30	51	56	42	67	62	51	77	66	64	33	47	44	54	55	57
11/12/2012	66	82	96	41	66	80	89	77	90	50	76	68	87	95	85	148	164	119	194	184	224	194	183	94	134	127	158	157	169	192	113	139	161	94	159	176	130	210	195	160	241	204	194	102	145	137	167	171	176
11/13/2012	44	54	63	28	44	53	59	51	59	33	51	45	58	64	51	89	99	71	116	110	135	116	106	57	81	77	96	95	102	118	67	82	94	56	95	105	77	125	116	95	144	122	112	61	88	83	101	103	106
11/14/2012	51	63	74	33	53	64	71	59	69	40	61	54	70	76	61	107	119	86	141	133	162	140	124	71	101	96	119	118	127	127	79	97	112	67	114	127	93	151	140	115	173	146	130	76	109	102	125	127	131
11/15/2012	40	49	57	26	42	50	56	46	54	31	48	42	55	59	58	103	115	82	135	127	155	134	167	68	98	92	115	113	122	163	107	132	151	64	109	121	88	144	133	109	165	139	171	72	104	98	119	121	125
11/16/2012	59	73	85	38	62	74	82	69	80	46	71	62	81	87	68	120	134	95	157	149	181	156	149	79	113	106	133	131	141	162	95	117	134	75	128	142	103	168	156	127	193	162	154	84	120	113	138	140	144
11/17/2012	72	88	103	46	75	90	99	82	96	55	85	75	97	105	81	144	161	114	189	178	217	187	160	95	136	128	160	158	170	171	103	127	145	90	155	172	124	204	188	154	233	196	169	102	147	137	167	170	175
11/18/2012	32	40	46	21	34	41	45	37	43	25	38	34	44	47	35	63	70	50	82	78	95	81	70	41	59	56	70	69	74	72	45	56	64	39	67	75	54	88	82	67	101	85	74	44	64	59	73	74	76
11/19/2012	31	38	44	20	32	38	42	35	41	23	36	31	41	44	35	63	70	49	82	78	94	81	92	41	59	55	69	68	73	87	58	72	82	39	67	74	53	88	81	66	100	84	95	43	63	58	71	72	74
11/20/2012	58	71	82	36	59	71	78	67	78	43	67	59	77	82	64	115	128	90	150	141	172	148	145	73	106	99	124	122	131	146	91	112	128	71	123	136	98	161	149	121	184	154	151	78	113	105	129	131	135
11/21/2012	70	87	101	44	72	86	94	82	96	53	82	71	93	100	67	120	134	94	157	148	180	154	99	76	110	102	129	126	136	109	61	76	87	74	129	144	103	169	156	127	193	162	106	82	119	110	135	137	141
11/22/2012	57	71	82	36	59	70	77	65	77	42	66	57	75	81	61	109	121	85	142	134	162	139	144	69	100	93	117	115	123	139	90	111	127	67	116	129	92	152	141	114	174	146	149	74	107	99	122	123	127
11/23/2012	57	71	82	37	62	74	81	66	78	45	70	61	80	85	65	117	131	91	152	144	174	149	133	77	112	104	130	128	138	146	86	107	121	72	126	139	99	164	151	122	187	157	139	83	121	111	136	138	142
11/24/2012	59	73	84	38	63	75	82	69	81	46	72	62	82	87	63	114	128	88	148	140	170	145	96	74	109	100	126	123	132	105	61	76	86	71	124	138	97	161	149	120	184	154	103	81	118	108	133	134	138
11/25/2012	57	71	82	36	60	72	78	67	79	44	69	59	78	83	63	115	128	88	149	140	170	145	155	73	107	98	123	121	130	150	97	120	136	70	123	137	96	160	148	119	182	152	160	79	115	105	130	130	134
11/26/2012	49	61	69	30	50	60	65	57	67	37	58	50	65	70	47	86	96	66	111	105	127	108	121	54	79	72	91	89	95	111	74	92	104	53	93	103	72	121	111	89	137	115	125	58	85	78	96	96	99
11/27/2012	44	55	62	27	45	53	58	52	61	33	52	44	58	62	44	81	90	62	104	98	119	102	113	50	73	67	84	82	88	105	68	85	96	50	87	97	68	114	105	84	129	108	118	54	79	72	89	89	92
11/28/2012	46	58	66	28	48	56	61	55	65	35	55	47	62	66	49	90	101	69	116	110	133	113	105	56	82	74	94	92	99	108	64	79	90	55	98	109	76	127	117	93	144	120	111	61	89	81	100	100	103
11/29/2012	34	42	48	21	36	42	46	40	46	26	41	35	46	49	39	71	79	54	91	86	104	89	121	45	67	60	77	74	80	116	76	95	107	43	76	85	59	99	91	72	112	93	124	49	72	65	81	80	83
11/30/2012	60	76	86	39	65	77	84	71	84	48	76	64	85	90	70	128	143	97	165	156	188	160	152	84	124	112	142	138	148	160	98	122	137	78	138	154	106	179	165	131	203	169	158	91	134	121	149	149	154
12/1/2012	64	80	91	42	70	83	90	76	89	51	81	69	91	97	69	127	142	96	164	155	186	159	103	84	124	112	142	137	148	118	67	84	94	78	138	154	106	179	164	130	202	169	111	91	134	121	150	150	155
12/2/2012	31	39	45	20	34	40	43	37	44	25	39	34	44	47	33	60	67	45	77	73	88	75	77	39	58	52	66	64	69	73	49	61	69	37	65	73	50	85	78	61	95	80	81	43	63	57	71	70	72
12/3/2012	63	79	90	40	67	79	86	74	87	49	78	66	87	93	73	135	151	102	174	164	197	168	163	87	129	116	147	142	153	174	102	128	144	82	146	163	112	189	174	137	213	178	170	94	140	126	156	155	160
12/4/2012	52	66	75	33	56	66	72	62	73	41	65	55	73	77	63	116	130	87	149	140	169	144	158	75	111	100	127	122	132	158	100	125	140	70	125	139	95	162	148	117	182	152	164	81	120	108	134	133	137
12/5/2012	37	47	53	23	39	46	50	44	52	29	46	38	51	54	45	83	93	62	106	100	121	102	105	53	79	70	90	86	93	97	65	82	92	50	89	100	68	115	106	83	130	108	109	57	85	76	94	94	97
12/6/2012	34	43	49	21	36	42	46	40	47	26	42	35	47	49	39	72	81	54	93	87	105	89	70	46	69	61	78	75	81	68	43	54	61	44	78	87	59	101	93	73	114	94	74	50	74	67	83	82	85
12/7/2012	53	67	75	33	57	67	72	62	73	41	65	55	73	77	66	123	138	91	157	148	178	151	141	79	118	106	135	129	139	154	88	111	124	73	132	147	100	170	156	122	191	158	147	86	128	114	142	140	144
12/8/2012	62	78	88	39	67	78	84	72	85	48	77	64	85	90	79	147	166	109	189	177	213	180	158	95	143	127	162	155	168	169	99	125	139	87	158	177	119	204	187	145	229	189	165	103	154	137	170	168	173
12/9/2012	31	38	43	19	33	39	42	36	42	23	38	31	42	44	38	71	80	53	91	86	103	87	87	46	69	62	78	75	81	83	55	69	77	42	76	85	57	98	90	70	110	91	90	50	74	66	82	81	84
12/10/2012	23	29	33	15	25	29	32	27	32	18	29	24	32	34	29	54	61	40	69	65	78	66	63	35	52	47	59	57	61	55	40	50	56	32	58	64	43	74	68	53	83	69	65	38	56	50	62	61	63
12/11/2012	63	79	89	40	68	79	86	73	87	48	78	65	86	91	77	144	162	106	184	173	208	176	137	94	141	125	160	153	165	152	88	111	123	85	155	173	116	199	182	141	223	184	143	101	152	135	168	165	170
12/12/2012	57	72	81	37	63	73	79	66	78	44	71	59	79	83	69	131	147	96	167	157	188	159	123	87	130	115	148	141	152	135	80	102	112	77	140	157	104	180	164	127	201	166	129	93	140	124	154	151	156
12/13/2012	38	47	53	24	41	48	52	44	52	29	47	39	52	54	48	90	101	66	115	108	129	109	83	60	90	79	101	97	104	83	54	68	75	53	96	108	72	123	113	87	138	114	86	64	96	85	106	104	107
12/14/2012	25	31	35	16	27	31	33	29	34	19	30	25	34	35	33	62	70	45	79	74	89	75	61	41	61	54	69	66	71	56	39	50	55	36	66	74	49	85	78	60	95	78	63	44	66	58	72	71	73
12/15/2012	46	58	65	29	49	57	61	53	63	34	56	46	62	65	62	119	134	86	151	142	170	143	122	76	115	102	130	124	134	132	79	100	110	69	127	142	94	162	149	114	181	149	127	82	124	109	136	133	137
12/16/2012	66	84	94	42	73	84	90	77	92	50	82	67	91	95	85	162	182	117	206	193	231	194	149	105	159	139	178	169	183	161	95	121	133	94	173	194	127	221	202	155	247	203	155	113	170	149	186	182	188
12/17/2012	50	64	71	32	55	64	68	58	69	38	62	51	69	72	57	109	122	78	138	129	155	130	94	71	107	94	120	114	123	95	60	76	84	63	116	130	85	148	136	104	165	136	98	76	115	100	125	122	126
12/18/2012	44	56	62	28	49	56	60	51	61	33	55	45	60	63	48	93	104	67	118	110	132	111	81	60	91	80	103	97	105	77	52	66	72	54	99	111	73	127	116	89	141	116	84	65	98	85	107	105	108
12/19/2012	36	46	51	23	40	47	50	42	50	28	46	37	50	52	43	82	93	59	104	98	117	98	91	54	82	72	92	87	94	97	58	74	81	48	89	100	65	113	103	79	126	103	95	59	89	77	97	95	98
12/20/2012	49	62	69	32	56	64	68	57	68	38	63	51	69	71	67	129	145	92	163	153	182	153	127	85	130	113	145	137	148	135	81	103	113	74	138	155	101	176	161	122	196	160	132	92	140	121	152	148	153
12/21/2012	44	56	62	28	50	58	61	51	61	34	57	46	62	64	57	110	124	79	139	130	156	131	93	73	111	96	124	117	126	93	59	75	82	63	118	132	85	150	137	104	166	136	96	78	119	103	129	125	129
12/22/2012	33	42	47	21	38	43	46	39	46	26	43	34	47	48	35	68	77	49	86	81	96	81	61	45	69	59	76	72	78	59	39	50	54	39	73	82	53	93	85	64	103	84	63	48	74	64	80	77	80
12/23/2012	43	54	60	27	48	55	59	50	59	33	55	44	60	62	49	94	106	67	119	111	132	111	103	61	94	81	104	98	106	108	65	83	91	54	102	114	73	129	118	89	143	117	107	67	102	88	110	107	110
12/24/2012	3	4	5	2	4	4	5	4	5	3	4	3	5	5	4	7	8	5	9	9	10	9	8	5	7	6	8	7	8	8	5	6	7	4	8	9	6	10	9	7	11	9	8	5	8	7	8	8	8
12/25/2012	33	43	47	21	37	43	45	39	47	26	43	34	46	48	44	85	96	60	107	100	119	99	91	55	84	72	93	87	94	95	58	74	80	49	92	103	66	116	106	80	128	105	94	59	90	78	98	94	98
12/26/2012	36	47	51	23	41	47	50	43	51	28	47	38	51	53	50	98	110	69	123	115	137	115	89	63	98	84	108	101	110	87	57	72	79	56	105	118	75	133	121	91	147	120	92	68	105	90	113	109	113
12/27/2012	27	35	38	17	31	35	37	32	38	21	35	28	38	39	32	62	70	44	78	73	87	73	56	40	62	53	68	64	69	53	35	45	49	35	66	75	47	84	77	58	93	76	58	43	66	57	71	69	71
12/28/2012	32	41	45	20	36	42	44	37	45	25	41	33	45	46	35	68	77	48	86	80	96	80	76	44	68	58	75	71	76	76	48	61	67	39	74	83	53	94	85	64	103	84	79	48	74	63	80	77	79
12/29/2012	41	52	57	26	46	53	56	48	57	32	53	42	57	59	51	99	112	69	124	116	138	116	111	64	99	84	109	102	110	114	70	90	97	57	107	120	76	135	123	92	149	122	116	70	107	91	115	111	114
12/30/2012	14	18	19	9	16	18	19	16	19	11	18	14	19	20	18	35	39	24	43	41	48	40	29	23	35	30	38	36	39	31	18	24	26	20	37	41	26	47	42	32	51	42	30	24	37	32	40	38	40
12/31/2012	26	34	37	17	30	35	37	31	37	21	35	27	37	39	31	61	69	43	77	72	85	71	65	40	62	52	68	63	69	64	42	53	58	35	66	74	47	83	76	56	92	74	67	43	67	57	71	69	71
1/1/2013	36	47	51	23	41	47	50	42	51	28	47	37	51	52	46	91	103	63	114	107	127	106	99	59	91	77	100	93	101	102	63	81	87	52	99	111	70	124	113	84	137	111	103	64	99	84	106	102	105
1/2/2013	37	47	51	23	42	48	50	43	51	28	48	37	51	53	49	97	110	67	121	113	135	112	94	63	97	82	107	99	107	95	59	76	82	55	104	117	73	131	119	89	144	117	98	68	104	88	112	107	111
1/3/2013	22	29	31	14	26	29	31	26	31	18	30	23	32	33	31	61	69	42	76	71	84	70	54	40	62	52	68	63	68	51	35	44	48	34	65	73	46	82	74	55	90	73	56	43	66	56	71	68	70
1/4/2013	24	31	34	16	28	32	34	28	34	19	32	25	34	35	30	60	68	41	75	70	83	69	62	39	61	52	67	62	68	60	40	52	56	34	65	73	45	81	74	55	89	72	65	43	66	56	71	68	70
1/5/2013	44	57	62	28	50	57	60	51	61	34	57	45	62	63	52	103	117	71	128	120	142	118	113	67	104	88	114	105	114	118	72	93	100	58	111	125	77	139	126	93	153	124	117	72	112	95	120	114	118
1/6/2013	33	43	46	21	38	43	45	38	46	25	43	34	46	47	45	89	101	61	111	103	122	101	96	57	90	75	98	91	98	98	62	79	85	50	96	107	67	120	109	80	131	106	100	62	97	81	103	98	101
1/7/2013	2	3	3	1	3	3	3	3	3	2	3	2	3	3	3	6	7	4	8	7	9	7	7	4	6	5	7	6	7	7	4	6	6	3	7	8	5	8	8	6	9	7	7	4	7	6	7	7	7
1/8/2013	17	21	23	11	19	22	23	19	23	13	22	17	23	24	22	44	50	30	55	51	61	50	41	29	45	38	49	45	49	38	26	34	36	24	47	53	33	59	53	39	65	52	42	31	48	40	51	49	50
1/9/2013	12	16	17	8	14	16	16	14	17	9	16	12	17	17	14	28	32	19	35	33	39	32	28	18	29	24	31	29	31	26	18	23	25	16	31	34	21	38	35	25	42	34	29	20	31	26	33	31	32
1/10/2013	23	30	32	14	26	29	31	27	32	17	29	23	32	32	28	56	64	38	70	65	77	64	66	36	57	47	62	57	62	66	42	54	58	31	61	69	42	76	69	51	83	67	69	39	61	51	65	62	64
1/11/2013	32	42	45	20	37	41	43	37	45	24	41	32	44	45	41	83	94	56	103	96	114	94	92	54	85	70	92	84	92	90	59	77	82	46	90	101	62	112	101	74	122	98	96	58	91	76	96	92	94
1/12/2013	22	28	31	14	26	29	30	25	31	17	29	22	31	31	28	57	65	39	71	66	78	64	58	37	59	49	64	59	64	54	38	49	52	32	62	69	42	77	69	51	84	67	60	41	63	53	67	64	66
1/13/2013	19	25	27	12	22	25	26	22	27	15	25	19	27	27	22	44	50	30	55	51	60	50	43	29	45	38	49	45	49	45	28	36	38	24	48	54	33	59	54	39	65	52	45	31	49	41	52	49	51
1/14/2013	24	31	34	15	28	32	33	28	34	19	32	24	34	34	31	62	70	42	77	71	84	69	55	41	64	53	69	64	69	55	35	46	49	34	66	75	45	83	75	55	90	72	56	44	69	57	73	69	71
1/15/2013	29	37	40	19	34	38	40	33	40	22	38	29	41	41	34	68	78	46	85	79	93	77	73	46	72	59	78	71	77	73	48	62	66	37	73	83	50	91	83	60	99	80	75	49	77	64	81	77	79
1/16/2013	28	37	40	19	34	39	40	33	40	22	39	30	41	41	33	68	77	45	83	78	91	76	81	46	72	60	78	71	77	84	54	70	75	37	72	82	49	90	81	59	98	79	84	49	78	64	81	77	79
1/17/2013	2	2	2	1	2	2	2	2	2	1	2	2	2	2	2	4	4	2	4	4	5	4	4	2	4	3	4	4	4	4	3	4	4	2	4	4	3	5	4	3	5	4	5	3	4	3	4	4	4
1/18/2013	12	15	16	8	14	16	17	13	16	9	16	12	17	17	14	28	32	19	35	32	38	31	36	19	30	25	33	30	32	35	24	31	33	15	30	34	20	37	34	24	40	32	37	21	32	27	34	32	33
1/19/2013	10	14	15	7	13	14	15	12	15	8	14	11	15	15	13	26	30	17	32	30	35	29	23	17	28	23	30	27	29	22	15	20	21	14	28	32	19	35	32	23	38	30	24	19	30	25	31	29	30
1/20/2013	10	13	14	6	12	13	13	11	14	8	13	10	14	14	13	26	30	17	32	30	35	29	20	17	27	22	29	27	29	19	13	17	18	14	28	32	19	35	32	23	38	30	21	19	30	24	31	29	30
1/21/2013	20	26	28	13	24	27	28	24	28	16	28	21	29	29	23	47	53	31	58	54	63	52	58	31	50	41	53	48	53	58	38	49	52	25	50	57	34	62	56	40	67	54	60	34	53	44	56	52	54
1/22/2013	22	29	31	14	27	30	31	26	31	17	30	23	32	32	25	51	58	34	63	59	69	57	60	34	55	44	58	53	58	59	39	51	53	28	55	62	37	68	61	44	74	59	62	37	59	48	61	57	59
1/23/2013	8	11	12	5	10	11	12	10	12	7	11	9	12	12	11	22	25	14	27	25	29	24	17	14	23	19	25	22	24	17	11	14	15	12	23	26	16	29	26	19	31	25	18	16	25	20	26	24	25
1/24/2013	12	15	16	8	14	16	17	14	17	9	16	12	17	17	13	27	31	18	33	31	36	29	31	18	29	23	31	28	30	30	20	27	28	14	29	32	19	35	32	23	38	31	32	19	31	25	32	30	31
1/25/2013	11	14	15	7	13	15	15	13	15	9	15	11	16	16	12	24	28	16	30	28	33	27	26	16	26	21	28	25	27	26	17	23	24	13	26	30	17	32	29	21	35	28	27	18	28	23	29	27	28
1/26/2013	13	18	19	9	16	18	19	16	19	10	18	14	19	19	17	36	41	23	44	41	48	39	38	23	38	30	40	36	39	38	24	32	33	19	39	44	26	47	43	30	51	41	39	25	40	33	42	39	40
1/27/2013	16	21	23	10	20	22	22	19	23	13	22	16	23	23	20	41	47	26	50	46	54	44	48	27	43	34	45	41	45	46	31	40	42	22	44	49	29	54	48	34	58	46	49	29	46	37	47	44	46
1/28/2013	14	19	20	9	17	19	19	16	20	11	19	14	20	20	17	34	39	22	42	39	46	37	40	22	36	29	38	34	38	35	26	34	35	18	37	42	24	45	41	29	49	39	41	24	39	31	40	37	38
1/29/2013	9	12	13	6	11	13	13	11	13	7	13	10	13	13	11	22	25	14	27	25	29	24	21	15	24	19	25	23	25	20	14	18	19	12	24	27	16	29	26	19	32	25	22	16	25	20	26	24	25
1/30/2013	12	16	17	8	15	16	17	14	17	9	17	12	17	17	13	26	30	17	32	30	35	28	30	18	28	23	30	27	29	29	20	26	27	14	28	32	18	34	31	22	37	29	31	19	31	24	31	29	30
1/31/2013	11	15	16	8	14	16	16	13	16	9	16	12	17	17	14	29	33	18	35	32	38	31	32	19	31	25	33	30	32	33	21	28	29	15	31	35	20	38	34	24	41	32	33	21	34	27	35	32	33
2/1/2013	12	16	17	8	15	17	17	14	17	10	17	13	18	18	16	33	38	21	40	37	44	36	36	22	36	29	38	34	37	36	24	31	32	18	36	40	23	43	39	28	47	37	37	24	39	31	40	37	38
2/2/2013	13	17	17	8	16	18	18	15	18	10	18	13	19	19	14	30	35	19	37	34	40	33	34	21	34	27	36	32	35	33	23	30	31	16	33	37	21	40	36	25	43	34	35	22	36	29	37	34	36
2/3/2013	12	15	16	8	15	16	16	14	16	9	16	12	17	17	13	27	31	17	33	30	35	29	30	18	29	23	31	28	30	26	20	26	27	14	29	33	19	35	32	22	38	30	31	20	32	25	32	30	31
2/4/2013	9	12	13	6	11	12	13	11	13	7	13	9	13	13	11	24	27	15	29	27	31	25	25	16	25	20	27	24	26	25	16	21	22	12	25	29	16	31	28	19	33	26	26	17	27	22	28	26	27
2/5/2013	9	12	13	6	11	13	13	11	13	7	13	9	13	13	11	24	28	15	29	27	32	26	27	16	26	20	27	24	26	25	17	23	23	13	26	29	17	32	28	20	34	27	28	17	28	22	28	26	27
2/6/2013	10	13	13	6	12	13	13	11	14	7	13	10	14	13	11	23	26	15	28	26	30	24	26	15	25	19	26	23	25	24	17	22	23	12	25	28	16	30	27	19	32	25	27	16	26	21	27	25	26
2/7/2013	9	11	12	6	11	12	12	10	12	7	12	9	12	12	10	21	24	13	25	23	27	22	23	14	23	18	24	21	23	21	15	20	21	11	22	25	14	27	24	17	29	23	24	15	24	19	25	23	23
2/8/2013	8	11	11	5	10	11	11	9	12	6	11	8	12	12	10	21	24	13	25	24	27	22	23	14	23	18	24	21	23	21	15	20	21	11	23	26	14	27	25	17	29	23	24	15	24	19	25	23	24
2/9/2013	8	11	12	5	11	12	12	10	12	7	12	9	12	12	10	22	25	14	26	24	28	23	24	15	24	19	25	22	24	22	16	21	21	11	23	26	15	28	25	18	30	24	25	16	26	20	26	24	25
2/10/2013	6	8	9	4	8	9	9	7	9	5	9	7	9	9	7	15	17	9	18	17	20	16	17	10	17	13	18	16	17	17	11	15	16	8	16	18	10	20	18	12	21	17	18	11	18	14	19	17	18
2/11/2013	6	8	9	4	8	9	9	7	9	5	9	7	10	9	7	15	17	9	18	17	19	16	17	10	17	13	18	16	17	16	12	15	16	8	16	18	10	19	17	12	21	16	17	11	18	14	19	17	18
2/12/2013	7	10	10	5	10	10	11	8	10	6	11	8	11	11	8	18	21	11	22	20	23	19	20	13	21	16	22	19	21	20	14	18	19	9	19	22	12	23	21	15	25	20	21	14	22	18	23	21	21
2/13/2013	11	14	15	7	14	15	15	12	15	9	16	11	16	16	12	26	30	16	32	29	34	27	29	18	30	23	31	27	30	29	20	26	27	14	28	32	18	34	30	21	36	28	30	20	32	25	32	30	31
2/14/2013	7	9	9	5	9	10	10	8	10	5	10	7	10	10	8	16	19	10	20	18	21	17	18	11	19	14	19	17	19	17	12	17	17	8	18	20	11	21	19	13	23	18	19	12	20	16	20	18	19
2/15/2013	4	5	6	3	5	6	6	5	6	3	6	4	6	6	5	10	11	6	12	11	13	10	11	7	11	9	12	10	11	9	7	10	10	5	11	12	7	13	12	8	14	11	11	7	12	9	12	11	11
2/16/2013	5	7	7	3	7	7	8	6	8	4	8	5	8	8	6	13	15	8	16	15	17	14	15	9	15	12	16	14	15	15	10	14	14	7	14	16	9	17	15	11	18	14	16	10	16	13	16	15	15
2/17/2013	5	7	7	4	7	8	8	6	8	4	8	6	8	8	6	14	16	8	16	15	17	14	16	9	15	12	16	14	15	14	10	14	14	7	14	16	9	17	16	11	19	15	16	10	16	13	16	15	16
2/18/2013	5	7	7	3	7	7	7	6	7	4	8	5	8	8	6	12	14	8	15	14	16	13	14	9	14	11	15	13	14	13	10	13	13	6	13	15	8	16	14	10	17	13	15	9	15	12	15	14	14
2/19/2013	5	7	7	4	7	8	8	6	7	4	8	6	8	8	6	12	14	7	15	14	16	13	14	8	14	11	15	13	14	13	10	13	13	6	13	15	8	16	14	10	17	13	14	9	15	12	15	14	14
2/20/2013	5	7	7	3	7	7	7	6	7	4	8	5	8	8	6	13	15	8	15	14	16	13	15	9	15	11	15	13	14	14	10	13	13	6	14	15	9	16	15	10	17	14	15	9	16	12	16	14	15
2/21/2013	4	6	6	3	6	6	6	5	6	4	6	5	7	6	5	11	13	7	14	13	15	12	13	8	13	10	13	12	13	12	9	12	12	6	12	14	8	15	13	9	15	12	13	8	14	11	14	13	13
2/22/2013	5	7	7	3	7	7	7	6	7	4	7	5	8	7	6	12	14	7	14	13	15	12	14	8	14	10	14	12	13	13	10	13	13	6	13	15	8	15	14	9	16	13	15	9	15	11	15	13	14
2/23/2013	5	6	6	3	6	7	7	5	7	4	7	5	7	7	5	11	12	7	13	12	14	11	13	7	12	9	13	11	12	12	9	12	12	5	12	13	7	14	12	8	15	11	13	8	13	10	13	12	12
2/24/2013	5	6	6	3	6	7	7	5	6	4	7	5	7	7	5	11	13	7	14	12	14	12	13	8	13	10	13	12	13	12	9	12	12	6	12	14	7	14	13	9	15	12	14	8	14	11	14	12	13
2/25/2013	5	6	6	3	6	7	7	5	7	4	7	5	7	7	5	12	13	7	14	13	15	12	14	8	13	10	14	12	13	12	9	12	12	6	13	14	8	15	13	9	16	12	14	9	14	11	14	13	13
2/26/2013	5	7	7	3	6	7	7	6	7	4	7	5	7	7	5	12	13	7	14	13	15	12	14	8	13	10	14	12	13	13	9	13	13	6	13	14	8	15	13	9	16	12	14	9	14	11	14	13	13
2/27/2013	4	6	6	3	6	6	6	5	6	3	6	4	6	6	5	10	12	6	12	11	13	10	12	7	12	9	12	10	11	11	8	11	11	5	11	12	7	13	11	8	13	10	12	7	12	9	12	11	11
2/28/2013	4	6	6	3	6	6	6	5	6	3	6	4	6	6	5	10	12	6	12	11	13	11	13	7	12	9	12	11	12	12	9	12	12	5	11	13	7	13	12	8	14	11	13	8	13	10	13	12	12
3/1/2013	4	6	6	3	6	6	6	5	6	3	6	4	6	6	5	10	12	6	12	11	13	10	13	7	12	9	12	11	12	12	9	12	12	5	11	13	7	13	12	8	14	11	13	8	13	10	13	11	12
3/2/2013	4	5	5	2	5	5	5	4	5	3	5	4	5	5	4	9	10	5	10	9	11	9	11	6	10	8	10	9	10	10	7	10	10	4	9	10	6	11	10	7	12	9	11	6	11	8	11	10	10
3/3/2013	4	5	5	2	5	5	5	4	5	3	5	4	5	5	4	9	10	5	10	9	11	9	11	6	10	8	10	9	10	10	7	10	10	4	9	10	6	11	10	7	11	9	11	6	11	8	11	10	10
3/4/2013	4	5	6	3	6	6	6	5	6	3	6	4	6	6	5	10	12	6	12	11	13	10	12	7	12	9	12	10	11	12	9	11	11	5	11	12	6	13	11	8	13	10	13	8	13	10	13	11	12
3/5/2013	4	5	5	3	5	6	6	5	6	3	6	4	6	6	4	10	12	6	12	11	12	10	12	7	12	9	12	10	11	11	8	11	11	5	11	12	6	13	11	7	13	10	13	7	13	9	12	11	11
3/6/2013	3	5	5	2	5	5	5	4	5	3	5	4	5	5	4	8	9	5	9	9	10	8	10	6	10	7	10	8	9	9	7	9	9	4	8	10	5	10	9	6	11	8	10	6	10	8	10	9	9
3/7/2013	7	10	10	5	10	11	11	8	10	5	10	7	10	10	7	17	19	10	20	18	21	17	21	12	20	15	20	17	19	20	15	20	20	8	17	20	10	21	18	12	22	17	21	12	21	16	20	18	19
3/8/2013	4	5	5	3	5	6	6	4	5	3	5	4	5	5	4	9	10	5	10	10	11	9	11	6	11	8	11	9	10	11	8	10	10	4	9	10	5	11	10	6	11	9	11	6	11	8	11	10	10
3/9/2013	5	6	6	3	6	7	7	5	6	3	6	4	6	6	4	10	12	6	12	11	13	10	13	7	12	9	12	10	11	12	9	12	12	5	11	12	6	12	11	7	13	10	13	7	13	9	12	11	11
3/10/2013	3	4	4	2	4	5	4	3	4	2	4	3	4	4	3	7	8	4	8	7	8	7	9	5	8	6	8	7	8	8	6	8	8	3	7	8	4	8	7	5	9	7	9	5	8	6	8	7	8
3/11/2013	2	3	3	2	3	4	4	3	4	2	4	3	4	4	3	6	7	3	7	6	7	6	8	4	7	5	7	6	7	8	5	7	7	3	6	7	4	7	7	4	8	6	8	5	8	6	8	7	7
3/12/2013	4	5	5	3	5	6	6	4	6	3	6	4	6	6	4	9	10	5	10	9	11	9	12	6	11	8	11	9	10	11	8	11	11	4	9	11	6	11	10	7	12	9	12	7	12	9	11	10	10
3/13/2013	0	0	0	0	0	0	0	0	0	0	1	0	1	1	0	1	1	0	1	1	1	1	1	1	1	1	1	1	1	1	1	1	1	0	1	1	0	1	1	1	1	1	1	1	1	1	1	1	1
3/14/2013	2	3	3	1	3	3	3	3	3	2	4	3	4	4	2	5	6	3	6	5	6	5	6	3	6	4	6	5	6	6	5	6	6	2	5	6	3	6	6	4	7	5	7	4	7	5	6	6	6
3/15/2013	2	3	3	2	3	4	3	3	4	2	4	3	4	4	3	6	7	3	7	6	7	6	8	4	7	5	7	6	7	7	6	8	7	3	7	7	4	8	7	5	8	6	8	5	8	6	8	7	7
3/16/2013	2	3	3	1	3	3	3	2	3	2	3	2	3	3	2	5	6	3	6	5	6	5	6	4	6	4	6	5	6	6	5	6	6	2	5	6	3	6	6	4	7	5	7	4	7	5	6	6	6
3/17/2013	2	2	2	1	2	3	3	2	2	1	3	2	3	3	2	4	5	2	5	4	5	4	6	3	5	4	5	4	5	5	4	6	5	2	4	5	3	5	5	3	5	4	6	3	6	4	5	5	5
3/18/2013	2	3	3	1	3	3	3	2	3	2	3	2	3	3	2	5	6	3	6	5	6	5	7	4	6	5	6	5	6	6	5	7	7	2	5	6	3	6	6	4	7	5	7	4	7	5	6	6	6
3/19/2013	1	2	2	1	2	2	2	1	1	1	2	1	2	2	2	4	4	2	4	4	4	3	5	3	4	3	4	4	4	4	3	4	4	2	3	4	2	4	4	2	4	3	4	2	4	3	4	4	4
3/20/2013	2	2	2	1	2	2	2	2	2	1	3	2	3	2	2	4	5	2	5	5	5	4	6	3	5	4	5	4	5	5	4	6	5	2	5	5	3	5	5	3	5	4	6	3	6	4	5	5	5
3/21/2013	2	2	2	1	2	2	2	2	3	2	3	2	3	3	2	5	5	3	5	5	6	4	7	3	6	4	6	5	5	6	5	6	6	2	5	6	3	6	5	4	6	5	7	4	6	5	6	5	6
3/22/2013	2	2	2	1	2	3	2	2	3	2	3	2	3	3	2	5	5	3	5	5	6	4	6	3	6	4	6	5	5	6	4	6	6	2	5	6	3	6	5	3	6	5	7	4	6	5	6	5	6
3/23/2013	2	3	3	2	3	4	3	3	4	2	4	3	4	4	2	6	6	3	6	6	7	5	7	4	7	5	7	6	6	7	5	7	7	3	6	7	4	7	6	4	7	6	8	4	8	6	7	6	7
3/24/2013	2	3	3	2	3	3	3	3	3	2	4	3	4	4	2	5	6	3	6	5	6	5	7	4	6	5	6	5	6	6	5	7	7	2	6	6	3	6	6	4	7	5	7	4	7	5	7	6	6
3/25/2013	1	1	1	1	1	1	1	1	1	1	1	1	1	1	1	2	3	1	3	3	3	2	3	2	3	2	3	3	3	3	2	3	3	1	3	3	2	3	3	2	3	2	3	2	3	2	3	3	3
3/26/2013	2	2	2	1	3	3	3	2	3	2	3	2	3	3	2	4	5	2	5	5	5	4	6	3	6	4	6	5	5	6	4	6	6	2	5	6	3	6	5	3	6	4	7	3	6	4	6	5	5
3/27/2013	2	3	3	2	3	3	3	3	3	2	4	3	4	4	2	5	6	3	6	6	7	5	8	4	7	5	7	6	6	7	6	8	8	3	6	7	3	7	6	4	7	5	8	4	7	5	7	6	6
3/28/2013	5	6	6	3	7	7	7	6	7	4	8	5	7	7	6	13	15	7	15	14	16	12	18	9	16	12	16	13	15	17	13	17	17	6	14	16	8	16	14	9	17	13	19	10	17	13	17	15	15
3/29/2013	3	4	3	2	4	4	4	3	4	2	4	3	4	4	3	6	7	3	7	7	8	6	9	4	8	6	8	6	7	8	6	8	8	3	7	8	4	8	7	4	8	6	9	5	8	6	8	7	7
3/30/2013	2	2	2	1	3	3	3	2	2	1	3	2	3	2	2	5	5	2	5	5	5	4	6	3	6	4	5	5	5	6	4	6	6	2	5	5	3	5	5	3	6	4	6	3	6	4	6	5	5
3/31/2013	1	2	2	1	2	2	2	2	2	1	2	1	2	2	1	3	4	2	4	3	4	3	5	2	4	3	4	3	4	4	3	4	4	2	3	4	2	4	4	2	4	3	5	2	4	3	4	4	4
4/1/2013	2	2	2	1	2	2	2	2	2	1	3	2	2	2	2	5	5	2	5	5	5	4	7	3	6	4	5	5	5	6	5	7	6	2	5	5	3	6	5	3	6	4	7	3	6	4	6	5	5
4/2/2013	3	3	3	2	4	4	4	3	4	2	4	3	4	4	3	7	8	4	8	7	8	7	11	5	9	6	9	7	8	10	8	11	10	3	8	9	4	9	8	5	9	7	11	5	10	7	9	8	8
4/3/2013	2	3	3	1	3	3	3	2	3	2	3	2	3	3	2	5	5	3	5	5	6	4	7	3	6	4	6	5	5	7	5	7	7	2	5	6	3	6	5	3	6	4	7	4	6	5	6	5	5
4/4/2013	1	2	2	1	2	2	2	1	2	1	2	1	2	2	2	4	4	2	4	4	4	3	5	3	5	3	4	4	4	6	4	5	5	2	4	4	2	4	4	3	4	3	6	3	5	3	5	4	4
4/5/2013	2	2	2	1	2	2	2	2	2	1	2	2	2	2	2	4	5	3	5	4	5	4	6	3	5	4	5	4	5	6	4	6	6	2	4	5	3	5	4	3	5	4	6	3	6	4	5	5	5
4/6/2013	2	2	2	1	2	2	2	2	2	1	2	2	2	2	2	3	4	2	4	4	4	3	5	3	5	3	4	4	4	5	4	5	5	2	4	4	2	4	4	3	4	3	5	3	5	3	5	4	4
4/7/2013	2	2	3	1	2	3	3	2	2	1	3	2	3	3	2	4	5	3	4	4	5	4	6	3	5	4	5	4	5	5	4	6	6	2	4	5	3	5	4	3	5	4	6	3	6	4	5	5	5
4/8/2013	0	0	0	0	0	0	0	0	0	0	0	0	0	0	0	0	0	0	0	0	0	0	0	0	0	0	0	0	0	0	0	0	0	0	0	0	0	0	0	0	0	0	0	0	0	0	0	0	0
4/9/2013	1	1	1	1	1	1	2	1	1	1	1	1	1	1	1	2	3	2	3	3	3	3	4	2	3	2	3	3	3	4	3	4	4	1	3	3	2	3	3	2	3	3	4	2	4	2	3	3	3
4/10/2013	3	4	4	2	4	4	4	3	4	2	4	3	4	4	4	7	8	5	8	7	8	7	10	5	9	6	9	7	8	10	8	10	10	4	7	8	5	8	7	7	9	7	10	6	10	7	9	8	8
4/11/2013	2	2	2	1	2	2	2	2	2	1	2	2	2	2	2	3	3	2	3	3	4	3	4	2	4	3	4	3	4	4	3	4	4	2	3	4	2	4	3	3	4	3	4	2	4	3	4	3	4
4/12/2013	1	2	2	1	2	2	2	2	2	1	2	2	2	2	2	3	4	3	4	3	4	4	5	3	4	3	4	3	4	5	4	6	5	2	3	4	3	4	4	3	4	4	6	3	5	3	4	4	4
4/13/2013	1	1	2	1	1	1	2	1	1	1	1	1	1	2	2	3	3	2	3	3	4	3	4	2	4	3	4	3	3	4	3	4	4	2	3	3	2	3	3	3	4	3	5	2	4	3	4	3	3
4/14/2013	2	2	3	1	2	2	3	2	2	1	2	2	2	3	2	4	4	3	4	4	5	4	5	3	5	3	5	4	4	5	4	6	5	2	4	4	3	4	4	4	5	4	6	3	5	4	5	4	4
4/15/2013	2	3	4	2	2	3	4	2	3	2	3	3	3	3	3	5	5	4	5	5	6	5	7	3	6	4	6	5	5	6	5	7	6	3	5	6	4	6	5	5	6	5	7	4	7	5	6	5	5
4/16/2013	1	2	2	1	1	2	2	1	2	1	2	2	2	2	2	3	3	3	3	3	4	4	5	2	4	3	4	3	3	4	3	5	4	2	3	4	3	4	3	3	4	4	5	2	4	3	4	3	4
4/17/2013	2	2	3	1	2	2	3	2	2	1	2	2	2	3	3	5	5	4	5	5	6	5	7	3	6	4	6	5	5	7	5	7	7	3	5	6	4	6	5	5	6	5	8	4	6	4	6	5	5
4/18/2013	2	2	3	1	2	2	3	2	2	1	2	2	2	3	2	4	4	3	4	4	5	4	6	3	5	3	5	4	4	6	4	6	5	2	4	5	3	5	4	4	5	4	6	3	5	4	5	4	4
4/19/2013	2	2	3	1	2	2	3	2	2	1	2	2	2	3	2	3	4	3	4	3	4	3	5	2	4	3	4	3	4	5	3	5	5	2	4	4	3	4	3	3	4	3	5	2	4	3	4	3	4
4/20/2013	2	2	3	1	2	2	3	2	2	1	2	2	2	3	2	5	5	4	5	5	6	5	8	3	6	4	6	5	5	7	5	7	7	2	5	6	4	6	5	5	6	5	8	3	6	4	6	5	5
4/21/2013	2	3	4	2	3	3	3	2	3	2	3	3	3	3	3	5	6	4	6	6	6	6	9	4	7	5	7	5	6	8	6	8	8	3	6	7	4	6	6	5	7	6	9	4	7	5	7	6	6
4/22/2013	2	2	3	2	3	3	3	2	3	2	3	2	3	3	3	5	5	4	5	5	6	5	7	3	7	4	6	5	6	7	5	8	7	3	5	6	4	6	5	5	6	5	8	4	7	5	6	5	6
4/23/2013	2	2	2	1	2	2	2	2	2	1	2	2	2	2	2	3	4	3	4	3	4	4	5	2	5	3	4	3	4	5	4	5	5	2	4	4	3	4	4	3	4	4	5	3	5	3	4	4	4
4/24/2013	2	2	2	1	2	2	2	2	2	1	2	2	2	2	2	4	4	3	4	4	5	4	6	3	5	3	5	4	4	6	4	6	5	2	4	5	3	4	4	4	5	4	6	3	5	4	5	4	4
4/25/2013	2	2	2	1	2	2	2	2	2	1	2	2	2	2	2	4	5	3	4	4	5	5	6	3	5	4	5	4	5	6	5	7	6	2	4	5	3	5	4	4	5	5	7	3	6	4	5	4	5
4/26/2013	3	3	4	2	3	3	4	3	3	2	3	3	3	4	2	4	5	4	5	4	5	5	7	3	6	4	5	4	5	7	5	7	7	2	5	5	4	5	5	5	5	5	7	3	6	4	6	5	5
4/27/2013	2	2	3	2	2	3	3	2	2	2	2	2	3	3	2	4	4	3	4	4	5	4	6	3	5	3	5	4	4	6	4	6	6	2	4	5	3	5	4	4	5	4	6	3	5	4	5	4	4
4/28/2013	1	1	2	1	1	1	2	1	1	1	1	1	1	2	2	3	3	3	3	3	4	3	4	2	4	3	4	3	3	4	3	5	4	2	3	3	3	3	3	3	4	3	4	2	4	3	4	3	3
4/29/2013	1	1	2	1	1	1	2	1	1	1	1	1	1	2	2	3	3	3	3	3	4	3	4	2	4	2	3	3	3	4	3	4	4	2	3	3	3	3	3	3	4	3	4	2	4	3	4	3	3
4/30/2013	2	2	3	1	2	2	3	2	2	1	2	2	2	2	2	3	3	3	4	3	4	4	5	2	4	3	4	3	4	5	4	5	5	2	3	4	3	4	3	4	4	4	5	2	4	3	4	4	4
5/1/2013	0	0	0	0	0	0	0	0	0	0	0	0	0	0	0	0	0	0	0	0	0	0	0	0	0	0	0	0	0	0	0	0	0	0	0	0	0	0	0	0	0	0	0	0	0	0	0	0	0
5/2/2013	2	2	3	1	2	2	3	2	2	1	2	2	2	3	2	3	3	3	3	3	4	4	4	2	4	3	3	3	3	4	3	5	4	2	3	3	3	3	3	4	4	4	4	2	4	3	4	3	3
5/3/2013	1	1	2	1	1	2	2	1	1	1	1	1	2	2	2	3	3	3	3	3	4	4	4	2	4	3	3	3	3	4	3	4	4	2	3	3	3	3	3	4	4	4	4	2	4	3	4	3	3
5/4/2013	1	1	1	1	1	1	1	1	1	1	1	1	1	1	2	2	2	2	3	3	3	3	3	2	3	2	3	3	3	3	2	3	3	2	2	3	2	3	3	3	3	3	3	2	3	2	3	3	3
5/5/2013	2	2	4	2	2	3	3	2	2	2	2	3	3	3	2	3	3	3	3	3	4	4	4	2	4	3	4	3	3	4	3	4	4	2	3	3	3	4	3	4	4	4	4	2	4	3	4	3	3
5/6/2013	3	3	4	2	2	3	4	3	3	2	2	3	3	4	2	3	3	3	4	4	5	4	4	2	4	3	4	3	4	4	3	5	4	2	3	3	3	4	4	4	5	4	5	2	4	3	4	4	4
5/7/2013	1	1	2	1	1	2	2	1	1	1	1	2	2	2	3	4	4	4	4	4	5	5	5	3	5	3	5	4	4	5	4	6	5	3	4	4	4	4	4	5	5	5	6	3	5	3	5	4	4
5/8/2013	3	3	4	2	2	3	4	3	3	2	2	3	3	4	2	3	3	3	4	3	4	4	5	2	4	3	4	3	3	5	4	5	5	2	3	3	3	4	3	4	4	4	5	2	4	3	4	3	3
5/9/2013	2	3	4	2	2	3	4	2	3	2	2	3	3	3	2	3	3	3	3	3	4	4	4	2	4	2	3	3	3	4	3	5	4	2	3	3	3	3	3	4	4	4	5	2	4	3	3	3	3
5/10/2013	2	2	3	1	1	2	3	2	2	1	1	2	2	3	2	3	3	3	3	3	4	4	5	2	4	2	3	3	3	4	3	5	4	2	3	3	3	3	3	4	4	4	5	2	4	3	3	3	3
5/11/2013	2	3	4	2	2	3	4	2	3	2	2	3	3	3	2	3	3	3	4	3	5	4	5	2	4	3	4	3	3	5	4	5	5	2	3	4	3	4	3	4	5	4	5	2	4	3	4	3	3
5/12/2013	3	3	5	2	3	4	5	3	3	2	3	3	4	5	3	4	5	5	5	5	6	6	7	3	6	4	5	5	5	6	5	7	6	3	4	5	5	5	5	6	6	6	7	3	6	4	5	5	5
5/13/2013	3	3	5	2	3	4	5	3	3	2	3	4	4	5	2	3	4	4	4	4	5	5	5	2	5	3	4	4	4	5	4	6	5	2	4	4	4	4	4	5	5	5	6	3	5	3	4	4	4
5/14/2013	2	2	3	1	1	2	3	2	2	1	1	2	2	2	2	2	3	3	3	3	4	4	5	2	3	2	3	3	3	4	3	5	4	2	3	3	3	3	3	3	4	4	5	2	3	2	3	3	3
5/15/2013	2	2	3	1	1	2	3	2	2	1	1	2	2	2	2	2	3	3	3	3	4	4	5	2	3	2	3	3	3	5	3	5	4	2	3	3	3	3	3	3	4	3	5	2	4	2	3	3	3
5/16/2013	4	4	6	3	3	4	6	4	4	3	3	4	4	6	3	4	4	4	4	4	6	5	6	3	5	3	5	4	4	6	4	6	5	3	4	5	4	5	4	5	6	5	6	3	5	4	5	4	4
5/17/2013	4	4	6	3	3	5	6	4	4	3	3	4	4	6	3	4	5	5	5	5	6	6	6	3	6	4	6	5	5	6	4	6	6	3	5	5	5	5	5	6	6	6	6	3	6	4	6	5	5
5/18/2013	3	3	4	2	2	3	4	3	3	2	2	3	3	4	2	3	3	3	3	3	4	4	4	2	4	2	3	3	3	4	3	4	4	2	3	3	3	3	3	4	4	4	4	2	4	3	3	3	3
5/19/2013	2	2	3	2	2	3	3	2	2	2	2	2	3	3	2	3	3	3	4	4	5	5	5	2	4	3	4	4	4	6	4	6	5	2	3	4	3	4	4	5	5	5	6	2	4	3	4	4	4
5/20/2013	4	4	5	3	3	4	5	4	4	3	3	4	4	5	3	4	4	5	5	5	7	6	7	3	6	4	5	5	5	7	5	8	7	3	4	5	5	5	5	6	7	6	7	3	6	4	5	5	5
5/21/2013	4	5	7	3	3	5	6	4	5	3	3	5	5	6	3	4	4	5	5	5	6	6	6	3	5	4	5	5	5	6	4	6	6	3	4	5	5	5	5	6	6	6	6	3	6	4	5	5	5
5/22/2013	3	3	5	2	3	4	5	3	3	2	3	4	4	5	3	3	3	4	4	4	5	5	4	2	4	3	4	4	4	4	3	4	4	3	3	4	4	4	4	5	5	5	4	2	4	3	4	4	4
5/23/2013	3	3	4	2	2	3	4	3	3	2	2	3	3	4	2	3	3	3	3	3	4	4	4	2	4	3	3	3	3	4	3	4	4	2	3	3	3	3	3	4	4	4	4	2	4	3	3	3	3
5/24/2013	3	3	4	2	2	3	4	3	3	2	2	3	3	4	2	3	3	4	4	4	5	5	5	2	4	3	4	4	4	5	4	5	5	2	3	3	4	4	4	5	5	5	5	2	4	3	4	4	4
5/25/2013	4	4	5	3	3	4	5	4	4	3	3	4	4	5	3	3	3	4	4	4	6	6	5	2	4	3	4	4	4	5	4	5	5	3	3	4	4	4	4	5	6	5	5	2	4	3	4	4	4
5/26/2013	4	4	5	3	3	4	5	4	4	3	3	4	4	5	3	3	3	4	4	4	6	6	4	2	4	3	4	4	4	4	3	5	4	3	3	4	4	4	4	5	6	5	4	2	4	3	4	4	4
5/27/2013	4	4	6	3	3	4	5	4	4	3	3	4	4	5	3	3	4	4	5	5	6	6	4	3	4	3	4	4	5	4	3	4	4	3	4	4	4	5	5	6	6	6	4	3	4	4	4	4	5
5/28/2013	3	3	4	2	2	3	4	2	3	2	2	3	3	4	2	2	2	3	3	3	4	4	3	2	3	2	3	3	3	3	2	3	3	2	2	3	3	3	3	4	4	4	3	2	3	2	3	3	3
5/29/2013	2	2	3	1	1	2	3	2	2	1	1	2	2	3	2	2	2	2	3	2	3	3	3	1	2	2	2	2	2	2	2	3	3	2	2	2	2	3	2	3	3	3	3	1	2	2	2	2	2
5/30/2013	3	3	5	2	2	3	4	3	3	2	2	3	3	4	3	3	3	4	4	4	5	5	4	2	4	3	3	4	4	4	3	5	4	3	3	3	4	4	4	5	5	5	4	2	4	3	4	4	4
5/31/2013	4	4	6	3	3	5	6	4	4	3	3	4	4	6	4	4	4	5	5	5	7	7	5	3	5	4	5	5	5	5	4	6	5	4	4	4	5	5	5	7	7	7	5	3	5	4	5	5	5
6/1/2013	4	4	6	3	3	4	5	4	4	3	3	4	4	5	3	4	4	5	5	5	7	6	4	3	5	4	4	5	5	4	3	5	4	3	4	4	5	5	5	6	6	6	5	3	5	4	4	5	5
6/2/2013	2	2	3	1	1	2	3	2	2	1	1	2	2	3	2	2	2	2	2	2	3	3	2	1	2	2	2	2	2	2	2	2	2	2	2	2	2	2	2	3	3	3	2	1	2	2	2	2	2
6/3/2013	2	2	4	2	2	3	3	2	2	2	2	3	3	3	2	2	3	3	3	3	4	4	4	2	3	2	3	3	3	4	3	4	4	2	2	3	3	3	3	4	4	4	4	2	3	2	3	3	3
6/4/2013	4	4	6	3	3	5	6	4	4	3	3	4	5	6	4	4	5	6	6	6	8	8	6	3	6	4	5	6	6	6	5	7	6	4	4	5	6	6	6	7	8	7	7	3	6	4	5	6	6
6/5/2013	4	4	6	3	3	4	6	4	4	3	3	4	4	5	3	4	4	5	5	5	7	7	5	3	5	4	5	5	5	5	4	6	5	3	4	4	5	5	5	7	7	7	5	3	5	4	5	5	5
6/6/2013	3	3	4	2	2	3	4	3	3	2	2	3	3	4	2	2	3	3	3	3	4	4	3	2	3	2	3	3	3	3	2	3	3	2	2	3	3	3	3	4	4	4	3	2	3	2	3	3	3
6/7/2013	2	2	4	2	2	3	3	2	2	2	2	3	3	3	2	2	3	3	3	3	4	4	3	2	3	2	3	3	3	3	3	4	3	2	2	3	3	3	3	4	4	4	4	2	3	2	3	3	3
6/8/2013	4	4	5	3	3	4	5	4	4	3	3	4	4	5	3	4	4	5	5	5	7	7	6	3	5	4	5	5	5	6	4	6	5	3	4	4	5	5	5	7	7	7	6	3	5	4	5	5	5
6/9/2013	4	4	6	3	3	5	6	4	4	3	3	4	4	6	4	4	5	6	6	6	8	7	6	3	6	4	5	6	6	6	4	7	6	4	4	5	6	6	6	7	8	7	6	3	6	4	5	6	6
6/10/2013	3	4	5	2	3	4	5	3	3	2	3	4	4	5	3	3	4	4	5	5	6	6	5	2	5	3	4	4	4	4	3	5	4	3	4	4	4	5	5	6	6	6	5	2	5	3	4	4	4
6/11/2013	4	4	5	3	3	4	5	4	4	3	3	4	4	5	3	4	4	5	5	5	7	7	6	3	5	4	5	5	5	6	4	6	5	3	4	5	5	5	5	6	7	7	6	3	5	4	5	5	5
6/12/2013	4	5	6	3	3	5	6	4	4	3	3	4	5	6	4	5	5	6	6	6	8	8	7	3	6	5	6	6	6	7	5	7	6	4	5	5	6	6	6	8	8	8	7	3	7	5	6	6	6
6/13/2013	4	4	6	3	3	4	6	4	4	3	3	4	4	5	4	4	4	5	6	6	7	7	6	3	6	4	5	5	5	6	4	6	6	4	4	5	5	6	6	7	7	7	6	3	6	4	5	5	5
6/14/2013	3	3	4	2	2	3	4	3	3	2	2	3	3	4	3	3	3	4	4	4	5	5	4	2	4	3	4	4	4	4	3	5	4	3	3	4	4	4	4	5	5	5	4	2	4	3	4	4	4
6/15/2013	4	4	5	3	3	4	5	4	4	3	3	4	4	5	3	4	4	5	5	5	7	7	6	3	5	4	5	5	5	6	4	6	5	3	4	4	5	5	5	7	7	7	6	3	5	4	5	5	5
6/16/2013	5	5	7	3	4	5	6	5	5	3	4	5	5	6	4	5	5	6	7	7	9	9	7	3	7	5	6	6	7	7	5	7	7	4	5	6	6	7	7	8	9	9	7	3	7	5	6	6	6
6/17/2013	4	4	6	3	3	5	6	4	4	3	3	4	5	6	4	4	4	6	6	6	8	8	6	3	6	4	5	6	6	6	4	6	6	4	4	5	6	6	6	7	8	7	6	3	6	4	5	6	6
6/18/2013	3	3	4	2	2	3	4	3	3	2	2	3	3	4	3	3	3	4	4	4	5	5	4	2	4	3	3	4	4	4	3	4	4	3	3	3	4	4	4	5	5	5	4	2	4	3	3	4	4
6/19/2013	4	4	6	3	3	4	5	4	4	3	3	4	4	5	4	4	4	5	6	5	7	7	5	3	5	4	5	5	5	6	4	6	5	4	4	4	5	6	5	7	7	7	5	3	5	4	5	5	5
6/20/2013	4	5	6	3	3	5	6	4	5	3	3	5	5	6	4	5	5	6	6	6	8	8	6	3	6	5	5	6	6	7	5	7	6	4	5	5	6	6	6	8	8	8	6	3	6	5	5	6	6
6/21/2013	5	5	7	3	4	5	7	5	5	3	4	5	5	6	4	5	5	6	7	7	9	8	6	3	6	5	5	6	6	6	5	7	6	4	5	5	6	7	7	8	9	8	6	3	6	5	6	6	6
6/22/2013	3	3	5	2	3	4	5	3	3	2	3	3	4	4	3	3	3	4	5	4	6	6	4	2	4	3	4	4	4	4	3	5	4	3	3	3	4	5	4	6	6	6	4	2	4	3	4	4	4
6/23/2013	4	4	5	3	3	4	5	4	4	3	3	4	4	5	3	4	4	5	5	5	7	7	5	3	5	4	4	5	5	5	4	6	5	3	4	4	5	5	5	7	7	7	5	3	5	4	4	5	5
6/24/2013	5	5	7	3	4	5	6	4	5	3	4	5	5	6	4	5	5	7	7	7	9	9	7	3	6	5	6	7	7	7	5	8	7	4	5	5	7	7	7	9	9	9	7	4	6	5	6	7	7
6/25/2013	3	3	5	2	3	4	5	3	3	2	3	3	4	5	3	3	4	5	5	5	6	6	5	2	4	4	4	5	5	5	4	5	5	3	3	4	5	5	5	6	6	6	5	2	4	4	4	5	5
6/26/2013	4	4	6	3	3	5	6	4	4	3	3	5	5	6	4	4	5	6	6	6	8	8	6	3	6	4	5	6	6	6	4	6	6	4	4	5	6	6	6	8	8	8	6	3	6	4	5	6	6
6/27/2013	4	4	6	3	3	4	5	4	4	3	3	4	4	5	3	4	4	5	5	5	7	7	5	3	5	4	4	5	5	5	4	6	5	3	4	4	5	5	5	7	7	7	5	3	5	4	4	5	5
6/28/2013	3	3	4	2	2	3	4	3	3	2	2	3	3	4	3	3	3	4	4	4	5	5	4	2	4	3	3	4	4	4	3	5	4	3	3	3	4	4	4	5	5	5	4	2	4	3	3	4	4
6/29/2013	4	4	5	3	3	4	5	4	4	3	3	4	4	5	3	4	4	5	5	5	7	7	5	3	5	4	4	5	5	5	4	6	5	3	4	4	5	5	5	7	7	7	6	3	5	4	5	5	5
6/30/2013	4	4	6	3	3	4	5	4	4	3	3	4	4	5	3	4	4	5	5	5	7	7	5	3	5	4	5	5	5	5	4	6	5	3	4	4	5	5	5	7	7	7	6	3	5	4	5	5	5
7/1/2013	4	4	6	3	3	5	6	4	4	3	3	4	5	6	4	4	5	6	6	6	8	8	6	3	6	4	5	6	6	6	5	7	6	4	4	5	6	6	6	7	8	8	7	3	6	4	5	6	6
7/2/2013	3	3	4	2	2	3	4	3	3	2	2	3	3	4	3	3	3	4	4	4	6	5	5	2	4	3	4	4	4	4	3	5	4	3	3	4	4	4	4	5	6	5	5	2	4	3	4	4	4
7/3/2013	2	2	3	2	2	2	3	2	2	2	2	2	2	3	2	2	3	3	3	3	4	4	4	2	3	2	3	3	3	3	3	4	3	2	2	3	3	3	3	4	4	4	4	2	3	2	3	3	3
7/4/2013	4	4	6	3	3	5	6	4	4	3	3	4	5	6	4	4	5	5	6	6	8	7	7	3	6	4	5	6	6	7	5	7	6	4	4	5	5	6	6	7	7	7	7	3	6	4	5	6	5
7/5/2013	4	4	6	3	3	5	6	4	4	3	3	4	4	5	4	4	5	5	6	6	7	7	6	3	6	4	5	5	5	6	5	7	6	4	4	5	5	6	6	7	7	7	7	3	6	4	5	5	5
7/6/2013	4	4	5	3	3	4	5	4	4	3	3	4	4	5	3	4	4	5	5	5	7	7	6	3	5	4	5	5	5	6	4	7	5	3	4	5	5	5	5	6	7	7	6	3	5	4	5	5	5
7/7/2013	5	5	7	4	4	6	7	5	5	4	4	5	5	7	4	5	5	6	7	7	9	9	8	4	7	5	6	6	7	8	6	8	7	4	5	6	6	7	7	8	9	8	8	4	7	5	6	6	6
7/8/2013	3	3	5	2	3	4	4	3	3	2	3	3	3	4	3	3	4	4	5	4	6	6	5	2	5	3	4	4	4	5	4	6	5	3	3	4	4	5	4	5	6	6	5	2	5	3	4	4	4
7/9/2013	4	4	5	3	3	4	5	4	4	3	3	4	4	5	3	4	4	4	5	5	6	6	5	3	5	4	4	5	5	6	4	6	5	3	4	4	4	5	5	6	6	6	6	3	5	4	4	5	5
7/10/2013	4	4	6	3	3	4	5	4	4	3	3	4	4	5	3	4	4	5	5	5	7	7	6	3	6	4	5	5	5	6	4	7	6	3	4	5	5	5	5	6	7	7	6	3	6	4	5	5	5
7/11/2013	4	4	6	3	3	5	6	4	4	3	3	4	5	6	4	4	5	5	6	6	7	7	7	3	6	4	5	6	6	7	5	7	6	4	4	5	5	6	6	7	7	7	7	3	6	4	5	5	5
7/12/2013	4	5	6	3	4	5	6	4	5	3	4	4	5	6	4	5	5	6	6	6	8	8	7	3	6	5	6	6	6	7	5	8	7	4	5	5	6	6	6	7	8	8	7	3	6	5	6	6	6
7/13/2013	4	4	6	3	3	4	5	4	4	3	3	4	4	5	3	4	4	5	5	5	7	7	6	3	5	4	5	5	5	6	4	7	6	3	4	4	5	5	5	6	7	6	6	3	5	4	5	5	5
7/14/2013	4	5	6	3	4	5	6	4	4	3	3	4	5	6	4	4	5	5	6	6	7	7	6	3	6	4	5	5	6	7	5	7	6	4	4	5	5	6	6	7	7	7	6	3	6	4	5	5	5
7/15/2013	4	4	6	3	3	4	5	4	4	3	3	4	4	5	3	4	4	5	6	5	7	7	6	3	6	4	5	5	5	6	5	7	6	3	4	4	5	6	5	6	7	7	6	3	6	4	5	5	5
7/16/2013	4	4	6	3	4	5	6	4	4	3	3	4	5	5	4	4	5	5	6	6	7	7	6	3	6	4	5	6	6	7	5	7	6	4	4	5	5	6	6	7	7	7	6	3	6	4	5	6	6
7/17/2013	5	5	7	3	4	5	6	4	5	3	4	5	5	6	4	5	5	6	6	6	8	8	7	3	6	5	6	6	6	7	5	8	7	4	5	5	6	6	6	8	8	8	7	3	6	5	6	6	6
7/18/2013	4	4	6	3	3	5	6	4	4	3	3	4	4	5	3	4	4	5	5	5	7	7	6	3	6	4	5	5	5	6	4	7	6	3	4	4	5	5	5	6	7	7	6	3	5	4	5	5	5
7/19/2013	4	4	6	3	3	5	6	4	4	3	3	4	4	5	3	4	4	5	5	5	7	7	6	3	6	4	5	5	5	6	5	7	6	3	4	4	5	5	5	7	7	7	6	3	6	4	5	5	5
7/20/2013	4	4	6	3	3	5	6	4	4	3	3	4	5	5	3	4	4	5	6	5	7	7	6	3	6	4	5	5	6	6	5	7	6	3	4	5	5	6	5	7	7	7	6	3	6	4	5	5	5
7/21/2013	4	4	6	3	3	4	5	4	4	3	3	4	4	5	3	4	4	5	5	5	7	7	6	3	5	4	5	5	5	6	4	7	6	3	4	4	5	5	5	6	7	6	6	3	5	4	5	5	5
7/22/2013	4	4	6	3	4	5	6	4	4	3	3	4	5	6	3	4	4	5	6	5	7	7	6	3	6	4	5	5	6	6	5	7	6	3	4	5	5	6	5	7	7	7	6	3	6	4	5	5	5
7/23/2013	4	4	6	3	3	5	6	4	4	3	3	4	5	5	3	4	5	5	6	5	7	7	6	3	6	4	5	5	6	7	5	7	6	3	4	5	5	6	5	7	7	7	7	3	6	4	5	5	5
7/24/2013	3	3	4	2	2	3	4	3	3	2	2	3	3	4	3	3	3	4	4	4	5	5	5	2	4	3	4	4	4	5	4	5	4	2	3	3	4	4	4	5	5	5	5	2	4	3	4	4	4
7/25/2013	4	4	6	3	3	5	6	4	4	3	3	4	5	6	3	4	5	5	6	5	7	7	6	3	6	4	5	5	5	6	5	7	6	3	4	5	5	6	5	7	7	7	7	3	6	4	5	5	5
7/26/2013	4	4	6	3	3	5	6	4	4	3	3	4	5	6	3	4	5	5	6	5	7	7	6	3	6	4	5	5	5	6	5	7	6	3	4	5	5	5	5	7	7	7	7	3	6	4	5	5	5
7/27/2013	4	4	6	3	3	5	6	4	4	3	3	4	5	5	4	4	5	5	6	6	7	7	7	3	6	4	5	5	5	7	5	7	6	4	4	5	5	6	6	7	7	7	7	3	6	4	5	5	5
7/28/2013	3	4	5	3	3	4	5	3	3	3	3	3	4	5	3	3	4	4	5	5	6	6	6	3	5	3	4	4	5	6	4	6	5	3	3	4	4	5	5	5	6	6	6	3	5	3	4	4	4
7/29/2013	4	4	6	3	3	5	6	4	4	3	3	4	5	6	3	4	5	5	6	6	7	7	7	3	6	4	5	5	5	7	5	8	6	3	4	5	5	6	6	7	7	7	7	3	6	4	5	5	5
7/30/2013	4	5	6	3	4	5	6	4	5	3	4	4	5	6	4	4	5	5	6	6	8	7	7	3	6	4	5	6	6	7	5	8	6	4	4	5	5	6	6	7	7	7	7	3	6	4	5	6	5
7/31/2013	5	5	7	4	4	6	7	5	5	4	4	5	5	6	4	5	5	6	6	6	8	8	8	4	7	5	6	6	6	8	6	9	7	4	5	6	6	6	6	7	8	8	8	4	7	5	6	6	6
8/1/2013	4	5	6	3	4	5	6	4	5	3	4	4	5	6	4	5	5	5	6	6	8	7	7	3	7	4	6	6	6	7	5	8	7	4	5	5	5	6	6	7	8	7	7	3	7	4	6	6	6
8/2/2013	4	4	6	3	4	5	6	4	4	3	3	4	4	5	3	4	5	5	6	5	7	7	7	3	6	4	5	5	5	7	5	8	6	3	4	5	5	5	5	6	7	7	7	3	6	4	5	5	5
8/3/2013	3	3	4	2	3	3	4	3	3	2	3	3	3	4	2	3	3	3	4	4	5	5	5	2	4	3	4	4	4	5	4	6	5	2	3	3	3	4	4	4	5	5	5	2	4	3	4	4	4
8/4/2013	4	4	6	3	3	5	5	4	4	3	3	4	4	5	3	4	4	5	5	5	7	6	7	3	6	4	5	5	5	7	5	8	6	3	4	5	5	5	5	6	7	6	7	3	6	4	5	5	5
8/5/2013	4	5	6	3	4	5	6	4	4	3	4	4	5	6	4	4	5	5	6	6	7	7	8	3	6	4	5	6	6	8	6	9	7	4	4	5	5	6	6	6	7	7	8	3	6	4	5	5	5
8/6/2013	5	5	7	4	4	6	7	5	5	3	4	5	5	6	4	5	5	5	6	6	8	8	8	3	7	5	6	6	6	9	6	10	8	4	5	5	5	6	6	7	8	8	8	3	7	5	6	6	6
8/7/2013	6	7	9	5	6	8	9	6	7	5	5	6	7	8	5	6	7	7	9	8	11	10	10	5	10	6	8	8	8	11	7	12	9	5	6	7	7	9	8	10	11	10	10	5	9	6	8	8	8
8/8/2013	6	6	9	4	5	7	8	6	6	4	5	6	7	8	5	6	7	7	8	8	10	10	9	4	9	6	7	8	8	10	7	10	8	5	6	7	7	8	8	9	10	10	9	4	9	6	7	7	7
8/9/2013	3	4	5	2	3	4	5	3	3	2	3	3	4	4	3	3	4	4	4	4	6	5	6	2	5	3	4	4	4	6	4	7	5	3	3	4	4	4	4	5	5	5	6	2	5	3	4	4	4
8/10/2013	6	6	8	4	5	7	8	5	6	4	5	6	6	7	4	6	6	6	7	7	9	9	9	4	8	6	7	7	7	10	7	10	9	4	6	6	6	7	7	8	9	9	9	4	8	5	7	7	7
8/11/2013	7	7	10	5	6	8	9	7	7	5	6	7	8	9	5	7	7	8	9	8	11	11	11	5	10	7	8	8	9	12	8	13	10	5	7	8	8	9	8	10	11	10	11	5	10	7	8	8	8
8/12/2013	7	7	10	5	6	9	10	7	7	5	6	7	8	9	5	7	8	8	9	9	12	11	11	5	11	7	9	9	9	12	8	13	10	5	7	8	8	9	9	11	12	11	11	5	10	7	9	9	9
8/13/2013	4	4	5	3	3	4	5	3	4	3	3	4	4	5	3	4	4	4	5	4	6	6	5	3	5	4	4	4	5	5	4	6	5	3	4	4	4	5	4	5	6	6	5	3	5	4	4	4	4
8/14/2013	3	4	5	3	3	4	5	3	4	3	3	3	4	5	3	3	4	4	5	4	6	5	6	3	5	3	4	4	5	7	5	8	6	3	3	4	4	5	4	5	6	5	7	3	5	3	4	4	4
8/15/2013	4	4	6	3	4	5	6	4	4	3	3	4	5	5	3	4	5	5	6	5	7	6	8	3	6	4	5	5	5	8	6	9	7	3	4	5	5	5	5	6	7	6	8	3	6	4	5	5	5
8/16/2013	3	3	5	2	3	4	5	3	3	2	3	3	4	4	3	3	4	4	4	4	5	5	6	2	5	3	4	4	4	6	5	7	6	3	3	4	4	4	4	5	5	5	6	2	5	3	4	4	4
8/17/2013	7	8	11	5	6	9	10	7	7	5	6	7	8	10	6	7	8	8	10	9	12	12	11	5	11	7	9	9	9	12	8	12	10	6	7	8	8	10	9	11	12	11	11	5	11	7	9	9	9
8/18/2013	7	7	10	5	6	8	9	6	7	5	5	6	8	9	5	6	7	7	9	8	11	10	9	5	10	6	8	8	8	10	7	11	9	5	6	8	7	9	8	10	11	10	10	5	10	6	8	8	8
8/19/2013	3	3	4	2	2	3	4	3	3	2	2	3	3	4	2	3	3	3	4	3	4	4	5	2	4	3	3	3	3	5	4	6	5	2	3	3	3	4	3	4	4	4	5	2	4	3	3	3	3
8/20/2013	9	9	13	7	8	11	13	9	9	7	7	8	10	12	7	9	10	10	12	11	14	14	14	6	13	8	11	11	11	15	10	16	12	7	9	10	10	12	11	13	14	13	14	6	13	8	11	11	10
8/21/2013	8	9	12	6	7	10	12	8	9	6	7	8	10	11	6	8	9	9	11	11	14	13	12	6	12	8	10	10	11	13	9	14	11	6	8	10	9	11	10	12	13	13	13	6	12	8	10	10	10
8/22/2013	6	7	9	5	5	7	9	6	6	5	5	6	7	8	5	6	7	7	8	8	10	9	9	4	9	6	8	7	8	9	6	10	8	5	6	7	7	8	8	9	10	9	9	4	9	6	7	7	7
8/23/2013	5	5	7	4	5	6	7	5	5	4	4	5	6	7	4	5	6	6	7	6	8	8	7	4	8	5	6	6	6	7	5	8	6	4	5	6	5	6	6	7	8	8	7	4	8	5	6	6	6
8/24/2013	4	4	5	3	3	5	5	4	4	3	3	4	4	5	3	4	4	4	5	5	6	6	7	3	6	4	5	5	5	8	5	8	6	3	4	4	4	5	5	5	6	6	7	3	6	4	5	4	4
8/25/2013	6	7	9	5	6	8	9	6	7	5	6	6	7	8	5	6	7	7	8	8	10	10	11	5	10	6	8	8	8	12	8	13	10	5	6	7	7	8	8	9	10	10	11	5	10	6	8	8	8
8/26/2013	5	6	7	4	5	6	7	5	5	4	4	5	6	7	4	5	6	6	7	6	8	8	8	4	8	5	6	6	6	8	6	9	7	4	5	6	6	7	6	7	8	8	8	4	8	5	6	6	6
8/27/2013	8	9	12	6	7	10	11	8	8	6	7	8	9	10	6	8	9	9	11	10	13	12	11	6	12	8	10	10	10	12	8	13	10	6	8	9	9	10	10	11	13	12	11	6	12	8	10	10	10
8/28/2013	7	8	10	5	6	9	10	7	7	5	6	7	8	9	5	7	8	8	9	9	11	11	9	5	11	7	9	9	9	10	7	11	8	5	7	8	8	9	9	10	11	11	9	5	10	7	8	8	8
8/29/2013	4	4	6	3	4	5	5	4	4	3	3	4	4	5	3	4	4	4	5	5	6	6	6	3	6	4	5	5	5	7	5	7	6	3	4	4	4	5	5	5	6	6	6	3	6	4	5	4	4
8/30/2013	11	12	15	8	10	13	15	10	11	8	9	10	12	13	8	10	12	11	14	13	17	16	16	7	16	10	13	13	13	18	11	18	14	8	10	12	11	14	13	15	17	16	16	7	16	10	13	12	12
8/31/2013	10	11	15	8	10	13	15	10	11	7	9	10	12	13	8	10	12	11	13	13	17	16	14	7	16	10	13	13	13	16	10	17	13	8	10	12	11	13	13	14	16	15	14	7	15	10	13	12	12
9/1/2013	9	10	13	6	8	11	12	9	9	6	8	8	10	11	7	9	10	9	11	11	14	13	11	6	13	8	11	11	11	12	8	13	10	6	9	10	9	11	11	12	14	13	11	6	13	8	11	10	10
9/2/2013	7	8	10	5	6	9	10	7	7	5	6	7	8	9	5	7	8	7	9	8	11	10	9	5	11	7	8	8	9	9	6	10	8	5	7	8	7	9	8	10	11	10	9	5	10	7	8	8	8
9/3/2013	5	5	7	4	5	6	7	5	5	3	4	5	6	6	4	5	5	5	6	6	8	7	8	3	7	5	6	6	6	10	6	10	8	3	5	5	5	6	6	6	7	7	8	3	7	5	6	6	6
9/4/2013	9	10	13	7	8	11	13	8	9	6	8	9	10	11	6	9	10	9	11	10	14	13	14	6	14	9	11	11	11	16	11	17	13	6	9	10	9	11	10	12	14	13	14	6	13	8	11	10	10
9/5/2013	6	7	9	5	6	8	9	6	7	5	6	6	8	8	5	6	7	7	8	8	10	9	9	5	10	6	8	8	8	10	7	11	8	5	6	7	7	8	7	9	10	9	9	5	10	6	8	8	8
9/6/2013	10	11	15	8	10	13	14	10	10	7	9	10	12	13	7	10	11	11	13	12	16	15	13	7	16	10	12	12	13	15	10	16	12	7	10	12	11	13	12	14	16	14	14	7	15	10	12	12	12
9/7/2013	11	11	15	8	10	13	15	10	11	8	9	10	12	14	8	10	12	11	14	12	16	15	14	8	16	10	13	12	13	16	11	17	13	8	10	12	11	13	12	14	16	15	14	8	16	10	13	12	12
9/8/2013	15	16	22	11	14	18	21	14	16	11	13	14	17	19	11	15	17	16	20	18	23	22	22	11	23	14	18	17	18	24	16	26	20	11	15	17	16	19	18	20	23	21	22	11	22	14	18	17	17
9/9/2013	9	10	13	6	8	11	12	8	9	6	8	8	10	11	6	8	10	9	11	10	14	13	12	6	13	8	10	10	10	13	9	14	11	6	8	10	9	11	10	12	13	12	12	6	13	8	10	10	10
9/10/2013	0	1	1	0	0	1	1	0	0	0	0	0	1	1	0	0	1	0	1	1	1	1	1	0	1	0	1	1	1	1	0	1	1	0	0	1	0	1	1	1	1	1	1	0	1	0	1	1	1
9/11/2013	4	4	6	3	4	5	6	4	4	3	3	4	5	5	3	4	4	4	5	5	6	6	5	3	6	4	5	5	5	5	4	6	5	3	4	5	4	5	5	5	6	6	5	3	6	4	5	5	5
9/12/2013	8	9	12	6	8	10	12	8	9	6	7	8	10	11	6	8	9	9	11	10	13	12	11	6	13	8	10	10	10	12	8	13	10	6	8	10	8	11	10	11	13	12	11	6	13	8	10	9	9
9/13/2013	14	15	20	11	13	18	20	14	14	11	12	13	16	18	10	13	15	14	18	16	21	20	19	10	22	13	17	16	17	22	15	24	18	10	13	16	14	17	16	18	21	19	20	10	22	13	17	16	16
9/14/2013	8	9	11	6	7	10	11	8	8	6	7	8	9	10	6	8	9	8	10	9	12	11	10	6	12	7	10	9	10	12	8	13	10	6	8	9	8	10	9	10	12	11	11	6	12	7	10	9	9
9/15/2013	6	7	9	5	6	8	9	6	7	5	6	6	8	9	5	6	7	7	8	8	10	9	9	5	10	6	8	8	8	11	7	11	8	5	6	7	6	8	7	8	10	9	9	5	10	6	8	7	7
9/16/2013	10	11	15	8	10	13	14	10	11	8	9	10	12	13	7	10	11	10	13	12	15	15	14	7	16	10	12	12	12	16	10	16	12	7	10	12	10	13	12	13	15	14	14	7	16	10	12	12	12
9/17/2013	8	9	11	6	7	10	11	8	8	6	7	8	9	10	6	8	9	8	10	9	12	11	10	6	12	7	10	9	9	11	8	12	9	6	8	9	8	10	9	10	12	11	10	6	12	7	9	9	9
9/18/2013	7	8	10	5	7	9	10	7	8	5	6	7	8	9	5	7	8	7	9	9	11	10	10	5	11	7	9	8	9	10	7	11	9	5	7	8	7	9	8	9	11	10	10	5	11	7	9	8	8
9/19/2013	9	10	13	7	9	11	12	9	9	7	8	9	10	11	6	9	10	9	11	11	14	13	12	6	14	8	11	10	11	13	9	14	11	6	9	10	9	11	11	11	13	13	12	6	14	8	11	10	10
9/20/2013	9	10	13	6	8	11	12	9	9	6	8	8	10	11	6	8	10	9	11	10	13	12	12	6	13	8	10	10	10	14	9	14	10	6	8	10	9	11	10	11	13	12	12	6	13	8	10	10	10
9/21/2013	9	10	13	7	9	11	12	9	9	7	8	8	10	11	6	9	10	9	11	11	13	13	12	6	14	8	11	10	11	13	8	14	10	6	9	10	9	11	11	11	13	12	12	6	13	8	11	10	10
9/22/2013	14	15	19	10	13	17	18	13	14	10	12	13	15	17	10	13	15	13	17	16	20	19	18	9	21	12	16	15	16	21	13	21	16	9	13	15	13	17	16	17	20	18	18	9	20	12	16	15	14
9/23/2013	15	17	21	11	14	18	20	14	15	10	13	14	16	18	10	14	16	14	18	17	22	20	18	10	22	13	17	17	17	21	13	22	16	10	14	16	14	18	17	18	21	20	18	10	22	13	17	16	16
9/24/2013	13	14	18	10	12	16	18	12	13	9	11	12	15	16	9	12	14	12	16	15	19	17	15	9	20	12	15	15	15	17	11	18	13	9	12	14	12	15	14	16	18	17	15	9	19	12	15	14	14
9/25/2013	11	12	15	8	10	14	15	10	11	8	10	10	12	13	7	10	12	10	13	12	16	14	13	7	17	10	13	12	13	15	10	16	12	7	10	12	10	13	12	13	15	14	13	7	16	10	13	12	12
9/26/2013	16	18	22	12	15	20	21	15	16	11	14	15	18	19	11	15	17	15	19	18	23	21	20	11	24	14	19	18	18	25	15	24	18	11	15	17	15	19	18	19	23	21	20	11	23	14	18	17	17
9/27/2013	29	32	41	21	28	36	39	28	30	20	25	27	32	35	20	28	32	28	35	33	42	39	36	20	44	26	34	32	33	42	27	44	32	19	28	32	28	35	32	35	41	38	37	19	42	26	33	31	31
9/28/2013	14	16	20	10	14	18	19	14	15	10	13	13	16	17	10	14	16	14	18	16	21	19	17	10	22	13	17	16	16	20	13	21	15	10	14	16	14	17	16	17	21	19	17	10	21	13	17	15	15
9/29/2013	17	18	24	12	16	21	23	16	17	12	15	15	19	20	11	16	18	16	20	19	24	22	21	11	25	15	19	18	19	27	16	26	19	11	16	18	16	20	18	20	24	21	21	11	25	15	19	18	18
9/30/2013	21	23	30	16	21	26	29	20	22	15	19	19	24	26	14	20	23	20	26	24	30	28	27	15	33	19	25	24	25	34	21	34	25	14	20	23	20	25	23	25	30	27	28	15	32	19	25	23	23
10/1/2013	26	29	37	20	27	35	38	25	27	19	25	25	32	34	18	25	29	25	32	30	38	35	33	19	43	25	32	31	32	40	26	43	32	17	25	30	24	31	29	31	37	34	34	19	41	25	32	30	30
10/2/2013	20	23	29	15	20	26	29	19	21	15	18	19	24	25	14	19	22	19	25	23	29	27	25	14	32	19	24	23	24	32	19	31	23	13	19	23	19	24	22	24	29	26	25	14	31	18	24	22	22
10/3/2013	23	26	33	17	23	29	32	22	24	17	21	21	27	29	16	22	26	22	29	26	34	31	30	16	36	21	28	26	27	37	22	37	27	16	22	26	22	28	26	28	33	30	30	16	35	21	27	25	25
10/4/2013	20	23	29	15	20	25	28	20	21	14	18	19	23	25	14	19	22	19	25	23	29	27	27	14	31	18	24	22	23	32	20	32	24	14	19	23	19	24	22	24	29	26	27	14	31	18	24	22	22
10/5/2013	28	32	40	21	28	36	39	27	30	21	25	26	33	35	19	27	31	26	35	32	41	37	36	20	44	26	34	32	33	42	27	44	32	19	27	32	26	34	31	33	40	36	36	20	44	25	33	31	31
10/6/2013	26	29	37	20	26	34	37	25	27	19	24	25	31	33	17	25	28	24	32	29	37	34	32	18	41	24	31	29	30	41	25	40	30	17	25	29	24	31	28	30	36	33	32	18	41	24	31	28	28
10/7/2013	19	22	27	15	19	25	27	19	20	14	18	18	23	24	13	18	21	18	23	22	27	25	24	14	31	18	23	22	22	30	19	30	22	13	18	22	18	23	21	22	27	24	25	14	30	17	23	21	21
10/8/2013	20	23	29	15	20	26	28	20	21	15	19	19	24	25	13	19	22	19	25	23	29	26	26	14	32	18	24	23	24	33	20	33	24	13	19	23	18	24	22	23	28	26	27	14	32	18	24	22	22
10/9/2013	28	32	40	21	28	36	39	27	29	21	26	26	33	35	18	27	31	26	34	32	40	37	36	20	45	25	34	31	32	45	27	44	32	18	27	31	25	33	31	32	39	35	36	20	44	25	33	30	30
10/10/2013	34	38	47	25	33	43	46	33	35	24	30	31	38	41	22	32	37	31	40	38	47	43	42	23	52	30	40	36	38	55	32	52	38	22	32	37	30	40	37	38	46	42	43	23	51	30	39	36	35
10/11/2013	2	2	2	1	2	2	2	2	2	1	1	1	2	2	1	2	2	1	2	2	2	2	2	1	3	1	2	2	2	2	1	2	2	1	2	2	1	2	2	2	2	2	2	1	2	1	2	2	2
10/12/2013	21	23	29	15	20	25	27	20	21	15	18	19	23	24	13	19	23	18	25	23	29	26	25	14	31	18	24	22	23	30	18	30	22	13	19	23	18	24	22	23	28	25	25	14	31	18	23	21	21
10/13/2013	17	19	24	12	16	21	22	16	18	12	15	15	19	20	11	16	18	15	20	19	24	22	21	11	26	15	19	18	19	24	15	25	18	11	16	19	15	20	18	19	23	21	21	11	25	14	19	17	17
10/14/2013	22	25	30	15	21	26	28	21	22	15	19	19	24	25	14	20	24	19	26	24	30	27	26	14	33	18	24	22	24	29	19	31	22	14	20	24	19	25	23	24	29	26	26	14	32	18	24	22	22
10/15/2013	32	36	45	23	31	39	41	31	33	22	28	28	35	37	20	30	35	28	38	35	44	40	39	21	48	27	36	33	34	46	28	46	33	20	30	35	28	37	34	35	43	39	39	21	46	27	35	32	32
10/16/2013	19	21	26	13	18	23	24	18	19	13	16	16	20	21	12	17	20	16	22	20	25	23	23	12	28	15	21	19	20	31	17	28	20	12	17	20	16	21	20	20	25	22	23	12	27	15	20	18	18
10/17/2013	23	27	32	16	22	28	30	22	24	16	21	20	25	27	15	22	25	20	27	25	32	29	28	15	35	19	26	24	25	34	20	33	24	15	22	25	20	27	25	25	31	28	28	15	34	19	26	23	23
10/18/2013	29	33	41	20	28	35	37	28	30	20	25	25	31	33	19	27	32	25	34	32	40	36	36	19	43	24	32	30	31	45	26	43	30	18	27	32	25	33	31	32	39	35	36	18	42	24	32	28	28
10/19/2013	32	36	44	22	30	38	40	30	33	21	27	27	34	35	20	29	34	27	37	34	43	39	39	20	46	26	34	32	33	47	28	46	33	20	29	34	27	36	33	34	42	37	39	20	45	26	34	30	30
10/20/2013	30	34	42	21	29	37	39	29	31	20	27	26	33	34	19	28	33	26	35	32	41	37	37	19	45	25	33	31	32	43	27	45	32	19	28	33	26	34	31	32	40	36	37	19	43	25	33	30	29
10/21/2013	18	20	25	13	17	22	23	17	18	12	16	16	19	20	11	16	19	15	21	19	24	21	23	12	27	15	20	18	19	29	17	28	20	11	16	19	15	20	18	19	23	21	23	11	26	15	20	18	17
10/22/2013	34	38	47	24	33	42	44	32	35	23	30	29	37	39	21	31	36	29	39	36	45	41	43	22	51	28	38	35	36	55	31	52	37	21	31	37	29	38	35	36	44	40	43	22	49	28	37	33	33
10/23/2013	40	45	55	28	39	49	52	38	41	27	36	35	44	46	25	37	43	34	46	43	53	48	51	26	60	33	44	41	42	66	37	62	44	24	37	43	34	45	41	42	52	46	51	26	58	33	44	39	39
10/24/2013	71	81	99	51	71	89	94	68	74	49	65	62	79	83	45	66	77	61	83	76	96	86	90	47	109	60	80	73	76	116	67	111	78	44	66	78	61	81	74	75	93	83	91	47	106	60	79	71	71
10/25/2013	4	4	5	3	4	5	5	4	4	3	3	3	4	4	2	4	4	3	4	4	5	5	5	3	6	3	4	4	4	6	4	6	4	2	4	4	3	4	4	4	5	4	5	3	6	3	4	4	4
10/26/2013	30	34	42	22	30	38	40	29	31	21	28	27	34	35	19	28	32	26	35	32	40	36	35	20	47	26	34	31	32	46	26	43	31	18	28	33	25	34	31	31	39	35	35	20	45	25	34	30	30
10/27/2013	29	34	41	21	30	37	39	28	31	21	27	26	33	35	18	27	32	25	34	31	39	35	36	20	46	25	34	31	32	45	27	45	32	18	27	32	25	33	30	31	38	34	36	20	45	25	33	30	30
10/28/2013	37	43	52	27	38	47	50	36	39	26	34	33	43	44	23	35	40	32	43	40	50	45	45	25	58	32	43	39	40	56	34	56	40	23	35	41	31	42	38	39	48	43	45	25	57	32	42	37	37
10/29/2013	67	77	93	50	70	87	92	64	70	48	63	61	78	81	41	62	72	57	78	72	89	80	83	46	107	59	78	71	74	105	63	105	74	41	62	73	56	76	69	70	87	77	83	46	104	58	77	69	68
10/30/2013	28	33	39	21	30	37	39	27	29	20	27	26	33	34	17	26	30	24	32	30	37	33	37	19	45	25	33	30	31	54	29	48	34	17	26	31	23	32	29	29	36	32	38	19	44	24	32	29	29
10/31/2013	29	33	40	21	30	37	39	26	28	19	25	24	31	32	17	25	29	23	31	29	36	32	31	19	43	24	32	29	30	40	24	40	28	16	25	29	22	30	27	27	34	30	31	18	42	23	31	27	27
11/1/2013	62	71	86	46	65	81	85	53	58	40	53	51	65	67	35	53	62	48	66	61	75	68	79	39	92	50	67	61	63	104	61	102	72	33	51	60	45	62	57	57	71	63	78	38	87	48	64	57	57
11/2/2013	4	4	5	3	4	5	5	3	3	2	3	3	4	4	2	3	4	3	4	4	4	4	5	2	5	3	4	4	4	6	4	6	4	2	3	4	3	4	3	3	4	4	5	2	5	3	4	3	3
11/3/2013	34	39	47	26	36	45	47	28	31	22	28	27	35	36	19	29	33	26	36	33	41	36	39	21	50	27	37	33	34	45	30	50	35	18	27	32	24	33	30	30	38	33	37	20	47	26	34	30	30
11/4/2013	32	36	44	23	33	40	42	31	33	23	30	28	36	37	19	30	35	26	37	34	42	37	39	21	50	27	37	33	34	52	29	49	34	19	30	35	26	36	33	32	41	36	39	21	49	27	36	32	32
11/5/2013	28	33	39	20	29	36	37	28	30	20	27	25	33	34	17	27	31	24	33	30	37	34	34	19	45	24	33	29	31	44	25	42	30	17	27	31	23	32	29	29	37	32	34	19	44	24	32	28	28
11/6/2013	27	31	37	19	27	33	35	25	27	18	24	22	29	30	16	24	28	21	30	28	34	30	36	17	41	22	29	26	28	40	26	44	31	15	24	28	21	29	26	26	33	29	35	17	39	21	28	25	25
11/7/2013	16	19	22	12	17	20	21	19	21	14	18	17	22	23	11	17	20	15	21	20	24	22	24	12	29	16	21	19	20	32	18	30	21	12	18	21	16	22	20	20	25	22	25	13	30	16	22	19	19
11/8/2013	26	30	36	19	27	33	34	27	29	19	26	24	31	32	17	26	30	22	32	29	36	32	36	18	43	23	31	28	29	44	27	45	31	17	26	30	22	31	28	28	35	31	37	18	42	23	31	27	27
11/9/2013	21	25	29	15	22	27	28	22	24	16	21	20	26	26	14	21	25	18	26	24	30	26	29	15	35	19	26	23	24	36	21	36	25	14	21	25	19	26	23	23	29	26	29	15	35	19	25	22	22
11/10/2013	40	46	54	28	40	49	50	35	38	25	33	31	40	41	22	33	39	29	41	38	47	42	46	23	56	30	40	36	37	57	33	56	39	21	33	39	29	40	36	36	45	40	45	23	54	29	39	34	34
11/11/2013	35	40	47	24	35	42	44	31	34	22	29	27	35	36	19	29	34	25	36	33	41	36	43	20	48	26	35	31	32	51	31	52	36	19	29	35	25	35	32	32	40	35	42	20	47	26	35	30	30
11/12/2013	13	15	18	9	13	16	16	15	16	10	14	13	17	17	8	13	15	11	16	15	18	16	19	9	21	11	15	14	14	23	14	23	16	9	14	17	12	17	15	15	19	17	20	10	23	12	17	14	14
11/13/2013	15	17	21	10	15	19	19	19	21	14	19	17	22	22	11	17	20	14	21	19	23	21	26	12	28	15	20	18	18	29	18	31	21	12	19	22	16	22	20	20	25	22	28	13	30	16	22	19	19
11/14/2013	29	34	40	20	29	36	37	30	33	21	28	26	34	34	18	28	33	24	34	31	39	34	41	19	46	24	33	29	31	52	29	49	34	18	28	34	24	34	31	30	38	34	43	19	45	25	33	29	28
11/15/2013	45	52	61	31	45	55	56	40	44	28	38	34	45	45	25	38	45	33	47	43	53	47	55	26	63	33	45	40	41	71	39	66	46	24	38	45	33	45	41	40	51	45	58	26	60	32	44	38	38
11/16/2013	26	30	36	18	26	32	33	27	29	18	25	23	30	30	16	24	29	21	30	27	34	30	37	17	40	21	28	25	26	44	27	45	31	16	25	30	22	30	27	27	34	30	39	17	40	22	29	25	25
11/17/2013	32	38	44	22	33	40	41	35	38	24	33	30	39	40	21	33	39	28	40	37	46	40	43	23	55	29	39	35	36	56	31	52	36	21	33	39	28	39	35	35	44	39	43	23	53	28	38	33	33
11/18/2013	41	48	56	30	44	53	54	40	44	29	40	36	47	48	25	39	46	34	48	44	54	48	50	28	68	36	48	43	45	67	38	64	43	24	38	45	32	45	41	40	51	44	50	27	64	34	46	40	40
11/19/2013	26	30	35	18	27	33	34	25	27	18	24	22	29	29	15	24	28	21	29	27	33	29	33	17	42	22	29	26	27	41	25	41	28	15	23	28	20	28	25	24	31	27	36	17	39	21	28	24	24
11/20/2013	31	36	42	22	33	40	40	32	35	23	31	28	37	37	19	31	36	26	37	34	42	37	42	22	52	27	37	33	34	53	31	53	36	19	30	36	25	36	32	31	40	35	47	21	50	27	36	31	31
11/21/2013	38	44	51	27	40	48	49	44	48	31	43	39	51	52	24	39	45	33	47	43	53	47	55	28	67	35	47	42	43	73	41	69	47	26	42	49	35	49	44	43	55	48	58	30	70	37	50	43	43
11/22/2013	38	44	52	28	42	50	52	40	44	30	41	37	49	49	23	37	43	31	45	41	50	44	48	28	66	35	47	41	43	68	37	63	43	23	38	45	32	45	40	39	50	43	49	28	66	35	47	41	40
11/23/2013	32	37	43	24	36	43	44	24	26	18	25	23	30	30	16	26	30	22	31	29	35	31	33	19	47	24	33	29	30	43	26	44	30	14	23	27	19	27	24	23	30	26	31	17	40	21	29	25	24
11/24/2013	25	29	33	18	27	33	34	20	22	15	21	19	25	25	13	21	25	18	26	23	28	25	28	16	38	20	27	24	25	38	22	37	25	12	19	22	16	22	20	19	25	22	29	14	34	18	24	21	21
11/25/2013	34	39	46	26	38	46	47	40	44	31	42	38	50	50	23	36	42	30	44	40	49	43	47	28	67	35	47	42	43	66	37	63	43	23	38	44	31	44	40	38	49	43	51	29	68	36	48	41	41
11/26/2013	35	41	48	27	40	48	49	41	46	32	44	40	52	53	23	37	44	31	45	41	50	44	48	29	69	36	49	43	45	66	39	65	44	24	39	46	32	46	42	40	52	45	51	30	71	37	50	43	43
11/27/2013	29	34	39	22	33	39	40	26	28	20	27	24	32	32	16	26	30	22	31	29	35	31	33	19	47	24	33	29	30	42	26	43	29	15	25	29	20	29	26	25	32	28	31	18	44	23	31	27	26
11/28/2013	19	22	25	14	21	25	26	15	16	11	15	14	18	18	10	16	18	13	19	17	21	18	20	12	29	15	20	18	18	26	16	27	19	8	14	16	11	16	15	14	18	16	19	10	25	13	17	15	15
11/29/2013	24	28	32	18	27	33	33	29	32	22	31	28	36	37	16	26	31	22	32	29	35	31	35	20	49	25	34	30	31	48	28	47	32	17	28	33	23	32	29	28	36	31	38	21	50	26	35	30	30
11/30/2013	1	2	2	1	2	2	2	2	2	1	2	2	2	2	1	2	2	1	2	2	2	2	2	1	3	2	2	2	2	3	2	3	2	1	2	2	1	2	2	2	2	2	2	1	3	2	2	2	2
12/1/2013	21	25	28	16	24	29	29	32	35	24	33	30	39	39	16	26	31	22	32	29	35	31	34	20	48	25	34	30	31	43	26	45	30	18	30	35	24	35	31	30	39	33	37	22	53	28	37	32	32
12/2/2013	21	24	28	16	23	28	28	22	24	17	23	21	27	27	12	20	24	16	24	22	27	24	26	15	37	19	26	22	23	31	20	35	23	13	21	25	17	25	22	21	27	24	26	16	37	19	26	22	22
12/3/2013	16	18	21	12	18	21	21	15	16	11	15	14	18	18	9	14	17	11	17	16	19	16	19	10	26	13	18	16	16	23	15	25	17	8	14	16	11	16	15	14	18	16	18	10	24	13	17	15	15
12/4/2013	15	17	20	11	16	19	20	20	22	15	21	18	24	24	11	17	20	14	21	19	23	20	23	13	31	16	22	19	20	29	18	31	21	11	19	22	15	22	20	19	24	21	25	14	33	17	23	20	20
12/5/2013	21	25	29	16	24	28	28	26	29	19	27	24	31	31	14	23	26	18	27	25	30	26	30	17	41	21	28	25	26	38	23	39	26	15	24	29	20	29	26	24	32	27	31	18	43	22	30	25	25
12/6/2013	8	10	11	6	9	11	11	5	5	4	5	4	6	6	3	6	7	5	7	6	7	7	7	4	10	5	7	6	6	9	5	9	6	3	5	5	4	5	5	5	6	5	6	3	8	4	6	5	5
12/7/2013	8	9	11	6	9	11	11	11	13	8	12	10	14	14	6	9	11	8	11	10	12	11	13	7	17	9	12	10	11	15	10	17	11	7	11	13	9	13	11	11	14	12	14	8	19	10	13	11	11
12/8/2013	14	16	18	10	15	18	18	21	23	15	22	19	25	25	10	17	20	14	20	18	22	20	24	12	30	15	21	18	19	28	18	30	20	12	20	24	16	23	21	20	26	22	26	14	34	18	24	20	20
12/9/2013	22	26	29	15	24	28	28	25	27	17	25	21	29	28	13	22	26	18	26	24	29	25	30	15	38	19	26	23	24	36	22	37	25	14	23	28	19	27	24	23	30	26	30	16	39	20	27	23	23
12/10/2013	12	15	17	9	13	16	16	12	14	9	12	11	14	14	7	11	13	9	13	12	15	13	15	8	19	10	13	12	12	18	11	19	13	7	12	14	9	13	12	11	15	13	15	8	19	10	13	11	11
12/11/2013	14	17	19	10	16	18	18	19	21	13	19	16	22	21	10	16	19	13	19	17	21	18	22	11	27	14	19	16	17	26	16	28	19	11	18	21	14	21	18	17	23	19	23	12	30	15	21	17	17
12/12/2013	15	18	21	11	17	20	20	22	24	15	22	19	25	24	11	18	21	14	21	19	23	20	24	12	31	15	21	18	19	31	17	30	20	12	20	24	16	23	21	20	26	22	26	14	34	17	24	20	20
12/13/2013	23	28	31	16	25	30	30	28	31	20	28	24	32	32	15	24	28	19	29	26	31	27	30	17	42	21	29	25	26	38	22	38	25	16	26	31	21	30	27	25	33	29	31	18	44	23	31	26	26
12/14/2013	22	26	29	15	24	28	28	23	25	16	23	19	26	26	12	20	24	16	24	22	26	23	26	14	35	18	24	21	22	31	19	32	21	13	21	25	17	24	22	20	27	23	25	15	35	18	25	21	21
12/15/2013	18	21	24	12	19	23	23	18	20	13	18	16	21	21	10	16	19	13	19	18	21	19	21	12	29	14	20	17	18	23	15	26	17	10	17	20	13	20	17	16	21	18	20	12	29	15	20	17	17
12/16/2013	12	14	16	8	13	15	15	14	16	10	15	12	17	16	7	12	14	10	14	13	16	14	16	9	21	11	15	13	13	19	12	20	13	8	13	16	11	15	14	13	17	14	17	9	23	12	16	13	13
12/17/2013	42	49	55	30	46	54	54	54	60	39	55	47	64	62	27	45	53	35	53	48	58	50	62	32	80	40	55	47	49	81	47	80	53	30	50	60	39	58	52	48	63	54	65	36	87	44	60	50	50
12/18/2013	24	28	31	17	27	31	31	24	27	18	25	21	29	28	13	22	25	17	25	23	28	24	27	16	39	19	27	23	24	34	20	35	23	13	23	27	18	26	23	21	28	24	26	16	39	20	27	23	23
12/19/2013	16	19	21	12	18	21	21	20	23	15	21	18	25	24	10	17	20	13	20	18	22	19	21	12	31	15	21	18	19	25	16	28	18	11	19	22	15	22	19	18	24	20	22	14	34	17	23	19	19
12/20/2013	17	21	23	13	20	24	23	24	27	18	26	22	29	29	11	19	23	15	23	21	25	22	27	14	36	18	24	21	22	36	21	36	24	13	22	26	17	26	23	21	28	24	29	16	40	20	28	23	23
12/21/2013	17	20	23	13	20	24	23	19	21	14	21	18	24	23	10	16	19	13	19	18	21	18	24	13	31	15	21	18	19	32	19	32	21	10	18	21	14	20	18	16	22	19	24	13	32	16	22	19	18
12/22/2013	24	28	31	18	29	33	33	28	31	21	31	26	35	34	14	23	28	18	28	25	30	26	32	18	45	22	31	26	27	41	26	45	30	15	26	31	20	29	26	24	32	27	32	20	48	24	33	28	27
12/23/2013	20	24	26	15	24	28	28	22	24	17	24	21	28	27	12	20	23	15	23	21	25	22	27	15	38	19	26	22	23	36	22	37	25	12	20	24	16	23	21	19	25	22	28	15	38	19	26	22	21
12/24/2013	22	26	29	17	27	31	31	26	29	20	29	24	33	32	13	22	26	17	26	23	28	24	27	17	43	21	29	25	26	37	22	39	25	14	24	28	18	27	24	22	30	25	29	18	45	23	31	26	26
12/25/2013	14	16	18	11	17	19	19	18	20	13	19	16	22	22	8	14	17	11	17	15	18	16	17	11	27	13	18	16	16	22	14	24	16	10	16	19	13	19	17	15	20	17	17	12	30	15	21	17	17
12/26/2013	10	12	13	8	12	14	14	14	15	10	15	13	17	17	6	11	13	8	13	12	14	12	16	8	21	10	14	12	13	21	13	22	15	7	13	15	10	14	13	12	16	13	17	10	24	12	16	13	13
12/27/2013	16	19	22	13	20	23	23	20	22	15	22	19	25	25	10	17	20	13	20	18	22	19	25	13	33	16	23	19	20	32	21	35	23	11	19	22	14	21	19	17	23	19	26	14	35	17	24	20	20
12/28/2013	17	20	22	13	21	24	23	19	21	14	21	18	24	23	10	16	19	13	19	18	21	18	22	13	32	16	22	18	19	28	18	31	20	10	17	20	13	20	18	16	21	18	22	13	33	16	22	18	18
12/29/2013	14	17	19	11	17	20	20	17	19	13	19	16	21	21	8	14	16	11	16	15	18	15	17	11	27	13	18	16	16	21	14	23	15	9	16	19	12	18	16	14	19	16	16	12	29	15	20	17	16
12/30/2013	9	10	11	7	11	12	12	12	14	9	14	12	16	15	6	9	11	7	11	10	12	10	13	7	19	9	13	11	11	16	11	18	12	7	11	13	9	13	11	10	14	12	14	9	21	11	15	12	12
[truncated: 47 more columns]
