# Supplementary material for: Meteorologically Driven Simulations of Dengue Epidemics in San Juan, PR
Source: PLoS Negl Trop Dis. 2015 Aug 14;9(8):e0004002. doi: 10.1371/journal.pntd.0004002 (PMC4537107; doi:10.1371/journal.pntd.0004002)
Supplement: S6 Dataset — (CSV) [file pntd.0004002.s008.csv]

Date	Sim 1	Sim 2	Sim 3	Sim 4	Sim 5	Sim 6	Sim 7	Sim 8	Sim 9	Sim 10	Sim 11	Sim 12	Sim 13	Sim 14	Sim 15	Sim 16	Sim 17	Sim 18	Sim 19	Sim 20	Sim 21	Sim 22	Sim 23	Sim 24	Sim 25	Sim 26	Sim 27	Sim 28	Sim 29	Sim 30	Sim 31	Sim 32	Sim 33	Sim 34	Sim 35	Sim 36	Sim 37	Sim 38	Sim 39	Sim 40	Sim 41	Sim 42	Sim 43	Sim 44	Sim 45	Sim 46	Sim 47	Sim 48	Sim 49
1/1/2009	0	0	0	0	0	0	0	0	0	0	0	0	0	0	0	0	0	0	0	0	0	0	0	0	0	0	0	0	0	0	0	0	0	0	0	0	0	0	0	0	0	0	0	0	0	0	0	0	0
1/2/2009	0	0	0	0	0	0	0	0	0	0	0	0	0	0	0	0	0	0	0	0	0	0	0	0	0	0	0	0	0	0	0	0	0	0	0	0	0	0	0	0	0	0	0	0	0	0	0	0	0
1/3/2009	0	0	0	0	0	0	0	0	0	0	0	0	0	0	0	0	0	0	0	0	0	0	0	0	0	0	0	0	0	0	0	0	0	0	0	0	0	0	0	0	0	0	0	0	0	0	0	0	0
1/4/2009	0	0	0	0	0	0	0	0	0	0	0	0	0	0	0	0	0	0	0	0	0	0	0	0	0	0	0	0	0	0	0	0	0	0	0	0	0	0	0	0	0	0	0	0	0	0	0	0	0
1/5/2009	0	0	0	0	0	0	0	0	0	0	0	0	0	0	0	0	0	0	0	0	0	0	0	0	0	0	0	0	0	0	0	0	0	0	0	0	0	0	0	0	0	0	0	0	0	0	0	0	0
1/6/2009	0	0	0	0	0	0	0	0	0	0	0	0	0	0	0	0	0	0	0	0	0	0	0	0	0	0	0	0	0	0	0	0	0	0	0	0	0	0	0	0	0	0	0	0	0	0	0	0	0
1/7/2009	0	0	0	0	0	0	0	0	0	0	0	0	0	0	0	0	0	0	0	0	0	0	0	0	0	0	0	0	0	0	0	0	0	0	0	0	0	0	0	0	0	0	0	0	0	0	0	0	0
1/8/2009	0	0	0	0	0	0	0	0	0	0	0	0	0	0	0	0	0	0	0	0	0	0	0	0	0	0	0	0	0	0	0	0	0	0	0	0	0	0	0	0	0	0	0	0	0	0	0	0	0
1/9/2009	0	0	0	0	0	0	0	0	0	0	0	0	0	0	0	0	0	0	0	0	0	0	0	0	0	0	0	0	0	0	0	0	0	0	0	0	0	0	0	0	0	0	0	0	0	0	0	0	0
1/10/2009	0	0	0	0	0	0	0	0	0	0	0	0	0	0	0	0	0	0	0	0	0	0	0	0	0	0	0	0	0	0	0	0	0	0	0	0	0	0	0	0	0	0	0	0	0	0	0	0	0
1/11/2009	0	0	0	0	0	0	0	0	0	0	0	0	0	0	0	0	0	0	0	0	0	0	0	0	0	0	0	0	0	0	0	0	0	0	0	0	0	0	0	0	0	0	0	0	0	0	0	0	0
1/12/2009	0	0	0	0	0	0	0	0	0	0	0	0	0	0	0	0	0	0	0	0	0	0	0	0	0	0	0	0	0	0	0	0	0	0	0	0	0	0	0	0	0	0	0	0	0	0	0	0	0
1/13/2009	0	0	0	0	0	0	0	0	0	0	0	0	0	0	0	0	0	0	0	0	0	0	0	0	0	0	0	0	0	0	0	0	0	0	0	0	0	0	0	0	0	0	0	0	0	0	0	0	0
1/14/2009	0	0	0	0	0	0	0	0	0	0	0	0	0	0	0	0	0	0	0	0	0	0	0	0	0	0	0	0	0	0	0	0	0	0	0	0	0	0	0	0	0	0	0	0	0	0	0	0	0
1/15/2009	0	0	0	0	0	0	0	0	0	0	0	0	0	0	0	0	0	0	0	0	0	0	0	0	0	0	0	0	0	0	0	0	0	0	0	0	0	0	0	0	0	0	0	0	0	0	0	0	0
1/16/2009	0	0	0	0	0	0	0	0	0	0	0	0	0	0	0	0	0	0	0	0	0	0	0	0	0	0	0	0	0	0	0	0	0	0	0	0	0	0	0	0	0	0	0	0	0	0	0	0	0
1/17/2009	0	0	0	0	0	0	0	0	0	0	0	0	0	0	0	0	0	0	0	0	0	0	0	0	0	0	0	0	0	0	0	0	0	0	0	0	0	0	0	0	0	0	0	0	0	0	0	0	0
1/18/2009	0	0	0	0	0	0	0	0	0	0	0	0	0	0	0	0	0	0	0	0	0	0	0	0	0	0	0	0	0	0	0	0	0	0	0	0	0	0	0	0	0	0	0	0	0	0	0	0	0
1/19/2009	0	0	0	0	0	0	0	0	0	0	0	0	0	0	0	0	0	0	0	0	0	0	0	0	0	0	0	0	0	0	0	0	0	0	0	0	0	0	0	0	0	0	0	0	0	0	0	0	0
1/20/2009	0	0	0	0	0	0	0	0	0	0	0	0	0	0	0	0	0	0	0	0	0	0	0	0	0	0	0	0	0	0	0	0	0	0	0	0	0	0	0	0	0	0	0	0	0	0	0	0	0
1/21/2009	0	0	0	0	0	0	0	0	0	0	0	0	0	0	0	0	0	0	0	0	0	0	0	0	0	0	0	0	0	0	0	0	0	0	0	0	0	0	0	0	0	0	0	0	0	0	0	0	0
1/22/2009	0	0	0	0	0	0	0	0	0	0	0	0	0	0	0	0	0	0	0	0	0	0	0	0	0	0	0	0	0	0	0	0	0	0	0	0	0	0	0	0	0	0	0	0	0	0	0	0	0
1/23/2009	0	0	0	0	0	0	0	0	0	0	0	0	0	0	0	0	0	0	0	0	0	0	0	0	0	0	0	0	0	0	0	0	0	0	0	0	0	0	0	0	0	0	0	0	0	0	0	0	0
1/24/2009	0	0	0	0	0	0	0	0	0	0	0	0	0	0	0	0	0	0	0	0	0	0	0	0	0	0	0	0	0	0	0	0	0	0	0	0	0	0	0	0	0	0	0	0	0	0	0	0	0
1/25/2009	0	0	0	0	0	0	0	0	0	0	0	0	0	0	0	0	0	0	0	0	0	0	0	0	0	0	0	0	0	0	0	0	0	0	0	0	0	0	0	0	0	0	0	0	0	0	0	0	0
1/26/2009	0	0	0	0	0	0	0	0	0	0	0	0	0	0	0	0	0	0	0	0	0	0	0	0	0	0	0	0	0	0	0	0	0	0	0	0	0	0	0	0	0	0	0	0	0	0	0	0	0
1/27/2009	0	0	0	0	0	0	0	0	0	0	0	0	0	0	0	0	0	0	0	0	0	0	0	0	0	0	0	0	0	0	0	0	0	0	0	0	0	0	0	0	0	0	0	0	0	0	0	0	0
1/28/2009	0	0	0	0	0	0	0	0	0	0	0	0	0	0	0	0	0	0	0	0	0	0	0	0	0	0	0	0	0	0	0	0	0	0	0	0	0	0	0	0	0	0	0	0	0	0	0	0	0
1/29/2009	0	0	0	0	0	0	0	0	0	0	0	0	0	0	0	0	0	0	0	0	0	0	0	0	0	0	0	0	0	0	0	0	0	0	0	0	0	0	0	0	0	0	0	0	0	0	0	0	0
1/30/2009	0	0	0	0	0	0	0	0	0	0	0	0	0	0	0	0	0	0	0	0	0	0	0	0	0	0	0	0	0	0	0	0	0	0	0	0	0	0	0	0	0	0	0	0	0	0	0	0	0
1/31/2009	0	0	0	0	0	0	0	0	0	0	0	0	0	0	0	0	0	0	0	0	0	0	0	0	0	0	0	0	0	0	0	0	0	0	0	0	0	0	0	0	0	0	0	0	0	0	0	0	0
2/1/2009	0	0	0	0	0	0	0	0	0	0	0	0	0	0	0	0	0	0	0	0	0	0	0	0	0	0	0	0	0	0	0	0	0	0	0	0	0	0	0	0	0	0	0	0	0	0	0	0	0
2/2/2009	0	0	0	0	0	0	0	0	0	0	0	0	0	0	0	0	0	0	0	0	0	0	0	0	0	0	0	0	0	0	0	0	0	0	0	0	0	0	0	0	0	0	0	0	0	0	0	0	0
2/3/2009	0	0	0	0	0	0	0	0	0	0	0	0	0	0	0	0	0	0	0	0	0	0	0	0	0	0	0	0	0	0	0	0	0	0	0	0	0	0	0	0	0	0	0	0	0	0	0	0	0
2/4/2009	0	0	0	0	0	0	0	0	0	0	0	0	0	0	0	0	0	0	0	0	0	0	0	0	0	0	0	0	0	0	0	0	0	0	0	0	0	0	0	0	0	0	0	0	0	0	0	0	0
2/5/2009	0	0	0	0	0	0	0	0	0	0	0	0	0	0	0	0	0	0	0	0	0	0	0	0	0	0	0	0	0	0	0	0	0	0	0	0	0	0	0	0	0	0	0	0	0	0	0	0	0
2/6/2009	0	0	0	0	0	0	0	0	0	0	0	0	0	0	0	0	0	0	0	0	0	0	0	0	0	0	0	0	0	0	0	0	0	0	0	0	0	0	0	0	0	0	0	0	0	0	0	0	0
2/7/2009	0	0	0	0	0	0	0	0	0	0	0	0	0	0	0	0	0	0	0	0	0	0	0	0	0	0	0	0	0	0	0	0	0	0	0	0	0	0	0	0	0	0	0	0	0	0	0	0	0
2/8/2009	0	0	0	0	0	0	0	0	0	0	0	0	0	0	0	0	0	0	0	0	0	0	0	0	0	0	0	0	0	0	0	0	0	0	0	0	0	0	0	0	0	0	0	0	0	0	0	0	0
2/9/2009	0	0	0	0	0	0	0	0	0	0	0	0	0	0	0	0	0	0	0	0	0	0	0	0	0	0	0	0	0	0	0	0	0	0	0	0	0	0	0	0	0	0	0	0	0	0	0	0	0
2/10/2009	0	0	0	0	0	0	0	0	0	0	0	0	0	0	0	0	0	0	0	0	0	0	0	0	0	0	0	0	0	0	0	0	0	0	0	0	0	0	0	0	0	0	0	0	0	0	0	0	0
2/11/2009	0	0	0	0	0	0	0	0	0	0	0	0	0	0	0	0	0	0	0	0	0	0	0	0	0	0	0	0	0	0	0	0	0	0	0	0	0	0	0	0	0	0	0	0	0	0	0	0	0
2/12/2009	0	0	0	0	0	0	0	0	0	0	0	0	0	0	0	0	0	0	0	0	0	0	0	0	0	0	0	0	0	0	0	0	0	0	0	0	0	0	0	0	0	0	0	0	0	0	0	0	0
2/13/2009	0	0	0	0	0	0	0	0	0	0	0	0	0	0	0	0	0	0	0	0	0	0	0	0	0	0	0	0	0	0	0	0	0	0	0	0	0	0	0	0	0	0	0	0	0	0	0	0	0
2/14/2009	0	0	0	0	0	0	0	0	0	0	0	0	0	0	0	0	0	0	0	0	0	0	0	0	0	0	0	0	0	0	0	0	0	0	0	0	0	0	0	0	0	0	0	0	0	0	0	0	0
2/15/2009	0	0	0	0	0	0	0	0	0	0	0	0	0	0	0	0	0	0	0	0	0	0	0	0	0	0	0	0	0	0	0	0	0	0	0	0	0	0	0	0	0	0	0	0	0	0	0	0	0
2/16/2009	0	0	0	0	0	0	0	0	0	0	0	0	0	0	0	0	0	0	0	0	0	0	0	0	0	0	0	0	0	0	0	0	0	0	0	0	0	0	0	0	0	0	0	0	0	0	0	0	0
2/17/2009	0	0	0	0	0	0	0	0	0	0	0	0	0	0	0	0	0	0	0	0	0	0	0	0	0	0	0	0	0	0	0	0	0	0	0	0	0	0	0	0	0	0	0	0	0	0	0	0	0
2/18/2009	0	0	0	0	0	0	0	0	0	0	0	0	0	0	0	0	0	0	0	0	0	0	0	0	0	0	0	0	0	0	0	0	0	0	0	0	0	0	0	0	0	0	0	0	0	0	0	0	0
2/19/2009	0	0	0	0	0	0	0	0	0	0	0	0	0	0	0	0	0	0	0	0	0	0	0	0	0	0	0	0	0	0	0	0	0	0	0	0	0	0	0	0	0	0	0	0	0	0	0	0	0
2/20/2009	0	0	0	0	0	0	0	0	0	0	0	0	0	0	0	0	0	0	0	0	0	0	0	0	0	0	0	0	0	0	0	0	0	0	0	0	0	0	0	0	0	0	0	0	0	0	0	0	0
2/21/2009	0	0	0	0	0	0	0	0	0	0	0	0	0	0	0	0	0	0	0	0	0	0	0	0	0	0	0	0	0	0	0	0	0	0	0	0	0	0	0	0	0	0	0	0	0	0	0	0	0
2/22/2009	0	0	0	0	0	0	0	0	0	0	0	0	0	0	0	0	0	0	0	0	0	0	0	0	0	0	0	0	0	0	0	0	0	0	0	0	0	0	0	0	0	0	0	0	0	0	0	0	0
2/23/2009	0	0	0	0	0	0	0	0	0	0	0	0	0	0	0	0	0	0	0	0	0	0	0	0	0	0	0	0	0	0	0	0	0	0	0	0	0	0	0	0	0	0	0	0	0	0	0	0	0
2/24/2009	0	0	0	0	0	0	0	0	0	0	0	0	0	0	0	0	0	0	0	0	0	0	0	0	0	0	0	0	0	0	0	0	0	0	0	0	0	0	0	0	0	0	0	0	0	0	0	0	0
2/25/2009	0	0	0	0	0	0	0	0	0	0	0	0	0	0	0	0	0	0	0	0	0	0	0	0	0	0	0	0	0	0	0	0	0	0	0	0	0	0	0	0	0	0	0	0	0	0	0	0	0
2/26/2009	0	0	0	0	0	0	0	0	0	0	0	0	0	0	0	0	0	0	0	0	0	0	0	0	0	0	0	0	0	0	0	0	0	0	0	0	0	0	0	0	0	0	0	0	0	0	0	0	0
2/27/2009	0	0	0	0	0	0	0	0	0	0	0	0	0	0	0	0	0	0	0	0	0	0	0	0	0	0	0	0	0	0	0	0	0	0	0	0	0	0	0	0	0	0	0	0	0	0	0	0	0
2/28/2009	0	0	0	0	0	0	0	0	0	0	0	0	0	0	0	0	0	0	0	0	0	0	0	0	0	0	0	0	0	0	0	0	0	0	0	0	0	0	0	0	0	0	0	0	0	0	0	0	0
3/1/2009	0	0	0	0	0	0	0	0	0	0	0	0	0	0	0	0	0	0	0	0	0	0	0	0	0	0	0	0	0	0	0	0	0	0	0	0	0	0	0	0	0	0	0	0	0	0	0	0	0
3/2/2009	0	0	0	0	0	0	0	0	0	0	0	0	0	0	0	0	0	0	0	0	0	0	0	0	0	0	0	0	0	0	0	0	0	0	0	0	0	0	0	0	0	0	0	0	0	0	0	0	0
3/3/2009	0	0	0	0	0	0	0	0	0	0	0	0	0	0	0	0	0	0	0	0	0	0	0	0	0	0	0	0	0	0	0	0	0	0	0	0	0	0	0	0	0	0	0	0	0	0	0	0	0
3/4/2009	0	0	0	0	0	0	0	0	0	0	0	0	0	0	0	0	0	0	0	0	0	0	0	0	0	0	0	0	0	0	0	0	0	0	0	0	0	0	0	0	0	0	0	0	0	0	0	0	0
3/5/2009	0	0	0	0	0	0	0	0	0	0	0	0	0	0	0	0	0	0	0	0	0	0	0	0	0	0	0	0	0	0	0	0	0	0	0	0	0	0	0	0	0	0	0	0	0	0	0	0	0
3/6/2009	0	0	0	0	0	0	0	0	0	0	0	0	0	0	0	0	0	0	0	0	0	0	0	0	0	0	0	0	0	0	0	0	0	0	0	0	0	0	0	0	0	0	0	0	0	0	0	0	0
3/7/2009	0	0	0	0	0	0	0	0	0	0	0	0	0	0	0	0	0	0	0	0	0	0	0	0	0	0	0	0	0	0	0	0	0	0	0	0	0	0	0	0	0	0	0	0	0	0	0	0	0
3/8/2009	0	0	0	0	0	0	0	0	0	0	0	0	0	0	0	0	0	0	0	0	0	0	0	0	0	0	0	0	0	0	0	0	0	0	0	0	0	0	0	0	0	0	0	0	0	0	0	0	0
3/9/2009	0	0	0	0	0	0	0	0	0	0	0	0	0	0	0	0	0	0	0	0	0	0	0	0	0	0	0	0	0	0	0	0	0	0	0	0	0	0	0	0	0	0	0	0	0	0	0	0	0
3/10/2009	0	0	0	0	0	0	0	0	0	0	0	0	0	0	0	0	0	0	0	0	0	0	0	0	0	0	0	0	0	0	0	0	0	0	0	0	0	0	0	0	0	0	0	0	0	0	0	0	0
3/11/2009	0	0	0	0	0	0	0	0	0	0	0	0	0	0	0	0	0	0	0	0	0	0	0	0	0	0	0	0	0	0	0	0	0	0	0	0	0	0	0	0	0	0	0	0	0	0	0	0	0
3/12/2009	0	0	0	0	0	0	0	0	0	0	0	0	0	0	0	0	0	0	0	0	0	0	0	0	0	0	0	0	0	0	0	0	0	0	0	0	0	0	0	0	0	0	0	0	0	0	0	0	0
3/13/2009	0	0	0	0	0	0	0	0	0	0	0	0	0	0	0	0	0	0	0	0	0	0	0	0	0	0	0	0	0	0	0	0	0	0	0	0	0	0	0	0	0	0	0	0	0	0	0	0	0
3/14/2009	0	0	0	0	0	0	0	0	0	0	0	0	0	0	0	0	0	0	0	0	0	0	0	0	0	0	0	0	0	0	0	0	0	0	0	0	0	0	0	0	0	0	0	0	0	0	0	0	0
3/15/2009	0	0	0	0	0	0	0	0	0	0	0	0	0	0	0	0	0	0	0	0	0	0	0	0	0	0	0	0	0	0	0	0	0	0	0	0	0	0	0	0	0	0	0	0	0	0	0	0	0
3/16/2009	0	0	0	0	0	0	0	0	0	0	0	0	0	0	0	0	0	0	0	0	0	0	0	0	0	0	0	0	0	0	0	0	0	0	0	0	0	0	0	0	0	0	0	0	0	0	0	0	0
3/17/2009	0	0	0	0	0	0	0	0	0	0	0	0	0	0	0	0	0	0	0	0	0	0	0	0	0	0	0	0	0	0	0	0	0	0	0	0	0	0	0	0	0	0	0	0	0	0	0	0	0
3/18/2009	0	0	0	0	0	0	0	0	0	0	0	0	0	0	0	0	0	0	0	0	0	0	0	0	0	0	0	0	0	0	0	0	0	0	0	0	0	0	0	0	0	0	0	0	0	0	0	0	0
3/19/2009	0	0	0	0	0	0	0	0	0	0	0	0	0	0	0	0	0	0	0	0	0	0	0	0	0	0	0	0	0	0	0	0	0	0	0	0	0	0	0	0	0	0	0	0	0	0	0	0	0
3/20/2009	0	0	0	0	0	0	0	0	0	0	0	0	0	0	0	0	0	0	0	0	0	0	0	0	0	0	0	0	0	0	0	0	0	0	0	0	0	0	0	0	0	0	0	0	0	0	0	0	0
3/21/2009	0	0	0	0	0	0	0	0	0	0	0	0	0	0	0	0	0	0	0	0	0	0	0	0	0	0	0	0	0	0	0	0	0	0	0	0	0	0	0	0	0	0	0	0	0	0	0	0	0
3/22/2009	0	0	0	0	0	0	0	0	0	0	0	0	0	0	0	0	0	0	0	0	0	0	0	0	0	0	0	0	0	0	0	0	0	0	0	0	0	0	0	0	0	0	0	0	0	0	0	0	0
3/23/2009	0	0	0	0	0	0	0	0	0	0	0	0	0	0	0	0	0	0	0	0	0	0	0	0	0	0	0	0	0	0	0	0	0	0	0	0	0	0	0	0	0	0	0	0	0	0	0	0	0
3/24/2009	0	0	0	0	0	0	0	0	0	0	0	0	0	0	0	0	0	0	0	0	0	0	0	0	0	0	0	0	0	0	0	0	0	0	0	0	0	0	0	0	0	0	0	0	0	0	0	0	0
3/25/2009	0	0	0	0	0	0	0	0	0	0	0	0	0	0	0	0	0	0	0	0	0	0	0	0	0	0	0	0	0	0	0	0	0	0	0	0	0	0	0	0	0	0	0	0	0	0	0	0	0
3/26/2009	0	0	0	0	0	0	0	0	0	0	0	0	0	0	0	0	0	0	0	0	0	0	0	0	0	0	0	0	0	0	0	0	0	0	0	0	0	0	0	0	0	0	0	0	0	0	0	0	0
3/27/2009	0	0	0	0	0	0	0	0	0	0	0	0	0	0	0	0	0	0	0	0	0	0	0	0	0	0	0	0	0	0	0	0	0	0	0	0	0	0	0	0	0	0	0	0	0	0	0	0	0
3/28/2009	0	0	0	0	0	0	0	0	0	0	0	0	0	0	0	0	0	0	0	0	0	0	0	0	0	0	0	0	0	0	0	0	0	0	0	0	0	0	0	0	0	0	0	0	0	0	0	0	0
3/29/2009	0	0	0	0	0	0	0	0	0	0	0	0	0	0	0	0	0	0	0	0	0	0	0	0	0	0	0	0	0	0	0	0	0	0	0	0	0	0	0	0	0	0	0	0	0	0	0	0	0
3/30/2009	0	0	0	0	0	0	0	0	0	0	0	0	0	0	0	0	0	0	0	0	0	0	0	0	0	0	0	0	0	0	0	0	0	0	0	0	0	0	0	0	0	0	0	0	0	0	0	0	0
3/31/2009	0	0	0	0	0	0	0	0	0	0	0	0	0	0	0	0	0	0	0	0	0	0	0	0	0	0	0	0	0	0	0	0	0	0	0	0	0	0	0	0	0	0	0	0	0	0	0	0	0
4/1/2009	0	0	0	0	0	0	0	0	0	0	0	0	0	0	0	0	0	0	0	0	0	0	0	0	0	0	0	0	0	0	0	0	0	0	0	0	0	0	0	0	0	0	0	0	0	0	0	0	0
4/2/2009	0	0	0	0	0	0	0	0	0	0	0	0	0	0	0	0	0	0	0	0	0	0	0	0	0	0	0	0	0	0	0	0	0	0	0	0	0	0	0	0	0	0	0	0	0	0	0	0	0
4/3/2009	0	0	0	0	0	0	0	0	0	0	0	0	0	0	0	0	0	0	0	0	0	0	0	0	0	0	0	0	0	0	0	0	0	0	0	0	0	0	0	0	0	0	0	0	0	0	0	0	0
4/4/2009	0	0	0	0	0	0	0	0	0	0	0	0	0	0	0	0	0	0	0	0	0	0	0	0	0	0	0	0	0	0	0	0	0	0	0	0	0	0	0	0	0	0	0	0	0	0	0	0	0
4/5/2009	0	0	0	0	0	0	0	0	0	0	0	0	0	0	0	0	0	0	0	0	0	0	0	0	0	0	0	0	0	0	0	0	0	0	0	0	0	0	0	0	0	0	0	0	0	0	0	0	0
4/6/2009	0	0	0	0	0	0	0	0	0	0	0	0	0	0	0	0	0	0	0	0	0	0	0	0	0	0	0	0	0	0	0	0	0	0	0	0	0	0	0	0	0	0	0	0	0	0	0	0	0
4/7/2009	0	0	0	0	0	0	0	0	0	0	0	0	0	0	0	0	0	0	0	0	0	0	0	0	0	0	0	0	0	0	0	0	0	0	0	0	0	0	0	0	0	0	0	0	0	0	0	0	0
4/8/2009	0	0	0	0	0	0	0	0	0	0	0	0	0	0	0	0	0	0	0	0	0	0	0	0	0	0	0	0	0	0	0	0	0	0	0	0	0	0	0	0	0	0	0	0	0	0	0	0	0
4/9/2009	0	0	0	0	0	0	0	0	0	0	0	0	0	0	0	0	0	0	0	0	0	0	0	0	0	0	0	0	0	0	0	0	0	0	0	0	0	0	0	0	0	0	0	0	0	0	0	0	0
4/10/2009	0	0	0	0	0	0	0	0	0	0	0	0	0	0	0	0	0	0	0	0	0	0	0	0	0	0	0	0	0	0	0	0	0	0	0	0	0	0	0	0	0	0	0	0	0	0	0	0	0
4/11/2009	0	0	0	0	0	0	0	0	0	0	0	0	0	0	0	0	0	0	0	0	0	0	0	0	0	0	0	0	0	0	0	0	0	0	0	0	0	0	0	0	0	0	0	0	0	0	0	0	0
4/12/2009	0	0	0	0	0	0	0	0	0	0	0	0	0	0	0	0	0	0	0	0	0	0	0	0	0	0	0	0	0	0	0	0	0	0	0	0	0	0	0	0	0	0	0	0	0	0	0	0	0
4/13/2009	0	0	0	0	0	0	0	0	0	0	0	0	0	0	0	0	0	0	0	0	0	0	0	0	0	0	0	0	0	0	0	0	0	0	0	0	0	0	0	0	0	0	0	0	0	0	0	0	0
4/14/2009	0	0	0	0	0	0	0	0	0	0	0	0	0	0	0	0	0	0	0	0	0	0	0	0	0	0	0	0	0	0	0	0	0	0	0	0	0	0	0	0	0	0	0	0	0	0	0	0	0
4/15/2009	0	0	0	0	0	0	0	0	0	0	0	0	0	0	0	0	0	0	0	0	0	0	0	0	0	0	0	0	0	0	0	0	0	0	0	0	0	0	0	0	0	0	0	0	0	0	0	0	0
4/16/2009	0	0	0	0	0	0	0	0	0	0	0	0	0	0	0	0	0	0	0	0	0	0	0	0	0	0	0	0	0	0	0	0	0	0	0	0	0	0	0	0	0	0	0	0	0	0	0	0	0
4/17/2009	0	0	0	0	0	0	0	0	0	0	0	0	0	0	0	0	0	0	0	0	0	0	0	0	0	0	0	0	0	0	0	0	0	0	0	0	0	0	0	0	0	0	0	0	0	0	0	0	0
4/18/2009	0	0	0	0	0	0	0	0	0	0	0	0	0	0	0	0	0	0	0	0	0	0	0	0	0	0	0	0	0	0	0	0	0	0	0	0	0	0	0	0	0	0	0	0	0	0	0	0	0
4/19/2009	0	0	0	0	0	0	0	0	0	0	0	0	0	0	0	0	0	0	0	0	0	0	0	0	0	0	0	0	0	0	0	0	0	0	0	0	0	0	0	0	0	0	0	0	0	0	0	0	0
4/20/2009	0	0	0	0	0	0	0	0	0	0	0	0	0	0	0	0	0	0	0	0	0	0	0	0	0	0	0	0	0	0	0	0	0	0	0	0	0	0	0	0	0	0	0	0	0	0	0	0	0
4/21/2009	0	0	0	0	0	0	0	0	0	0	0	0	0	0	0	0	0	0	0	0	0	0	0	0	0	0	0	0	0	0	0	0	0	0	0	0	0	0	0	0	0	0	0	0	0	0	0	0	0
4/22/2009	0	0	0	0	0	0	0	0	0	0	0	0	0	0	0	0	0	0	0	0	0	0	0	0	0	0	0	0	0	0	0	0	0	0	0	0	0	0	0	0	0	0	0	0	0	0	0	0	0
4/23/2009	0	0	0	0	0	0	0	0	0	0	0	0	0	0	0	0	0	0	0	0	0	0	0	0	0	0	0	0	0	0	0	0	0	0	0	0	0	0	0	0	0	0	0	0	0	0	0	0	0
4/24/2009	0	0	0	0	0	0	0	0	0	0	0	0	0	0	0	0	0	0	0	0	0	0	0	0	0	0	0	0	0	0	0	0	0	0	0	0	0	0	0	0	0	0	0	0	0	0	0	0	0
4/25/2009	0	0	0	0	0	0	0	0	0	0	0	0	0	0	0	0	0	0	0	0	0	0	0	0	0	0	0	0	0	0	0	0	0	0	0	0	0	0	0	0	0	0	0	0	0	0	0	0	0
4/26/2009	0	0	0	0	0	0	0	0	0	0	0	0	0	0	0	0	0	0	0	0	0	0	0	0	0	0	0	0	0	0	0	0	0	0	0	0	0	0	0	0	0	0	0	0	0	0	0	0	0
4/27/2009	0	0	0	0	0	0	0	0	0	0	0	0	0	0	0	0	0	0	0	0	0	0	0	0	0	0	0	0	0	0	0	0	0	0	0	0	0	0	0	0	0	0	0	0	0	0	0	0	0
4/28/2009	0	0	0	0	0	0	0	0	0	0	0	0	0	0	0	0	0	0	0	0	0	0	0	0	0	0	0	0	0	0	0	0	0	0	0	0	0	0	0	0	0	0	0	0	0	0	0	0	0
4/29/2009	0	0	0	0	0	0	0	0	0	0	0	0	0	0	0	0	0	0	0	0	0	0	0	0	0	0	0	0	0	0	0	0	0	0	0	0	0	0	0	0	0	0	0	0	0	0	0	0	0
4/30/2009	0	0	0	0	0	0	0	0	0	0	0	0	0	0	0	0	0	0	0	0	0	0	0	0	0	0	0	0	0	0	0	0	0	0	0	0	0	0	0	0	0	0	0	0	0	0	0	0	0
5/1/2009	0	0	0	0	0	0	0	0	0	0	0	0	0	0	0	0	0	0	0	0	0	0	0	0	0	0	0	0	0	0	0	0	0	0	0	0	0	0	0	0	0	0	0	0	0	0	0	0	0
5/2/2009	0	0	0	0	0	0	0	0	0	0	0	0	0	0	0	0	0	0	0	0	0	0	0	0	0	0	0	0	0	0	0	0	0	0	0	0	0	0	0	0	0	0	0	0	0	0	0	0	0
5/3/2009	0	0	0	0	0	0	0	0	0	0	0	0	0	0	0	0	0	0	0	0	0	0	0	0	0	0	0	0	0	0	0	0	0	0	0	0	0	0	0	0	0	0	0	0	0	0	0	0	0
5/4/2009	0	0	0	0	0	0	0	0	0	0	0	0	0	0	0	0	0	0	0	0	0	0	0	0	0	0	0	0	0	0	0	0	0	0	0	0	0	0	0	0	0	0	0	0	0	0	0	0	0
5/5/2009	0	0	0	0	0	0	0	0	0	0	0	0	0	0	0	0	0	0	0	0	0	0	0	0	0	0	0	0	0	0	0	0	0	0	0	0	0	0	0	0	0	0	0	0	0	0	0	0	0
5/6/2009	0	0	0	0	0	0	0	0	0	0	0	0	0	0	0	0	0	0	0	0	0	0	0	0	0	0	0	0	0	0	0	0	0	0	0	0	0	0	0	0	0	0	0	0	0	0	0	0	0
5/7/2009	0	0	0	0	0	0	0	0	0	0	0	0	0	0	0	0	0	0	0	0	0	0	0	0	0	0	0	0	0	0	0	0	0	0	0	0	0	0	0	0	0	0	0	0	0	0	0	0	0
5/8/2009	0	0	0	0	0	0	0	0	0	0	0	0	0	0	0	0	0	0	0	0	0	0	0	0	0	0	0	0	0	0	0	0	0	0	0	0	0	0	0	0	0	0	0	0	0	0	0	0	0
5/9/2009	0	0	0	0	0	0	0	0	0	0	0	0	0	0	0	0	0	0	0	0	0	0	0	0	0	0	0	0	0	0	0	0	0	0	0	0	0	0	0	0	0	0	0	0	0	0	0	0	0
5/10/2009	0	0	0	0	0	0	0	0	0	0	0	0	0	0	0	0	0	0	0	0	0	0	0	0	0	0	0	0	0	0	0	0	0	0	0	0	0	0	0	0	0	0	0	0	0	0	0	0	0
5/11/2009	0	0	0	0	0	0	0	0	0	0	0	0	0	0	0	0	0	0	0	0	0	0	0	0	0	0	0	0	0	0	0	0	0	0	0	0	0	0	0	0	0	0	0	0	0	0	0	0	0
5/12/2009	0	0	0	0	0	0	0	0	0	0	0	0	0	0	0	0	0	0	0	0	0	0	0	0	0	0	0	0	0	0	0	0	0	0	0	0	0	0	0	0	0	0	0	0	0	0	0	0	0
5/13/2009	0	0	0	0	0	0	0	0	0	0	0	0	0	0	0	0	0	0	0	0	0	0	0	0	0	0	0	0	0	0	0	0	0	0	0	0	0	0	0	0	0	0	0	0	0	0	0	0	0
5/14/2009	0	0	0	0	0	0	0	0	0	0	0	0	0	0	0	0	0	0	0	0	0	0	0	0	0	0	0	0	0	0	0	0	0	0	0	0	0	0	0	0	0	0	0	0	0	0	0	0	0
5/15/2009	0	0	0	0	0	0	0	0	0	0	0	0	0	0	0	0	0	0	0	0	0	0	0	0	0	0	0	0	0	0	0	0	0	0	0	0	0	0	0	0	0	0	0	0	0	0	0	0	0
5/16/2009	0	0	0	0	0	0	0	0	0	0	0	0	0	0	0	0	0	0	0	0	0	0	0	0	0	0	0	0	0	0	0	0	0	0	0	0	0	0	0	0	0	0	0	0	0	0	0	0	0
5/17/2009	0	0	0	0	0	0	0	0	0	0	0	0	0	0	0	0	0	0	0	0	0	0	0	0	0	0	0	0	0	0	0	0	0	0	0	0	0	0	0	0	0	0	0	0	0	0	0	0	0
5/18/2009	0	0	0	0	0	0	0	0	0	0	0	0	0	0	0	0	0	0	0	0	0	0	0	0	0	0	0	0	0	0	0	0	0	0	0	0	0	0	0	0	0	0	0	0	0	0	0	0	0
5/19/2009	0	0	0	0	0	0	0	0	0	0	0	0	0	0	0	0	0	0	0	0	0	0	0	0	0	0	0	0	0	0	0	0	0	0	0	0	0	0	0	0	0	0	0	0	0	0	0	0	0
5/20/2009	0	0	0	0	0	0	0	0	0	0	0	0	0	0	0	0	0	0	0	0	0	0	0	0	0	0	0	0	0	0	0	0	0	0	0	0	0	0	0	0	0	0	0	0	0	0	0	0	0
5/21/2009	0	0	0	0	0	0	0	0	0	0	0	0	0	0	0	0	0	0	0	0	0	0	0	0	0	0	0	0	0	0	0	0	0	0	0	0	0	0	0	0	0	0	0	0	0	0	0	0	0
5/22/2009	0	0	0	0	0	0	0	0	0	0	0	0	0	0	0	0	0	0	0	0	0	0	0	0	0	0	0	0	0	0	0	0	0	0	0	0	0	0	0	0	0	0	0	0	0	0	0	0	0
5/23/2009	0	0	0	0	0	0	0	0	0	0	0	0	0	0	0	0	0	0	0	0	0	0	0	0	0	0	0	0	0	0	0	0	0	0	0	0	0	0	0	0	0	0	0	0	0	0	0	0	0
5/24/2009	0	0	0	0	0	0	0	0	0	0	0	0	0	0	0	0	0	0	0	0	0	0	0	0	0	0	0	0	0	0	0	0	0	0	0	0	0	0	0	0	0	0	0	0	0	0	0	0	0
5/25/2009	0	0	0	0	0	0	0	0	0	0	0	0	0	0	0	0	0	0	0	0	0	0	0	0	0	0	0	0	0	0	0	0	0	0	0	0	0	0	0	0	0	0	0	0	0	0	0	0	0
5/26/2009	0	0	0	0	0	0	0	0	0	0	0	0	0	0	0	0	0	0	0	0	0	0	0	0	0	0	0	0	0	0	0	0	0	0	0	0	0	0	0	0	0	0	0	0	0	0	0	0	0
5/27/2009	0	0	0	0	0	0	0	0	0	0	0	0	0	0	0	0	0	0	0	0	0	0	0	0	0	0	0	0	0	0	0	0	0	0	0	0	0	0	0	0	0	0	0	0	0	0	0	0	0
5/28/2009	0	0	0	0	0	0	0	0	0	0	0	0	0	0	0	0	0	0	0	0	0	0	0	0	0	0	0	0	0	0	0	0	0	0	0	0	0	0	0	0	0	0	0	0	0	0	0	0	0
5/29/2009	0	0	0	0	0	0	0	0	0	0	0	0	0	0	0	0	0	0	0	0	0	0	0	0	0	0	0	0	0	0	0	0	0	0	0	0	0	0	0	0	0	0	0	0	0	0	0	0	0
5/30/2009	0	0	0	0	0	0	0	0	0	0	0	0	0	0	0	0	0	0	0	0	0	0	0	0	0	0	0	0	0	0	0	0	0	0	0	0	0	0	0	0	0	0	0	0	0	0	0	0	0
5/31/2009	0	0	0	0	0	0	0	0	0	0	0	0	0	0	0	0	0	0	0	0	0	0	0	0	0	0	0	0	0	0	0	0	0	0	0	0	0	0	0	0	0	0	0	0	0	0	0	0	0
6/1/2009	0	0	0	0	0	0	0	0	0	0	0	0	0	0	0	0	0	0	0	0	0	0	0	0	0	0	0	0	0	0	0	0	0	0	0	0	0	0	0	0	0	0	0	0	0	0	0	0	0
6/2/2009	0	0	0	0	0	0	0	0	0	0	0	0	0	0	0	0	0	0	0	0	0	0	0	0	0	0	0	0	0	0	0	0	0	0	0	0	0	0	0	0	0	0	0	0	0	0	0	0	0
6/3/2009	0	0	0	0	0	0	0	0	0	0	0	0	0	0	0	0	0	0	0	0	0	0	0	0	0	0	0	0	0	0	0	0	0	0	0	0	0	0	0	0	0	0	0	0	0	0	0	0	0
6/4/2009	0	0	0	0	0	0	0	0	0	0	0	0	0	0	0	0	0	0	0	0	0	0	0	0	0	0	0	0	0	0	0	0	0	0	0	0	0	0	0	0	0	0	0	0	0	0	0	0	0
6/5/2009	0	0	0	0	0	0	0	0	0	0	0	0	0	0	0	0	0	0	0	0	0	0	0	0	0	0	0	0	0	0	0	0	0	0	0	0	0	0	0	0	0	0	0	0	0	0	0	0	0
6/6/2009	0	0	0	0	0	0	0	0	0	0	0	0	0	0	0	0	0	0	0	0	0	0	0	0	0	0	0	0	0	0	0	0	0	0	0	0	0	0	0	0	0	0	0	0	0	0	0	0	0
6/7/2009	0	0	0	0	0	0	0	0	0	0	0	0	0	0	0	0	0	0	0	0	0	0	0	0	0	0	0	0	0	0	0	0	0	0	0	0	0	0	0	0	0	0	0	0	0	0	0	0	0
6/8/2009	0	0	0	0	0	0	0	0	0	0	0	0	0	0	0	0	0	0	0	0	0	0	0	0	0	0	0	0	0	0	0	0	0	0	0	0	0	0	0	0	0	0	0	0	0	0	0	0	0
6/9/2009	0	0	0	0	0	0	0	0	0	0	0	0	0	0	0	0	0	0	0	0	0	0	0	0	0	0	0	0	0	0	0	0	0	0	0	0	0	0	0	0	0	0	0	0	0	0	0	0	0
6/10/2009	0	0	0	0	0	0	0	0	0	0	0	0	0	0	0	0	0	0	0	0	0	0	0	0	0	0	0	0	0	0	0	0	0	0	0	0	0	0	0	0	0	0	0	0	0	0	0	0	0
6/11/2009	0	0	0	0	0	0	0	0	0	0	0	0	0	0	0	0	0	0	0	0	0	0	0	0	0	0	0	0	0	0	0	0	0	0	0	0	0	0	0	0	0	0	0	0	0	0	0	0	0
6/12/2009	0	0	0	0	0	0	0	0	0	0	0	0	0	0	0	0	0	0	0	0	0	0	0	0	0	0	0	0	0	0	0	0	0	0	0	0	0	0	0	0	0	0	0	0	0	0	0	0	0
6/13/2009	0	0	0	0	0	0	0	0	0	0	0	0	0	0	0	0	0	0	0	0	0	0	0	0	0	0	0	0	0	0	0	0	0	0	0	0	0	0	0	0	0	0	0	0	0	0	0	0	0
6/14/2009	0	0	0	0	0	0	0	0	0	0	0	0	0	0	0	0	0	0	0	0	0	0	0	0	0	0	0	0	0	0	0	0	0	0	0	0	0	0	0	0	0	0	0	0	0	0	0	0	0
6/15/2009	0	0	0	0	0	0	0	0	0	0	0	0	0	0	0	0	0	0	0	0	0	0	0	0	0	0	0	0	0	0	0	0	0	0	0	0	0	0	0	0	0	0	0	0	0	0	0	0	0
6/16/2009	0	0	0	0	0	0	0	0	0	0	0	0	0	0	0	0	0	0	0	0	0	0	0	0	0	0	0	0	0	0	0	0	0	0	0	0	0	0	0	0	0	0	0	0	0	0	0	0	0
6/17/2009	0	0	0	0	0	0	0	0	0	0	0	0	0	0	0	0	0	0	0	0	0	0	0	0	0	0	0	0	0	0	0	0	0	0	0	0	0	0	0	0	0	0	0	0	0	0	0	0	0
6/18/2009	0	0	0	0	0	0	0	0	0	0	0	0	0	0	0	0	0	0	0	0	0	0	0	0	0	0	0	0	0	0	0	0	0	0	0	0	0	0	0	0	0	0	0	0	0	0	0	0	0
6/19/2009	0	0	0	0	0	0	0	0	0	0	0	0	0	0	0	0	0	0	0	0	0	0	0	0	0	0	0	0	0	0	0	0	0	0	0	0	0	0	0	0	0	0	0	0	0	0	0	0	0
6/20/2009	0	0	0	0	0	0	0	0	0	0	0	0	0	0	0	0	0	0	0	0	0	0	0	0	0	0	0	0	0	0	0	0	0	0	0	0	0	0	0	0	0	0	0	0	0	0	0	0	0
6/21/2009	0	0	0	0	0	0	0	0	0	0	0	0	0	0	0	0	0	0	0	0	0	0	0	0	0	0	0	0	0	0	0	0	0	0	0	0	0	0	0	0	0	0	0	0	0	0	0	0	0
6/22/2009	0	0	0	0	0	0	0	0	0	0	0	0	0	0	0	0	0	0	0	0	0	0	0	0	0	0	0	0	0	0	0	0	0	0	0	0	0	0	0	0	0	0	0	0	0	0	0	0	0
6/23/2009	0	0	0	0	0	0	0	0	0	0	0	0	0	0	0	0	0	0	0	0	0	0	0	0	0	0	0	0	0	0	0	0	0	0	0	0	0	0	0	0	0	0	0	0	0	0	0	0	0
6/24/2009	0	0	0	0	0	0	0	0	0	0	0	0	0	0	0	0	0	0	0	0	0	0	0	0	0	0	0	0	0	0	0	0	0	0	0	0	0	0	0	0	0	0	0	0	0	0	0	0	0
6/25/2009	0	0	0	0	0	0	0	0	0	0	0	0	0	0	0	0	0	0	0	0	0	0	0	0	0	0	0	0	0	0	0	0	0	0	0	0	0	0	0	0	0	0	0	0	0	0	0	0	0
6/26/2009	0	0	0	0	0	0	0	0	0	0	0	0	0	0	0	0	0	0	0	0	0	0	0	0	0	0	0	0	0	0	0	0	0	0	0	0	0	0	0	0	0	0	0	0	0	0	0	0	0
6/27/2009	0	0	0	0	1	0	0	0	0	0	0	0	1	1	0	0	0	1	1	0	1	1	0	0	0	0	1	1	0	0	0	0	0	0	0	0	1	1	1	0	0	0	1	1	0	1	1	1	1
6/28/2009	0	0	0	0	1	0	0	0	0	0	0	0	1	1	0	0	0	1	1	0	1	1	0	0	0	0	1	1	0	0	0	0	0	0	0	0	1	1	1	0	0	0	1	1	0	1	1	1	1
6/29/2009	0	0	0	0	1	0	0	0	0	0	0	0	1	1	0	0	0	1	1	0	1	1	0	0	0	0	1	1	0	0	0	0	0	0	0	0	1	1	1	0	0	0	1	1	0	1	1	1	1
6/30/2009	0	0	0	0	1	0	0	0	0	0	0	0	1	1	0	0	0	1	1	0	1	1	0	0	0	0	1	1	0	0	0	0	0	0	0	0	1	1	1	0	0	0	1	1	0	1	1	1	1
7/1/2009	1	1	2	2	2	0	0	0	0	1	2	2	2	2	1	2	2	2	2	0	2	2	1	1	2	2	2	2	0	0	0	0	1	2	2	2	2	2	2	1	2	2	2	2	0	2	2	2	3
7/2/2009	2	2	4	4	5	0	0	0	0	2	3	3	4	4	3	4	4	5	5	1	4	4	2	2	4	4	5	5	0	0	0	0	2	3	3	3	4	4	4	3	4	4	5	5	1	4	4	5	8
7/3/2009	1	1	1	1	1	0	0	0	0	0	1	1	1	1	1	1	1	1	1	0	1	1	1	1	1	1	1	1	0	0	0	0	0	1	1	1	1	1	1	1	1	1	1	1	0	1	1	1	2
7/4/2009	0	0	0	0	1	0	0	0	0	0	0	0	0	0	0	1	0	1	1	0	1	1	0	0	0	0	1	1	0	0	0	0	0	0	0	0	1	0	0	0	1	0	1	1	0	1	1	1	1
7/5/2009	1	1	1	1	2	0	0	0	0	1	2	2	3	3	1	2	2	2	2	0	3	3	1	1	1	1	2	2	0	0	0	0	1	2	2	2	3	3	3	1	2	2	2	2	0	3	3	2	4
7/6/2009	2	1	2	2	3	0	0	0	0	2	3	3	4	4	2	3	3	4	4	0	4	4	2	1	2	2	3	3	0	0	0	0	2	3	3	3	4	4	4	2	3	3	4	4	0	4	4	4	6
7/7/2009	0	0	0	0	0	0	0	0	0	0	0	0	0	0	0	0	0	0	0	0	0	0	0	0	0	0	0	0	0	0	0	0	0	0	0	0	0	0	0	0	0	0	0	0	0	0	0	0	0
7/8/2009	2	2	3	3	3	0	0	1	1	1	2	2	3	3	1	2	2	3	3	1	3	3	2	2	3	3	3	4	0	0	1	1	1	2	2	2	3	3	3	1	2	2	3	3	1	3	3	3	4
7/9/2009	2	2	2	2	3	0	0	1	1	1	2	2	3	3	1	2	2	3	3	1	3	3	2	2	2	2	3	3	0	0	1	1	1	2	2	2	3	3	3	1	2	2	3	3	1	3	3	2	4
7/10/2009	3	3	5	5	7	0	0	1	1	3	5	5	7	7	3	5	5	7	7	1	7	7	3	3	5	5	7	6	0	0	1	1	3	5	5	5	7	7	7	3	5	5	7	7	1	7	7	6	10
7/11/2009	0	0	0	0	0	0	0	0	0	0	0	0	0	0	0	0	0	0	0	0	0	0	0	0	0	0	0	0	0	0	0	0	0	0	0	0	0	0	0	0	0	0	0	0	0	0	0	0	1
7/12/2009	1	1	1	1	1	0	0	0	0	1	1	1	2	2	0	1	1	1	1	0	2	2	1	1	1	1	1	1	0	0	0	0	1	2	1	1	2	2	2	0	1	1	1	1	0	2	2	1	1
7/13/2009	1	2	2	2	3	1	1	2	2	1	2	2	3	3	1	2	2	3	3	2	2	2	1	2	2	2	3	3	1	1	2	2	1	2	2	2	3	3	3	1	2	2	3	3	2	2	2	2	3
7/14/2009	2	2	3	4	4	2	3	3	4	3	5	5	6	6	2	3	3	4	4	3	5	6	2	2	3	4	4	5	2	3	3	4	3	5	5	5	6	6	6	2	3	3	4	4	3	5	6	3	5
7/15/2009	4	4	5	6	7	2	3	4	5	5	7	7	10	10	3	4	5	6	7	4	9	9	4	4	5	6	7	8	2	3	4	5	5	7	7	7	10	10	10	3	4	5	6	7	4	9	9	5	7
7/16/2009	2	2	3	4	4	2	2	2	3	1	2	2	3	3	1	2	2	3	3	3	2	2	2	2	3	4	4	5	2	2	2	3	1	2	2	2	2	3	3	1	2	2	3	3	3	2	2	2	3
7/17/2009	3	4	5	5	7	4	4	5	7	4	6	7	8	9	3	4	4	5	5	6	7	8	3	4	5	5	7	7	4	4	5	7	4	6	6	7	8	8	9	3	4	4	5	5	6	7	8	5	7
7/18/2009	3	3	4	4	5	3	4	5	7	3	5	5	7	7	2	3	3	4	5	5	6	6	3	3	4	4	5	6	3	4	5	7	3	5	5	5	7	7	7	2	3	3	4	5	5	6	6	3	5
7/19/2009	3	3	4	4	5	3	4	5	6	3	6	6	7	8	2	3	3	4	5	5	5	6	3	3	4	4	5	6	3	4	5	6	3	5	6	6	7	7	8	2	3	3	4	5	5	5	6	3	5
7/20/2009	3	3	5	5	6	2	3	4	5	4	7	7	9	9	2	3	4	5	5	4	7	8	3	3	5	5	6	6	2	3	4	5	4	7	7	7	9	9	9	2	3	4	5	5	4	7	8	4	6
7/21/2009	4	4	6	6	8	4	5	6	8	4	6	6	8	8	3	4	4	5	6	7	6	7	4	4	6	6	8	9	4	5	6	8	4	6	6	6	8	8	8	3	4	4	5	6	7	6	7	5	7
7/22/2009	5	6	8	9	10	6	7	9	12	5	8	8	11	11	4	6	6	8	8	9	9	10	5	6	8	9	10	12	6	7	9	12	5	8	8	8	11	11	11	4	6	6	8	8	9	9	10	6	10
7/23/2009	8	9	12	13	16	9	11	13	18	9	14	14	18	19	6	9	10	12	13	14	14	15	8	9	12	13	16	18	9	11	13	18	9	13	14	14	17	18	19	6	9	10	12	13	14	14	15	10	15
7/24/2009	5	6	8	9	11	5	6	8	10	6	9	10	13	13	4	6	6	8	9	8	10	10	5	6	8	9	11	12	5	6	8	10	6	9	9	10	12	13	13	4	6	6	8	9	8	10	10	7	10
7/25/2009	3	4	5	6	7	3	4	5	7	3	4	5	6	6	2	4	4	5	5	5	4	5	3	4	5	6	7	8	3	4	5	7	3	4	4	5	5	6	6	2	4	4	5	5	5	4	5	4	6
7/26/2009	0	0	0	0	0	0	0	0	0	0	0	0	0	0	0	0	0	0	0	0	0	0	0	0	0	0	0	0	0	0	0	0	0	0	0	0	0	0	0	0	0	0	0	0	0	0	0	0	0
7/27/2009	4	4	6	6	8	5	6	8	10	5	8	8	10	11	3	4	4	5	6	8	8	9	4	4	6	6	8	9	5	6	8	10	5	7	8	8	10	10	11	3	4	4	5	6	8	8	9	5	7
7/28/2009	8	9	12	14	16	9	11	14	19	9	14	15	19	20	6	9	9	12	13	14	14	15	8	9	12	14	16	18	9	11	14	19	9	13	14	15	18	19	20	6	9	9	12	13	14	14	15	10	16
7/29/2009	5	6	8	9	11	4	4	5	7	4	7	7	9	10	4	7	7	9	9	6	7	8	5	6	8	9	11	13	4	4	5	7	4	7	7	7	9	9	10	4	7	7	9	9	6	7	8	7	11
7/30/2009	5	5	7	7	9	6	7	9	11	5	8	8	11	11	3	5	5	6	7	9	8	9	5	5	7	7	9	10	6	7	9	11	5	8	8	8	10	11	11	3	5	5	6	7	9	8	9	5	8
7/31/2009	4	4	6	6	8	5	6	7	9	4	6	7	9	9	3	4	5	6	6	7	6	7	4	4	6	6	8	9	5	6	7	9	4	6	6	7	8	9	9	3	4	5	6	6	7	6	7	4	7
8/1/2009	13	14	19	21	26	15	18	23	30	14	23	24	30	32	9	14	15	18	20	24	22	24	13	14	19	21	26	29	15	18	23	30	14	22	23	24	29	30	32	9	14	15	18	20	24	22	24	15	23
8/2/2009	9	10	13	15	18	9	10	13	17	8	13	14	18	19	7	10	10	13	14	14	13	14	9	10	13	15	18	20	9	10	13	17	8	12	13	14	17	18	19	7	10	10	13	14	14	13	14	11	16
8/3/2009	1	1	1	1	1	1	1	1	1	0	1	1	1	1	0	1	1	1	1	1	1	1	1	1	1	1	1	1	1	1	1	1	0	1	1	1	1	1	1	0	1	1	1	1	1	1	1	1	1
8/4/2009	5	6	7	8	10	4	4	5	7	4	6	6	7	8	4	6	6	7	8	6	5	6	5	6	7	8	10	11	4	4	5	7	4	5	6	6	7	7	8	4	6	6	7	8	6	5	6	6	9
8/5/2009	3	3	4	5	5	3	3	4	5	2	4	4	5	6	2	3	3	4	4	4	4	4	3	3	4	5	5	6	3	3	4	5	2	4	4	4	5	5	6	2	3	3	4	4	4	4	4	3	5
8/6/2009	8	9	12	13	16	10	12	15	20	10	16	17	21	23	6	8	9	11	12	16	16	17	8	9	12	13	16	18	10	12	15	20	10	15	16	17	20	21	23	6	8	9	11	12	16	16	17	9	14
8/7/2009	6	7	10	11	13	6	7	9	12	6	10	11	13	14	5	7	8	10	10	10	10	11	6	7	10	11	13	14	6	7	9	12	6	9	10	11	12	13	14	5	7	8	10	10	10	10	11	8	12
8/8/2009	4	4	6	6	8	5	7	8	11	5	8	9	10	11	3	4	4	5	6	9	8	9	4	4	6	6	8	8	5	7	8	11	5	7	8	9	10	10	11	3	4	4	5	6	9	8	9	4	6
8/9/2009	7	7	10	11	13	7	9	11	14	6	11	12	15	16	5	7	8	9	11	11	11	12	7	7	10	11	13	15	7	9	11	14	6	10	11	12	13	15	16	5	7	8	9	11	11	11	12	8	12
8/10/2009	3	4	5	6	7	2	3	3	4	2	3	4	4	5	3	4	4	5	6	3	3	4	3	4	5	6	7	8	2	3	3	4	2	3	3	4	4	4	5	3	4	4	5	6	3	3	4	4	7
8/11/2009	6	6	9	9	11	7	10	11	15	8	13	14	17	18	4	6	6	7	9	12	12	14	6	6	9	9	11	13	7	10	11	15	8	12	13	14	16	17	18	4	6	6	7	9	12	12	14	7	10
8/12/2009	9	10	13	15	18	11	15	16	22	10	17	19	23	25	6	9	10	12	14	17	17	20	9	10	13	15	18	21	11	15	16	22	10	16	17	19	21	23	25	6	9	10	12	14	17	17	20	11	16
8/13/2009	5	6	7	9	10	4	6	7	9	4	7	8	9	10	4	5	6	7	8	7	7	8	5	6	7	9	10	12	4	6	7	9	4	6	7	8	9	9	10	4	5	6	7	8	7	7	8	6	9
8/14/2009	7	8	11	13	14	9	13	14	19	9	14	16	19	21	5	7	8	9	11	15	14	17	7	8	11	13	14	17	9	13	14	19	9	13	14	16	17	19	21	5	7	8	9	11	15	14	17	9	13
8/15/2009	7	9	11	14	15	7	10	11	15	7	11	12	15	16	6	8	10	11	13	13	11	13	7	9	11	14	15	18	7	10	11	15	7	10	11	12	13	15	16	6	8	10	11	13	13	11	13	10	15
8/16/2009	7	8	10	12	13	6	9	10	13	7	11	12	15	16	5	8	9	10	12	11	11	13	7	8	10	12	13	16	6	9	10	13	7	10	11	12	13	15	16	5	8	9	10	12	11	11	13	9	13
8/17/2009	10	12	15	18	20	14	20	21	28	13	22	24	29	32	7	10	12	14	17	24	22	26	10	12	15	18	20	24	14	20	21	28	13	19	22	24	26	29	32	7	10	12	14	17	24	22	26	12	18
8/18/2009	8	9	12	14	16	11	15	16	22	9	16	18	21	23	5	8	9	10	12	18	15	18	8	9	12	14	16	19	11	15	16	22	9	14	16	18	19	21	23	5	8	9	10	12	18	15	18	9	14
8/19/2009	6	7	9	11	13	8	11	12	16	7	12	14	17	18	4	6	7	8	10	13	12	14	6	7	9	11	13	15	8	11	12	16	7	11	12	14	15	17	18	4	6	7	8	10	13	12	14	7	11
8/20/2009	8	10	12	15	17	7	10	10	14	6	11	12	14	16	6	9	10	12	14	11	10	12	8	10	12	15	17	21	7	10	10	14	6	9	11	12	13	14	16	6	9	10	12	14	11	10	12	10	16
8/21/2009	10	12	15	18	21	12	16	17	23	10	17	19	23	26	7	11	13	14	17	19	17	20	10	12	15	18	21	25	12	16	17	23	10	15	17	19	20	23	26	7	11	13	14	17	19	17	20	13	19
8/22/2009	11	13	16	19	22	15	22	23	30	13	23	26	31	34	7	11	12	14	17	25	22	26	11	13	16	19	22	26	15	22	23	30	13	20	23	26	27	31	34	7	11	12	14	17	25	22	26	12	19
8/23/2009	8	10	12	14	16	9	12	13	17	8	13	15	17	20	5	8	9	10	13	14	12	15	8	10	12	14	16	19	9	12	13	17	8	12	13	15	16	17	20	5	8	9	10	13	14	12	15	9	14
8/24/2009	10	11	14	17	19	13	17	18	24	10	18	20	24	27	6	10	12	13	16	21	18	21	10	11	14	17	19	23	13	17	18	24	10	16	18	20	21	24	27	6	10	12	13	16	21	18	21	11	17
8/25/2009	8	10	12	14	16	10	14	15	20	9	15	17	20	22	6	9	10	11	14	18	15	18	8	10	12	14	16	20	10	14	15	20	9	13	15	17	18	20	22	6	9	10	11	14	18	15	18	10	14
8/26/2009	8	10	12	15	17	7	10	11	14	7	12	13	16	18	6	9	11	12	14	13	12	14	8	10	12	15	17	20	7	10	11	14	7	11	12	13	14	16	18	6	9	11	12	14	13	12	14	10	15
8/27/2009	12	14	18	21	23	15	21	22	29	13	23	26	31	35	8	12	14	16	19	26	23	27	12	14	18	21	23	28	15	21	22	29	13	21	23	26	27	31	35	8	12	14	16	19	26	23	27	14	21
8/28/2009	9	10	13	16	18	12	18	18	24	11	19	22	25	29	6	9	11	11	14	21	18	22	9	10	13	16	18	21	12	18	18	24	11	17	19	22	22	25	29	6	9	11	11	14	21	18	22	10	15
8/29/2009	7	9	11	13	15	7	10	11	14	7	12	14	16	18	5	7	9	10	12	12	11	14	7	9	11	13	15	18	7	10	11	14	7	10	12	14	14	16	18	5	7	9	10	12	12	11	14	9	13
8/30/2009	17	21	26	31	35	22	32	33	43	19	34	39	45	52	12	18	21	23	29	38	33	40	17	21	26	31	35	42	22	32	33	43	19	30	34	39	40	45	52	12	18	21	23	29	38	33	40	20	31
8/31/2009	10	12	15	18	21	11	17	17	23	11	19	22	25	29	7	10	13	14	17	20	19	23	10	12	15	18	21	25	11	17	17	23	11	17	19	22	22	25	29	7	10	13	14	17	20	19	23	12	18
9/1/2009	1	1	1	1	1	1	1	1	1	1	1	2	2	2	1	1	1	1	1	1	1	2	1	1	1	1	1	2	1	1	1	1	1	1	1	2	2	2	2	1	1	1	1	1	1	1	2	1	1
9/2/2009	8	9	12	14	15	11	17	17	23	10	18	21	24	28	5	7	9	10	13	19	17	21	8	9	12	14	15	19	11	17	17	23	10	16	18	21	21	24	28	5	7	9	10	13	19	17	21	9	13
9/3/2009	16	19	23	28	31	20	31	30	40	19	34	39	45	52	11	15	19	20	26	34	32	39	16	19	23	28	31	39	20	31	30	40	19	29	34	39	39	45	52	11	15	19	20	26	34	32	39	18	28
9/4/2009	8	10	12	15	16	10	16	16	21	10	17	20	23	27	6	8	10	11	14	18	16	21	8	10	12	15	16	21	10	16	16	21	10	15	17	20	20	23	27	6	8	10	11	14	18	16	21	10	15
9/5/2009	6	7	9	11	12	8	12	12	16	6	11	13	15	17	4	6	8	8	10	13	11	13	6	7	9	11	12	15	8	12	12	16	6	10	11	13	13	15	17	4	6	8	8	10	13	11	13	7	11
9/6/2009	0	0	0	1	1	0	1	1	1	0	1	1	1	1	0	0	0	0	0	1	1	1	0	0	0	1	1	1	0	1	1	1	0	0	1	1	1	1	1	0	0	0	0	0	1	1	1	0	1
9/7/2009	9	11	14	17	18	13	21	19	26	11	20	24	27	31	6	9	11	11	15	22	19	24	9	11	14	17	18	23	13	21	19	26	11	17	20	24	23	27	31	6	9	11	11	15	22	19	24	11	16
9/8/2009	11	14	17	21	23	18	29	27	36	17	30	35	40	46	7	11	14	14	19	31	28	36	11	14	17	21	23	28	18	29	27	36	17	25	30	35	34	40	46	7	11	14	14	19	31	28	36	13	20
9/9/2009	7	9	11	14	15	8	14	13	17	8	15	17	19	23	5	8	10	10	13	15	14	17	7	9	11	14	15	19	8	14	13	17	8	12	15	17	16	19	23	5	8	10	10	13	15	14	17	9	14
9/10/2009	9	11	13	17	17	13	21	19	26	11	19	23	26	30	6	9	11	11	15	23	19	24	9	11	13	17	17	23	13	21	19	26	11	16	19	23	22	26	30	6	9	11	11	15	23	19	24	10	16
9/11/2009	3	4	5	6	6	6	11	10	13	5	9	11	12	15	2	3	4	4	5	11	9	11	3	4	5	6	6	8	6	11	10	13	5	8	9	11	10	12	15	2	3	4	4	5	11	9	11	3	5
9/12/2009	9	11	13	17	17	11	18	16	22	9	17	21	23	27	6	9	11	11	15	20	16	21	9	11	13	17	17	23	11	18	16	22	9	14	17	21	19	23	27	6	9	11	11	15	20	16	21	10	16
9/13/2009	14	17	20	26	28	23	38	34	45	19	35	42	47	55	9	13	17	17	23	41	33	43	14	17	20	26	28	35	23	38	34	45	19	29	35	42	39	47	55	9	13	17	17	23	41	33	43	16	24
9/14/2009	10	13	15	19	20	17	28	25	33	14	26	31	34	41	6	10	13	13	18	31	25	32	10	13	15	19	20	26	17	28	25	33	14	21	26	31	29	34	41	6	10	13	13	18	31	25	32	12	18
9/15/2009	12	15	18	23	24	15	25	22	30	12	23	27	30	36	8	12	16	16	22	28	22	29	12	15	18	23	24	31	15	25	22	30	12	19	23	27	25	30	36	8	12	16	16	22	28	22	29	14	22
9/16/2009	9	11	13	17	17	12	20	18	24	9	17	21	23	28	6	9	12	12	16	22	17	22	9	11	13	17	17	23	12	20	18	24	9	15	17	21	19	23	28	6	9	12	12	16	22	17	22	10	16
9/17/2009	12	16	18	24	25	21	36	32	42	17	31	37	41	49	8	12	16	15	22	40	29	38	12	16	18	24	25	32	21	36	32	42	17	25	31	37	34	41	49	8	12	16	15	22	40	29	38	14	21
9/18/2009	30	39	45	59	61	42	71	63	83	35	65	78	86	104	20	30	40	39	54	78	61	80	30	39	45	59	61	80	42	71	63	83	35	54	65	78	71	86	104	20	30	40	39	54	78	61	80	36	54
9/19/2009	9	12	13	18	18	11	19	17	22	10	18	22	24	29	6	9	12	12	17	21	17	22	9	12	13	18	18	24	11	19	17	22	10	15	18	22	19	24	29	6	9	12	12	17	21	17	22	11	16
9/20/2009	0	1	1	1	1	0	1	1	1	0	1	1	1	1	0	0	1	1	1	1	1	1	0	1	1	1	1	1	0	1	1	1	0	1	1	1	1	1	1	0	0	1	1	1	1	1	1	1	1
9/21/2009	10	13	15	20	21	17	30	26	34	14	25	31	34	41	7	10	14	13	18	33	24	32	10	13	15	20	21	27	17	30	26	34	14	21	25	31	28	34	41	7	10	14	13	18	33	24	32	12	18
9/22/2009	12	16	18	23	25	21	37	32	42	17	33	40	43	53	8	11	16	15	21	40	31	41	12	16	18	23	25	32	21	37	32	42	17	27	33	40	36	43	53	8	11	16	15	21	40	31	41	14	20
9/23/2009	21	27	31	40	41	25	44	38	50	23	44	54	58	71	15	21	29	28	39	50	43	57	21	27	31	40	41	55	25	44	38	50	23	36	44	54	48	58	71	15	21	29	28	39	50	43	57	25	37
9/24/2009	15	20	22	30	30	21	38	32	43	18	33	41	44	54	10	15	21	20	28	41	32	42	15	20	22	30	30	41	21	38	32	43	18	27	33	41	36	44	54	10	15	21	20	28	41	32	42	18	27
9/25/2009	7	8	10	12	13	13	23	19	26	10	19	23	25	31	4	6	8	8	11	24	18	24	7	8	10	12	13	17	13	23	19	26	10	15	19	23	20	25	31	4	6	8	8	11	24	18	24	7	11
9/26/2009	8	11	12	16	16	11	20	17	22	9	18	22	23	29	6	8	11	11	15	21	17	23	8	11	12	16	16	22	11	20	17	22	9	14	18	22	19	23	29	6	8	11	11	15	21	17	23	10	15
9/27/2009	15	20	23	30	30	26	47	39	51	21	40	49	53	65	10	15	21	19	28	50	39	52	15	20	23	30	30	40	26	47	39	51	21	32	40	49	43	53	65	10	15	21	19	28	50	39	52	17	26
9/28/2009	16	21	24	32	33	25	47	38	51	22	42	52	56	69	11	16	22	21	30	49	41	55	16	21	24	32	33	44	25	47	38	51	22	34	42	52	46	56	69	11	16	22	21	30	49	41	55	19	28
9/29/2009	15	20	23	31	30	21	39	32	42	18	34	43	46	56	10	15	21	19	28	40	32	43	15	20	23	31	30	42	21	39	32	42	18	27	34	43	37	46	56	10	15	21	19	28	40	32	43	18	27
9/30/2009	8	11	12	17	16	13	24	19	26	10	20	25	27	33	5	8	11	10	15	24	18	25	8	11	12	17	16	22	13	24	19	26	10	16	20	25	21	27	33	5	8	11	10	15	24	18	25	10	15
10/1/2009	9	12	14	18	18	17	32	25	34	14	26	33	35	43	6	8	12	11	16	31	24	33	9	12	14	18	18	25	17	32	25	34	14	21	26	33	28	35	43	6	8	12	11	16	31	24	33	10	16
10/2/2009	13	18	20	27	27	26	51	40	53	22	42	53	56	69	8	12	18	16	24	50	39	53	13	18	20	27	27	36	26	51	40	53	22	33	42	53	44	56	69	8	12	18	16	24	50	39	53	15	23
10/3/2009	14	19	21	28	28	22	42	33	44	19	37	47	49	61	9	13	19	17	26	41	34	47	14	19	21	28	28	39	22	42	33	44	19	29	37	47	39	49	61	9	13	19	17	26	41	34	47	16	25
10/4/2009	15	21	23	32	31	26	51	39	52	21	41	52	55	69	10	15	21	19	28	49	38	52	15	21	23	32	31	43	26	51	39	52	21	32	41	52	43	55	69	10	15	21	19	28	49	38	52	18	28
10/5/2009	10	14	15	21	21	20	39	30	40	16	31	39	41	51	6	9	14	12	18	37	28	38	10	14	15	21	21	29	20	39	30	40	16	24	31	39	32	41	51	6	9	14	12	18	37	28	38	12	18
10/6/2009	28	38	42	58	56	51	99	76	101	40	78	99	103	130	17	25	37	33	50	95	70	97	28	38	42	58	56	78	51	99	76	101	40	61	78	99	81	103	130	17	25	37	33	50	95	70	97	32	49
10/7/2009	23	32	35	48	47	38	75	57	75	30	59	75	78	98	14	21	31	28	42	72	53	74	23	32	35	48	47	65	38	75	57	75	30	46	59	75	61	78	98	14	21	31	28	42	72	53	74	27	41
10/8/2009	11	16	17	24	23	19	38	28	38	16	31	39	41	52	7	11	16	14	21	36	28	39	11	16	17	24	23	32	19	38	28	38	16	24	31	39	32	41	52	7	11	16	14	21	36	28	39	14	21
10/9/2009	20	28	30	42	40	34	68	51	68	25	50	64	67	85	12	18	27	24	37	66	45	64	20	28	30	42	40	56	34	68	51	68	25	39	50	64	52	67	85	12	18	27	24	37	66	45	64	23	35
10/10/2009	30	42	45	64	61	49	99	74	98	39	76	98	101	129	19	28	42	36	56	96	69	98	30	42	45	64	61	86	49	99	74	98	39	59	76	98	79	101	129	19	28	42	36	56	96	69	98	35	53
10/11/2009	2	3	3	4	4	3	7	5	6	3	5	7	7	9	1	2	3	2	4	7	5	7	2	3	3	4	4	6	3	7	5	6	3	4	5	7	5	7	9	1	2	3	2	4	7	5	7	2	4
10/12/2009	14	19	20	29	27	19	39	29	38	17	33	43	44	57	9	13	20	17	27	40	32	45	14	19	20	29	27	39	19	39	29	38	17	26	33	43	34	44	57	9	13	20	17	27	40	32	45	16	24
10/13/2009	57	80	84	120	114	88	182	133	175	65	131	169	173	223	35	51	78	67	105	171	116	166	57	80	84	120	114	164	88	182	133	175	65	100	131	169	133	173	223	35	51	78	67	105	171	116	166	67	100
10/14/2009	32	45	47	68	64	46	95	69	92	37	74	96	98	127	19	28	44	38	59	90	66	95	32	45	47	68	64	92	46	95	69	92	37	57	74	96	76	98	127	19	28	44	38	59	90	66	95	38	56
10/15/2009	22	31	32	46	43	35	74	53	70	24	49	63	64	84	14	20	31	26	41	72	45	64	22	31	32	46	43	62	35	74	53	70	24	37	49	63	50	64	84	14	20	31	26	41	72	45	64	25	38
10/16/2009	26	37	39	55	52	37	78	56	74	29	58	75	76	99	16	24	37	32	50	76	53	76	26	37	39	55	52	75	37	78	56	74	29	44	58	75	59	76	99	16	24	37	32	50	76	53	76	31	46
10/17/2009	40	57	60	86	80	55	117	84	111	44	88	115	117	152	27	39	60	51	81	116	83	120	40	57	60	86	80	117	55	117	84	111	44	67	88	115	90	117	152	27	39	60	51	81	116	83	120	47	71
10/18/2009	2	3	3	4	4	3	6	4	5	2	4	6	6	8	1	2	3	3	4	6	4	6	2	3	3	4	4	6	3	6	4	5	2	3	4	6	4	6	8	1	2	3	3	4	6	4	6	2	4
10/19/2009	30	43	45	64	60	41	87	61	81	32	65	85	86	113	19	28	44	37	59	83	60	87	30	43	45	64	60	87	41	87	61	81	32	49	65	85	66	86	113	19	28	44	37	59	83	60	87	35	52
10/20/2009	29	42	44	63	58	43	93	65	86	31	63	83	84	110	19	27	43	36	58	88	58	85	29	42	44	63	58	86	43	93	65	86	31	48	63	83	64	84	110	19	27	43	36	58	88	58	85	34	51
10/21/2009	21	30	31	45	42	26	56	39	51	21	43	57	57	75	14	20	31	26	42	54	40	59	21	30	31	45	42	61	26	56	39	51	21	32	43	57	43	57	75	14	20	31	26	42	54	40	59	24	37
10/22/2009	38	55	57	84	77	52	113	78	103	41	83	110	110	145	25	37	58	48	78	108	78	114	38	55	57	84	77	113	52	113	78	103	41	62	83	110	83	110	145	25	37	58	48	78	108	78	114	45	67
10/23/2009	22	32	33	47	43	34	75	51	68	24	49	66	66	86	14	21	33	27	44	70	46	67	22	32	33	47	43	64	34	75	51	68	24	37	49	66	49	66	86	14	21	33	27	44	70	46	67	25	38
10/24/2009	22	33	33	49	45	29	65	44	58	24	49	66	66	87	14	20	33	26	44	58	44	65	22	33	33	49	45	66	29	65	44	58	24	37	49	66	49	66	87	14	20	33	26	44	58	44	65	26	39
10/25/2009	36	53	54	80	73	58	131	87	115	42	87	117	116	153	22	32	52	42	70	115	77	114	36	53	54	80	73	108	58	131	87	115	42	64	87	117	86	116	153	22	32	52	42	70	115	77	114	42	64
10/26/2009	32	47	48	71	64	52	118	77	103	38	78	104	103	137	19	28	46	37	62	102	68	102	32	47	48	71	64	97	52	118	77	103	38	57	78	104	76	103	137	19	28	46	37	62	102	68	102	37	57
10/27/2009	34	50	51	76	68	49	112	73	97	38	79	107	105	140	20	30	49	39	66	96	70	104	34	50	51	76	68	103	49	112	73	97	38	58	79	107	78	105	140	20	30	49	39	66	96	70	104	40	60
10/28/2009	51	76	77	115	103	78	180	117	155	53	110	148	146	195	30	44	72	57	97	152	94	142	51	76	77	115	103	155	78	180	117	155	53	81	110	148	107	146	195	30	44	72	57	97	152	94	142	59	90
10/29/2009	53	79	79	119	106	72	168	108	144	52	109	147	144	193	31	45	75	59	101	144	94	142	53	79	79	119	106	161	72	168	108	144	52	80	109	147	106	144	193	31	45	75	59	101	144	94	142	61	93
10/30/2009	37	56	56	84	75	53	124	80	106	41	84	114	112	150	22	33	54	43	73	109	75	113	37	56	56	84	75	113	53	124	80	106	41	62	84	114	82	112	150	22	33	54	43	73	109	75	113	43	66
10/31/2009	33	49	49	74	66	48	112	72	95	36	76	103	101	135	19	28	48	37	64	97	67	101	33	49	49	74	66	100	48	112	72	95	36	55	76	103	74	101	135	19	28	48	37	64	97	67	101	38	58
11/1/2009	39	59	59	89	79	62	148	93	123	46	97	132	129	174	23	33	56	44	76	126	84	129	39	59	59	89	79	120	62	148	93	123	46	71	97	132	94	129	174	23	33	56	44	76	126	84	129	46	69
11/2/2009	76	115	113	173	152	110	264	166	219	82	173	236	228	309	44	65	110	85	148	227	151	231	76	115	113	173	152	234	110	264	166	219	82	125	173	236	166	228	309	44	65	110	85	148	227	151	231	88	133
11/3/2009	4	6	6	9	8	6	13	8	11	4	9	12	12	16	2	3	6	4	8	11	8	12	4	6	6	9	8	12	6	13	8	11	4	6	9	12	8	12	16	2	3	6	4	8	11	8	12	5	7
11/4/2009	58	89	87	134	116	81	196	121	160	56	119	162	157	214	32	47	81	62	109	160	99	153	58	89	87	134	116	181	81	196	121	160	56	85	119	162	114	157	214	32	47	81	62	109	160	99	153	68	102
11/5/2009	58	89	86	134	116	79	193	119	157	56	118	162	155	212	33	48	83	63	111	161	101	155	58	89	86	133	116	180	79	192	119	157	55	85	118	161	113	155	212	33	48	83	63	111	161	100	155	68	102
11/6/2009	25	39	37	58	50	33	81	50	66	27	57	78	75	103	15	21	37	28	50	70	50	78	25	38	37	57	49	77	32	79	49	64	26	40	56	77	54	74	101	14	21	36	28	49	68	49	76	29	44
11/7/2009	69	106	102	158	137	89	219	135	177	67	142	196	188	258	40	59	102	78	137	191	126	196	66	102	99	153	133	207	86	212	130	171	65	99	138	190	132	182	250	39	57	99	75	133	185	122	190	80	120
11/8/2009	39	60	58	89	77	53	130	79	105	36	76	104	100	137	23	34	58	44	78	114	68	105	37	58	56	86	75	117	51	126	77	101	34	52	73	101	70	97	133	22	33	57	43	76	110	65	102	45	68
11/9/2009	37	57	55	85	74	45	111	67	89	34	73	101	97	133	22	32	57	43	76	98	66	103	36	55	53	83	71	112	43	108	65	86	33	51	71	98	68	94	129	22	32	55	42	74	95	64	100	43	65
11/10/2009	71	110	105	164	141	87	216	130	171	61	130	180	172	237	42	62	109	82	146	189	117	182	72	112	108	168	144	228	89	222	134	176	62	95	133	185	126	176	243	43	64	111	84	150	194	120	187	82	124
11/11/2009	50	77	74	115	99	58	144	87	115	42	91	126	120	166	30	44	76	57	102	126	82	128	52	80	77	120	103	163	61	151	91	120	44	67	95	131	90	125	173	31	46	80	60	107	132	85	133	58	87
11/12/2009	54	85	81	127	108	57	144	86	113	45	97	135	129	178	32	47	83	62	111	123	86	135	54	83	80	125	107	169	56	141	84	111	44	68	95	133	90	126	175	32	47	82	61	110	121	85	133	63	95
11/13/2009	22	35	33	52	44	24	59	35	47	19	40	56	53	73	13	19	34	25	46	51	35	56	23	35	34	53	45	71	23	59	35	46	18	28	40	55	37	52	73	13	20	35	26	47	51	35	55	26	39
11/14/2009	30	47	45	71	60	43	110	64	85	32	69	97	92	128	18	26	47	34	63	92	61	97	31	49	46	73	62	99	43	110	65	85	32	49	70	98	65	92	128	18	27	48	35	64	93	61	97	35	53
11/15/2009	35	55	52	82	69	46	120	70	92	34	74	104	98	136	21	30	54	40	72	100	65	103	36	58	54	86	73	116	48	123	71	94	35	53	76	106	71	100	139	22	32	57	42	76	102	67	106	40	61
11/16/2009	26	41	39	62	52	30	78	45	59	24	52	74	69	96	16	23	41	30	55	64	46	73	28	45	42	67	57	91	32	82	48	63	25	39	55	78	51	73	102	17	25	44	32	59	68	48	77	30	46
11/17/2009	64	102	96	153	128	75	195	111	147	54	117	166	155	217	37	54	98	71	131	155	100	160	62	98	92	148	123	199	73	191	109	144	53	80	114	162	106	152	212	36	52	94	68	126	152	98	156	74	112
11/18/2009	61	98	92	147	123	74	195	110	145	50	109	155	145	203	35	51	93	67	125	153	93	149	60	95	89	143	119	193	73	194	109	145	50	75	108	154	100	143	201	34	50	90	65	121	152	92	147	71	108
11/19/2009	29	47	44	70	58	38	101	57	75	29	64	90	84	118	17	24	44	32	59	79	54	87	31	50	47	75	62	101	41	108	61	80	31	47	67	95	62	89	125	18	26	47	34	64	84	57	91	34	51
11/20/2009	70	113	105	169	140	84	225	126	167	60	132	188	175	246	40	58	106	76	143	176	112	180	72	116	108	174	144	234	86	231	129	171	61	93	135	192	124	178	251	41	60	109	78	146	180	114	184	81	123
11/21/2009	61	98	91	148	122	71	192	106	141	51	113	161	149	211	35	51	93	66	125	150	96	155	63	101	94	152	126	205	74	198	110	145	53	81	116	166	107	154	217	36	52	96	68	128	155	98	159	71	107
11/22/2009	36	58	54	87	72	39	107	59	78	31	68	97	90	127	21	30	56	39	75	85	58	95	36	58	54	87	72	118	41	110	61	80	31	48	69	99	63	92	130	21	30	56	40	75	88	60	97	42	63
11/23/2009	35	56	52	84	69	38	103	57	75	29	64	91	84	119	20	29	54	38	72	82	55	89	35	57	52	85	70	114	40	108	59	78	30	46	66	95	60	87	124	20	29	55	38	73	86	57	93	40	61
11/24/2009	53	87	79	130	106	65	180	98	129	44	99	142	130	185	30	44	82	57	110	141	84	137	53	86	79	129	105	173	65	178	97	127	44	67	98	140	89	129	183	30	43	81	57	109	139	83	136	62	93
11/25/2009	61	99	91	149	121	68	188	102	134	49	110	158	145	206	34	50	94	66	126	146	93	153	61	100	91	150	122	202	68	188	102	135	50	76	110	159	100	146	207	35	51	95	66	127	147	94	154	71	106
11/26/2009	39	63	57	95	77	39	109	59	77	30	67	97	89	126	22	32	59	41	80	85	57	94	41	67	61	101	82	135	42	117	63	83	32	49	72	103	65	95	135	23	34	63	44	85	91	61	100	45	68
11/27/2009	3	4	4	6	5	3	7	4	5	2	4	6	6	8	1	2	4	3	5	6	4	6	3	4	4	7	5	9	3	8	4	5	2	3	5	7	4	6	9	2	2	4	3	6	6	4	7	3	4
11/28/2009	110	182	163	272	218	117	331	175	231	83	185	268	244	351	60	88	169	116	227	256	157	260	108	179	161	267	215	359	119	337	179	235	84	128	189	273	170	249	357	59	87	167	114	223	261	160	266	128	192
11/29/2009	87	145	130	217	174	92	260	137	180	64	143	208	189	272	49	71	137	93	183	204	123	204	81	135	121	202	162	271	89	252	133	175	62	94	139	202	125	184	264	45	66	128	87	171	198	120	199	102	153
11/30/2009	65	108	96	160	128	58	166	87	115	44	100	145	131	189	36	52	101	69	135	130	85	142	62	103	92	154	123	207	58	166	87	115	44	67	100	145	90	131	189	34	51	97	66	130	130	85	143	75	113
12/1/2009	37	61	54	91	73	32	91	47	62	25	55	80	73	105	20	30	58	39	78	72	48	80	39	65	58	97	77	130	35	100	52	69	27	41	60	88	54	79	115	22	32	62	42	83	79	52	87	43	64
12/2/2009	44	73	65	108	86	50	142	74	98	32	73	106	96	139	24	35	69	47	92	112	63	105	43	72	65	108	86	145	50	143	75	98	32	50	73	107	66	97	140	24	36	69	47	92	113	63	106	51	76
12/3/2009	89	149	132	222	176	81	233	121	159	59	133	194	175	253	50	74	144	97	192	188	117	196	84	141	126	211	167	284	80	232	120	158	58	89	132	193	118	174	253	48	70	137	92	183	187	116	195	103	155
12/4/2009	55	92	81	136	108	47	134	69	91	35	80	117	105	153	31	45	88	59	118	108	71	119	50	85	75	126	100	170	46	132	68	89	35	53	79	115	70	103	150	29	42	82	55	109	106	69	116	63	95
12/5/2009	38	63	56	94	74	30	85	44	58	24	54	80	72	104	21	31	61	41	82	69	48	81	37	62	55	93	73	124	31	88	46	60	25	38	56	82	50	74	107	21	31	60	40	81	71	49	83	44	65
12/6/2009	50	84	74	125	98	54	158	81	106	39	88	130	116	169	29	43	84	56	112	131	80	135	54	91	80	136	107	182	55	162	83	109	40	61	91	133	81	119	174	32	47	91	61	122	135	82	139	58	87
12/7/2009	57	96	84	143	112	56	164	84	110	40	90	132	118	173	34	50	98	65	131	137	82	139	56	94	82	140	110	188	55	162	83	108	39	59	89	131	79	117	171	33	49	96	64	128	136	81	137	66	99
12/8/2009	63	107	94	159	125	47	138	70	92	37	84	124	111	162	37	55	108	72	145	113	76	129	60	101	89	151	118	203	48	140	71	93	37	57	86	126	76	113	165	35	52	102	68	137	115	77	131	73	110
12/9/2009	40	68	59	101	79	31	93	47	61	25	58	85	76	111	23	34	68	45	91	75	52	88	40	68	59	101	79	136	33	98	49	65	26	40	60	89	53	79	115	23	35	68	45	91	79	54	91	46	69
12/10/2009	58	100	87	148	116	68	204	101	133	47	108	160	142	208	34	49	98	65	131	160	95	162	61	104	91	155	121	209	68	202	101	132	47	71	107	159	94	141	207	35	52	103	67	137	159	94	161	68	102
12/11/2009	80	138	120	206	159	85	256	126	165	58	134	199	176	260	45	65	131	86	176	191	114	196	80	138	119	205	159	275	83	250	123	161	57	87	131	196	115	173	255	45	66	131	85	175	187	112	192	93	140
12/12/2009	58	101	87	150	116	45	138	68	89	33	77	114	101	149	33	47	96	62	128	103	65	112	55	95	82	141	109	189	46	140	68	90	33	51	77	115	67	101	149	31	45	90	58	120	104	65	112	68	102
12/13/2009	50	86	74	128	99	36	111	54	71	29	66	98	87	128	28	41	83	53	110	83	56	97	50	85	74	127	98	171	39	118	57	75	30	46	69	104	60	91	135	28	41	82	53	109	88	59	102	58	87
12/14/2009	32	56	48	83	64	26	80	38	51	21	48	71	63	93	18	26	53	34	71	59	41	70	33	57	49	85	65	114	27	83	40	53	21	32	49	74	43	65	96	18	27	54	35	73	62	42	72	37	56
12/15/2009	66	115	98	171	130	74	230	110	145	51	118	177	155	231	37	54	110	70	146	171	101	175	66	115	98	171	131	229	73	225	108	142	50	76	116	174	100	153	227	37	54	110	70	147	167	99	172	76	115
12/16/2009	85	148	126	220	168	83	259	124	162	59	138	207	181	269	48	70	144	92	192	196	120	208	85	148	127	221	169	296	83	259	124	162	59	90	138	207	119	181	269	49	71	145	92	193	196	119	208	98	147
12/17/2009	45	79	67	118	90	34	108	51	67	26	61	91	80	118	26	38	77	49	103	82	53	92	46	80	68	119	90	159	36	113	54	71	27	41	63	95	54	83	124	26	38	78	50	104	86	55	96	53	79
12/18/2009	33	57	48	85	64	24	76	36	47	19	44	67	58	87	18	27	55	35	73	56	38	66	33	58	49	86	65	115	25	79	37	49	20	30	46	70	40	61	91	19	27	56	35	74	59	40	69	38	56
12/19/2009	57	101	85	150	113	59	188	88	115	40	94	143	124	185	32	46	96	60	127	137	80	140	56	98	83	146	110	195	58	185	86	113	40	60	93	141	79	122	183	31	45	93	58	124	135	79	139	66	99
12/20/2009	73	129	109	192	144	72	232	108	141	51	119	181	156	234	40	59	122	77	163	169	101	178	73	128	108	191	143	254	72	231	107	140	50	76	118	180	101	155	233	40	58	122	76	162	168	101	177	85	127
12/21/2009	66	116	97	173	129	56	179	83	108	41	97	148	128	192	36	52	110	68	146	130	83	146	67	118	99	176	131	234	57	183	85	111	42	64	99	151	84	130	196	37	53	112	69	149	133	84	149	76	114
12/22/2009	38	67	56	99	74	27	87	40	53	21	49	75	65	97	20	29	62	38	83	62	41	73	37	66	55	99	74	132	28	90	42	54	22	33	51	77	43	67	100	20	29	62	38	82	65	43	75	44	65
12/23/2009	2	4	3	6	4	2	5	2	3	1	3	5	4	6	1	2	4	2	5	4	2	4	2	4	3	6	4	8	2	5	2	3	1	2	3	5	3	4	6	1	2	4	2	5	4	3	5	3	4
12/24/2009	106	190	156	281	208	98	321	145	190	68	161	246	210	318	59	86	183	112	244	245	141	252	101	182	150	270	200	360	97	319	144	189	67	102	160	245	135	209	317	57	83	177	108	235	243	141	251	123	183
12/25/2009	11	20	16	29	21	10	32	14	19	7	16	25	21	32	6	9	19	12	25	24	14	26	10	19	15	28	20	37	10	31	14	18	7	10	16	25	14	21	32	6	9	18	11	24	24	14	26	13	19
12/26/2009	65	116	95	171	126	52	172	78	102	40	94	145	124	188	36	53	113	69	151	132	84	150	64	116	96	172	127	229	53	176	79	104	40	61	96	148	81	126	191	36	53	114	69	151	135	85	153	75	111
12/27/2009	44	79	65	117	86	32	106	47	62	26	61	94	81	122	24	35	76	46	102	80	54	97	44	79	65	117	86	156	32	107	48	63	26	40	62	96	52	82	124	24	36	77	47	102	82	55	98	51	76
12/28/2009	90	162	133	240	176	80	267	119	155	55	132	203	173	263	51	74	160	97	213	207	118	212	86	156	127	231	169	307	80	267	119	155	55	84	132	203	111	173	263	49	71	154	93	205	207	118	212	104	155
12/29/2009	77	140	114	207	151	62	206	91	119	47	111	172	146	222	44	65	140	85	187	162	101	182	75	137	112	203	148	270	62	208	93	121	47	71	113	174	94	147	225	43	63	137	83	183	164	102	184	90	134
12/30/2009	24	44	36	65	47	21	69	30	40	15	35	54	46	70	14	20	44	26	59	54	32	57	23	43	35	63	46	84	20	69	30	40	15	22	35	54	29	46	70	13	20	43	26	57	53	32	57	28	42
12/31/2009	62	112	91	165	120	53	180	79	103	39	93	143	121	186	35	51	111	66	148	138	83	150	59	107	87	159	116	212	53	179	79	102	38	58	92	143	77	121	185	33	49	107	64	142	137	82	149	71	106
1/1/2010	58	106	86	156	113	50	169	73	96	36	86	133	112	173	33	48	105	62	139	128	77	139	57	104	84	154	111	204	50	171	74	97	36	55	87	135	72	114	175	32	47	103	61	137	130	77	141	67	100
1/2/2010	68	125	101	184	133	57	195	84	110	42	101	157	132	203	38	56	124	73	165	147	90	163	67	123	99	181	131	241	58	198	86	112	42	64	102	159	85	134	206	38	56	122	72	162	150	91	166	79	118
1/3/2010	59	109	88	161	116	46	158	68	89	36	87	136	114	176	33	49	108	64	144	118	77	141	58	107	86	157	114	209	46	159	68	89	36	55	88	137	73	115	177	33	48	105	62	140	119	78	142	69	103
1/4/2010	49	90	72	133	95	46	159	68	89	31	76	118	99	153	27	40	88	52	117	117	67	122	46	85	68	126	90	167	45	156	67	87	31	47	74	116	61	97	150	26	38	84	49	111	115	65	120	57	84
1/5/2010	61	112	90	165	119	54	188	80	104	38	93	146	122	188	34	50	110	65	147	140	83	151	60	110	88	162	116	216	55	190	81	106	39	59	94	148	78	123	190	34	49	109	64	144	142	83	153	70	105
1/6/2010	49	90	72	133	95	41	142	60	78	30	73	114	95	147	28	40	90	52	119	106	65	119	49	92	73	135	97	180	42	148	63	82	31	47	75	118	62	99	153	28	41	91	53	121	110	67	123	56	84
1/7/2010	40	74	59	109	78	33	115	48	63	25	61	95	79	123	23	33	74	43	98	85	54	99	39	73	58	108	77	144	33	116	49	64	25	38	62	97	50	80	125	22	33	73	42	97	86	55	101	46	69
1/8/2010	70	131	104	193	138	60	211	88	115	43	105	165	137	213	39	57	129	75	171	151	91	169	68	127	100	187	133	248	59	210	88	114	43	65	105	165	85	137	213	38	56	124	72	165	150	91	168	81	121
1/9/2010	3	6	5	9	6	3	9	4	5	2	5	8	6	10	2	3	6	3	8	7	4	8	3	6	5	9	6	12	3	10	4	5	2	3	5	8	4	6	10	2	3	6	3	8	7	4	8	4	6
1/10/2010	49	91	72	135	95	43	154	63	82	30	74	117	96	150	27	40	90	52	120	111	65	121	46	87	68	128	90	170	42	152	62	81	30	45	73	115	59	95	148	26	38	86	49	114	110	64	119	56	84
1/11/2010	97	183	144	270	190	74	267	110	143	56	137	217	179	280	55	80	182	104	241	194	121	226	98	185	145	272	191	361	77	277	114	148	58	87	142	225	115	185	289	55	81	183	105	243	201	125	234	113	168
1/12/2010	64	122	95	179	126	54	196	80	104	39	95	151	124	194	36	52	120	68	159	140	83	156	63	118	93	175	123	231	54	196	80	104	39	59	95	151	77	124	195	35	51	117	66	155	140	83	156	75	111
1/13/2010	48	90	70	133	93	40	146	59	77	29	71	112	92	144	26	38	88	50	116	102	61	114	46	87	68	128	89	169	40	145	59	76	28	43	70	112	57	92	144	25	37	85	48	112	102	61	114	55	82
1/14/2010	20	37	29	55	38	17	63	25	33	12	29	46	38	59	11	16	37	21	49	45	25	48	20	38	29	55	38	73	18	65	26	34	12	18	30	48	24	39	61	11	16	37	21	49	47	26	49	23	34
1/15/2010	35	66	51	97	67	28	103	41	54	21	51	81	66	104	19	28	66	37	87	74	45	85	34	64	50	95	66	126	28	104	42	54	21	31	51	82	41	67	105	19	28	65	36	85	76	46	86	40	59
1/16/2010	2	4	3	6	4	1	5	2	3	1	3	5	4	6	1	2	4	2	5	4	3	5	2	4	3	6	4	8	1	5	2	3	1	2	3	5	2	4	6	1	2	4	2	5	4	3	5	2	4
1/17/2010	42	80	62	118	82	37	137	55	71	29	73	116	95	149	24	34	80	45	106	99	65	122	41	79	61	116	80	154	38	139	55	72	30	45	74	118	59	96	151	23	34	79	44	105	101	66	124	49	72
1/18/2010	44	84	64	123	85	36	136	54	70	27	68	109	89	140	24	35	81	45	107	94	59	112	41	79	60	116	80	153	36	133	53	68	27	41	67	108	53	87	138	23	33	77	43	101	93	58	110	51	75
1/19/2010	42	81	62	119	82	26	97	38	49	20	50	81	65	103	23	33	78	43	104	68	43	83	40	76	58	112	77	148	26	96	38	49	20	30	50	80	40	65	103	22	32	74	41	98	67	43	83	49	72
1/20/2010	15	30	23	44	30	11	42	16	21	8	20	33	26	42	8	12	29	16	38	29	18	34	15	29	22	43	29	57	11	43	17	22	8	13	21	34	17	27	43	8	12	29	16	38	30	18	35	18	26
1/21/2010	27	52	39	76	52	26	97	38	49	19	46	75	61	96	14	21	50	27	66	67	40	77	26	50	38	73	50	97	26	97	38	49	19	28	47	75	37	61	96	14	20	48	27	64	68	40	77	31	46
1/22/2010	31	61	46	89	61	25	97	37	48	18	44	72	58	92	17	25	59	32	78	67	38	73	31	61	46	89	61	117	25	97	37	49	18	27	44	72	35	58	92	17	25	59	32	78	67	38	74	36	54
1/23/2010	46	89	67	130	89	29	109	42	55	22	56	91	73	117	25	36	86	47	114	76	49	93	46	90	68	132	90	174	30	113	44	57	23	35	58	94	46	76	121	25	37	87	48	115	79	50	97	53	78
1/24/2010	37	72	55	106	72	25	95	36	47	20	50	81	65	103	20	29	70	38	92	66	43	83	37	71	54	105	71	138	25	97	37	48	20	31	51	83	40	66	106	20	29	69	38	92	68	44	85	43	64
1/25/2010	23	44	33	64	44	10	39	15	19	9	23	37	30	48	12	18	43	23	57	27	20	39	22	43	32	63	43	83	10	40	15	20	9	14	24	38	19	31	49	12	18	42	23	56	28	21	40	26	39
1/26/2010	17	32	24	47	32	17	66	25	32	13	32	52	41	66	9	13	32	17	42	46	28	54	16	32	24	46	31	61	17	66	25	33	13	19	32	52	25	42	67	9	13	31	17	41	47	28	54	19	28
1/27/2010	33	65	48	95	64	32	125	47	61	24	61	99	79	127	18	26	63	34	83	87	53	102	32	63	47	92	62	121	32	125	47	61	24	36	61	99	47	79	127	17	25	61	33	81	87	53	102	38	56
1/28/2010	24	47	35	69	46	14	56	21	27	11	28	46	37	59	13	19	46	25	61	39	24	48	24	47	35	68	46	90	14	55	21	27	11	17	28	46	22	36	58	13	19	46	25	61	38	24	47	28	41
1/29/2010	34	66	49	96	65	19	75	28	36	16	40	66	53	85	18	27	65	35	86	52	35	69	34	67	50	98	66	129	20	79	30	39	17	25	43	70	33	56	90	19	27	66	35	87	56	37	73	39	57
1/30/2010	34	68	50	99	66	30	117	43	56	22	57	93	73	118	19	28	68	36	89	82	50	97	33	66	49	96	64	126	29	117	43	56	22	33	56	93	44	73	118	18	27	65	35	86	82	50	97	40	59
1/31/2010	27	54	40	79	53	20	78	29	38	15	38	62	49	80	15	22	55	29	72	56	34	66	26	51	38	75	50	99	19	76	28	36	14	22	37	60	28	48	77	15	21	52	27	68	54	33	64	32	47
2/1/2010	17	34	25	50	33	10	42	15	20	8	21	35	28	45	10	14	35	18	46	29	19	38	17	34	25	50	33	66	11	44	16	21	9	13	23	37	17	29	47	10	14	35	18	46	31	20	40	20	29
2/2/2010	19	37	28	54	36	14	57	21	27	12	30	49	39	63	10	15	38	20	50	40	27	53	20	39	29	58	38	76	16	62	23	30	13	19	32	53	25	42	68	11	16	40	21	52	44	29	57	22	32
2/3/2010	21	41	30	60	40	17	70	25	33	13	34	57	45	72	11	17	41	22	54	49	31	60	20	40	29	58	39	76	17	68	25	32	13	20	34	56	26	44	71	11	16	40	21	53	48	30	59	24	35
2/4/2010	19	39	28	56	37	18	73	26	34	14	36	59	46	75	11	15	38	20	51	50	31	62	18	36	26	52	34	69	17	69	25	32	13	20	34	56	26	44	71	10	14	36	19	47	47	30	59	22	33
2/5/2010	19	38	28	56	37	12	50	18	23	10	27	44	34	56	10	15	37	19	49	34	23	46	18	37	27	54	36	71	12	51	18	24	10	16	27	44	21	35	57	10	15	37	19	48	34	23	46	22	32
2/6/2010	18	36	27	53	35	10	41	15	19	8	22	36	28	46	10	14	36	19	47	28	19	37	18	37	27	54	36	71	11	45	16	21	9	14	23	38	18	30	49	10	15	37	19	48	30	20	40	21	31
2/7/2010	17	34	25	49	32	14	57	20	26	11	28	46	36	59	9	14	34	18	45	40	25	49	17	33	24	49	32	64	14	57	20	26	11	16	28	46	21	36	59	9	14	34	17	44	40	25	49	19	29
2/8/2010	23	46	33	67	44	18	75	27	34	14	37	61	48	78	13	19	48	25	64	55	35	69	22	45	32	65	43	85	18	74	26	34	14	21	37	61	28	47	78	13	19	47	24	62	55	34	68	26	39
2/9/2010	17	34	25	50	32	11	45	16	21	9	24	39	30	50	10	14	36	19	48	33	22	45	16	33	24	48	32	63	11	45	16	20	9	14	24	39	18	30	50	10	14	36	18	47	33	22	45	19	29
2/10/2010	11	22	16	32	21	8	34	12	15	7	18	30	24	39	6	9	23	12	30	25	17	34	11	22	16	32	21	41	8	34	12	16	7	11	18	31	14	24	39	6	9	23	12	30	26	17	35	12	18
2/11/2010	16	33	24	49	32	14	58	20	26	11	29	49	38	62	10	14	36	18	47	43	28	55	16	32	23	47	31	62	14	57	20	26	11	17	29	49	22	38	62	9	14	34	18	45	42	27	55	19	28
2/12/2010	15	30	21	43	28	13	54	19	24	10	27	45	35	57	8	12	31	16	41	38	25	49	14	28	20	40	26	53	12	51	18	23	10	15	26	43	19	33	54	8	11	29	15	38	36	23	47	17	25
2/13/2010	12	24	17	35	23	8	35	12	16	7	18	30	23	38	7	10	25	13	33	24	16	33	11	23	17	34	22	44	8	34	12	15	7	10	18	30	13	23	38	6	9	24	12	32	24	16	33	14	20
2/14/2010	17	34	24	49	32	11	45	16	20	9	24	40	31	50	9	14	35	18	46	32	22	44	17	34	25	50	32	66	11	48	16	21	10	14	25	42	19	32	53	10	14	36	18	47	34	23	46	19	28
2/15/2010	15	30	21	43	28	13	55	19	24	10	26	44	34	56	8	12	31	15	40	38	24	49	14	29	20	42	27	55	13	54	18	24	10	15	26	44	19	33	55	8	12	30	15	39	37	23	48	17	25
2/16/2010	28	58	41	84	53	23	99	34	43	19	49	83	64	105	15	23	59	29	77	68	44	90	26	55	39	80	51	104	22	96	33	42	18	27	48	80	36	62	102	15	22	56	28	73	66	43	87	32	47
2/17/2010	1	2	2	4	2	1	4	1	2	1	2	4	3	5	1	1	3	1	3	3	2	4	1	2	2	3	2	4	1	4	1	2	1	1	2	3	2	3	4	1	1	2	1	3	3	2	4	1	2
2/18/2010	24	49	35	71	45	20	85	29	37	16	41	70	54	89	13	19	50	25	66	58	37	76	23	48	34	70	44	91	19	84	28	37	16	24	41	70	31	53	89	13	19	49	24	64	58	37	76	27	40
2/19/2010	14	28	20	41	26	12	52	17	22	10	26	44	33	55	8	11	29	14	38	36	23	48	13	27	19	39	24	50	11	50	17	22	9	14	25	42	18	32	53	7	11	27	14	36	35	23	46	16	23
2/20/2010	1	2	1	3	2	1	4	1	2	1	2	3	2	4	0	1	2	1	2	2	2	3	1	2	1	2	2	3	1	3	1	1	1	1	2	3	1	2	4	0	1	2	1	2	2	1	3	1	1
2/21/2010	9	19	13	27	17	6	26	9	11	5	14	24	18	30	5	7	19	9	25	18	12	26	9	18	13	26	17	34	6	27	9	12	5	8	14	24	10	18	30	5	7	18	9	24	19	13	26	10	15
2/22/2010	16	34	24	49	31	12	53	17	22	10	27	47	35	59	9	13	35	17	45	36	25	51	16	34	24	49	31	64	12	55	18	23	11	16	28	48	21	37	61	9	13	35	17	45	38	26	53	19	27
2/23/2010	32	68	47	98	61	32	145	47	61	25	67	115	86	145	18	26	69	34	91	98	60	125	30	64	44	93	58	121	31	140	46	59	24	36	65	111	47	83	140	17	25	65	32	86	95	58	121	37	54
2/24/2010	16	35	24	50	31	13	61	20	25	11	29	49	37	63	9	13	36	17	47	41	26	55	16	34	24	50	31	65	14	61	20	25	11	16	29	50	21	37	63	9	13	36	17	47	42	26	55	19	28
2/25/2010	10	21	15	31	19	10	48	15	20	8	21	36	27	45	6	8	22	11	29	33	19	40	9	20	14	29	18	38	10	46	15	19	7	11	20	34	15	26	43	5	8	21	10	28	32	18	38	12	17
2/26/2010	9	18	13	27	16	8	38	12	16	7	18	31	23	39	5	7	19	9	25	26	16	34	8	17	11	24	15	31	8	37	12	15	6	10	17	30	13	22	37	5	7	18	8	23	26	16	33	10	15
2/27/2010	9	19	13	27	17	6	29	9	12	6	15	26	19	32	5	7	19	9	25	20	14	28	9	18	13	27	16	34	7	31	10	13	6	9	16	27	11	20	34	5	7	19	9	25	21	14	30	10	15
2/28/2010	14	29	20	42	26	12	57	18	23	10	28	48	36	61	8	11	30	14	40	39	26	54	13	28	19	41	25	53	12	57	18	23	10	16	28	48	20	36	61	8	11	30	14	39	39	26	54	16	23
3/1/2010	14	31	21	44	27	14	64	20	26	11	30	52	39	66	8	12	32	15	42	44	28	58	14	30	20	43	26	56	14	63	20	25	11	16	30	51	21	38	64	8	11	31	15	41	43	27	57	16	24
3/2/2010	1	2	1	2	1	1	3	1	1	1	2	3	2	3	0	1	2	1	2	2	1	3	1	2	1	2	1	3	1	3	1	1	1	1	2	3	1	2	3	0	1	2	1	2	2	1	3	1	1
3/3/2010	10	22	15	31	19	12	56	17	22	9	25	44	32	55	6	8	23	11	30	38	23	49	9	20	13	28	17	37	11	52	16	21	9	13	24	41	17	30	52	5	8	21	10	27	35	22	46	12	17
3/4/2010	20	42	28	61	37	15	69	21	27	12	33	57	42	71	11	16	45	21	58	46	30	63	19	41	27	59	36	76	15	70	22	28	12	18	33	58	24	43	73	11	16	43	20	56	48	30	65	22	33
3/5/2010	15	33	22	48	29	16	77	24	30	13	35	61	45	78	9	13	36	17	47	53	33	70	14	31	21	45	28	59	15	72	22	29	12	19	34	58	24	43	74	8	12	34	16	44	50	31	66	18	26
3/6/2010	15	31	21	45	28	16	76	23	30	13	35	61	45	77	8	12	34	16	44	53	33	70	13	28	19	40	25	52	14	68	21	27	12	18	32	56	23	41	70	8	11	30	14	40	48	30	63	17	24
3/7/2010	6	12	8	17	10	4	18	5	7	3	8	13	10	17	3	5	13	6	17	12	7	15	5	11	8	16	10	21	4	18	5	7	3	4	8	14	6	10	17	3	4	12	6	16	12	7	16	6	9
3/8/2010	13	28	19	41	25	12	55	17	21	9	25	43	32	55	7	11	30	14	39	37	23	49	13	27	18	39	24	51	11	55	17	21	9	13	25	43	17	32	54	7	10	29	13	38	37	23	49	15	22
3/9/2010	18	38	25	55	33	14	66	20	25	11	31	55	40	69	10	14	40	19	53	45	29	62	17	36	24	52	32	68	14	66	20	25	12	17	32	55	22	40	69	9	14	39	18	50	45	29	63	20	29
3/10/2010	15	33	22	47	28	17	82	25	31	14	38	66	49	83	8	12	35	16	45	55	35	74	14	30	20	43	26	56	16	76	23	29	13	19	35	62	25	45	77	8	11	32	14	41	51	32	69	17	25
3/11/2010	14	32	21	46	27	15	71	21	27	12	32	56	41	71	8	12	33	15	43	47	29	63	14	30	20	44	26	57	14	69	20	26	11	17	31	55	22	40	68	8	11	32	15	42	46	28	61	16	24
3/12/2010	6	14	9	20	12	5	24	7	9	4	10	18	13	23	4	5	15	7	19	17	10	21	7	15	10	21	13	27	5	27	8	10	4	6	11	20	8	15	25	4	6	16	7	21	19	11	23	7	10
3/13/2010	0	0	0	0	0	0	0	0	0	0	0	0	0	0	0	0	0	0	0	0	0	0	0	0	0	0	0	0	0	0	0	0	0	0	0	0	0	0	0	0	0	0	0	0	0	0	0	5	7
3/14/2010	11	24	16	35	21	11	52	15	19	9	24	42	31	53	6	9	27	12	35	36	23	49	11	24	16	34	20	44	10	50	15	19	8	13	23	41	16	30	52	6	9	26	12	34	35	22	48	9	13
3/15/2010	2	5	3	6	4	2	9	3	3	2	4	7	5	9	1	2	5	2	6	6	4	9	2	4	3	6	4	8	2	9	3	3	2	2	4	7	3	5	9	1	2	5	2	6	6	4	8	2	2
3/16/2010	11	25	16	35	21	10	50	15	19	8	22	40	29	50	6	9	27	12	35	34	21	46	10	22	14	31	19	41	9	46	13	17	8	11	21	37	14	27	46	6	8	24	11	31	32	20	43	13	18
3/17/2010	1	2	1	3	2	1	4	1	1	1	2	3	2	4	0	1	2	1	3	2	2	4	1	2	1	2	1	3	1	3	1	1	1	1	2	3	1	2	3	0	1	2	1	2	2	1	3	1	1
3/18/2010	10	22	14	31	18	7	36	10	13	6	17	30	22	38	5	8	23	10	30	24	16	34	9	20	13	28	17	36	7	35	10	13	6	9	16	29	11	21	36	5	7	21	9	27	23	15	33	11	16
3/19/2010	8	17	11	24	14	5	28	8	10	5	13	23	16	29	4	6	17	8	22	17	11	25	8	18	11	25	15	32	6	30	9	11	5	7	14	25	10	18	31	4	6	18	8	23	19	12	27	9	13
3/20/2010	18	41	26	59	34	18	93	26	34	15	42	76	54	95	10	14	42	18	54	57	37	81	18	40	26	57	33	74	18	91	26	33	15	22	41	74	29	53	93	10	14	41	18	53	56	36	80	22	32
3/21/2010	3	7	5	10	6	3	15	4	5	3	7	13	9	16	2	3	7	3	10	9	6	14	3	7	4	10	6	13	3	15	4	5	3	4	7	13	5	9	16	2	3	7	3	9	10	6	14	3	4
3/22/2010	15	34	22	48	28	12	63	18	23	10	29	52	37	65	9	12	36	16	47	41	26	59	16	36	23	52	30	67	14	71	20	26	11	17	32	57	22	41	72	9	14	40	17	52	47	29	66	17	25
3/23/2010	8	18	12	26	15	7	37	10	13	6	17	31	22	39	5	7	20	9	26	25	16	36	8	18	11	25	14	32	7	38	11	13	6	9	18	31	12	22	39	4	7	19	8	25	25	16	36	9	13
3/24/2010	8	17	11	25	14	8	40	11	14	6	18	32	22	40	4	6	19	8	24	26	16	36	7	17	11	24	14	31	7	39	11	14	6	9	17	31	12	22	39	4	6	18	8	24	26	16	36	9	13
3/25/2010	14	32	20	46	26	13	67	18	24	11	31	56	39	69	8	11	34	15	45	43	28	63	13	31	19	44	25	56	13	66	18	23	11	16	30	55	21	39	68	8	11	33	14	43	43	28	62	16	24
3/26/2010	13	30	19	42	24	11	59	16	21	9	25	45	32	56	7	11	32	14	41	38	23	51	12	29	18	41	23	52	11	58	16	20	9	13	25	44	17	31	55	7	10	31	13	40	38	22	50	15	22
3/27/2010	11	25	16	36	20	9	46	13	16	7	21	38	27	48	6	9	27	11	34	29	19	43	11	25	16	36	21	46	9	48	13	17	8	12	22	40	15	28	50	6	9	27	12	35	31	20	45	13	18
3/28/2010	5	12	7	17	9	4	22	6	8	4	11	20	14	24	3	4	12	5	16	14	10	22	5	12	8	17	10	22	4	24	6	8	4	6	12	21	8	15	26	3	4	13	5	17	15	10	23	6	8
3/29/2010	8	19	12	26	15	8	41	11	14	6	18	32	22	40	5	7	20	8	26	26	16	36	8	19	12	28	16	35	8	43	12	15	6	9	18	33	12	23	41	5	7	21	9	27	27	17	37	9	13
3/30/2010	15	35	22	50	28	14	77	20	26	11	33	59	41	74	8	12	38	16	49	50	30	68	16	37	23	52	30	67	15	80	22	27	12	18	34	62	23	43	77	9	13	40	17	52	52	31	71	17	25
3/31/2010	12	28	18	40	23	11	57	15	19	8	24	44	30	54	7	10	30	13	39	37	22	50	12	29	18	41	23	52	11	58	15	20	8	12	24	44	16	31	55	7	10	31	13	40	37	22	50	14	20
4/1/2010	10	22	14	32	18	7	39	10	13	6	18	33	23	41	5	8	24	10	31	25	16	37	9	21	13	31	17	39	7	37	10	12	6	9	17	31	11	22	39	5	7	23	10	30	24	15	35	11	16
4/2/2010	8	20	12	28	15	8	41	11	14	6	17	31	21	38	5	7	21	9	28	27	16	35	9	20	12	29	16	37	8	43	11	14	6	9	18	32	12	22	40	5	7	22	9	29	28	16	37	10	14
4/3/2010	10	23	14	33	18	9	50	13	16	7	20	37	26	47	6	8	26	11	34	34	20	45	11	24	15	35	19	44	10	53	14	17	7	11	21	39	14	27	49	6	9	28	12	36	36	21	48	11	16
4/4/2010	11	27	17	38	21	11	60	16	20	9	26	47	32	58	7	10	31	13	40	41	25	57	12	28	17	40	22	51	11	62	16	20	9	13	26	48	17	33	60	7	11	33	14	42	43	26	59	13	19
4/5/2010	12	28	17	39	22	11	58	15	19	9	24	45	31	56	7	10	33	13	42	41	25	56	12	28	17	39	22	50	10	57	15	19	8	12	24	45	16	31	55	7	10	33	13	42	41	24	56	14	19
4/6/2010	11	26	16	37	21	9	49	13	16	7	20	38	26	47	6	9	30	12	39	33	20	45	11	26	16	37	21	48	9	48	13	16	7	10	20	37	13	26	46	7	10	30	12	39	33	20	45	13	18
4/7/2010	9	21	12	29	16	7	40	10	13	6	16	30	21	37	5	7	23	9	30	26	16	36	9	21	13	30	17	38	7	41	10	13	6	9	17	31	11	21	38	5	8	24	10	31	27	16	37	10	14
4/8/2010	7	16	10	23	12	6	36	9	11	5	14	27	18	33	4	6	18	7	23	23	14	32	7	16	10	22	12	29	6	34	9	11	5	7	14	26	9	18	33	4	6	18	7	23	23	14	31	8	11
4/9/2010	9	21	13	30	16	8	45	11	14	7	19	35	24	44	5	7	23	9	30	29	18	42	9	20	12	28	16	37	8	43	11	14	6	9	18	34	12	23	42	5	7	23	9	29	28	17	40	10	14
4/10/2010	9	22	13	31	17	7	42	11	13	6	17	32	22	40	5	7	24	9	30	26	16	37	9	22	13	31	17	40	7	42	11	13	6	9	17	33	11	22	40	5	8	24	10	31	27	16	37	10	15
4/11/2010	7	17	10	23	13	5	29	7	9	4	12	23	16	29	4	6	18	7	23	18	11	27	7	17	10	24	13	31	5	29	7	9	4	6	13	24	8	16	29	4	6	18	7	24	19	12	27	8	11
4/12/2010	1	1	1	2	1	0	2	1	1	0	1	2	1	2	0	0	1	1	2	1	1	2	1	1	1	2	1	2	0	2	1	1	0	1	1	2	1	1	2	0	0	1	1	2	1	1	2	1	1
4/13/2010	6	14	8	20	11	5	30	7	9	4	12	23	16	29	3	5	15	6	19	17	11	25	6	15	9	21	11	26	5	31	8	10	4	7	13	24	8	16	30	3	5	15	6	20	18	11	26	7	10
4/14/2010	6	15	9	21	11	6	33	8	10	5	14	26	18	32	3	5	16	6	20	20	12	29	6	15	9	22	12	28	6	34	8	11	5	7	14	27	9	18	33	3	5	16	6	21	20	13	30	7	10
4/15/2010	7	17	10	24	13	6	35	8	11	5	15	28	19	34	4	6	18	7	23	21	13	31	8	19	11	26	14	33	6	37	9	11	5	8	16	29	10	20	36	4	6	20	8	25	22	14	33	8	12
4/16/2010	8	20	12	28	15	6	37	9	11	5	16	30	20	37	4	7	21	8	27	22	14	34	9	22	13	31	17	40	7	41	10	13	6	9	17	32	11	22	40	5	7	24	9	31	24	15	36	9	14
4/17/2010	7	16	10	23	12	6	33	8	10	5	14	27	18	33	4	5	17	7	22	20	13	30	7	18	10	25	13	31	6	35	9	11	5	7	15	28	10	19	34	4	6	19	7	24	21	13	32	8	11
4/18/2010	4	11	6	15	8	4	26	6	8	3	10	19	12	23	2	3	11	4	14	15	9	21	4	10	6	15	8	19	4	26	6	8	3	5	10	19	6	12	23	2	3	11	4	14	16	9	21	5	7
4/19/2010	9	22	13	31	17	7	45	11	14	6	18	34	23	42	5	7	24	9	30	27	16	38	9	23	13	32	17	40	8	46	11	14	6	9	18	35	12	23	43	5	7	24	9	31	28	17	40	10	15
4/20/2010	14	33	20	47	25	12	71	17	21	10	30	57	38	70	7	11	36	14	46	42	27	64	15	36	21	51	27	64	13	76	18	23	11	16	32	61	21	41	75	8	12	39	15	50	46	29	69	16	22
4/21/2010	8	19	11	27	14	7	39	9	12	6	17	31	21	38	4	6	20	8	26	24	15	36	8	20	12	28	15	36	7	41	10	12	6	9	17	33	11	22	40	5	7	22	8	28	25	16	37	9	13
4/22/2010	4	10	6	14	8	3	19	4	6	3	9	16	11	20	2	3	11	4	14	11	8	19	4	11	6	15	8	19	3	19	5	6	3	4	9	17	6	11	21	2	4	12	4	15	12	8	19	5	7
4/23/2010	4	10	6	14	7	3	21	5	6	3	8	15	10	19	2	3	11	4	14	12	7	18	4	10	6	14	8	18	4	21	5	6	3	4	8	16	5	11	20	2	3	11	4	14	13	8	18	5	6
4/24/2010	6	16	9	22	12	5	30	7	9	4	12	23	15	29	3	5	17	6	21	17	11	26	7	17	10	24	13	30	5	32	8	9	4	6	13	25	8	16	31	4	5	18	7	23	19	12	28	7	10
4/25/2010	1	1	1	2	1	0	3	1	1	0	1	2	1	3	0	0	2	1	2	2	1	2	1	2	1	2	1	3	0	3	1	1	0	1	1	2	1	2	3	0	1	2	1	2	2	1	3	1	1
4/26/2010	9	22	13	31	16	8	47	11	14	7	20	39	25	48	5	7	24	9	31	28	19	45	10	25	14	35	18	45	9	52	12	15	7	11	23	43	14	28	53	6	8	27	10	35	32	21	50	10	14
4/27/2010	9	21	12	30	16	8	46	11	13	6	19	36	23	44	5	7	23	9	30	28	17	42	9	23	13	33	17	41	8	50	11	14	7	10	20	38	13	25	47	5	8	26	10	33	30	18	44	10	14
4/28/2010	11	28	16	39	20	10	59	13	17	8	24	45	30	55	6	9	31	11	39	36	22	53	12	29	17	41	21	52	10	62	14	18	8	12	24	47	15	31	58	6	9	32	12	41	38	22	55	13	18
4/29/2010	7	18	10	26	13	6	39	9	11	5	16	30	20	37	4	6	20	8	26	24	15	36	8	20	11	28	15	35	7	43	10	12	6	8	17	33	11	22	40	4	7	22	8	29	27	16	39	8	12
4/30/2010	4	11	6	15	8	4	24	6	7	3	9	17	11	21	2	3	12	4	15	15	8	21	5	11	6	16	8	20	4	25	6	7	3	4	9	17	6	11	21	3	4	13	5	16	16	9	21	5	7
5/1/2010	7	18	10	25	13	6	36	8	10	5	15	28	18	35	4	6	20	7	25	22	14	34	7	19	11	26	14	33	6	37	8	10	5	7	15	29	9	19	36	4	6	21	8	27	23	15	36	8	11
5/2/2010	6	16	9	23	12	6	35	8	10	5	14	28	18	34	4	5	19	7	24	23	14	34	7	17	10	24	13	31	6	37	8	10	5	7	15	29	9	19	36	4	6	20	7	26	24	15	36	7	10
5/3/2010	7	19	11	26	13	7	42	9	12	6	17	34	22	42	4	6	22	8	28	27	17	41	8	20	11	28	14	35	7	44	10	12	6	9	18	36	11	23	44	5	7	23	8	29	28	18	44	9	12
5/4/2010	8	19	11	27	14	7	44	10	12	6	17	34	22	41	4	6	23	8	29	28	17	42	8	20	11	29	15	36	7	45	10	13	6	9	18	35	11	23	43	5	7	24	9	31	30	18	43	9	12
5/5/2010	7	17	10	24	12	6	39	9	11	5	15	29	19	35	4	6	20	7	26	25	15	36	7	18	10	25	13	31	6	39	9	11	5	7	15	29	9	18	35	4	6	21	8	27	25	14	35	8	11
5/6/2010	8	20	11	27	14	6	40	9	11	5	16	31	20	38	4	6	23	8	29	25	15	38	8	21	12	29	15	37	6	42	9	12	5	8	17	33	10	21	40	5	7	24	9	31	26	16	39	9	12
5/7/2010	13	32	18	45	23	11	73	16	20	9	29	56	36	68	7	10	36	13	46	44	27	67	13	34	19	48	24	60	12	76	17	21	10	15	30	59	18	38	72	7	11	38	14	49	47	28	70	14	20
5/8/2010	1	1	1	2	1	0	3	1	1	0	1	2	1	3	0	0	1	1	2	2	1	3	1	1	1	2	1	2	0	3	1	1	0	1	1	2	1	2	3	0	0	2	1	2	2	1	3	1	1
5/9/2010	7	18	10	25	13	6	43	9	11	5	16	31	20	38	4	6	20	7	25	25	15	36	7	19	10	26	13	33	6	43	9	12	5	8	16	32	10	20	38	4	6	20	7	26	25	15	37	8	11
5/10/2010	8	20	11	28	14	6	41	9	11	5	15	30	19	36	4	6	22	8	28	24	14	34	8	21	12	30	15	37	6	43	9	12	5	7	16	31	9	20	37	4	7	23	8	30	25	14	36	9	13
5/11/2010	8	21	11	29	14	6	39	8	10	5	15	29	19	36	4	6	23	8	29	22	13	34	9	23	12	32	16	39	6	42	9	11	5	8	16	32	10	20	38	5	7	25	9	32	24	14	36	9	13
5/12/2010	8	22	12	30	15	6	44	9	12	6	18	35	22	42	4	6	23	8	29	25	16	40	9	23	12	32	16	40	7	46	10	12	6	9	18	37	11	23	45	5	7	25	9	32	26	17	42	9	13
5/13/2010	5	12	7	17	8	5	32	7	8	3	11	21	13	26	2	4	13	4	16	18	10	24	5	12	7	17	9	22	5	32	7	8	3	5	11	21	7	14	26	3	4	13	5	17	18	10	24	5	7
5/14/2010	9	23	12	32	16	8	55	11	14	6	20	39	25	47	5	7	26	9	32	32	18	46	9	24	13	33	17	42	8	56	12	15	6	10	20	40	12	25	49	5	7	27	9	34	34	19	48	10	14
5/15/2010	7	18	10	25	12	5	37	8	10	4	14	27	17	33	4	6	21	7	26	22	13	34	7	19	10	27	13	33	6	39	8	10	5	7	14	29	9	18	35	4	6	22	8	28	24	14	35	8	11
5/16/2010	5	13	7	18	9	3	22	4	6	3	9	18	11	22	3	4	15	5	19	13	9	22	5	14	8	20	10	24	3	23	5	6	3	5	10	19	6	12	23	3	4	16	6	21	14	9	23	6	8
5/17/2010	7	18	10	26	13	5	37	7	9	5	14	29	18	35	4	5	21	7	26	21	13	34	7	20	10	27	13	34	5	38	8	10	5	7	15	30	9	19	36	4	6	22	7	28	22	14	35	8	11
5/18/2010	6	16	9	22	11	6	38	8	10	4	14	27	17	33	3	5	18	6	23	22	13	33	6	17	9	23	12	29	6	40	8	10	4	7	14	28	8	18	34	3	5	19	6	24	23	13	34	7	10
5/19/2010	7	19	10	26	13	6	42	9	11	5	16	31	20	38	4	5	21	7	26	24	15	37	8	20	11	28	14	35	6	45	9	11	5	8	17	33	10	21	41	4	6	22	7	28	26	15	39	8	11
5/20/2010	9	24	13	33	16	7	47	9	12	5	17	34	21	42	5	7	26	9	32	26	15	40	9	25	13	35	17	44	7	49	10	12	6	8	18	36	11	23	44	5	7	27	9	35	27	16	41	10	14
5/21/2010	9	25	13	35	17	7	47	10	12	5	17	34	21	42	5	7	27	9	34	26	15	39	10	27	14	38	18	47	7	51	10	13	6	9	18	37	11	23	45	5	8	29	10	37	28	16	42	11	15
5/22/2010	9	23	12	32	15	6	43	9	11	5	16	32	20	39	4	7	25	8	32	24	15	38	9	25	13	35	17	43	7	46	9	11	5	8	17	35	10	22	42	5	7	27	9	35	26	16	41	10	14
5/23/2010	5	13	7	18	9	4	26	5	7	3	10	20	12	24	3	4	15	5	19	15	9	24	5	14	7	19	9	24	4	27	5	7	3	5	10	21	6	13	25	3	4	16	5	20	16	10	25	6	8
5/24/2010	8	21	11	30	14	7	48	10	12	6	18	35	22	43	4	6	24	8	30	28	16	42	8	22	12	31	15	39	7	50	10	12	6	8	18	36	11	23	44	5	7	25	8	32	29	17	44	9	13
5/25/2010	9	25	13	34	16	8	54	11	13	6	19	39	24	47	5	7	28	9	35	31	18	47	10	26	13	36	17	44	8	55	11	13	6	9	20	40	12	25	49	5	8	29	10	37	32	19	48	11	14
5/26/2010	9	23	12	32	15	7	49	10	12	6	18	36	22	43	5	7	26	9	33	28	16	42	9	25	13	35	17	43	7	52	10	13	6	9	19	38	11	23	46	5	8	28	9	36	30	18	45	10	14
5/27/2010	9	25	13	34	16	7	51	10	12	6	19	38	23	46	5	7	28	9	35	29	17	45	10	27	14	37	18	46	8	55	11	13	6	9	20	41	12	25	49	5	8	30	10	39	32	19	49	11	15
5/28/2010	10	26	13	36	17	8	55	11	13	6	19	38	23	46	5	7	29	10	37	32	18	46	10	27	14	37	18	46	8	57	11	14	6	9	19	39	11	24	47	5	8	31	10	39	33	18	48	11	15
5/29/2010	9	25	13	35	16	7	54	11	13	6	19	39	24	47	5	7	29	9	36	32	18	48	10	26	13	36	17	45	7	55	11	13	6	9	20	40	11	24	48	5	8	30	10	38	32	19	48	11	14
5/30/2010	8	23	12	31	15	7	51	10	12	6	18	37	23	45	4	7	26	8	33	29	17	45	9	24	12	33	16	41	7	53	10	13	6	9	19	39	11	24	47	5	7	27	9	35	31	18	47	10	13
5/31/2010	9	25	13	35	16	7	54	10	13	6	19	39	24	47	5	7	29	9	37	32	18	49	10	27	14	37	18	46	8	58	11	14	6	9	20	42	12	25	50	6	8	31	10	40	35	20	52	11	14
6/1/2010	11	31	16	43	20	9	65	12	15	7	22	45	28	55	6	9	36	11	45	38	21	56	12	33	17	45	21	56	9	66	13	16	7	10	23	47	13	29	57	7	10	38	12	48	39	22	58	13	18
6/2/2010	9	24	13	34	16	7	51	10	12	5	17	35	21	43	5	7	28	9	35	29	16	43	9	25	13	35	16	43	7	51	10	12	5	8	17	36	10	22	43	5	7	28	9	36	29	16	43	10	14
6/3/2010	8	23	12	31	15	7	51	10	12	5	18	36	22	44	4	6	26	8	32	29	17	44	9	24	12	33	15	41	7	53	10	12	6	8	18	38	11	23	46	5	7	27	9	34	30	17	46	9	13
6/4/2010	8	22	11	30	14	6	50	9	11	5	17	35	21	42	4	6	24	8	31	28	16	43	8	23	12	32	15	39	7	52	10	12	5	8	18	37	10	22	45	5	7	26	8	33	30	17	45	9	12
6/5/2010	10	27	14	38	17	8	60	11	14	6	20	42	25	50	5	8	31	10	39	34	19	51	10	29	14	40	18	49	8	62	12	14	6	10	21	43	12	26	52	6	8	33	11	42	35	20	52	11	15
6/6/2010	10	28	14	39	18	8	60	11	14	6	21	42	25	51	5	8	32	10	40	34	19	52	10	29	15	41	19	50	8	61	11	14	6	10	21	43	12	26	52	6	9	34	11	43	35	20	53	12	16
6/7/2010	8	23	12	31	14	6	50	9	11	5	17	36	21	43	4	6	26	8	32	28	16	44	8	24	12	33	15	40	7	52	10	12	5	8	18	37	10	22	45	5	7	27	9	34	30	17	45	9	13
6/8/2010	7	18	9	25	12	6	45	8	10	5	16	33	19	39	4	5	21	7	26	25	15	40	7	20	10	27	13	33	6	47	9	11	5	8	17	35	9	21	41	4	6	22	7	28	27	16	42	7	10
6/9/2010	7	19	10	26	12	6	50	9	11	5	17	35	21	43	4	5	22	7	27	28	16	43	7	20	10	28	13	34	6	52	9	12	5	8	18	37	10	22	44	4	6	23	7	29	29	17	45	8	11
6/10/2010	9	24	12	33	15	8	64	11	14	6	21	44	26	53	4	6	27	8	33	34	20	53	9	25	12	35	16	43	8	66	12	15	7	10	22	46	12	28	55	5	7	28	9	36	36	20	55	10	13
6/11/2010	8	24	12	33	15	8	60	11	13	6	20	41	25	50	4	6	26	8	33	32	18	50	9	25	12	35	16	43	8	63	11	14	6	9	21	44	12	26	52	5	7	28	9	35	34	19	52	10	13
6/12/2010	13	37	18	51	23	10	81	14	18	8	26	54	32	65	7	10	42	13	52	44	24	65	14	39	19	54	25	67	11	85	15	18	8	12	27	57	15	34	68	7	11	44	13	55	46	25	68	15	21
6/13/2010	11	31	16	43	20	8	63	11	14	6	21	44	26	53	6	8	35	11	44	34	19	53	11	33	16	45	21	56	8	66	12	14	7	10	22	46	12	27	55	6	9	37	11	46	36	20	55	13	17
6/14/2010	6	16	8	23	10	5	40	7	9	4	14	29	17	35	3	4	19	6	23	22	13	35	6	17	8	24	11	29	5	42	7	9	4	7	15	31	8	18	37	3	5	20	6	25	23	14	37	7	9
6/15/2010	16	46	22	62	28	14	108	19	23	10	33	69	41	83	8	12	51	15	63	57	30	83	17	48	23	66	30	81	14	112	20	24	10	15	34	73	19	43	87	9	13	54	16	68	60	32	86	18	25
6/16/2010	17	49	24	67	30	14	108	19	23	10	34	71	41	85	9	13	54	16	68	57	31	84	18	52	25	71	32	87	14	113	20	24	10	16	35	74	20	44	89	9	14	57	17	72	60	32	88	20	27
6/17/2010	12	36	17	49	22	9	71	12	15	7	23	49	28	58	6	9	40	12	49	38	21	58	13	38	18	52	23	63	9	74	13	16	7	11	24	51	13	30	61	7	10	42	12	53	40	22	61	14	19
6/18/2010	10	28	13	38	17	6	48	8	10	5	16	34	20	40	5	7	31	9	39	26	15	41	10	29	14	40	18	49	6	50	9	11	5	7	17	35	9	21	42	5	8	33	10	42	27	15	42	11	15
6/19/2010	10	29	14	40	18	9	73	13	15	7	22	46	27	56	5	8	33	10	41	39	20	56	11	31	15	42	19	52	9	76	13	16	7	10	23	49	13	28	58	6	8	35	10	44	41	21	59	12	16
6/20/2010	18	52	25	71	31	14	115	20	24	11	35	74	43	89	9	13	59	17	73	62	32	90	19	55	26	75	33	92	15	120	20	25	11	16	36	78	20	45	92	10	15	62	18	78	65	34	94	21	28
6/21/2010	16	48	23	65	28	10	84	14	17	8	27	57	33	68	8	12	54	16	67	45	25	69	17	50	24	68	30	83	11	88	15	18	8	12	28	59	15	34	71	9	13	57	17	72	48	26	72	19	25
6/22/2010	18	55	26	74	32	13	109	18	22	10	32	69	40	82	10	14	62	18	77	59	30	84	20	58	27	78	35	96	14	113	19	23	10	15	34	72	18	42	86	11	15	65	19	83	62	32	88	22	29
6/23/2010	13	38	18	52	23	9	77	13	16	7	23	49	28	58	7	10	44	12	54	41	21	60	14	40	19	55	24	67	9	79	13	16	7	10	24	51	13	29	61	7	11	46	13	58	43	22	62	15	20
6/24/2010	8	24	12	33	14	6	49	8	10	5	16	34	20	40	4	6	28	8	35	27	15	42	9	26	12	35	15	42	6	51	9	10	5	7	16	36	9	20	42	5	7	29	8	37	28	16	44	9	13
6/25/2010	10	30	14	41	18	8	69	11	14	6	21	45	26	54	5	8	35	10	43	37	20	56	11	32	15	43	19	52	8	71	12	15	6	9	22	47	12	27	56	6	8	36	11	46	39	21	58	12	16
6/26/2010	8	24	12	33	14	6	51	9	10	5	16	35	20	42	4	6	28	8	35	28	15	44	9	25	12	35	15	42	6	53	9	11	5	7	17	37	9	21	44	5	7	29	8	37	29	16	45	9	13
6/27/2010	7	22	11	30	13	5	44	7	9	4	15	31	18	37	4	6	26	7	32	24	14	39	8	23	11	32	14	39	5	45	8	9	4	7	15	33	8	19	39	4	6	27	8	34	25	14	40	9	12
6/28/2010	12	35	16	47	20	8	71	12	14	6	22	47	27	55	6	9	40	11	50	38	20	58	12	37	17	50	22	60	9	74	12	15	6	10	23	49	12	28	58	7	10	42	12	53	40	21	60	13	18
6/29/2010	11	33	16	45	19	8	70	11	14	6	21	46	26	54	6	8	38	11	47	38	20	56	12	35	16	47	21	58	8	72	12	15	6	10	22	47	12	27	56	7	9	40	12	51	39	21	58	13	17
6/30/2010	1	2	1	2	1	0	3	1	1	0	1	2	1	3	0	0	2	1	2	2	1	3	1	2	1	2	1	3	0	3	1	1	0	0	1	2	1	1	3	0	0	2	1	2	2	1	3	1	1
7/1/2010	16	47	22	64	27	12	102	16	20	9	33	70	40	84	8	12	55	15	68	54	31	88	16	50	23	68	29	82	12	105	17	21	10	15	34	74	18	42	87	9	13	57	17	72	57	32	91	18	24
7/2/2010	9	25	12	35	15	6	51	8	10	5	17	36	20	43	4	6	30	8	37	27	16	44	9	27	12	36	16	44	6	52	9	10	5	7	17	37	9	21	44	5	7	31	9	39	28	16	46	10	13
7/3/2010	8	23	11	31	13	5	47	7	9	4	15	33	19	40	4	6	26	7	32	25	14	41	8	24	11	32	14	39	6	49	8	10	5	7	16	35	9	20	41	4	6	27	8	34	26	15	42	9	12
7/4/2010	7	21	10	29	12	5	46	7	9	4	15	32	18	38	4	5	24	7	30	24	14	39	7	22	10	30	13	37	5	47	8	9	4	7	16	34	8	19	40	4	6	25	7	32	25	14	41	8	11
7/5/2010	7	21	10	29	12	6	54	8	10	4	15	33	19	40	4	5	24	7	30	28	14	41	7	23	10	31	13	37	6	56	9	11	5	7	16	35	8	20	41	4	6	25	7	32	29	15	42	8	11
7/6/2010	17	50	23	68	29	12	106	17	20	9	33	72	40	85	8	12	55	15	68	54	30	87	17	53	24	71	31	87	12	111	17	21	10	15	34	75	18	42	89	9	13	58	16	73	56	31	90	19	26
7/7/2010	11	32	15	43	18	7	61	9	12	5	19	42	23	49	5	8	35	10	44	31	17	50	11	34	15	46	20	55	7	64	10	12	6	8	20	44	10	25	52	6	8	37	10	46	32	18	52	12	16
7/8/2010	7	21	10	29	12	5	42	6	8	4	14	30	16	35	3	5	23	6	29	21	12	35	7	22	10	30	13	37	5	44	7	8	4	6	14	31	7	17	37	4	5	24	7	30	22	13	37	8	11
7/9/2010	15	45	20	61	25	12	111	17	21	9	30	67	37	79	7	10	49	13	60	54	27	79	15	47	21	64	27	77	13	115	18	21	9	13	32	70	17	39	82	8	11	51	14	64	57	28	82	17	23
7/10/2010	17	54	24	73	30	14	124	19	23	10	34	74	41	88	9	12	60	16	73	62	31	90	18	57	25	77	32	93	14	129	20	24	10	15	35	78	18	43	91	9	14	63	17	78	65	32	93	20	27
7/11/2010	15	48	21	64	27	10	89	14	16	8	27	60	33	71	8	11	53	14	65	45	25	73	16	50	22	68	28	82	10	93	14	17	8	12	28	63	15	35	74	8	12	56	15	69	47	26	76	18	24
7/12/2010	8	25	11	33	14	5	43	6	8	4	13	29	16	34	4	6	27	7	34	21	12	35	8	26	12	35	15	42	5	45	7	8	4	6	14	30	7	17	36	4	6	29	8	36	22	12	36	9	12
7/13/2010	23	72	32	97	39	18	171	25	31	12	43	95	52	111	11	16	79	21	97	85	38	114	24	76	33	102	42	122	19	178	27	32	12	18	44	99	23	54	116	12	18	83	22	103	89	40	118	27	35
7/14/2010	32	101	45	136	56	23	217	32	39	16	56	124	68	146	16	23	113	30	138	108	51	150	34	107	47	143	59	173	24	226	34	41	16	24	58	130	30	71	152	17	25	118	31	148	114	53	156	37	50
7/15/2010	24	77	34	104	42	16	145	21	26	11	39	86	47	101	13	18	89	23	110	75	36	108	26	82	36	110	45	132	16	151	23	27	11	17	40	90	21	49	106	14	20	94	25	117	79	38	112	29	38
7/16/2010	22	70	31	93	38	12	117	17	21	10	34	76	42	90	12	17	83	22	102	62	33	97	24	73	32	99	40	118	13	122	18	22	10	15	36	80	18	44	94	13	18	87	23	109	66	34	101	26	34
7/17/2010	10	31	14	42	17	5	46	7	8	4	15	32	18	38	5	8	37	10	46	24	14	41	11	33	14	44	18	53	5	47	7	8	4	6	15	34	8	18	40	6	8	39	10	49	25	15	43	11	15
7/18/2010	16	51	22	68	27	12	113	17	20	9	31	68	37	80	8	12	61	16	74	60	29	87	17	53	23	72	29	86	12	117	17	21	9	13	32	71	16	39	84	9	13	63	17	79	63	31	91	18	25
7/19/2010	40	129	57	173	69	27	259	38	46	20	72	159	87	187	21	31	154	40	188	137	68	204	43	136	59	182	74	218	28	268	40	48	20	31	74	167	38	91	195	24	34	161	42	201	144	72	212	47	63
7/20/2010	2	7	3	9	4	1	13	2	2	1	4	8	5	10	1	2	8	2	10	7	4	11	2	7	3	10	4	12	1	14	2	2	1	2	4	9	2	5	10	1	2	9	2	11	7	4	11	3	3
7/21/2010	22	69	30	92	37	13	126	18	22	9	34	76	41	90	11	16	81	21	99	65	32	97	23	72	31	97	39	116	13	130	19	23	10	15	35	80	18	43	93	12	18	85	22	106	68	34	101	25	33
7/22/2010	17	54	24	73	29	11	104	15	18	8	28	62	34	73	9	13	65	16	80	54	26	79	18	57	25	77	31	92	11	107	16	19	8	12	29	65	15	35	76	10	14	68	18	85	57	28	82	20	26
7/23/2010	9	29	13	39	16	6	55	8	9	4	16	36	20	43	5	7	35	9	43	28	15	46	10	31	13	41	17	50	6	56	8	10	5	7	17	38	9	21	44	5	8	36	10	46	30	16	48	11	14
7/24/2010	23	72	32	96	38	15	144	20	25	11	42	94	51	111	12	17	85	22	104	74	40	120	24	76	32	101	41	121	15	149	22	26	12	18	44	99	22	53	115	13	18	89	23	111	77	41	124	26	35
7/25/2010	9	30	13	40	16	7	67	9	11	5	17	38	21	45	5	7	35	9	43	34	16	49	10	31	13	42	17	50	7	69	10	12	5	7	18	40	9	22	47	5	8	37	10	46	36	17	51	11	14
7/26/2010	10	32	14	42	17	5	53	7	9	4	15	34	18	40	5	7	38	9	46	27	14	44	10	33	14	45	18	53	5	54	8	9	4	6	16	36	8	19	42	6	8	39	10	49	28	15	45	11	15
7/27/2010	18	57	25	77	30	12	119	16	20	9	32	73	39	85	9	13	67	17	83	61	30	92	19	61	26	81	33	96	12	123	18	21	9	14	33	76	17	41	88	10	15	70	18	88	63	32	95	21	27
7/28/2010	1	2	1	3	1	0	5	1	1	0	1	3	2	3	0	1	3	1	3	2	1	4	1	2	1	3	1	4	0	5	1	1	0	1	1	3	1	2	3	0	1	3	1	3	2	1	4	1	1
7/29/2010	30	96	41	128	50	18	184	25	31	14	51	116	62	136	15	21	108	27	132	88	46	142	31	101	42	135	54	161	19	190	27	32	15	22	53	122	26	65	141	16	23	112	29	140	92	48	147	34	46
7/30/2010	2	7	3	9	3	1	12	2	2	1	3	8	4	9	1	1	7	2	9	6	3	9	2	7	3	9	4	11	1	12	2	2	1	1	4	8	2	4	9	1	2	8	2	10	6	3	10	2	3
7/31/2010	18	57	24	77	30	12	121	16	20	9	33	76	40	89	9	12	65	16	79	58	30	93	18	61	25	81	32	96	12	126	17	21	9	14	35	80	17	42	92	10	14	68	17	84	61	32	97	20	27
8/1/2010	19	60	25	80	31	13	132	18	22	10	36	81	43	95	9	13	67	17	82	63	33	100	19	63	26	84	33	100	13	137	19	23	10	15	37	85	18	45	99	10	14	70	18	87	66	34	103	21	28
8/2/2010	5	16	7	21	8	2	25	3	4	2	6	15	8	17	2	3	18	4	21	12	6	18	5	17	7	22	9	27	3	26	4	4	2	3	7	15	3	8	18	3	4	18	5	23	12	6	18	6	7
8/3/2010	25	82	34	109	42	15	153	20	25	12	43	98	51	114	12	17	89	22	109	70	38	117	26	87	36	115	45	137	15	159	22	26	12	18	44	102	22	54	119	13	19	93	23	115	73	39	121	29	38
8/4/2010	18	60	25	80	31	14	140	18	22	9	32	73	38	85	9	12	65	16	79	64	28	88	19	63	26	84	33	100	14	145	20	23	9	13	33	77	16	40	89	9	13	68	17	84	67	29	91	21	28
8/5/2010	18	61	25	81	31	11	119	16	19	9	31	72	38	84	8	12	64	15	78	53	27	85	19	64	26	85	33	101	12	124	17	20	9	13	33	76	16	40	88	9	13	68	16	83	56	28	88	21	28
8/6/2010	25	83	34	110	42	19	202	26	32	14	50	115	60	133	12	16	88	21	107	91	43	135	26	87	36	116	45	137	20	210	28	33	14	20	52	120	25	63	139	12	18	92	22	114	95	45	140	29	38
8/7/2010	16	54	22	71	27	12	130	17	21	8	31	71	37	83	8	11	58	14	71	60	27	86	17	57	23	75	29	89	13	135	18	21	9	13	32	75	16	39	86	8	12	61	15	75	63	29	89	19	25
8/8/2010	29	98	40	130	49	15	154	20	24	11	42	96	50	111	14	21	110	26	134	75	38	119	31	103	42	137	53	162	15	160	21	25	11	17	43	100	21	52	116	16	22	116	28	143	78	40	124	34	44
8/9/2010	25	84	34	111	42	12	133	17	21	9	32	74	38	86	12	18	96	23	116	63	29	91	26	89	36	117	45	138	13	137	18	21	9	13	33	77	16	40	89	13	19	100	24	124	66	30	95	29	38
8/10/2010	30	100	41	132	50	25	268	35	42	16	61	141	73	163	14	21	114	27	138	127	55	174	31	106	42	140	53	165	26	278	36	43	17	25	63	147	30	76	170	16	23	119	28	147	134	58	180	34	45
8/11/2010	38	129	53	171	64	32	340	44	52	22	81	187	97	217	19	28	151	36	183	167	75	238	40	136	55	180	68	212	33	352	46	55	22	33	84	196	40	101	226	21	30	158	38	196	175	79	247	44	58
8/12/2010	28	94	38	124	47	17	182	23	28	11	43	100	52	116	14	21	112	26	136	91	41	130	29	99	40	131	50	154	17	188	25	29	12	18	45	105	22	54	121	16	22	118	28	145	96	43	135	32	42
8/13/2010	34	115	47	152	57	15	165	21	25	11	43	100	52	116	17	25	137	32	166	82	41	129	36	121	48	160	61	189	16	170	22	26	12	18	45	105	21	54	120	19	27	144	34	177	86	43	134	39	51
8/14/2010	54	183	74	241	90	33	357	45	54	23	86	200	103	232	28	40	222	51	268	180	82	262	57	192	76	253	96	298	34	369	48	57	24	35	89	210	43	108	241	31	44	232	55	286	189	87	272	62	81
8/15/2010	38	129	53	170	64	26	280	35	42	18	68	158	82	183	20	29	157	36	190	141	65	207	40	136	54	179	68	211	26	290	38	45	19	28	71	166	34	85	190	22	31	164	39	203	148	68	214	44	57
8/16/2010	20	70	28	92	34	10	112	14	17	7	28	66	34	76	11	15	85	20	103	56	27	87	22	73	29	97	37	113	10	116	15	18	8	11	29	69	14	35	79	12	17	89	21	109	59	28	90	24	31
8/17/2010	1	3	1	4	1	0	5	1	1	0	1	3	2	3	0	1	4	1	4	2	1	4	1	3	1	4	2	5	0	5	1	1	0	1	1	3	1	2	4	0	1	4	1	5	3	1	4	1	1
8/18/2010	18	63	26	83	31	12	128	16	19	9	32	76	39	88	10	14	76	18	93	64	31	100	19	66	26	87	33	103	12	132	17	20	9	13	34	80	16	41	91	10	15	80	19	99	67	33	104	21	28
8/19/2010	31	106	43	140	52	18	199	24	30	13	51	120	62	139	16	23	128	29	155	98	49	157	33	112	44	147	55	173	18	205	26	31	14	21	53	126	25	64	144	18	25	134	31	165	103	51	163	36	47
8/20/2010	27	93	37	123	45	18	203	25	30	14	52	122	62	141	14	20	111	26	135	100	49	158	29	98	38	129	49	151	19	210	27	32	14	21	54	128	26	65	146	15	22	116	27	143	104	52	164	31	41
8/21/2010	25	85	34	111	41	14	160	20	24	10	39	92	47	107	13	18	101	23	122	78	37	120	26	89	35	117	44	137	15	166	21	25	11	16	41	97	19	49	111	14	20	105	25	129	82	39	124	28	37
8/22/2010	13	45	18	59	22	5	54	7	8	3	12	29	15	33	7	9	53	12	64	26	11	37	14	48	18	62	23	73	5	56	7	8	3	5	13	30	6	15	34	7	10	55	13	68	27	12	38	15	20
8/23/2010	20	68	27	89	33	16	186	22	27	12	44	104	53	120	10	14	79	18	95	86	41	132	21	72	28	94	35	110	17	192	24	28	12	18	46	109	21	55	125	11	15	82	19	101	90	43	136	23	30
8/24/2010	36	124	49	162	59	22	246	29	36	16	60	143	72	164	18	25	142	32	172	113	55	180	37	131	50	171	63	200	22	254	32	37	16	24	63	150	29	75	171	19	28	149	34	183	118	58	186	41	54
8/25/2010	33	114	45	150	54	19	218	26	31	14	53	127	64	145	16	22	127	28	153	96	47	154	34	121	46	157	58	184	19	225	28	32	14	21	55	133	26	67	151	17	25	133	30	163	100	49	159	38	49
8/26/2010	19	65	25	85	31	11	125	15	18	8	31	73	36	83	9	12	71	16	85	53	27	87	19	68	26	89	33	104	11	129	16	18	8	12	32	76	15	38	87	9	14	74	17	90	56	28	90	21	28
8/27/2010	18	63	24	82	30	15	179	21	25	10	37	89	44	102	8	12	69	15	83	77	32	106	19	66	25	86	32	101	16	186	22	26	10	15	39	93	18	47	106	9	13	72	16	88	80	34	110	21	27
8/28/2010	28	100	38	130	47	24	281	33	40	16	62	147	73	168	13	19	108	24	130	120	54	176	29	105	40	137	50	159	25	291	35	41	17	24	64	154	30	77	175	14	20	113	25	138	126	56	182	33	42
8/29/2010	34	119	46	155	55	22	260	30	36	15	59	142	70	162	16	22	129	28	155	111	51	169	35	125	48	163	59	190	23	270	32	38	16	23	62	148	28	74	169	17	24	135	30	164	116	54	175	39	50
8/30/2010	41	146	56	190	68	34	403	46	56	22	85	204	101	233	19	27	156	34	188	172	74	243	43	153	58	200	72	232	35	417	49	58	23	33	88	214	40	106	243	20	29	164	36	200	180	77	252	47	61
8/31/2010	44	159	60	206	73	31	365	42	50	20	76	182	90	208	20	29	171	37	205	156	65	217	46	167	63	217	78	252	32	377	44	52	20	30	79	191	36	94	217	22	32	179	39	218	163	68	224	51	66
9/1/2010	22	78	30	102	36	13	159	18	22	9	35	83	41	95	10	14	84	18	101	67	30	98	23	82	31	107	38	124	14	164	19	23	9	13	36	87	16	43	98	11	16	88	19	108	71	31	101	25	33
9/2/2010	17	61	23	79	28	15	181	21	25	11	42	100	49	114	8	11	65	14	78	77	36	118	18	64	24	83	30	96	16	187	22	26	11	16	43	104	20	51	118	8	12	69	15	84	81	37	123	19	25
9/3/2010	34	123	47	160	56	29	344	39	47	19	74	177	87	202	16	23	136	29	163	155	66	218	36	130	48	168	60	195	30	356	42	49	20	29	76	186	35	91	210	17	25	142	31	173	162	69	226	39	51
9/4/2010	31	110	42	142	50	26	316	36	43	18	70	169	84	193	14	21	124	26	148	146	64	213	32	116	43	150	54	174	27	327	38	45	19	27	73	177	33	87	201	16	23	130	28	158	153	67	221	35	45
9/5/2010	42	151	57	196	69	29	352	40	47	19	74	178	88	202	20	29	174	37	208	163	68	226	44	159	59	206	74	238	30	363	42	50	20	29	76	186	35	91	210	22	32	182	39	221	171	71	234	48	62
9/6/2010	46	166	63	214	75	30	356	40	48	19	73	177	87	201	23	33	198	42	237	170	69	231	48	174	64	226	81	261	30	367	43	50	19	28	76	185	34	91	209	25	36	208	45	252	179	72	239	53	68
9/7/2010	15	53	20	69	24	11	131	15	18	8	31	76	37	86	8	11	65	14	78	64	30	101	15	56	21	72	26	83	11	135	16	18	8	12	33	79	15	39	90	8	12	68	15	83	68	32	105	17	22
9/8/2010	43	156	59	201	71	29	350	39	47	19	77	186	92	212	22	32	193	41	231	173	75	251	45	164	60	212	76	245	30	361	42	49	20	30	80	195	36	95	220	25	35	202	43	246	182	78	259	49	64
9/9/2010	43	157	59	204	71	30	361	40	48	20	80	194	95	220	22	32	191	40	228	174	76	255	46	166	61	214	76	247	31	373	43	51	21	31	83	203	37	99	229	24	35	200	43	243	182	80	264	50	65
9/10/2010	35	127	48	165	57	22	271	30	36	16	62	150	74	171	18	25	151	32	181	127	57	193	37	134	49	173	61	200	23	280	32	38	16	24	64	157	29	77	177	19	27	158	34	192	133	60	200	40	52
9/11/2010	86	314	117	406	141	59	721	80	96	38	150	366	179	416	43	62	375	79	448	336	140	473	91	331	121	427	151	492	61	744	85	100	39	58	157	384	70	186	432	47	67	392	84	476	352	147	489	99	128
9/12/2010	4	16	6	20	7	3	33	4	4	2	7	17	8	20	2	3	19	4	22	16	7	23	4	16	6	21	7	24	3	34	4	5	2	3	7	18	3	9	20	2	3	20	4	24	16	7	23	5	6
9/13/2010	29	104	39	134	47	14	179	20	24	11	42	103	50	116	14	20	125	26	149	84	40	134	30	110	40	141	50	162	15	184	21	25	11	16	44	107	19	52	121	16	22	130	28	158	87	42	138	33	42
9/14/2010	30	109	40	140	48	17	216	24	28	13	50	122	59	139	15	21	128	26	152	97	46	155	31	115	41	147	52	169	18	223	25	29	13	19	52	128	23	62	144	16	23	134	28	162	101	48	161	34	44
9/15/2010	43	159	59	204	70	31	385	42	50	20	80	196	95	221	21	30	182	38	217	167	71	243	45	167	60	215	75	247	32	397	45	52	21	31	83	205	37	99	230	23	32	191	40	231	175	75	251	50	64
9/16/2010	76	280	103	360	124	50	623	67	80	33	132	323	156	365	37	52	322	66	383	270	118	402	80	295	106	378	132	435	51	643	72	83	34	50	137	338	61	163	379	40	57	336	70	407	282	124	415	87	113
9/17/2010	15	55	20	70	24	9	118	13	15	6	23	56	27	63	7	10	63	13	75	51	20	69	15	58	21	74	26	84	10	122	14	16	6	9	24	58	10	28	66	8	11	66	14	80	53	21	72	17	22
9/18/2010	51	188	68	241	82	37	465	49	59	22	89	220	105	247	24	34	213	43	254	194	78	268	53	198	71	253	88	290	38	481	53	61	23	34	93	230	41	110	257	26	38	223	46	269	202	82	277	58	75
9/19/2010	46	169	61	217	74	30	377	40	48	19	76	188	90	212	21	30	188	38	223	154	66	226	47	178	63	228	79	260	31	390	43	50	20	29	79	197	35	94	220	23	33	197	41	237	161	69	233	52	67
9/20/2010	34	126	45	161	55	22	284	30	36	15	60	149	71	167	16	22	139	28	166	116	52	178	35	132	47	169	58	193	23	293	32	37	16	23	63	155	27	74	174	17	24	146	30	176	121	55	184	39	50
9/21/2010	40	150	54	192	65	26	329	35	41	19	75	185	88	208	19	26	165	33	196	134	64	220	42	158	56	202	70	231	27	339	37	43	19	28	78	193	34	92	216	20	29	173	35	208	140	67	227	46	59
9/22/2010	28	105	38	134	45	22	286	30	36	14	55	135	64	151	13	18	115	23	137	117	47	161	29	110	39	141	48	161	23	296	32	37	14	20	57	141	25	67	157	14	20	120	25	145	122	49	167	32	41
9/23/2010	46	175	63	223	75	39	503	52	63	24	97	241	114	270	22	31	195	39	231	211	85	294	49	184	65	234	80	267	40	519	56	65	25	36	101	252	44	119	281	23	34	204	41	245	220	89	304	53	68
9/24/2010	31	118	42	150	51	23	300	31	37	16	63	155	74	174	15	21	132	26	156	127	55	190	33	124	44	158	54	180	24	310	33	39	16	23	65	162	28	77	181	16	23	138	28	166	132	58	197	36	46
9/25/2010	42	159	57	203	68	34	446	46	55	22	88	218	103	245	20	28	178	35	211	188	77	267	44	167	59	213	73	242	36	460	49	57	23	33	92	228	40	108	254	21	31	187	38	224	196	81	276	48	62
9/26/2010	59	222	79	282	94	39	512	53	63	26	105	260	123	292	27	38	245	48	290	213	91	314	61	233	82	296	101	337	41	528	56	66	27	39	109	272	47	129	303	29	42	257	52	308	223	95	325	67	86
9/27/2010	39	148	52	188	63	23	306	32	38	15	60	149	70	167	18	25	164	32	194	131	53	183	41	155	54	197	67	224	24	316	34	39	15	22	62	156	27	73	173	19	28	172	34	206	137	55	190	44	57
9/28/2010	30	114	40	144	48	22	284	29	35	15	61	151	71	169	14	20	126	25	149	122	54	186	31	119	42	151	51	172	22	293	31	36	15	22	63	158	27	74	175	15	21	132	26	158	127	56	192	34	44
9/29/2010	61	231	82	293	97	46	605	62	74	28	114	283	134	317	29	41	263	51	311	266	102	355	63	243	84	308	104	349	48	623	66	77	29	42	118	296	50	139	329	31	44	276	55	330	278	107	367	69	89
9/30/2010	52	199	70	252	84	38	498	51	61	24	99	246	116	274	25	35	226	44	267	219	89	308	55	209	72	265	90	300	39	514	54	63	25	36	102	257	44	121	285	27	38	237	47	283	230	93	318	59	76
10/1/2010	40	154	54	196	65	24	319	33	39	17	70	175	83	196	19	27	175	34	207	140	63	219	42	162	56	205	69	233	25	328	35	40	18	26	73	183	31	86	203	21	30	183	36	219	146	66	226	46	59
10/2/2010	25	94	33	120	40	13	175	18	21	9	38	94	44	105	12	16	107	21	126	77	34	118	26	99	34	126	42	142	14	181	19	22	10	14	39	99	17	46	109	13	18	112	22	134	80	35	122	28	36
10/3/2010	60	229	80	290	96	40	531	54	64	25	102	256	120	286	29	41	266	52	314	238	94	327	63	241	83	304	102	344	42	547	58	67	26	38	106	267	45	125	296	31	44	279	55	333	249	98	337	68	87
10/4/2010	77	295	103	373	123	49	650	66	78	31	129	321	151	358	37	53	345	67	406	292	118	412	80	310	106	391	132	442	51	669	70	82	32	47	134	336	57	157	372	40	57	361	71	431	305	124	425	88	112
10/5/2010	44	170	59	214	71	27	355	36	43	19	77	191	90	213	22	31	202	39	237	163	71	249	46	178	61	225	75	254	28	366	39	45	19	28	79	200	34	94	221	24	33	211	41	252	170	75	257	50	64
10/6/2010	24	93	33	118	39	12	160	16	19	10	39	97	46	108	12	17	112	21	131	73	36	128	25	98	33	124	41	139	12	164	17	20	10	14	40	102	17	47	112	13	18	117	23	139	77	38	132	28	35
10/7/2010	50	195	68	246	80	29	383	39	46	18	72	182	85	202	24	34	225	43	264	166	65	228	53	205	70	258	86	290	30	394	41	47	18	26	75	190	32	88	209	26	37	235	46	280	173	68	235	58	74
10/8/2010	83	321	111	403	132	48	643	65	76	30	124	311	145	345	39	55	364	69	427	272	110	385	87	337	114	423	141	476	50	662	69	79	31	45	129	325	54	151	358	42	60	380	74	453	284	115	397	95	121
10/9/2010	54	210	73	264	86	30	403	40	48	21	84	212	99	235	25	36	238	45	279	170	75	262	57	221	75	277	92	312	31	415	43	50	21	31	88	221	37	103	244	28	39	249	48	296	178	78	270	62	79
10/10/2010	72	278	96	349	114	41	551	55	65	26	108	271	126	300	34	49	324	61	379	239	98	343	75	292	99	366	122	411	42	567	59	68	27	39	112	283	47	131	311	37	53	338	65	402	249	102	354	82	104
10/11/2010	61	239	82	299	97	33	443	44	52	21	86	217	100	240	30	42	279	53	327	191	78	274	64	251	85	314	104	352	34	456	47	54	21	31	89	226	37	105	249	32	46	291	56	346	199	82	283	70	89
10/12/2010	43	169	58	212	69	21	277	27	32	14	56	142	65	157	21	29	196	37	229	118	50	178	45	178	60	222	74	249	21	285	29	34	14	20	58	148	24	68	162	23	32	205	39	243	123	53	183	49	63
10/13/2010	47	185	63	232	75	23	312	31	36	16	66	167	77	184	23	32	215	40	252	133	59	209	49	194	65	243	80	272	24	321	33	38	16	24	69	174	29	80	191	25	35	225	43	267	139	62	216	54	69
10/14/2010	66	257	88	322	104	38	513	50	60	24	99	250	115	276	32	44	298	56	349	216	88	312	69	270	91	338	111	378	39	528	54	62	25	36	103	261	43	120	286	34	49	312	60	370	225	92	321	75	95
10/15/2010	93	364	124	454	147	52	705	69	81	32	135	341	157	376	44	62	417	78	487	291	118	419	97	382	128	477	157	533	54	726	74	85	33	48	140	355	58	163	390	47	68	436	83	516	303	124	433	106	134
10/16/2010	51	202	69	252	81	24	334	33	38	17	69	174	80	191	24	34	229	43	268	136	60	212	54	212	71	265	87	295	25	343	35	40	17	25	71	181	29	83	198	26	37	240	45	283	142	63	219	59	74
10/17/2010	35	139	47	173	56	16	215	21	25	11	45	113	52	124	17	23	157	29	183	88	39	138	37	146	49	182	60	203	16	221	22	26	11	16	46	118	19	54	129	18	25	164	31	194	92	41	142	40	51
10/18/2010	84	331	112	412	132	48	668	65	76	30	123	312	143	344	39	54	371	68	433	275	108	382	88	348	116	432	141	482	50	687	69	79	30	44	128	326	53	149	357	42	60	388	73	458	286	113	394	95	121
10/19/2010	84	332	112	413	132	46	638	62	73	29	122	310	142	341	39	54	370	68	431	263	106	378	88	348	116	433	141	482	48	656	66	76	30	43	127	323	52	148	353	42	59	387	73	456	274	111	390	95	121
10/20/2010	62	245	82	304	97	30	414	40	47	20	85	215	98	236	29	40	275	50	320	172	74	264	65	257	85	319	104	355	31	426	43	49	21	30	88	224	36	102	245	31	44	287	54	338	180	78	273	70	89
10/21/2010	38	151	51	187	60	17	238	23	27	12	50	127	58	139	18	25	171	31	199	100	44	157	40	158	52	196	64	218	18	245	24	28	12	18	52	132	21	60	144	19	27	179	33	210	105	46	162	43	55
10/22/2010	80	318	106	394	126	46	634	61	72	27	113	287	131	315	37	52	356	65	414	264	99	352	84	334	110	413	134	459	47	652	65	75	28	40	117	300	48	137	327	40	57	372	69	438	275	103	363	91	115
10/23/2010	100	399	133	494	158	53	734	71	83	33	138	352	160	386	46	65	447	81	519	307	121	432	105	419	138	518	168	574	55	754	75	86	34	49	144	367	58	167	400	50	71	467	87	549	320	127	446	114	144
10/24/2010	68	270	90	335	107	32	446	43	51	22	91	231	105	253	32	44	304	55	353	189	80	286	71	284	93	350	114	388	33	458	46	52	22	32	94	241	38	110	262	34	48	318	59	373	197	84	294	77	98
10/25/2010	50	201	67	248	79	23	313	30	35	16	66	167	76	183	24	33	228	41	264	134	59	209	53	211	69	260	84	288	23	322	32	37	16	23	68	174	28	79	189	25	36	238	44	279	140	61	215	57	72
10/26/2010	73	293	97	362	115	41	573	55	64	25	104	265	121	291	34	47	328	59	380	242	92	328	77	307	100	379	123	419	43	588	58	67	25	37	108	277	44	126	301	36	51	343	63	401	252	96	338	83	105
10/27/2010	103	415	137	511	162	56	778	74	87	34	145	368	168	403	47	66	462	83	534	328	127	454	108	435	142	535	173	591	58	799	79	91	35	51	150	384	61	174	417	51	72	482	89	565	342	133	467	117	148
10/28/2010	80	321	106	395	125	37	517	49	58	25	105	267	122	292	37	52	361	65	418	221	93	333	84	337	109	414	134	457	39	531	53	60	26	37	109	279	44	126	302	40	56	377	69	442	230	97	343	91	115
10/29/2010	51	206	68	253	80	22	309	30	35	16	66	169	77	185	24	34	234	42	270	134	60	213	54	216	70	265	85	292	23	317	31	36	16	23	69	177	28	80	191	26	36	244	45	285	140	62	220	58	73
10/30/2010	72	292	96	359	113	39	540	51	60	24	101	257	117	281	33	46	324	58	374	226	89	318	76	306	99	375	121	413	40	554	55	63	24	35	105	268	42	121	290	36	50	338	62	395	236	93	327	83	104
10/31/2010	88	354	117	435	137	49	684	65	76	30	125	320	145	348	40	56	390	69	449	283	109	390	92	372	120	455	146	500	51	701	69	79	30	44	130	333	52	150	360	43	60	406	74	474	295	114	402	100	126
11/1/2010	70	284	93	349	110	36	502	48	56	23	98	250	113	272	32	45	316	56	364	210	86	307	74	298	96	365	117	401	37	515	51	58	24	34	101	260	41	117	281	35	49	329	60	384	219	90	316	80	101
11/2/2010	109	441	145	539	170	50	694	66	77	31	131	336	152	365	50	70	496	88	570	295	117	418	114	462	149	564	181	620	51	711	70	80	32	46	136	350	54	158	377	54	77	517	94	603	307	122	430	124	156
11/3/2010	87	351	115	429	135	37	515	49	57	23	99	253	114	274	40	56	397	70	457	220	88	316	91	368	118	449	144	492	38	528	52	59	24	34	102	263	41	118	284	43	61	414	75	482	229	92	325	99	124
11/4/2010	53	213	70	260	82	23	327	31	36	16	66	169	76	183	25	34	243	43	279	140	59	213	55	223	72	272	87	297	24	335	33	38	16	23	68	176	27	79	190	27	37	253	46	294	146	62	219	60	75
11/5/2010	74	300	98	365	115	36	504	48	56	23	99	253	114	275	34	48	341	60	392	216	88	318	77	314	101	382	122	418	37	517	51	58	24	34	103	264	41	118	284	37	53	356	64	414	224	93	327	84	105
11/6/2010	104	422	137	514	161	54	756	71	83	33	141	361	162	391	48	67	475	84	545	316	124	446	109	442	142	538	172	588	56	775	76	87	34	49	146	376	58	169	405	52	73	496	89	576	329	130	459	118	148
11/7/2010	126	514	167	625	196	59	833	78	91	37	158	404	181	437	58	81	576	101	660	345	138	496	132	539	173	654	209	714	61	854	84	95	38	54	164	421	65	189	452	63	88	601	108	697	359	144	510	144	180
11/8/2010	63	258	84	313	98	25	348	33	38	17	72	184	82	199	29	41	292	51	334	146	63	228	66	270	87	328	105	357	26	357	35	40	17	25	74	191	29	86	206	32	45	304	55	353	152	66	235	72	90
11/9/2010	39	159	51	193	60	17	242	23	26	12	49	127	57	137	18	25	181	32	208	102	44	158	41	166	53	201	64	219	18	248	24	28	12	17	51	132	20	59	141	20	28	189	34	219	106	46	163	44	55
11/10/2010	96	392	127	474	148	51	717	67	78	31	133	342	153	369	44	61	440	77	503	297	117	421	101	410	131	496	158	540	52	735	71	81	32	46	138	356	54	159	382	48	67	459	82	531	309	122	433	109	136
11/11/2010	109	446	144	539	168	58	816	76	89	36	154	395	176	425	50	70	499	87	570	338	134	483	114	467	149	564	179	613	60	836	81	93	37	53	159	410	62	183	440	54	76	520	93	601	351	140	497	124	155
11/12/2010	87	356	115	430	134	40	568	53	62	26	112	288	129	310	40	56	401	70	458	238	99	356	91	373	119	449	143	488	42	581	57	64	27	38	116	300	46	134	321	43	61	418	74	482	248	103	366	99	123
11/13/2010	108	442	142	534	166	46	651	61	71	28	120	309	138	332	50	70	500	87	571	276	107	384	113	463	147	558	177	605	48	667	65	74	29	41	125	321	49	143	343	54	76	522	93	601	287	111	395	122	153
11/14/2010	80	326	105	393	122	33	470	44	51	20	87	223	99	240	36	50	363	63	413	195	76	273	83	341	108	410	130	444	34	481	47	53	21	30	90	232	35	103	248	39	55	378	67	435	203	79	281	90	113
11/15/2010	54	222	71	267	83	25	347	32	38	16	69	177	79	191	25	34	246	42	280	144	60	216	57	232	73	279	89	302	25	355	34	39	16	23	72	185	28	82	197	26	37	256	45	294	149	63	222	61	77
11/16/2010	81	331	106	398	124	39	550	51	60	25	108	279	124	299	37	51	368	64	419	230	95	341	85	346	109	415	132	449	40	562	55	62	26	37	112	290	44	129	309	40	56	384	68	441	239	99	351	91	114
11/17/2010	90	370	118	445	138	44	623	58	67	27	118	303	135	325	42	58	416	72	473	265	104	375	95	388	122	464	147	502	46	637	62	70	28	40	122	315	47	140	335	45	63	434	77	498	275	109	385	102	127
11/18/2010	96	395	126	473	147	43	607	56	66	27	115	295	131	317	44	61	439	75	499	255	100	362	101	413	130	494	157	533	44	621	60	68	27	39	119	307	46	136	327	47	66	458	81	525	265	105	372	108	135
11/19/2010	5	22	7	26	8	2	32	3	3	1	6	16	7	18	2	3	24	4	27	14	6	20	6	23	7	27	9	29	2	33	3	4	2	2	7	17	3	8	18	3	4	25	4	29	14	6	21	6	7
11/20/2010	41	170	54	203	63	16	222	21	24	11	46	119	53	127	19	26	188	32	213	93	40	144	43	178	56	212	67	229	16	227	22	25	11	16	48	123	18	55	131	20	28	196	34	224	97	42	148	47	58
11/21/2010	122	504	160	602	187	60	845	79	91	38	164	422	188	452	56	78	564	96	638	360	144	521	128	527	165	628	199	676	62	864	84	95	39	55	170	439	66	195	466	60	84	587	103	672	375	151	535	138	172
11/22/2010	8	33	10	39	12	4	52	5	6	2	10	27	12	29	4	5	37	6	41	22	9	33	8	34	11	41	13	44	4	53	5	6	2	3	11	28	4	12	29	4	5	38	7	44	23	10	34	9	11
11/23/2010	71	293	93	349	108	32	451	42	49	21	90	231	102	247	32	45	328	56	371	192	79	285	74	306	96	364	115	391	33	461	45	51	21	30	93	240	36	106	254	35	49	341	60	390	200	82	292	80	100
11/24/2010	72	298	94	355	110	29	415	39	45	19	84	216	96	230	33	45	331	56	374	176	73	265	76	312	97	370	117	397	30	424	41	47	20	28	87	224	33	99	238	35	49	345	60	393	183	77	272	82	101
11/25/2010	21	86	27	102	31	9	128	12	14	6	24	63	28	67	9	13	95	16	108	55	21	78	22	89	28	106	33	114	9	131	13	14	6	8	25	65	10	29	69	10	14	99	17	113	57	22	80	23	29
11/26/2010	48	200	63	237	73	22	310	29	33	14	61	158	70	168	22	30	223	38	251	133	54	195	51	209	65	248	78	265	23	316	31	35	14	21	63	164	24	72	173	24	33	231	40	264	138	57	201	55	68
11/27/2010	89	369	117	438	135	40	559	52	60	27	116	299	132	319	40	56	411	70	463	241	103	371	93	386	120	457	144	488	41	571	55	62	27	39	120	311	46	137	329	44	61	427	74	486	251	107	381	101	125
11/28/2010	29	120	38	143	44	13	177	16	19	8	34	88	39	93	13	18	134	23	151	76	30	109	30	126	39	149	47	159	13	181	17	20	8	11	35	91	13	40	96	14	20	140	24	159	79	32	112	33	41
11/29/2010	93	385	122	457	141	40	562	52	60	27	118	304	135	324	42	59	432	73	486	244	105	379	97	403	125	476	150	509	41	574	56	63	28	40	122	316	47	140	334	46	64	449	78	511	253	110	389	105	130
11/30/2010	7	28	9	33	10	3	41	4	4	2	9	23	10	24	3	4	31	5	35	17	8	28	7	29	9	34	11	36	3	42	4	5	2	3	9	23	3	10	25	3	5	32	6	36	18	8	29	8	9
12/1/2010	36	148	47	175	54	18	251	23	27	11	48	124	55	132	16	22	164	28	184	106	42	152	37	155	48	183	58	194	18	257	25	28	11	16	50	129	19	57	136	17	24	171	30	193	110	44	156	40	50
12/2/2010	39	164	52	194	60	18	249	23	27	11	50	129	57	136	18	25	182	31	205	106	44	158	41	171	53	202	64	215	18	254	25	28	12	17	52	134	20	59	141	19	27	190	33	215	110	46	162	45	55
12/3/2010	38	159	50	187	58	16	227	21	24	12	51	132	58	140	17	24	177	30	199	97	45	163	40	166	51	195	62	208	17	231	22	25	12	17	53	137	20	60	144	19	26	184	32	209	101	47	167	43	53
12/4/2010	40	167	52	196	60	18	253	23	27	11	50	130	57	137	18	25	187	31	209	108	44	160	42	174	54	205	64	217	18	258	25	28	12	17	52	134	20	59	141	20	28	194	33	220	112	46	164	45	56
12/5/2010	82	344	108	404	124	37	517	48	55	24	107	276	121	292	37	51	376	63	421	213	92	331	86	359	111	421	132	447	38	528	51	57	25	35	111	287	42	126	301	40	55	391	67	442	221	96	339	93	115
12/6/2010	29	122	38	143	44	13	190	18	20	8	36	94	41	99	13	18	133	22	149	78	31	113	31	127	39	149	47	158	14	194	19	21	9	12	38	98	14	43	103	14	20	138	24	156	81	33	116	33	41
12/7/2010	27	113	35	132	41	12	175	16	19	8	35	91	40	96	12	17	124	21	139	73	31	111	28	118	36	137	43	146	13	178	17	19	8	12	37	95	14	42	99	13	18	129	22	145	76	32	114	30	38
12/8/2010	49	204	64	239	74	21	303	28	32	13	60	154	67	162	22	31	228	38	254	130	52	189	51	213	66	249	78	264	22	309	30	34	14	20	62	159	23	70	167	24	33	236	40	266	135	55	194	55	68
12/9/2010	46	191	60	224	69	19	268	25	28	12	55	141	62	149	21	29	214	36	239	115	48	175	48	200	61	233	73	246	20	273	26	30	13	18	57	147	21	64	153	23	31	223	38	251	120	50	179	52	64
12/10/2010	32	132	41	155	48	13	177	16	19	8	37	94	41	100	15	20	150	25	167	77	33	118	33	138	42	161	51	170	13	180	17	20	9	12	38	98	14	43	102	16	22	156	27	175	80	34	121	36	44
12/11/2010	39	162	50	190	58	15	216	20	23	11	48	124	54	130	18	25	184	31	205	94	43	154	41	169	52	197	62	208	16	220	21	24	11	16	50	128	19	56	134	19	27	191	33	215	98	44	158	44	54
12/12/2010	21	89	28	104	32	9	124	11	13	6	27	69	30	72	10	14	101	17	112	54	24	85	22	93	28	108	34	114	9	126	12	14	6	9	28	71	10	31	75	11	15	105	18	118	56	25	88	24	29
12/13/2010	28	118	37	138	42	13	181	17	19	8	37	96	42	101	13	18	134	22	149	79	33	119	30	124	38	144	45	151	13	184	18	20	9	12	38	99	14	43	104	14	20	139	24	156	81	34	122	32	39
12/14/2010	44	185	57	215	66	19	271	25	29	13	56	144	63	151	21	29	214	35	237	122	51	183	46	193	59	223	70	235	20	276	27	30	13	18	58	149	21	65	156	22	31	222	38	249	126	53	188	50	61
12/15/2010	37	155	48	180	55	14	194	18	21	10	44	113	50	119	18	24	181	30	201	88	40	146	39	161	49	187	59	197	14	198	19	21	10	14	45	117	17	51	122	19	26	188	32	210	91	42	149	42	51
12/16/2010	24	99	30	115	35	9	127	12	13	6	29	74	32	78	11	15	115	19	127	57	26	95	25	103	31	119	37	125	9	129	12	14	7	9	30	77	11	34	80	12	17	119	20	133	60	27	97	27	33
12/17/2010	33	139	43	161	49	14	202	19	21	10	45	115	50	121	15	21	157	26	174	89	40	144	35	144	44	167	52	175	15	205	20	22	10	15	46	119	17	52	124	16	23	163	28	183	92	41	147	37	46
12/18/2010	26	110	34	127	39	12	171	16	18	8	36	94	41	98	12	17	127	21	141	77	33	120	27	114	35	132	41	138	12	174	17	19	8	12	38	97	14	42	101	13	18	132	22	147	80	35	123	29	36
12/19/2010	21	87	27	101	31	9	126	12	13	6	29	74	32	77	10	13	101	17	112	57	26	95	22	91	28	105	33	110	9	129	12	14	7	9	30	77	11	33	80	11	15	105	18	117	60	27	97	23	29
12/20/2010	23	97	30	112	34	10	135	12	14	7	31	81	35	85	11	15	111	18	123	61	28	103	24	101	31	116	36	121	10	137	13	15	7	10	32	84	12	37	87	12	16	115	19	128	63	30	105	26	32
12/21/2010	18	78	24	90	27	7	101	9	11	5	23	59	26	61	9	12	89	15	99	46	21	75	19	81	25	93	29	97	7	103	10	11	5	7	24	61	9	27	63	9	13	93	16	103	48	22	76	21	25
12/22/2010	42	177	54	205	63	16	230	21	24	12	52	136	59	142	20	27	203	33	224	103	47	171	44	185	56	213	67	222	17	234	23	25	12	17	54	140	20	61	146	21	29	211	36	235	107	49	175	47	58
12/23/2010	6	24	7	27	8	2	30	3	3	2	7	18	8	19	3	4	27	4	30	13	6	23	6	25	7	28	9	30	2	31	3	3	2	2	7	19	3	8	19	3	4	28	5	31	14	7	23	6	8
12/24/2010	12	51	16	59	18	5	77	7	8	4	18	47	20	49	6	8	58	10	64	34	16	59	13	53	16	61	19	64	6	78	8	8	4	6	19	48	7	21	50	6	8	60	10	67	36	17	60	14	17
12/25/2010	22	93	29	108	33	9	130	12	14	7	29	76	33	80	10	14	107	18	119	59	27	97	23	97	30	112	35	117	10	133	13	14	7	10	31	79	11	34	82	11	15	111	19	124	61	28	99	25	31
12/26/2010	20	85	26	98	30	8	116	11	12	6	26	67	29	69	10	13	100	16	110	53	24	86	21	89	27	102	32	106	8	118	11	13	6	8	27	69	10	30	71	10	14	103	17	114	55	25	88	23	28
12/27/2010	13	53	16	61	19	5	70	6	7	4	16	42	18	44	6	8	62	10	68	32	15	53	13	56	17	64	20	66	5	71	7	8	4	5	17	44	6	19	45	6	9	64	11	71	33	15	55	14	17
12/28/2010	21	87	27	99	30	8	116	11	12	6	28	72	31	75	10	13	99	16	109	52	25	90	21	90	27	103	32	107	9	118	11	13	6	9	29	74	10	32	77	10	14	103	17	114	54	26	92	23	28
12/29/2010	25	108	33	123	37	10	144	13	15	7	30	78	34	81	12	16	122	20	134	64	27	98	27	112	34	128	40	132	11	147	14	16	7	10	31	81	11	35	84	13	17	126	21	140	66	28	100	29	35
12/30/2010	17	74	23	84	26	6	91	8	10	4	20	53	23	55	8	11	84	14	92	40	18	66	18	77	23	88	27	91	7	92	9	10	5	7	21	54	8	24	56	9	12	87	14	96	42	19	67	20	24
12/31/2010	12	49	15	56	17	4	59	5	6	3	14	36	16	37	5	7	55	9	61	26	12	45	12	51	15	58	18	60	4	60	6	6	3	4	14	37	5	16	38	6	8	57	10	63	27	13	46	13	16
1/1/2011	13	57	17	64	20	4	63	6	7	3	15	40	17	41	6	8	64	10	70	28	14	50	14	59	18	67	21	69	5	63	6	7	4	5	16	41	6	18	43	7	9	67	11	74	29	15	51	15	18
1/2/2011	11	47	14	53	16	4	57	5	6	3	14	35	15	36	5	7	53	9	59	26	12	45	12	49	15	55	17	57	4	58	6	6	3	4	14	36	5	16	37	6	8	55	9	61	27	13	46	12	15
1/3/2011	18	76	23	86	26	7	101	9	11	5	23	60	26	62	8	11	86	14	94	45	21	76	19	79	24	89	28	92	7	102	10	11	5	7	24	62	9	27	64	9	12	89	15	98	47	22	77	20	24
1/4/2011	17	74	22	84	25	7	97	9	10	5	22	56	24	58	8	11	84	14	92	44	19	70	18	77	23	87	27	89	7	98	9	11	5	7	22	58	8	25	59	9	12	87	14	96	45	20	72	20	24
1/5/2011	10	43	13	49	15	3	49	4	5	3	12	31	13	32	5	6	49	8	54	22	11	39	11	45	14	51	16	53	4	50	5	5	3	4	12	32	4	14	32	5	7	51	8	56	23	11	39	12	14
1/6/2011	11	47	14	54	16	4	58	5	6	3	14	36	15	37	5	7	55	9	60	26	13	45	12	49	15	56	17	57	4	59	6	6	3	4	14	37	5	16	38	6	8	57	9	62	27	13	46	13	15
1/7/2011	13	56	17	64	19	6	79	7	8	4	18	46	20	47	6	9	65	10	71	36	16	58	14	59	17	66	21	68	6	80	8	9	4	6	18	47	7	20	48	7	9	68	11	74	37	17	59	15	18
1/8/2011	11	46	14	52	16	4	57	5	6	3	13	35	15	36	5	7	54	9	58	26	12	44	11	48	14	54	17	56	4	58	6	6	3	4	14	36	5	15	37	6	8	56	9	61	27	13	45	12	15
1/9/2011	10	42	13	47	14	3	43	4	5	2	11	28	12	29	5	6	48	8	52	20	10	36	10	43	13	49	15	50	3	44	4	5	2	3	11	29	4	13	30	5	7	50	8	54	20	10	37	11	13
1/10/2011	10	43	13	48	15	3	49	4	5	3	12	31	13	32	5	6	49	8	54	22	11	39	11	45	13	50	16	51	4	49	5	5	3	4	12	32	4	14	32	5	7	51	8	56	23	11	40	11	14
1/11/2011	9	38	12	43	13	3	43	4	4	2	11	27	12	28	4	6	44	7	48	20	10	35	9	40	12	45	14	46	3	43	4	5	2	3	11	28	4	12	29	5	6	46	8	50	20	10	36	10	12
1/12/2011	11	46	14	52	16	4	56	5	6	3	14	35	15	36	5	7	54	9	59	26	12	45	11	48	14	54	17	55	4	57	5	6	3	4	14	36	5	16	37	6	8	56	9	61	27	13	46	12	15
1/13/2011	1	5	1	5	2	0	6	1	1	0	1	4	2	4	1	1	5	1	6	3	1	5	1	5	1	5	2	5	0	6	1	1	0	0	1	4	1	2	4	1	1	5	1	6	3	1	5	1	1
1/14/2011	20	87	26	98	30	8	110	10	11	6	28	72	31	74	10	13	102	16	111	52	26	93	21	90	27	101	31	103	8	112	11	12	6	9	29	74	10	32	76	10	14	106	17	115	54	27	95	23	28
1/15/2011	7	31	9	35	11	3	36	3	4	2	9	24	10	25	3	5	37	6	40	17	9	31	8	32	10	36	11	37	3	36	3	4	2	3	10	25	3	11	26	4	5	38	6	41	17	9	32	8	10
1/16/2011	4	18	5	21	6	1	20	2	2	1	6	15	6	15	2	3	22	3	23	10	5	19	4	19	6	21	7	22	1	20	2	2	1	2	6	15	2	7	15	2	3	22	4	24	10	6	20	5	6
1/17/2011	6	27	8	30	9	2	35	3	4	2	9	23	10	24	3	4	31	5	34	17	8	30	7	28	8	31	10	31	3	36	3	4	2	3	9	24	3	10	24	3	4	32	5	35	17	9	30	7	8
1/18/2011	11	49	15	55	17	4	60	6	6	3	15	39	17	40	6	8	59	9	64	29	14	51	12	51	15	57	18	58	4	61	6	6	3	5	16	40	5	17	41	6	8	61	10	66	30	15	52	13	16
1/19/2011	6	27	8	31	9	2	30	3	3	2	7	19	8	19	3	4	33	5	36	14	7	24	7	28	8	32	10	32	2	30	3	3	2	2	7	19	3	8	19	3	5	34	6	37	15	7	25	7	9
1/20/2011	8	33	10	37	11	3	38	4	4	2	11	28	12	28	4	5	39	6	42	18	10	36	8	34	10	38	12	39	3	39	4	4	2	3	11	29	4	12	29	4	5	40	7	44	19	10	37	9	10
1/21/2011	7	31	9	35	11	3	41	4	4	2	10	27	11	27	4	5	37	6	40	19	10	35	8	33	10	36	11	37	3	41	4	4	2	3	11	27	4	12	28	4	5	38	6	41	20	10	35	8	10
1/22/2011	11	46	14	51	15	4	53	5	5	3	13	34	14	34	5	7	55	9	59	25	12	44	11	48	14	53	16	54	4	53	5	6	3	4	13	35	5	15	35	6	8	56	9	61	26	13	45	12	15
1/23/2011	9	37	11	41	12	3	38	4	4	2	10	25	11	26	4	6	43	7	46	18	9	33	9	38	11	42	13	43	3	39	4	4	2	3	10	26	4	11	26	4	6	45	7	48	19	9	33	10	12
1/24/2011	7	30	9	33	10	2	31	3	3	2	8	22	9	22	3	5	35	6	38	15	8	28	7	31	9	35	11	35	2	31	3	3	2	3	9	22	3	10	23	4	5	37	6	40	15	8	29	8	9
1/25/2011	3	14	4	16	5	1	13	1	1	1	4	9	4	10	2	2	17	3	19	7	3	12	4	15	4	17	5	17	1	14	1	1	1	1	4	10	1	4	10	2	2	18	3	19	7	4	13	4	5
1/26/2011	7	30	9	33	10	2	33	3	3	2	9	23	10	23	3	4	35	6	38	16	8	30	7	31	9	34	10	34	2	34	3	4	2	3	9	23	3	10	24	4	5	36	6	39	17	9	30	8	9
1/27/2011	9	38	11	41	13	3	45	4	5	2	11	29	12	29	4	6	44	7	48	22	10	37	9	39	11	43	13	43	3	45	4	5	2	3	11	30	4	13	30	5	6	46	7	49	22	11	38	10	12
1/28/2011	8	34	10	37	11	3	36	3	4	2	9	24	10	24	4	5	40	6	43	17	9	31	8	35	10	39	12	39	3	36	4	4	2	3	10	25	3	11	25	4	5	41	7	44	18	9	31	9	11
1/29/2011	4	16	5	18	5	1	14	1	1	1	4	11	5	11	2	2	19	3	21	7	4	14	4	17	5	19	6	19	1	15	1	2	1	1	4	11	1	5	11	2	3	20	3	22	7	4	14	4	5
1/30/2011	5	22	6	24	7	2	22	2	2	1	6	15	7	16	2	3	25	4	27	11	6	20	5	22	7	25	8	25	2	23	2	2	1	2	6	16	2	7	16	3	4	26	4	28	11	6	20	6	7
1/31/2011	6	26	8	29	9	2	29	3	3	2	7	19	8	19	3	4	32	5	34	14	7	25	6	27	8	30	9	30	2	30	3	3	2	2	7	19	3	8	20	3	4	33	5	35	15	7	25	7	8
2/1/2011	5	20	6	22	7	1	21	2	2	1	6	15	6	15	2	3	24	4	26	10	5	19	5	21	6	23	7	23	2	21	2	2	1	2	6	15	2	6	15	3	3	25	4	27	11	6	20	5	6
2/2/2011	4	19	5	20	6	1	18	2	2	1	5	13	6	13	2	3	22	4	24	9	5	17	5	19	6	21	7	21	1	18	2	2	1	2	5	13	2	6	13	2	3	23	4	25	9	5	18	5	6
2/3/2011	5	22	6	24	7	1	21	2	2	1	6	15	6	15	2	3	26	4	28	10	5	19	5	23	7	25	8	25	2	21	2	2	1	2	6	15	2	6	15	3	4	27	4	29	11	6	20	6	7
2/4/2011	5	22	6	24	7	2	22	2	2	1	6	15	6	15	3	3	27	4	28	11	5	20	5	23	7	25	8	25	2	22	2	2	1	2	6	15	2	7	15	3	4	28	4	29	11	6	20	6	7
2/5/2011	4	15	5	17	5	1	15	1	2	1	4	11	4	11	2	2	19	3	20	7	4	14	4	16	5	17	5	17	1	15	1	2	1	1	4	11	2	5	11	2	3	19	3	21	8	4	14	4	5
2/6/2011	3	15	4	16	5	1	14	1	2	1	4	10	4	10	2	2	18	3	19	7	4	13	4	15	4	17	5	17	1	14	1	2	1	1	4	10	2	4	10	2	2	18	3	20	7	4	13	4	5
2/7/2011	4	16	5	18	5	1	16	2	2	1	5	12	5	12	2	2	20	3	21	8	4	15	4	17	5	19	6	19	1	16	2	2	1	2	5	12	2	5	12	2	3	20	3	22	8	4	16	4	5
2/8/2011	5	22	7	24	7	2	23	2	3	1	6	16	7	16	3	3	27	4	29	11	6	21	5	23	7	25	8	25	2	23	2	3	1	2	6	16	3	7	17	3	4	28	4	30	12	6	22	6	7
2/9/2011	4	18	5	20	6	1	18	2	2	1	5	13	5	13	2	3	22	3	23	9	5	17	4	19	6	21	6	21	1	18	2	2	1	2	5	13	2	6	13	2	3	23	4	24	9	5	17	5	6
2/10/2011	3	11	3	12	4	1	10	1	1	1	3	8	3	8	1	2	13	2	14	5	3	10	3	12	3	13	4	12	1	10	1	1	1	1	3	8	1	3	8	1	2	14	2	15	5	3	10	3	3
2/11/2011	3	13	4	15	4	1	13	1	2	1	4	10	4	10	2	2	16	3	17	7	4	13	3	14	4	15	5	15	1	13	1	2	1	1	4	10	2	4	10	2	2	17	3	18	7	4	13	3	4
2/12/2011	4	19	6	21	6	1	20	2	3	1	5	14	6	14	2	3	23	4	24	10	5	18	5	20	6	21	7	21	1	20	2	3	1	2	6	14	3	6	14	2	3	24	4	25	10	5	19	5	6
2/13/2011	3	15	4	16	5	1	15	2	2	1	4	11	5	11	2	2	18	3	19	7	4	14	4	15	4	17	5	17	1	15	2	2	1	2	4	11	2	5	11	2	2	18	3	19	8	4	15	4	5
2/14/2011	3	12	3	13	4	1	11	1	1	1	3	9	4	9	1	2	14	2	15	6	3	11	3	12	4	13	4	13	1	11	1	2	1	1	3	9	2	4	9	1	2	15	2	16	6	3	12	3	4
2/15/2011	3	14	4	15	5	1	14	2	2	1	4	10	4	10	2	2	17	3	18	7	4	14	3	15	4	16	5	16	1	14	2	2	1	2	4	11	2	5	11	2	2	17	3	18	7	4	14	4	4
2/16/2011	4	17	5	19	6	1	18	2	3	1	5	13	5	13	2	3	21	3	22	9	5	17	4	18	5	19	6	19	1	18	2	3	1	2	5	13	3	6	13	2	3	21	3	22	9	5	17	4	5
2/17/2011	3	14	4	15	4	1	14	2	2	1	4	10	4	10	2	2	17	3	18	7	4	14	3	14	4	15	5	15	1	14	2	2	1	2	4	11	2	4	10	2	2	17	3	18	7	4	14	4	4
2/18/2011	3	11	3	12	4	1	11	1	2	1	3	8	3	8	1	2	14	2	14	5	3	11	3	12	3	12	4	12	1	11	1	2	1	1	3	8	2	4	8	1	2	14	2	15	6	3	11	3	3
2/19/2011	3	14	4	15	5	1	15	2	2	1	4	11	5	11	2	2	17	3	18	7	4	14	3	15	4	16	5	16	1	15	2	2	1	2	4	11	2	5	11	2	2	18	3	19	8	4	15	4	4
2/20/2011	3	14	4	15	4	1	14	2	2	1	4	10	4	10	2	2	16	3	17	7	4	14	3	14	4	15	5	15	1	14	2	2	1	2	4	11	2	5	11	2	2	17	3	18	7	4	14	4	4
2/21/2011	3	11	3	12	4	1	11	1	2	1	3	8	4	8	1	2	13	2	14	6	3	11	3	12	3	12	4	12	1	11	1	2	1	2	3	9	2	4	9	1	2	14	2	15	6	3	11	3	3
2/22/2011	2	8	2	9	3	1	8	1	1	1	2	6	3	6	1	1	10	2	10	4	2	8	2	8	2	9	3	9	1	8	1	1	1	1	2	6	2	3	6	1	1	10	2	11	4	2	8	2	2
2/23/2011	2	9	2	9	3	1	9	1	2	1	3	7	3	7	1	1	11	2	11	5	3	9	2	9	3	10	3	9	1	9	1	2	1	1	3	7	2	3	7	1	1	11	2	11	5	3	9	2	3
2/24/2011	2	9	3	10	3	1	10	2	2	1	3	8	3	7	1	1	11	2	12	5	3	10	2	10	3	10	3	10	1	10	2	2	1	2	3	8	2	3	8	1	2	12	2	12	5	3	10	2	3
2/25/2011	2	7	2	7	2	1	7	1	2	1	2	6	2	6	1	1	8	1	9	4	2	8	2	7	2	7	2	7	1	7	1	1	1	1	2	6	2	2	6	1	1	9	1	9	4	2	8	2	2
2/26/2011	1	5	1	5	2	1	5	1	1	1	2	4	2	4	1	1	6	1	6	3	2	6	1	5	1	5	2	5	1	5	1	1	1	1	2	4	1	2	4	1	1	6	1	6	3	2	6	1	1
2/27/2011	2	9	3	10	3	1	10	2	2	1	3	8	3	8	1	1	12	2	12	5	3	10	2	10	3	10	3	10	1	10	2	2	1	2	3	8	2	3	8	1	2	12	2	12	5	3	10	2	3
2/28/2011	2	9	3	10	3	1	10	2	3	1	3	8	3	7	1	1	12	2	12	5	3	10	2	10	3	10	3	10	1	10	2	2	1	2	3	8	2	3	7	1	2	12	2	12	5	3	10	2	3
3/1/2011	1	6	2	6	2	1	6	1	2	1	2	5	2	5	1	1	7	1	7	3	2	6	1	6	2	6	2	6	1	6	1	2	1	1	2	5	2	2	5	1	1	7	1	8	3	2	6	1	2
3/2/2011	2	8	2	8	3	1	8	2	2	1	2	6	3	6	1	1	10	2	10	4	2	8	2	8	2	9	3	8	1	8	2	2	1	2	2	6	2	3	6	1	1	10	2	11	4	2	8	2	2
3/3/2011	2	8	2	9	3	1	8	2	2	1	2	6	3	6	1	1	11	2	11	4	2	8	2	9	3	9	3	9	1	8	2	2	1	2	2	6	2	3	6	1	1	11	2	11	4	2	9	2	3
3/4/2011	1	5	1	6	2	1	5	1	1	1	2	4	2	4	1	1	7	1	7	3	1	5	1	5	2	6	2	6	1	5	1	1	1	1	2	4	1	2	4	1	1	7	1	7	3	2	5	1	2
3/5/2011	1	5	1	5	2	1	5	1	1	1	2	4	2	4	1	1	6	1	7	3	2	5	1	5	2	6	2	5	1	5	1	1	1	1	2	4	2	2	4	1	1	7	1	7	3	2	5	1	2
3/6/2011	1	5	1	5	2	1	5	1	1	1	2	4	2	4	1	1	6	1	6	2	1	5	1	5	1	5	2	5	1	5	1	1	1	1	2	4	2	2	4	1	1	6	1	7	3	2	5	1	2
3/7/2011	1	5	1	5	2	1	5	1	2	1	2	4	2	4	1	1	6	1	6	3	2	6	1	5	1	5	2	5	1	5	1	2	1	1	2	4	2	2	4	1	1	6	1	7	3	2	6	1	2
3/8/2011	1	6	2	6	2	1	6	2	2	1	2	5	2	5	1	1	8	1	8	3	2	7	1	6	2	7	2	6	1	6	2	2	1	2	2	5	2	2	5	1	1	8	1	8	3	2	7	2	2
3/9/2011	1	6	2	6	2	1	6	2	2	1	2	5	2	5	1	1	8	2	8	3	2	6	1	6	2	7	2	6	1	6	2	2	1	2	2	5	2	2	5	1	1	8	2	8	3	2	7	2	2
3/10/2011	1	4	1	4	1	1	4	1	1	1	1	3	2	3	1	1	5	1	5	2	1	4	1	4	1	4	1	4	1	4	1	1	1	1	1	3	1	2	3	1	1	5	1	5	2	1	4	1	1
3/11/2011	1	5	2	6	2	1	5	2	2	1	2	4	2	4	1	1	7	1	7	3	2	6	1	5	2	6	2	5	1	5	1	2	1	2	2	4	2	2	4	1	1	7	1	7	3	2	6	1	2
3/12/2011	1	6	2	6	2	1	6	2	2	1	2	5	3	5	1	1	8	2	8	3	2	7	1	6	2	7	2	6	1	6	2	2	1	2	2	5	2	3	5	1	1	8	2	8	3	2	7	2	2
3/13/2011	1	5	1	5	2	1	5	1	2	1	2	4	2	4	1	1	6	1	6	2	2	5	1	5	1	5	2	5	1	5	1	2	1	1	2	4	2	2	4	1	1	6	1	6	2	2	5	1	1
3/14/2011	1	4	1	4	2	1	4	1	2	1	1	3	2	3	1	1	5	1	5	2	1	4	1	4	1	4	2	4	1	4	1	1	1	1	1	3	2	2	3	1	1	5	1	5	2	1	4	1	1
3/15/2011	1	5	2	6	2	1	5	2	2	1	2	4	2	4	1	1	7	1	7	3	2	6	1	5	2	5	2	5	1	5	1	2	1	2	2	4	2	2	4	1	1	6	1	7	3	2	6	1	2
3/16/2011	1	4	1	4	2	1	4	1	2	1	1	3	2	3	1	1	5	1	5	2	1	4	1	4	1	4	2	4	1	4	1	2	1	1	1	3	2	2	3	1	1	5	1	5	2	1	5	1	1
3/17/2011	1	3	1	4	1	1	4	1	2	1	1	3	2	3	1	1	4	1	4	2	1	4	1	4	1	4	1	4	1	3	1	1	1	1	1	3	2	2	3	1	1	4	1	5	2	1	4	1	1
3/18/2011	1	3	1	4	2	1	3	1	2	1	1	3	2	3	1	1	4	1	5	2	1	4	1	4	1	4	1	3	1	3	1	1	1	1	1	3	2	2	3	1	1	4	1	5	2	1	4	1	1
3/19/2011	1	3	1	4	2	1	3	1	2	1	1	3	2	3	1	1	4	1	4	2	1	4	1	4	1	4	2	4	1	4	1	2	1	1	1	3	2	2	3	1	1	5	1	5	2	1	4	1	1
3/20/2011	1	3	1	4	2	1	3	1	2	1	1	3	2	3	1	1	4	1	4	2	1	4	1	4	1	4	2	4	1	4	1	2	1	1	2	3	2	2	3	1	1	5	1	5	2	1	4	1	1
3/21/2011	1	3	1	3	2	1	3	1	2	1	1	3	2	3	1	1	4	1	4	2	1	4	1	3	1	3	2	3	1	3	1	2	1	1	1	3	2	2	3	1	1	4	1	4	2	1	4	1	1
3/22/2011	1	3	1	3	1	1	3	1	1	1	1	2	2	2	0	1	3	1	3	1	1	3	1	3	1	3	1	3	1	2	1	1	1	1	1	2	1	2	2	0	1	3	1	3	1	1	3	1	1
3/23/2011	1	3	1	3	2	1	3	1	2	1	1	3	2	3	1	1	4	1	4	2	1	4	1	3	1	3	2	3	1	3	1	2	1	1	1	3	2	2	3	1	1	4	1	4	2	1	4	1	1
3/24/2011	1	3	1	3	2	1	3	1	2	1	2	3	2	3	1	1	4	1	4	2	2	4	1	3	1	3	2	3	1	3	1	2	1	2	2	3	2	2	3	1	1	4	1	4	2	2	4	1	1
3/25/2011	1	2	1	2	1	1	2	1	2	1	1	2	2	2	1	1	3	1	3	1	1	3	1	3	1	3	1	2	1	3	1	2	1	1	1	2	2	2	2	1	1	3	1	3	1	1	3	1	1
3/26/2011	1	2	1	2	1	1	2	1	1	1	1	2	1	2	0	1	2	1	2	1	1	2	1	2	1	2	1	2	1	2	1	1	1	1	1	2	1	1	2	0	1	3	1	3	1	1	2	1	1
3/27/2011	1	2	1	2	1	1	2	1	1	1	1	2	2	2	0	1	3	1	3	1	1	3	1	2	1	2	1	2	1	2	1	2	1	1	1	2	2	2	2	1	1	3	1	3	1	1	3	1	1
3/28/2011	1	2	1	2	1	1	2	1	1	1	1	2	1	2	0	1	2	1	2	1	1	2	1	2	1	2	1	2	1	2	1	1	1	1	1	2	2	2	2	0	1	3	1	3	1	1	3	1	1
3/29/2011	1	2	1	2	1	1	2	1	1	1	1	2	2	2	0	1	3	1	3	1	1	3	1	2	1	2	1	2	1	2	1	2	1	1	1	2	2	2	2	1	1	3	1	3	1	1	3	1	1
3/30/2011	1	2	1	2	1	1	2	1	1	1	1	2	2	2	0	1	2	1	2	1	1	2	1	2	1	2	1	2	1	2	1	2	1	1	1	2	2	2	2	1	1	3	1	3	1	1	3	1	1
3/31/2011	1	2	1	2	1	1	2	1	2	1	1	2	2	2	1	1	2	1	2	1	1	2	1	2	1	2	1	2	1	2	1	2	1	1	1	2	2	2	2	1	1	3	1	3	1	1	3	1	1
4/1/2011	1	2	1	2	2	1	2	1	2	1	2	2	2	2	1	1	3	1	3	2	2	3	1	2	1	2	2	2	1	2	2	2	1	2	2	2	2	2	3	1	1	3	1	3	2	2	3	1	1
4/2/2011	1	2	1	2	1	1	2	1	2	1	1	2	2	2	1	1	2	1	2	1	1	2	1	2	1	2	2	2	1	2	1	2	1	2	2	2	2	2	2	1	1	3	1	3	2	2	3	1	1
4/3/2011	1	1	1	1	1	1	1	1	1	1	1	1	1	2	0	1	2	1	2	1	1	2	1	1	1	1	1	1	1	1	1	1	1	1	1	1	1	2	2	0	1	2	1	2	1	1	2	1	1
4/4/2011	1	3	2	3	2	1	3	2	3	2	2	3	3	3	1	1	3	2	3	2	2	4	1	3	2	3	2	3	2	3	2	3	2	2	3	3	3	3	4	1	1	4	2	4	2	2	4	1	2
4/5/2011	1	2	1	2	2	1	2	2	2	1	2	2	2	2	1	1	2	1	2	2	2	3	1	2	1	2	2	2	1	2	2	2	1	2	2	2	2	2	3	1	1	3	1	3	2	2	3	1	1
4/6/2011	1	2	2	2	2	1	2	2	3	1	2	2	3	3	1	1	3	1	3	2	2	3	1	2	2	2	2	2	1	3	2	3	1	2	2	3	3	3	3	1	1	3	2	3	2	2	3	1	2
4/7/2011	1	2	2	2	2	1	2	2	3	1	2	2	3	3	1	1	3	2	3	2	2	3	1	2	2	3	2	3	2	3	2	3	2	2	2	3	3	3	3	1	1	3	2	3	2	2	3	1	2
4/8/2011	1	2	1	2	2	1	2	2	2	1	2	2	3	3	1	1	2	1	2	2	2	3	1	2	2	2	2	2	1	2	2	3	1	2	2	2	3	3	3	1	1	3	2	3	2	2	3	1	1
4/9/2011	1	2	2	2	2	1	2	2	3	2	2	3	3	3	1	1	3	2	3	2	2	3	1	2	2	2	2	2	1	2	2	3	2	2	2	3	3	3	3	1	1	3	2	3	2	2	3	1	2
4/10/2011	1	1	1	2	2	1	2	2	2	1	2	2	2	2	1	1	2	1	2	2	2	2	1	2	1	2	2	2	1	2	2	2	1	2	2	2	2	3	3	1	1	2	1	2	2	2	2	1	1
4/11/2011	1	1	1	2	2	1	2	2	2	1	2	2	2	2	1	1	2	1	2	2	2	2	1	2	1	2	2	2	1	2	2	2	1	2	2	2	2	2	3	1	1	2	1	2	2	2	2	1	1
4/12/2011	1	2	2	2	2	2	2	2	3	2	2	2	3	3	1	1	2	2	2	2	2	3	1	2	2	2	2	2	2	2	2	3	2	2	3	3	3	3	3	1	1	2	2	3	2	2	3	1	2
4/13/2011	1	1	1	1	2	1	2	2	2	1	2	2	2	2	1	1	2	1	2	2	2	2	1	1	1	2	2	2	1	2	2	2	1	2	2	2	2	2	2	1	1	2	1	2	2	2	2	1	1
4/14/2011	1	1	2	2	2	1	2	2	3	1	2	2	3	3	1	1	2	2	2	2	2	3	1	2	2	2	2	2	1	2	2	3	2	2	2	2	3	3	3	1	1	2	2	2	2	2	3	1	2
4/15/2011	1	2	2	2	2	2	2	2	3	2	2	2	3	3	1	1	2	2	2	2	2	3	1	2	2	2	3	3	2	2	2	3	2	2	2	3	3	3	3	1	1	2	2	2	2	2	3	1	2
4/16/2011	0	0	0	0	0	0	0	0	0	0	0	0	0	0	0	0	0	0	0	0	0	0	0	0	0	0	0	0	0	0	0	0	0	0	0	0	0	0	0	0	0	0	0	0	0	0	0	0	0
4/17/2011	1	1	1	1	2	1	1	2	2	1	2	2	2	2	1	1	1	1	1	2	2	2	1	1	1	2	2	2	1	1	2	2	1	2	2	2	2	2	2	1	1	1	1	2	2	2	2	1	1
4/18/2011	1	1	1	1	1	1	1	1	2	1	2	2	2	2	1	1	1	1	1	1	1	2	1	1	1	1	2	2	1	1	1	2	1	1	2	2	2	2	2	1	1	1	1	1	1	1	2	1	1
4/19/2011	1	1	2	2	2	1	1	2	3	1	2	2	3	3	1	1	1	1	2	2	2	2	1	1	2	2	2	2	1	1	2	3	1	2	2	2	3	3	3	1	1	2	1	2	2	2	2	1	2
4/20/2011	2	2	2	2	3	2	2	3	4	2	3	3	4	4	1	2	2	2	2	3	3	3	2	2	2	2	3	3	2	2	3	4	2	3	3	3	4	4	4	1	2	2	2	2	3	3	3	2	2
4/21/2011	1	1	2	2	2	1	1	2	2	1	2	2	3	3	1	1	1	2	2	2	2	2	1	1	2	2	2	2	1	1	2	3	1	2	2	2	3	3	3	1	1	2	2	2	2	2	2	1	2
4/22/2011	0	0	1	1	1	0	0	1	1	0	1	1	1	1	0	0	0	1	1	1	1	1	0	0	1	1	1	1	0	0	1	1	0	1	1	1	1	1	1	0	0	0	1	1	1	1	1	0	1
4/23/2011	1	1	2	2	2	1	1	2	3	1	2	2	3	3	1	1	1	2	2	2	2	2	1	1	2	2	2	2	1	1	2	3	1	2	2	2	3	3	3	1	1	1	2	2	2	2	2	1	2
4/24/2011	1	1	2	2	3	2	2	2	3	2	2	2	3	3	1	1	2	2	2	2	2	2	1	1	2	2	3	3	2	2	2	3	2	2	2	2	3	3	3	1	1	2	2	2	2	2	2	1	2
4/25/2011	1	1	2	2	2	1	1	2	3	1	2	2	3	3	1	1	2	2	2	2	2	2	1	1	2	2	3	3	1	1	2	3	1	2	2	2	3	3	3	1	1	2	2	2	2	2	2	1	2
4/26/2011	1	1	2	2	2	1	1	2	3	1	2	2	3	3	1	1	2	2	2	2	2	2	1	1	2	2	3	2	1	1	2	3	1	2	2	2	3	3	3	1	1	2	2	2	2	2	2	1	2
4/27/2011	1	2	2	2	3	2	2	3	3	2	3	3	3	3	1	2	2	2	2	2	3	3	2	2	2	2	3	3	2	2	3	3	2	3	3	3	3	4	4	1	2	2	2	2	3	3	3	1	2
4/28/2011	1	1	1	1	2	1	1	1	2	1	1	1	2	2	1	1	1	1	1	1	1	1	1	1	1	1	2	2	1	1	1	2	1	1	1	1	2	2	2	1	1	1	1	1	1	1	1	1	1
4/29/2011	1	1	1	1	2	1	1	2	2	1	2	2	2	2	1	1	1	1	1	2	2	2	1	1	1	1	2	2	1	1	2	2	1	2	2	2	2	2	2	1	1	1	1	1	2	2	2	1	1
4/30/2011	1	1	1	1	2	1	1	2	2	1	2	2	2	2	1	1	1	1	1	2	2	2	1	1	1	1	2	2	1	1	2	2	1	2	2	2	2	2	2	1	1	1	1	1	2	2	2	1	1
5/1/2011	1	1	1	1	2	1	1	1	2	1	2	2	2	2	1	1	1	1	1	1	2	2	1	1	1	1	2	2	1	1	1	2	1	2	2	2	2	2	2	1	1	1	1	1	1	2	2	1	1
5/2/2011	4	4	5	5	7	4	4	6	8	4	6	6	8	8	3	4	4	5	5	6	6	6	4	4	6	6	7	7	4	4	6	8	4	6	7	7	8	9	8	3	4	4	5	5	6	6	6	4	5
5/3/2011	1	1	1	1	1	1	1	1	2	1	1	1	2	2	1	1	1	1	1	1	1	1	1	1	1	1	1	1	1	1	1	2	1	1	1	1	2	2	2	1	1	1	1	1	1	1	1	1	1
5/4/2011	2	2	2	2	3	2	2	3	3	2	3	3	3	3	1	2	2	2	2	3	3	3	2	2	2	2	3	3	2	2	3	3	2	3	3	3	3	3	3	1	2	2	2	2	3	3	3	2	2
5/5/2011	2	2	2	2	3	2	2	3	4	2	3	3	4	4	1	2	2	2	2	3	3	3	2	2	3	3	3	3	2	2	3	4	2	3	3	3	4	4	4	1	2	2	2	2	3	3	3	2	2
5/6/2011	1	1	2	2	2	1	1	2	2	1	2	2	2	2	1	1	1	2	2	2	2	2	1	1	2	2	2	2	1	1	2	2	1	2	2	2	2	2	2	1	1	1	2	2	2	2	2	1	2
5/7/2011	0	0	0	0	0	0	0	0	0	0	0	0	0	0	0	0	0	0	0	0	0	0	0	0	0	0	0	0	0	0	0	0	0	0	0	0	0	0	0	0	0	0	0	0	0	0	0	0	0
5/8/2011	2	2	2	2	3	2	2	2	3	2	3	3	4	4	1	2	2	2	2	2	3	3	2	2	3	2	3	3	2	2	2	3	2	3	3	3	4	4	4	1	2	2	2	2	2	3	3	2	2
5/9/2011	1	1	2	2	2	1	1	2	2	1	2	2	3	2	1	1	1	2	2	2	2	2	1	1	2	2	2	2	1	1	2	2	1	2	2	2	2	3	2	1	1	1	2	2	2	2	2	1	2
5/10/2011	2	2	2	2	3	2	2	2	3	2	3	3	3	3	1	2	2	2	2	2	2	2	2	2	2	2	3	3	2	2	2	3	2	2	3	3	3	3	3	1	2	2	2	2	2	2	2	2	2
5/11/2011	1	1	2	2	2	1	1	2	2	1	2	2	3	3	1	1	1	2	2	2	2	2	1	1	2	2	2	2	1	1	2	2	1	2	2	2	3	3	3	1	1	1	2	2	2	2	2	1	2
5/12/2011	1	1	1	1	1	1	1	1	1	1	1	1	2	2	1	1	1	1	1	1	1	1	1	1	1	1	1	1	1	1	1	1	1	1	1	1	2	2	2	1	1	1	1	1	1	1	1	1	1
5/13/2011	1	1	1	1	2	1	1	1	2	1	1	1	2	2	1	1	1	1	1	1	1	1	1	1	1	1	2	2	1	1	1	2	1	1	1	1	2	2	2	1	1	1	1	1	1	1	1	1	1
5/14/2011	2	2	2	2	3	2	2	2	3	2	3	3	4	4	1	2	2	2	2	2	3	3	2	2	3	3	3	3	2	2	2	3	2	3	3	3	3	4	4	1	2	2	2	2	2	3	3	2	2
5/15/2011	1	1	2	2	2	1	1	2	2	1	2	2	3	2	1	1	1	2	2	2	2	2	1	1	2	2	2	2	1	1	2	2	1	2	2	2	2	3	2	1	1	1	2	2	2	2	2	1	2
5/16/2011	1	2	2	2	3	2	2	2	3	2	2	2	3	3	1	2	2	2	2	2	2	2	2	2	2	2	3	3	2	2	2	3	2	2	2	2	3	3	3	1	2	2	2	2	2	2	2	1	2
5/17/2011	2	2	3	3	4	2	2	3	4	2	3	3	4	4	1	2	2	3	3	3	3	3	2	2	3	3	4	4	2	2	3	4	2	3	3	3	4	4	4	1	2	2	3	3	3	3	3	2	3
5/18/2011	3	3	4	4	6	3	3	5	6	3	5	5	6	6	2	3	3	4	4	5	4	4	3	3	4	4	6	6	3	3	5	6	3	4	5	5	6	6	6	2	3	3	4	4	5	4	4	3	4
5/19/2011	2	2	3	3	3	2	2	2	3	2	3	3	4	3	1	2	2	2	2	2	3	3	2	2	3	3	3	3	2	2	2	3	2	3	3	3	3	4	3	1	2	2	2	2	2	3	3	2	3
5/20/2011	1	1	1	1	2	1	1	1	2	1	1	1	2	2	1	1	1	1	1	1	1	1	1	1	1	1	2	2	1	1	1	2	1	1	1	1	2	2	2	1	1	1	1	1	1	1	1	1	1
5/21/2011	1	1	2	2	3	2	2	2	3	2	3	3	3	3	1	2	2	2	2	2	2	2	1	1	2	2	3	3	2	2	2	3	2	2	3	3	3	3	3	1	2	2	2	2	2	2	2	1	2
5/22/2011	0	0	0	0	0	0	0	0	0	0	0	0	0	0	0	0	0	0	0	0	0	0	0	0	0	0	0	0	0	0	0	0	0	0	0	0	0	0	0	0	0	0	0	0	0	0	0	0	0
5/23/2011	2	2	2	2	3	2	2	2	3	2	3	3	3	3	1	2	2	2	2	2	2	2	2	2	2	2	3	3	2	2	2	3	2	2	3	3	3	3	3	1	2	2	2	2	2	2	2	2	2
5/24/2011	4	4	6	6	8	4	4	6	8	4	6	6	8	8	3	4	5	6	6	6	6	6	4	4	6	6	8	8	4	4	6	8	4	6	6	6	8	8	8	3	4	4	6	6	6	6	6	4	6
5/25/2011	2	2	3	3	4	2	2	3	4	2	3	3	4	4	1	2	2	3	3	3	3	3	2	2	3	3	4	3	2	2	3	4	2	3	3	3	4	4	4	1	2	2	3	3	3	3	3	2	3
5/26/2011	2	2	3	3	3	2	2	3	4	2	3	3	4	4	1	2	2	3	3	3	3	3	2	2	3	3	3	3	2	2	3	4	2	3	3	3	4	4	4	1	2	2	3	3	3	3	3	2	3
5/27/2011	1	1	1	1	2	1	1	1	2	1	1	1	2	2	1	1	1	1	1	1	1	1	1	1	1	1	2	2	1	1	1	2	1	1	1	1	2	2	2	1	1	1	1	1	1	1	1	1	1
5/28/2011	0	0	0	0	0	0	0	0	0	0	0	0	0	0	0	0	0	0	0	0	0	0	0	0	0	0	0	0	0	0	0	0	0	0	0	0	0	0	0	0	0	0	0	0	0	0	0	0	0
5/29/2011	1	1	1	1	2	1	1	1	2	1	1	2	2	2	1	1	1	1	1	1	1	1	1	1	1	1	2	2	1	1	1	2	1	1	1	1	2	2	2	1	1	1	1	1	1	1	1	1	1
5/30/2011	2	2	3	3	4	2	2	3	4	2	3	3	4	4	1	2	2	3	3	3	3	3	2	2	3	3	4	4	2	2	3	4	2	3	3	3	4	4	4	1	2	2	3	3	3	3	3	2	3
5/31/2011	2	2	3	3	3	2	2	3	4	2	3	3	4	4	1	2	2	3	3	3	3	3	2	2	3	3	3	3	2	2	3	4	2	3	3	3	4	4	4	1	2	2	3	3	3	3	3	2	3
6/1/2011	3	3	4	4	6	3	3	4	6	3	4	4	6	6	2	3	3	4	4	4	4	4	3	3	4	4	6	5	3	3	4	6	3	4	4	4	6	6	6	2	3	3	4	4	4	4	4	3	4
6/2/2011	2	2	3	3	4	2	2	3	4	2	3	3	4	4	1	2	2	3	3	3	3	3	2	2	3	3	4	3	2	2	3	4	2	3	3	3	4	4	4	1	2	2	3	3	3	3	3	2	3
6/3/2011	3	3	4	4	5	3	3	4	5	3	4	4	5	5	2	3	3	4	4	4	4	4	3	3	4	4	5	5	3	3	4	5	3	4	4	4	5	5	5	2	3	3	4	4	4	4	4	2	4
6/4/2011	3	3	4	4	5	3	2	4	5	3	4	4	5	5	2	3	3	4	4	4	4	4	3	3	4	4	5	5	3	2	4	5	3	4	4	4	5	5	5	2	3	3	4	4	4	4	4	3	4
6/5/2011	2	2	3	3	4	2	2	3	4	2	3	3	4	4	1	2	2	3	3	3	3	3	2	2	3	3	4	4	2	2	3	4	2	3	3	3	4	4	4	1	2	2	3	3	3	3	3	2	3
6/6/2011	3	3	4	4	6	3	3	4	6	3	5	5	6	6	2	3	3	4	4	4	4	4	3	3	4	4	6	5	3	3	4	6	3	4	5	5	6	6	6	2	3	3	4	4	4	4	4	3	4
6/7/2011	3	3	4	4	5	3	3	4	6	3	4	4	6	6	2	3	3	4	4	4	4	4	3	3	4	4	5	5	3	3	4	6	3	4	4	4	5	6	6	2	3	3	4	4	4	4	4	3	4
6/8/2011	2	2	3	3	3	2	2	3	3	2	3	3	4	4	1	2	2	3	3	3	3	3	2	2	3	3	3	3	2	2	3	3	2	3	3	3	3	4	4	1	2	2	3	3	3	3	3	2	3
6/9/2011	2	2	3	3	4	2	2	3	4	2	3	3	4	4	1	2	2	3	3	3	3	3	2	2	3	3	4	3	2	2	3	4	2	3	3	3	4	4	4	1	2	2	3	3	3	3	3	2	3
6/10/2011	2	2	3	3	5	3	3	4	5	2	4	4	5	5	2	2	3	3	3	4	4	4	2	2	3	3	5	4	3	2	4	5	2	4	4	4	5	5	5	2	2	3	3	3	4	4	4	2	3
6/11/2011	4	4	5	5	7	4	4	5	7	3	5	5	7	7	3	4	4	5	5	5	5	5	4	4	5	5	7	7	4	3	5	7	3	5	5	5	7	7	7	3	4	4	5	5	5	5	5	4	5
6/12/2011	2	2	3	3	4	2	2	3	4	2	3	3	4	4	1	2	2	3	3	3	3	3	2	2	3	3	4	4	2	2	3	4	2	3	3	3	4	4	4	1	2	2	3	3	3	3	3	2	3
6/13/2011	2	2	3	3	3	2	2	3	3	2	3	3	4	4	1	2	2	3	3	3	3	3	2	2	3	3	3	3	2	2	3	3	2	3	3	3	3	4	4	1	2	2	3	3	3	3	3	2	3
6/14/2011	0	0	0	0	0	0	0	0	0	0	0	0	0	0	0	0	0	0	0	0	0	0	0	0	0	0	0	0	0	0	0	0	0	0	0	0	0	0	0	0	0	0	0	0	0	0	0	0	0
6/15/2011	2	2	2	2	3	1	1	2	3	2	2	2	3	3	1	2	2	2	2	2	2	2	2	2	2	2	3	3	1	1	2	3	2	2	2	2	3	3	3	1	2	2	2	2	2	2	2	2	2
6/16/2011	9	9	13	13	17	8	8	12	16	8	13	13	17	17	6	9	9	12	12	12	12	12	9	9	13	12	17	16	8	8	12	16	8	12	13	13	16	17	16	6	9	9	12	12	12	12	12	9	13
6/17/2011	3	3	4	4	5	2	2	4	5	3	4	4	5	5	2	3	3	4	4	4	4	4	3	3	4	4	5	5	2	2	4	5	3	4	4	4	5	5	5	2	3	3	4	4	4	4	4	3	4
6/18/2011	2	2	3	3	4	2	2	3	4	2	3	3	4	4	2	2	2	3	3	3	3	3	2	2	3	3	4	4	2	2	3	4	2	3	3	3	4	4	4	2	2	2	3	3	3	3	3	2	3
6/19/2011	2	2	4	4	5	3	3	4	5	2	4	4	5	5	2	3	3	3	3	4	4	3	2	2	4	4	5	5	3	3	4	5	2	4	4	4	5	5	5	2	3	3	3	3	4	3	3	2	4
6/20/2011	3	3	4	4	6	3	3	4	6	3	5	5	6	6	2	3	3	4	4	4	4	4	3	3	4	4	6	6	3	3	4	6	3	4	4	4	6	6	6	2	3	3	4	4	4	4	4	3	4
6/21/2011	6	6	8	8	11	5	5	8	10	5	8	8	11	11	4	6	6	8	8	8	8	8	6	6	8	8	11	11	5	5	8	10	5	8	8	8	11	11	11	4	6	6	8	8	8	8	8	6	8
6/22/2011	2	2	4	4	5	2	2	3	4	2	4	4	5	5	2	3	3	3	3	3	3	3	2	2	4	4	5	5	2	2	3	4	2	3	4	4	5	5	5	2	3	3	3	3	3	3	3	2	4
6/23/2011	3	3	5	5	7	4	4	5	7	3	5	5	7	7	2	4	4	5	5	5	5	5	3	3	5	5	7	6	4	4	5	7	3	5	5	5	7	7	7	2	4	4	5	5	5	5	5	3	5
6/24/2011	3	3	5	5	7	4	4	5	7	3	5	5	7	7	2	4	4	5	5	5	5	5	3	3	5	5	7	6	4	4	5	7	3	5	5	5	7	7	7	2	4	4	5	5	5	5	5	3	5
6/25/2011	3	4	5	5	7	3	3	5	6	3	5	5	6	6	2	4	4	5	5	5	5	5	3	4	5	5	7	7	3	3	5	6	3	5	5	5	6	6	6	2	4	4	5	5	5	5	5	3	5
6/26/2011	4	4	6	6	8	4	4	5	7	4	6	6	8	8	3	4	4	6	6	5	6	6	4	4	6	6	8	8	4	4	5	7	4	6	6	6	7	8	8	3	4	4	6	6	5	6	6	4	6
6/27/2011	4	4	6	6	8	4	4	6	9	4	6	6	8	8	3	4	4	6	6	6	6	6	4	4	6	6	8	8	4	4	6	9	4	6	6	6	8	8	8	3	4	4	6	6	6	6	6	4	6
6/28/2011	4	4	6	6	8	4	4	7	9	4	7	7	9	9	3	4	5	6	6	7	6	6	4	4	6	6	8	8	4	4	7	9	4	6	7	7	8	9	9	3	4	5	6	6	7	6	6	4	6
6/29/2011	4	4	5	5	7	4	4	5	7	3	5	5	7	7	3	4	4	5	5	5	5	5	4	4	5	5	7	7	4	4	5	7	3	5	5	5	7	7	7	3	4	4	5	5	5	5	5	4	5
6/30/2011	4	4	5	5	7	3	3	5	6	3	5	5	7	7	3	4	4	5	5	5	5	5	4	4	5	5	7	7	3	3	5	6	3	5	5	5	6	7	7	3	4	4	5	5	5	5	5	4	5
7/1/2011	3	3	4	4	5	2	2	4	5	3	4	4	5	5	2	3	3	4	4	3	4	4	3	3	4	4	5	5	2	2	3	5	3	4	4	4	5	5	5	2	3	3	4	4	3	4	4	3	4
7/2/2011	5	5	7	7	9	5	5	8	10	5	8	8	10	10	3	5	5	7	7	8	7	7	5	5	7	7	9	9	5	5	8	10	5	7	8	8	10	10	10	3	5	5	7	7	8	7	7	5	7
7/3/2011	4	4	6	6	7	4	4	5	7	4	5	5	7	7	3	4	4	5	5	5	5	5	4	4	6	6	7	7	4	4	5	7	3	5	5	5	7	7	7	3	4	4	5	5	5	5	5	4	6
7/4/2011	4	4	6	6	8	4	4	5	7	3	5	5	7	7	3	4	4	6	6	5	5	5	4	4	6	6	8	8	4	4	5	7	3	5	5	5	7	7	7	3	4	4	6	6	5	5	5	4	6
7/5/2011	3	3	5	4	6	3	3	4	5	3	4	4	6	5	2	3	3	4	4	4	4	4	3	3	5	4	6	6	3	3	4	5	3	4	4	4	5	6	5	2	3	3	4	4	4	4	4	3	4
7/6/2011	6	6	9	9	12	6	6	9	12	6	9	9	11	11	4	7	7	9	9	9	8	8	6	6	9	9	12	12	6	6	9	12	6	8	8	8	11	11	11	4	6	7	9	9	9	8	8	6	9
7/7/2011	6	6	9	9	11	5	5	8	11	5	8	8	10	10	4	6	6	8	8	8	8	8	6	6	9	8	11	11	5	5	8	11	5	8	8	8	10	10	10	4	6	6	8	8	8	8	8	6	8
7/8/2011	4	4	5	5	7	3	3	4	6	3	5	5	6	6	2	4	4	5	5	4	4	4	4	4	5	5	7	7	3	3	4	6	3	4	5	5	6	6	6	2	4	4	5	5	4	4	4	3	5
7/9/2011	3	3	4	4	5	2	2	3	4	2	3	3	4	4	2	3	3	4	4	3	3	3	3	3	4	4	5	5	2	2	3	4	2	3	3	3	4	4	4	2	3	3	4	4	3	3	3	3	4
7/10/2011	3	3	5	5	6	3	3	5	6	3	5	5	6	6	2	3	3	4	4	5	5	5	3	3	5	5	6	6	3	3	5	6	3	5	5	5	6	6	6	2	3	3	4	4	5	5	5	3	5
7/11/2011	5	5	8	8	10	5	5	8	10	5	8	8	10	10	4	6	6	8	8	8	8	8	5	5	8	8	10	10	5	5	8	10	5	8	8	8	10	10	10	4	6	6	8	8	8	8	8	5	8
7/12/2011	4	4	6	6	8	3	3	5	7	4	6	6	7	7	3	4	5	6	6	5	5	5	4	4	6	6	8	8	3	3	5	7	4	5	5	5	7	7	7	3	4	5	6	6	5	5	5	4	6
7/13/2011	4	4	6	6	8	4	4	5	7	3	5	5	7	7	3	4	5	6	6	5	5	5	4	4	6	6	8	8	4	3	5	7	3	5	5	5	7	7	7	3	4	5	6	6	5	5	5	4	6
7/14/2011	6	6	8	8	11	5	5	7	9	4	7	7	9	9	4	6	6	8	8	7	7	7	6	6	8	8	11	10	5	5	7	9	4	7	7	7	9	9	9	4	6	6	8	8	7	7	7	5	8
7/15/2011	3	3	5	5	6	3	3	4	6	3	5	5	6	6	2	3	4	4	4	4	4	4	3	3	5	5	6	6	3	3	4	6	3	4	5	5	6	6	6	2	3	4	4	4	4	4	4	3	5
7/16/2011	6	6	9	9	12	6	6	8	11	5	8	8	11	11	4	7	7	8	8	8	8	8	6	6	9	9	12	11	6	6	8	11	5	8	8	8	10	11	11	4	7	7	8	8	8	8	8	6	9
7/17/2011	6	6	8	8	11	5	5	7	9	4	7	7	9	9	4	6	6	8	8	7	7	7	6	6	8	8	11	10	5	5	7	9	4	7	7	7	9	9	9	4	6	6	8	8	7	7	7	5	8
7/18/2011	3	3	5	5	7	3	2	4	5	2	4	4	5	5	2	4	4	5	5	4	4	4	3	3	5	5	7	6	3	2	4	5	2	4	4	4	5	5	5	2	4	4	5	5	4	4	4	3	5
7/19/2011	4	4	5	5	7	3	3	4	5	3	5	5	6	6	3	4	4	5	5	4	4	4	4	4	5	5	7	7	3	3	4	5	3	4	5	5	6	6	6	3	4	4	5	5	4	4	4	4	5
7/20/2011	4	5	7	7	9	4	4	6	8	4	6	6	8	8	3	5	5	6	6	6	6	6	4	5	7	6	9	8	4	4	6	8	4	6	6	6	8	8	8	3	5	5	6	6	6	6	6	4	7
7/21/2011	6	6	9	9	12	6	5	8	11	5	8	8	11	11	4	7	7	9	9	8	8	8	6	6	9	9	12	11	6	5	8	11	5	8	8	8	10	11	11	4	7	7	9	9	8	8	8	6	9
7/22/2011	4	4	6	6	8	3	3	5	6	3	5	5	7	7	3	5	5	6	6	5	5	5	4	4	6	6	8	8	3	3	5	6	3	5	5	5	6	7	7	3	5	5	6	6	5	5	5	4	6
7/23/2011	3	3	4	4	5	2	2	3	4	2	3	3	4	4	2	3	3	4	4	3	3	3	3	3	4	4	5	5	2	2	3	4	2	3	3	3	4	4	4	2	3	3	4	4	3	3	3	3	4
7/24/2011	5	5	7	7	9	5	5	7	9	4	7	7	9	9	4	5	6	7	7	7	7	7	5	5	7	7	9	9	5	5	7	9	4	6	7	7	8	9	9	4	5	6	7	7	7	7	6	5	7
7/25/2011	7	7	9	9	12	6	6	9	12	6	9	9	12	12	5	7	7	9	9	9	9	9	7	7	9	9	12	12	6	6	9	12	6	8	9	9	11	12	12	5	7	7	9	9	9	9	9	7	9
7/26/2011	6	6	8	8	11	5	5	7	9	5	8	8	10	10	4	6	6	8	8	7	7	7	6	6	8	8	11	10	5	5	7	9	5	7	8	8	9	10	10	4	6	6	8	8	7	7	7	6	8
7/27/2011	7	7	11	10	14	6	6	8	11	5	9	9	11	11	5	7	8	10	10	9	8	8	7	7	10	10	13	13	6	6	8	11	5	8	8	8	10	11	11	5	7	8	10	10	8	8	8	7	10
7/28/2011	5	5	7	7	9	4	4	6	7	4	6	6	7	7	3	5	5	7	7	6	5	5	5	5	7	7	9	9	4	4	5	7	4	5	6	6	7	7	7	3	5	5	7	7	6	5	5	5	7
7/29/2011	4	4	5	5	7	3	3	5	6	3	5	5	6	6	3	4	4	5	5	5	5	5	4	4	5	5	7	7	3	3	4	6	3	4	5	5	6	6	6	3	4	4	5	5	5	5	5	4	5
7/30/2011	5	5	7	7	9	4	4	6	8	4	7	7	9	9	3	5	5	7	7	7	7	7	5	5	7	7	9	9	4	4	6	8	4	6	7	7	8	9	9	3	5	5	7	7	7	7	6	5	7
7/31/2011	7	7	11	10	13	6	6	9	12	6	9	9	12	11	5	8	8	10	10	9	9	9	7	7	11	10	13	13	6	6	9	12	6	8	9	9	11	12	11	5	7	8	10	10	9	9	9	7	10
8/1/2011	9	9	12	12	16	6	6	9	12	6	10	10	12	12	6	9	9	12	12	10	9	9	9	9	12	12	16	15	6	6	9	12	6	9	9	9	11	12	12	6	9	9	12	12	10	9	9	8	12
8/2/2011	4	4	6	6	8	3	3	4	5	3	5	5	6	6	3	5	5	6	6	4	4	4	4	4	6	6	8	8	3	3	4	5	3	4	4	4	5	6	6	3	4	5	6	6	4	4	4	4	6
8/3/2011	3	3	5	5	6	2	2	4	5	2	4	4	5	5	2	3	3	4	4	4	4	4	3	3	5	4	6	6	2	2	4	5	2	4	4	4	5	5	5	2	3	3	4	4	4	4	4	3	4
8/4/2011	7	7	10	9	12	6	6	9	11	5	9	9	11	11	4	7	7	9	9	9	8	8	7	7	9	9	12	12	6	6	9	11	5	8	9	9	11	11	11	4	7	7	9	9	9	8	8	6	9
8/5/2011	8	8	11	11	14	6	6	9	12	6	10	10	12	12	5	8	8	10	11	10	9	9	8	8	11	11	14	14	6	6	9	12	6	9	10	10	12	12	12	5	8	8	10	10	10	9	9	7	11
8/6/2011	6	6	9	9	11	4	4	6	8	4	7	7	8	8	4	6	7	8	8	6	6	6	6	6	9	9	11	11	4	4	6	8	4	6	7	7	8	8	8	4	6	7	8	8	6	6	6	6	9
8/7/2011	3	3	5	5	6	2	2	3	4	2	4	4	5	5	2	3	4	5	5	3	3	3	3	3	5	5	6	6	2	2	3	4	2	3	4	4	4	5	5	2	3	4	5	5	3	3	3	3	5
8/8/2011	5	5	7	7	9	4	4	6	8	4	6	6	8	8	3	5	5	7	7	6	6	6	5	5	7	7	9	8	4	4	6	8	4	6	6	6	8	8	8	3	5	5	7	7	6	6	6	5	7
8/9/2011	5	5	8	8	10	5	5	7	9	4	7	7	9	9	4	6	6	7	7	7	7	7	5	5	8	7	10	9	5	5	7	9	4	7	7	7	9	9	9	4	5	6	7	7	7	7	7	5	8
8/10/2011	6	6	9	9	12	5	5	8	10	5	8	8	11	11	4	7	7	9	9	8	8	8	6	6	9	9	12	11	5	5	8	10	5	8	8	8	10	11	11	4	7	7	9	9	8	8	8	6	9
8/11/2011	8	8	12	12	15	6	6	9	12	6	10	10	12	12	6	9	9	11	11	9	9	9	8	8	12	12	15	14	6	6	9	12	6	9	9	9	11	12	12	6	9	9	11	11	9	9	9	8	12
8/12/2011	7	7	10	10	13	5	5	7	10	5	8	8	10	10	5	7	8	9	9	8	7	7	7	7	10	10	13	12	5	5	7	10	5	7	8	8	9	10	10	5	7	8	9	9	8	7	7	7	10
8/13/2011	4	5	6	6	8	4	3	5	7	3	6	6	7	7	3	5	5	6	6	5	5	5	4	5	6	6	8	8	4	3	5	7	3	5	5	5	7	7	7	3	5	5	6	6	5	5	5	4	6
8/14/2011	5	5	7	7	9	4	4	6	8	4	7	7	9	9	3	5	5	6	6	6	6	6	5	5	7	7	9	8	4	4	6	8	4	6	7	7	8	9	9	3	5	5	6	6	6	6	6	5	7
8/15/2011	8	9	12	12	15	7	7	10	13	6	10	10	13	13	6	9	9	11	11	10	10	10	8	9	12	12	15	14	7	7	10	13	6	9	10	10	12	13	13	6	9	9	11	11	10	10	10	8	12
8/16/2011	9	9	12	12	16	7	7	10	13	6	10	10	13	13	6	9	10	12	12	10	10	10	9	9	12	12	16	15	7	7	10	13	6	9	10	10	12	13	13	6	9	10	12	12	10	10	10	9	12
8/17/2011	5	5	7	7	10	4	4	5	7	4	6	6	8	8	4	5	6	7	7	6	6	6	5	5	7	7	9	9	4	4	5	7	4	5	6	6	7	8	8	4	5	6	7	7	5	6	5	5	7
8/18/2011	4	4	5	5	7	3	3	5	6	3	5	5	6	6	3	4	4	5	5	5	5	5	4	4	5	5	7	6	3	3	4	6	3	4	5	5	6	6	6	3	4	4	5	5	5	5	5	4	5
8/19/2011	9	9	12	12	16	7	7	10	13	6	10	10	13	13	6	9	9	11	12	11	10	10	9	9	12	12	15	15	7	7	10	13	6	9	10	10	12	13	13	6	9	9	11	12	11	10	9	8	12
8/20/2011	13	13	18	18	23	10	9	14	17	8	14	14	18	18	9	13	14	17	17	14	13	13	13	13	18	17	23	22	10	9	13	17	8	12	14	14	16	18	18	9	13	14	17	17	14	13	13	13	17
8/21/2011	10	10	14	13	18	7	6	10	12	6	10	10	13	13	7	10	11	13	13	10	10	10	10	10	14	13	17	17	7	6	9	12	6	9	10	10	12	13	13	7	10	10	13	13	10	10	9	9	13
8/22/2011	7	7	10	10	13	4	4	7	8	4	7	7	9	9	5	7	7	9	9	7	6	6	7	7	10	9	12	12	4	4	6	8	4	6	7	7	8	9	8	5	7	7	9	9	7	6	6	7	9
8/23/2011	9	9	13	12	16	7	7	10	13	6	10	10	13	12	6	9	10	12	12	11	9	9	9	9	13	12	16	15	7	7	10	13	6	9	10	10	11	13	12	6	9	10	12	12	11	9	9	9	12
8/24/2011	12	12	17	17	22	9	9	13	16	8	13	13	17	16	8	12	13	16	16	14	12	12	12	12	17	16	22	21	9	9	13	16	8	11	13	13	15	17	16	8	12	13	16	16	14	12	12	12	17
8/25/2011	9	9	13	13	17	6	5	8	10	5	9	9	12	11	6	10	10	12	13	9	9	9	9	9	13	13	16	16	6	5	8	10	5	8	9	9	11	12	11	6	9	10	12	12	9	9	9	9	13
8/26/2011	8	8	12	11	14	6	6	9	11	6	10	10	12	12	5	8	9	11	11	9	9	9	8	8	11	11	14	14	6	6	9	11	6	8	9	9	11	12	12	5	8	9	11	11	9	9	9	8	11
8/27/2011	7	7	10	9	12	5	5	8	10	5	8	8	10	10	4	7	7	9	9	8	8	8	7	7	10	9	12	12	5	5	8	10	5	7	8	8	9	10	10	4	7	7	9	9	8	8	8	6	9
8/28/2011	3	4	5	5	6	2	2	4	5	2	4	4	5	5	2	4	4	5	5	4	4	4	3	4	5	5	6	6	2	2	4	5	2	4	4	4	5	5	5	2	3	4	5	5	4	4	4	3	5
8/29/2011	7	7	10	10	13	5	5	7	9	5	8	8	10	10	5	7	8	9	10	8	7	7	7	7	10	10	13	12	5	5	7	9	5	7	8	8	9	10	9	5	7	8	9	9	8	7	7	7	10
8/30/2011	10	10	14	14	18	7	7	10	13	6	11	11	13	13	7	10	11	13	14	11	10	10	10	10	14	14	18	17	7	6	10	13	6	9	11	11	12	13	13	7	10	11	13	13	10	10	10	9	14
8/31/2011	5	5	7	7	9	4	4	5	7	4	6	6	8	8	3	5	6	7	7	6	6	6	5	5	7	7	9	9	4	4	5	7	4	5	6	6	7	8	8	3	5	6	7	7	6	6	6	5	7
9/1/2011	10	11	15	15	19	7	7	10	13	6	11	11	13	13	7	11	11	14	14	11	10	10	10	11	15	14	19	18	7	7	10	13	6	9	11	11	12	13	13	7	10	11	14	14	11	10	10	10	15
9/2/2011	10	11	15	15	19	7	7	10	13	6	10	10	13	13	7	11	11	14	14	10	9	9	10	11	15	15	19	18	7	7	10	13	6	9	10	10	12	13	13	7	10	11	14	14	10	9	9	10	15
9/3/2011	7	8	11	11	14	5	5	7	9	5	8	8	10	10	5	8	8	10	10	7	7	7	7	8	11	10	14	13	5	5	7	9	5	7	8	8	9	10	10	5	7	8	10	10	7	7	7	7	11
9/4/2011	6	7	9	9	11	4	4	5	7	4	7	7	8	8	4	6	7	8	8	6	6	6	6	6	9	9	11	11	4	4	5	7	4	6	6	6	7	8	8	4	6	7	8	8	6	6	6	6	9
9/5/2011	6	6	8	8	10	5	4	7	9	4	7	7	9	9	4	6	6	8	8	7	7	7	6	6	8	8	10	9	5	4	7	9	4	6	7	7	8	9	9	4	6	6	8	8	7	7	7	6	8
9/6/2011	9	9	12	12	15	7	6	9	12	6	10	10	13	12	6	9	10	11	12	10	9	9	9	9	12	12	15	14	7	6	9	12	6	9	10	10	11	13	12	6	9	10	11	11	10	9	9	8	12
9/7/2011	5	5	7	7	9	3	3	5	6	3	6	6	7	7	4	5	6	7	7	5	5	5	5	5	7	7	9	9	3	3	5	6	3	5	5	5	6	7	7	4	5	6	7	7	5	5	5	5	7
9/8/2011	11	12	16	16	20	8	8	12	15	7	12	12	16	15	8	11	12	15	15	12	12	12	11	12	16	15	20	18	8	8	12	15	7	11	12	12	14	16	15	8	11	12	15	15	12	12	11	11	16
9/9/2011	11	12	16	16	20	8	8	12	15	7	12	12	15	15	8	12	13	15	15	12	12	11	11	12	16	15	20	19	8	8	11	15	7	10	12	12	14	15	15	8	12	13	15	15	12	11	11	11	16
9/10/2011	6	6	8	8	10	4	4	6	8	4	7	7	8	8	4	6	6	7	7	6	6	6	6	6	8	8	10	9	4	4	6	8	4	6	7	6	7	8	8	4	6	6	7	7	6	6	6	5	8
9/11/2011	13	14	18	18	24	9	9	13	16	8	13	13	17	17	9	13	14	17	17	13	12	12	13	14	18	18	23	21	9	9	12	16	8	11	13	13	15	17	16	9	13	14	17	17	13	12	12	13	18
9/12/2011	11	11	15	14	19	7	6	10	12	6	10	10	13	13	7	10	11	13	13	10	9	9	11	11	14	14	18	17	7	6	9	12	6	9	10	10	11	13	13	7	10	11	13	13	10	9	9	10	14
9/13/2011	7	8	10	10	13	5	5	7	9	4	8	8	10	10	5	7	8	9	9	7	7	7	7	7	10	10	13	12	5	5	7	9	4	7	8	8	9	10	9	5	7	8	9	9	7	7	7	7	10
9/14/2011	8	9	12	11	15	6	5	8	10	5	9	9	11	11	6	8	9	11	11	8	8	8	8	9	12	11	14	14	6	5	8	10	5	7	9	9	10	11	11	6	8	9	11	11	8	8	8	8	11
9/15/2011	14	14	19	19	24	9	9	13	16	7	13	13	16	16	9	14	15	18	18	14	12	12	14	14	19	18	24	22	9	9	13	16	7	11	13	13	14	16	16	9	14	15	18	18	14	12	12	13	19
9/16/2011	18	18	25	24	31	10	10	15	19	9	16	16	20	19	12	18	19	23	23	16	15	15	18	18	25	24	31	29	10	10	15	19	9	13	15	15	17	20	19	12	18	19	23	23	16	15	14	17	24
9/17/2011	10	11	15	14	18	6	5	8	10	5	9	9	11	11	7	11	12	14	14	9	9	9	10	11	15	14	18	17	6	5	8	10	5	8	9	9	10	11	11	7	11	12	14	14	9	9	8	10	14
9/18/2011	10	10	13	13	17	6	6	8	10	5	9	9	11	11	7	10	11	13	13	9	9	9	10	10	13	13	17	16	6	5	8	10	5	8	9	9	10	11	11	7	10	11	13	13	9	9	9	9	13
9/19/2011	12	12	17	16	21	8	8	12	15	7	12	12	15	14	8	12	14	16	17	13	12	11	12	12	17	16	21	19	8	8	12	15	7	10	12	12	13	15	14	8	12	14	16	16	13	11	11	11	16
9/20/2011	18	19	25	25	32	11	11	16	20	9	16	16	20	20	12	19	21	24	25	18	16	16	18	19	25	24	31	29	11	10	16	20	9	14	16	16	18	20	20	12	18	20	24	24	18	16	16	17	24
9/21/2011	14	14	20	19	25	7	7	10	12	6	11	11	14	13	9	14	16	18	19	11	11	11	14	14	19	19	24	23	7	6	10	12	6	9	11	11	12	14	13	9	14	16	18	19	11	11	10	13	19
9/22/2011	8	8	11	11	14	4	4	5	7	4	6	6	8	8	5	8	9	10	10	6	6	6	8	8	11	10	13	13	4	4	5	7	4	5	6	6	7	8	7	5	8	9	10	10	6	6	6	7	11
9/23/2011	8	9	12	12	15	6	5	8	10	5	8	8	10	10	6	8	9	11	11	9	8	8	8	9	12	11	15	14	6	5	8	10	5	7	8	8	9	10	10	6	8	9	11	11	9	8	8	8	11
9/24/2011	9	9	13	12	16	6	5	8	10	5	9	9	11	10	6	9	10	12	12	9	8	8	9	9	13	12	16	15	6	5	8	10	5	7	8	8	9	11	10	6	9	10	12	12	9	8	8	9	12
9/25/2011	11	12	16	16	20	6	6	8	11	6	10	10	12	12	8	12	13	15	15	9	9	9	11	12	16	15	20	19	6	6	8	11	6	8	10	10	11	12	12	8	11	13	15	15	9	9	9	11	16
9/26/2011	11	11	15	15	19	6	6	9	11	6	10	10	12	12	7	11	12	14	15	10	9	9	11	11	15	14	19	17	6	6	8	11	6	8	10	10	11	12	12	7	11	12	14	14	10	9	9	10	15
9/27/2011	1	1	1	1	1	0	0	0	1	0	1	1	1	1	0	1	1	1	1	1	0	0	1	1	1	1	1	1	0	0	0	1	0	0	0	0	1	1	1	0	1	1	1	1	0	0	0	1	1
9/28/2011	7	7	9	9	12	4	4	6	8	4	7	7	9	8	5	7	8	9	9	7	6	6	7	7	9	9	12	11	4	4	6	8	4	6	7	7	7	8	8	5	7	8	9	9	7	6	6	6	9
9/29/2011	15	16	22	21	27	10	10	14	18	9	16	16	20	19	11	16	17	20	21	16	15	15	15	16	22	21	27	25	10	9	14	18	9	13	16	16	17	20	19	11	15	17	20	20	15	15	15	15	21
9/30/2011	12	13	17	16	21	8	7	11	14	7	12	12	15	15	8	12	13	16	16	12	11	11	12	12	17	16	21	19	8	7	11	14	7	10	12	12	13	15	15	8	12	13	15	16	12	11	11	11	16
10/1/2011	8	9	12	12	15	5	5	8	10	5	9	9	11	11	6	9	9	11	11	8	8	8	8	9	12	11	15	13	5	5	8	10	5	7	9	9	9	11	11	6	8	9	11	11	8	8	8	8	12
10/2/2011	8	9	12	12	15	5	5	8	10	4	8	8	10	9	6	8	9	11	11	8	7	7	8	9	12	11	15	13	5	5	8	10	4	6	8	8	8	10	9	6	8	9	11	11	8	7	7	8	12
10/3/2011	11	11	15	15	19	7	6	9	12	6	10	10	12	12	7	11	12	14	14	10	9	9	11	11	15	14	18	17	7	6	9	12	6	8	10	10	11	12	12	7	10	12	14	14	10	9	9	10	15
10/4/2011	11	12	15	15	19	7	7	10	13	7	12	12	15	14	8	11	12	14	15	11	11	11	11	12	15	15	19	17	7	7	10	13	7	10	12	12	13	15	14	8	11	12	14	14	11	11	11	11	15
10/5/2011	9	9	12	12	15	6	6	8	10	5	10	10	12	12	6	9	10	11	12	9	9	9	9	9	12	12	15	14	6	6	8	10	5	8	10	10	10	12	12	6	9	10	11	11	9	9	9	8	12
10/6/2011	13	14	18	17	22	9	8	12	15	7	13	13	16	16	9	13	14	16	16	13	12	12	13	13	17	17	22	20	9	8	12	15	7	11	13	13	14	16	16	9	12	14	16	16	13	12	12	12	17
10/7/2011	14	15	20	19	24	9	9	13	17	8	14	14	17	17	9	14	15	18	18	14	13	13	14	15	19	19	24	22	9	9	13	17	8	11	14	14	15	17	16	9	14	15	18	18	14	13	12	13	19
10/8/2011	8	9	12	11	15	5	5	7	9	5	8	8	10	10	6	8	9	11	11	8	7	7	8	9	12	11	14	13	5	5	7	9	5	7	8	8	9	10	10	6	8	9	11	11	8	7	7	8	11
10/9/2011	9	9	12	11	15	6	5	8	10	5	9	9	11	11	6	8	9	11	11	8	8	8	9	9	12	11	14	13	6	5	8	10	5	8	9	9	10	11	11	6	8	9	11	11	8	8	8	8	11
10/10/2011	15	16	21	21	27	10	9	14	17	8	14	14	18	17	10	15	17	20	20	15	13	13	15	16	21	20	26	24	10	9	14	17	8	12	14	14	15	17	17	10	15	17	20	20	15	13	13	15	21
10/11/2011	17	18	24	23	29	10	9	14	17	8	15	15	18	18	12	17	19	22	22	16	14	14	17	18	24	22	29	26	10	9	14	17	8	12	15	15	15	18	17	12	17	19	22	22	15	14	14	16	23
10/12/2011	12	13	17	16	20	7	6	9	12	6	10	10	12	12	8	12	13	15	16	10	10	10	12	12	16	16	20	18	7	6	9	12	6	8	10	10	11	12	12	8	12	13	15	15	10	10	9	11	16
10/13/2011	10	10	14	13	17	6	5	8	10	5	8	8	10	10	7	10	11	13	13	9	8	8	10	10	14	13	17	15	6	5	8	10	5	7	8	8	9	10	10	7	10	11	13	13	9	8	8	9	13
10/14/2011	18	19	24	24	30	11	10	15	19	9	16	16	19	19	12	18	20	23	24	18	15	15	18	18	24	23	30	27	11	10	15	19	9	13	15	15	16	19	18	12	18	20	23	23	18	15	15	17	23
10/15/2011	20	21	28	27	35	11	11	16	19	9	16	17	20	20	14	21	24	27	28	18	16	16	20	21	28	26	34	31	11	10	15	19	9	13	16	16	17	20	19	14	20	23	27	27	18	16	16	19	27
10/16/2011	13	13	17	17	22	6	6	8	10	5	10	10	12	11	9	13	15	17	17	10	10	9	13	13	17	16	21	19	6	5	8	10	5	8	9	9	10	12	11	9	13	15	17	17	10	9	9	12	17
10/17/2011	9	9	12	12	15	4	4	6	8	4	7	7	9	8	6	9	10	12	12	7	7	7	9	9	12	11	15	13	4	4	6	8	4	6	7	7	7	9	8	6	9	10	12	12	7	7	7	8	12
10/18/2011	10	11	14	14	18	7	6	9	11	6	10	10	12	12	7	11	12	14	14	11	10	10	10	11	14	13	17	16	7	6	9	11	6	8	10	10	10	12	12	7	10	12	14	14	11	10	9	10	14
10/19/2011	13	14	18	18	23	8	7	11	14	7	13	13	15	15	9	14	16	17	18	13	12	12	13	14	18	17	22	20	8	7	11	14	7	10	12	12	13	15	15	9	13	15	17	18	13	12	12	12	18
10/20/2011	11	12	15	15	19	6	6	8	10	5	10	10	12	12	8	12	13	15	15	10	9	9	11	12	15	14	19	17	6	5	8	10	5	8	10	10	10	12	11	8	11	13	15	15	10	9	9	11	15
10/21/2011	13	14	18	17	22	7	7	10	13	7	12	12	14	14	9	13	15	17	17	12	11	11	13	13	18	17	22	19	7	7	10	13	7	9	12	12	12	14	14	9	13	15	16	17	12	11	11	12	17
10/22/2011	12	13	17	16	20	7	7	10	13	6	12	12	14	13	8	12	13	15	16	12	10	10	12	13	17	16	20	18	7	7	10	13	6	9	11	11	12	14	13	8	11	13	15	15	11	10	10	11	16
10/23/2011	9	9	12	12	15	6	5	8	10	5	9	9	11	11	6	9	10	11	11	9	8	8	9	9	12	11	15	13	6	5	8	10	5	7	9	9	9	11	11	6	8	10	11	11	9	8	8	8	12
10/24/2011	15	16	20	20	25	8	8	12	15	7	13	13	16	16	10	15	17	19	19	13	12	12	15	15	20	19	25	22	8	8	12	15	7	10	13	13	13	16	15	10	14	17	19	19	13	12	12	14	20
10/25/2011	13	14	18	17	22	7	7	10	12	6	11	11	14	13	9	13	15	16	17	11	10	10	13	14	18	17	22	19	7	6	10	12	6	9	11	11	12	14	13	9	12	14	16	16	11	10	10	12	17
10/26/2011	8	9	12	11	14	5	5	7	9	5	8	8	10	10	6	8	9	10	11	8	8	7	8	9	11	11	14	13	5	5	7	9	5	7	8	8	8	10	10	6	8	9	10	11	7	7	7	8	11
10/27/2011	8	8	11	10	13	5	5	7	9	5	8	8	10	10	5	8	9	10	10	8	7	7	8	8	11	10	13	12	5	5	7	9	5	6	8	8	8	10	10	5	7	9	10	10	8	7	7	7	10
10/28/2011	14	15	19	18	23	9	8	12	15	7	13	13	16	16	9	14	15	17	18	14	12	12	14	15	19	18	23	21	9	8	12	15	7	11	13	13	14	16	16	9	13	15	17	17	14	12	12	13	18
10/29/2011	15	17	21	20	26	9	9	13	16	8	14	14	17	17	10	15	17	19	20	14	13	13	15	16	21	20	26	23	9	8	13	16	8	11	14	14	15	17	17	10	15	17	19	19	14	13	13	14	20
10/30/2011	9	10	13	12	16	5	5	7	9	5	9	9	11	10	6	9	10	12	12	8	8	8	9	10	13	12	16	14	5	5	7	9	5	7	9	9	9	10	10	6	9	10	12	12	8	8	8	9	12
10/31/2011	9	10	13	13	16	6	6	8	11	5	10	10	12	11	6	9	11	12	12	10	9	9	9	10	13	12	16	14	6	6	8	11	5	8	10	10	10	12	11	6	9	10	12	12	9	9	9	9	12
11/1/2011	18	20	25	24	31	12	11	16	20	9	17	17	20	20	12	18	20	23	23	18	15	15	18	19	25	23	30	27	12	10	16	20	9	13	17	17	17	20	19	12	17	20	23	23	18	15	15	17	24
11/2/2011	17	19	24	23	29	10	9	14	17	8	15	15	18	18	12	17	19	21	22	15	14	14	17	18	24	22	29	25	10	9	14	17	8	12	15	15	15	18	17	12	16	19	21	22	15	14	13	16	23
11/3/2011	13	14	18	17	22	7	6	9	12	6	11	11	13	13	9	12	14	16	16	10	10	10	13	14	18	17	21	19	7	6	9	12	6	9	11	11	11	13	13	9	12	14	16	16	10	10	10	12	17
11/4/2011	10	11	14	13	17	6	5	8	10	5	9	9	11	10	7	10	11	13	13	9	8	8	10	11	14	13	17	15	6	5	8	10	5	7	9	9	9	11	10	7	10	11	13	13	9	8	8	10	13
11/5/2011	19	20	26	25	32	11	10	15	19	9	16	16	19	19	13	19	21	24	25	18	15	15	19	20	26	24	31	28	11	10	15	19	9	13	16	16	16	19	18	13	18	21	24	24	18	15	15	18	25
11/6/2011	18	19	24	23	30	9	9	13	16	8	14	14	17	17	12	17	20	22	23	15	13	13	18	19	24	22	29	26	9	8	13	16	8	11	14	14	14	17	16	12	17	20	22	22	15	13	13	17	23
11/7/2011	13	14	17	17	21	6	6	8	10	5	10	10	12	12	9	12	14	16	16	10	9	9	13	13	17	16	21	18	6	5	8	10	5	8	10	10	10	12	11	9	12	14	16	16	10	9	9	12	17
11/8/2011	12	13	16	16	20	6	6	8	10	5	10	10	12	11	8	12	14	15	16	10	9	9	12	12	16	15	19	17	6	5	8	10	5	8	9	9	10	12	11	8	12	14	15	16	10	9	9	11	16
11/9/2011	14	15	18	18	23	7	7	10	13	6	11	11	13	13	10	14	16	18	19	13	11	11	14	14	18	17	22	20	7	7	10	13	6	9	11	11	11	13	13	10	14	16	18	18	13	11	11	13	18
11/10/2011	19	21	26	26	32	10	9	14	17	8	15	15	18	18	14	20	23	26	27	17	15	15	19	21	26	24	32	28	10	9	13	17	8	12	15	15	15	18	17	14	20	23	26	26	17	15	15	18	26
11/11/2011	13	14	18	17	22	6	6	8	10	5	10	10	12	12	9	13	15	17	18	10	10	10	13	14	18	16	21	19	6	5	8	10	5	8	10	10	10	12	11	9	13	15	17	17	10	10	9	12	17
11/12/2011	13	14	18	18	22	7	6	9	11	6	11	11	13	13	9	14	16	18	18	11	10	10	13	14	18	17	22	19	7	6	9	11	6	8	11	11	11	13	12	9	13	16	17	18	11	10	10	13	18
11/13/2011	19	20	25	25	31	10	9	14	17	8	15	15	18	18	13	19	22	24	25	17	15	14	19	20	25	24	31	27	10	9	14	17	8	12	15	15	15	18	17	13	18	22	24	25	17	14	14	17	25
11/14/2011	15	16	20	19	24	7	7	10	12	6	12	12	14	13	10	15	17	19	20	12	11	11	15	15	20	18	24	21	7	7	10	12	6	9	11	11	11	14	13	10	14	17	19	19	12	11	11	14	19
11/15/2011	12	13	16	16	20	6	5	8	10	5	9	10	11	11	8	12	14	16	16	9	9	9	12	13	16	15	20	17	6	5	8	10	5	7	9	9	9	11	11	8	12	14	16	16	9	9	9	11	16
11/16/2011	11	12	15	14	18	5	5	7	9	5	9	9	10	10	8	11	13	14	14	9	8	8	11	11	15	14	18	15	5	5	7	9	5	7	9	9	8	10	10	8	11	13	14	14	9	8	8	10	14
11/17/2011	15	16	20	19	24	8	7	10	13	6	12	12	14	14	10	15	17	19	19	13	11	11	14	15	20	18	24	21	8	7	10	13	6	9	12	12	12	14	14	10	14	17	18	19	12	11	11	13	19
11/18/2011	16	17	22	21	26	8	8	11	14	7	13	13	15	15	11	16	19	20	21	13	12	12	16	17	22	20	26	23	8	7	11	14	7	10	13	13	13	15	15	11	15	19	20	21	13	12	12	15	21
11/19/2011	11	12	15	14	18	5	5	7	9	5	9	9	10	10	8	11	13	14	14	9	8	8	11	12	15	14	18	15	5	5	7	9	5	7	9	8	8	10	10	8	11	13	14	14	8	8	8	10	14
11/20/2011	10	11	14	14	17	5	5	7	9	5	9	9	10	10	7	11	12	13	14	8	8	8	10	11	14	13	17	15	5	5	7	9	5	7	8	8	8	10	10	7	10	12	13	13	8	8	8	10	13
11/21/2011	15	17	21	20	25	8	8	11	14	7	13	13	15	15	10	15	17	19	20	13	12	12	15	16	21	19	25	22	8	7	11	14	7	10	13	13	13	15	15	10	14	17	19	19	13	12	12	14	20
11/22/2011	15	16	20	19	24	8	7	11	13	7	12	12	15	14	10	14	17	18	19	12	11	11	15	16	20	19	24	21	8	7	11	13	7	9	12	12	12	15	14	10	14	17	18	18	12	11	11	14	19
11/23/2011	11	12	15	15	19	6	5	8	10	5	9	9	11	11	8	11	13	14	15	9	9	8	11	12	15	14	19	16	6	5	8	10	5	7	9	9	9	11	11	8	11	13	14	14	9	8	8	11	15
11/24/2011	10	11	13	13	16	5	5	7	8	4	8	8	10	9	6	10	11	12	12	8	7	7	10	10	13	12	16	14	5	4	7	8	4	6	8	8	8	10	9	6	9	11	12	12	8	7	7	9	12
11/25/2011	16	17	21	20	26	9	8	12	15	7	13	13	16	15	10	15	17	19	20	13	12	12	16	17	21	20	25	22	9	8	12	15	7	10	13	13	13	16	15	10	14	17	19	19	13	12	12	15	20
11/26/2011	17	18	23	22	27	9	8	12	15	7	14	14	16	16	11	16	19	20	21	14	13	12	17	18	23	21	27	23	9	8	12	15	7	11	14	14	13	16	16	11	15	18	20	20	14	12	12	16	21
11/27/2011	12	14	17	16	20	6	6	8	10	5	10	10	12	12	8	12	14	15	16	10	9	9	12	13	17	15	20	17	6	5	8	10	5	8	10	10	10	12	11	8	11	14	15	15	10	9	9	12	16
11/28/2011	11	12	15	14	18	6	5	8	10	5	9	9	11	11	7	11	13	14	14	9	9	8	11	12	15	14	18	16	6	5	8	10	5	7	9	9	9	11	10	7	10	12	14	14	9	8	8	11	14
11/29/2011	15	17	20	20	25	8	8	11	14	7	13	13	15	14	10	14	17	18	19	13	11	11	15	16	20	19	24	21	8	7	11	14	7	10	12	12	12	15	14	10	14	17	18	19	13	11	11	14	19
11/30/2011	16	18	22	21	27	8	8	12	14	7	13	13	16	15	11	16	18	20	21	14	12	12	16	18	22	20	26	23	8	7	11	14	7	10	13	13	13	16	15	11	15	18	20	20	14	12	12	15	21
12/1/2011	12	13	16	15	19	6	5	8	9	5	9	9	11	11	8	11	13	14	15	9	9	9	12	12	16	14	19	16	6	5	8	9	5	7	9	9	9	11	10	8	11	13	14	15	9	9	9	11	15
12/2/2011	10	11	13	13	16	5	5	7	8	4	8	8	10	9	7	10	11	12	13	8	8	8	10	11	13	12	16	14	5	4	7	8	4	6	8	8	8	10	9	7	9	11	12	13	8	8	8	9	13
12/3/2011	14	15	18	18	22	7	7	10	12	6	11	11	13	13	9	13	16	17	18	12	10	10	14	15	18	17	22	19	7	6	10	12	6	8	11	11	11	13	12	9	13	15	17	17	12	10	10	13	18
12/4/2011	13	15	18	17	22	7	6	9	11	6	11	11	12	12	9	13	15	16	17	11	10	10	13	14	18	16	21	18	7	6	9	11	6	8	10	10	10	12	12	9	12	15	16	17	11	10	10	12	17
12/5/2011	2	2	2	2	2	1	1	1	1	1	1	1	1	1	1	1	2	2	2	1	1	1	2	2	2	2	2	2	1	1	1	1	1	1	1	1	1	1	1	1	1	2	2	2	1	1	1	1	2
12/6/2011	10	11	13	13	16	4	4	6	7	4	8	8	9	9	7	10	11	12	13	8	7	7	10	10	13	12	15	13	4	4	6	7	4	6	8	8	7	9	8	7	9	11	12	12	7	7	7	9	13
12/7/2011	9	10	12	12	15	4	4	6	7	4	7	7	9	9	6	9	11	11	12	7	7	7	9	10	12	11	15	12	4	4	6	7	4	6	7	7	7	9	8	6	9	11	11	12	7	7	7	9	12
12/8/2011	12	14	16	16	20	6	6	8	10	5	10	10	12	11	8	12	15	16	16	11	10	9	12	13	16	15	20	17	6	5	8	10	5	8	10	10	9	12	11	8	12	14	15	16	10	9	9	11	16
12/9/2011	13	14	17	16	20	6	6	8	10	5	10	10	12	12	9	13	15	16	17	11	10	10	13	14	17	16	20	17	6	5	8	10	5	8	10	10	10	12	11	9	12	15	16	16	10	10	10	12	16
12/10/2011	8	9	11	10	13	4	3	5	6	3	6	6	7	7	6	8	10	10	11	6	6	6	8	9	11	10	13	11	4	3	5	6	3	5	6	6	6	7	7	6	8	9	10	10	6	6	6	7	10
12/11/2011	4	4	5	5	6	2	2	3	3	2	3	3	4	4	3	4	5	5	5	3	3	3	4	4	5	5	6	5	2	2	3	3	2	2	3	3	3	4	4	3	4	5	5	5	3	3	3	4	5
12/12/2011	9	9	12	11	14	4	4	6	7	4	7	7	8	8	6	9	10	11	11	7	7	7	9	9	12	11	14	12	4	4	6	7	4	5	7	7	7	8	8	6	8	10	11	11	7	7	7	8	11
12/13/2011	9	10	13	12	15	5	4	6	8	4	8	8	9	9	7	9	11	12	12	8	7	7	9	10	13	12	15	13	5	4	6	8	4	6	8	8	7	9	9	7	9	11	12	12	8	7	7	9	12
12/14/2011	7	8	10	9	11	3	3	5	6	3	6	6	7	7	5	7	8	9	9	6	6	6	7	8	10	9	11	10	3	3	5	6	3	5	6	6	6	7	7	5	7	8	9	9	6	6	6	7	9
12/15/2011	8	9	11	11	13	4	4	5	7	4	7	7	8	8	6	8	10	10	11	7	7	7	8	9	11	10	13	11	4	4	5	7	4	5	7	7	7	8	8	6	8	10	10	11	7	7	7	8	11
12/16/2011	8	9	11	11	13	4	4	6	7	4	7	7	9	8	6	8	10	10	11	7	7	7	8	9	11	10	13	11	4	4	6	7	4	5	7	7	7	8	8	6	8	10	10	11	7	7	7	8	11
12/17/2011	7	8	9	9	11	4	3	5	6	3	6	6	7	7	5	7	8	8	9	6	5	5	7	7	9	8	11	9	4	3	5	6	3	4	6	6	5	7	6	5	6	8	8	9	6	5	5	6	9
12/18/2011	7	8	9	9	11	3	3	4	5	3	6	6	7	6	5	7	8	8	9	5	5	5	7	7	9	8	11	9	3	3	4	5	3	4	6	6	5	7	6	5	6	8	8	9	5	5	5	6	9
12/19/2011	7	8	9	9	11	4	3	5	6	3	6	6	7	7	5	7	8	9	9	6	6	5	7	7	9	8	11	9	4	3	5	6	3	4	6	6	6	7	7	5	7	8	9	9	6	5	5	6	9
12/20/2011	6	7	8	8	10	3	3	4	5	3	5	5	6	6	4	6	7	8	8	5	5	5	6	7	8	8	10	8	3	3	4	5	3	4	5	5	5	6	6	4	6	7	7	8	5	5	5	6	8
12/21/2011	7	8	9	9	11	3	3	5	6	3	6	6	7	7	5	7	8	8	9	5	5	5	7	8	9	9	11	9	3	3	5	6	3	4	6	6	5	7	6	5	6	8	8	9	5	5	5	7	9
12/22/2011	8	9	10	10	12	4	3	5	6	3	6	6	8	7	5	7	9	9	10	6	6	6	8	8	10	9	12	10	4	3	5	6	3	5	6	6	6	8	7	5	7	9	9	9	6	6	6	7	10
12/23/2011	5	6	7	7	8	3	2	4	4	2	4	4	5	5	3	5	6	6	7	4	4	4	5	6	7	6	8	7	3	2	3	4	2	3	4	4	4	5	5	3	5	6	6	6	4	4	4	5	6
12/24/2011	4	5	6	6	7	2	2	3	3	2	4	4	4	4	3	4	5	5	6	3	3	3	4	5	6	5	7	6	2	2	3	3	2	3	4	4	3	4	4	3	4	5	5	5	3	3	3	4	6
12/25/2011	7	8	10	9	11	4	3	5	6	3	6	6	7	7	5	7	8	9	9	6	6	6	7	8	10	9	11	10	4	3	5	6	3	5	6	6	6	7	7	5	7	8	9	9	6	6	6	7	9
12/26/2011	6	7	8	8	10	3	3	4	5	3	5	5	6	6	4	6	7	8	8	5	5	5	6	7	8	8	10	8	3	3	4	5	3	4	5	5	5	6	6	4	6	7	8	8	5	5	5	6	8
12/27/2011	6	6	7	7	9	3	2	4	4	2	5	5	5	5	4	5	7	7	7	4	4	4	6	6	7	7	9	7	3	2	3	4	2	3	5	4	4	5	5	4	5	6	7	7	4	4	4	5	7
12/28/2011	4	5	6	6	7	2	2	3	3	2	4	4	4	4	3	4	5	6	6	3	3	3	4	5	6	5	7	6	2	2	3	3	2	3	4	4	3	4	4	3	4	5	5	6	3	3	3	4	6
12/29/2011	5	6	7	6	8	3	2	3	4	2	4	4	5	5	4	5	6	6	7	4	4	4	5	6	7	6	8	7	3	2	3	4	2	3	4	4	4	5	5	4	5	6	6	6	4	4	4	5	6
12/30/2011	6	7	8	7	9	3	3	4	5	3	5	5	6	6	4	6	7	7	8	5	5	5	6	6	8	7	9	8	3	2	4	5	3	4	5	5	5	6	5	4	6	7	7	8	5	5	5	5	7
12/31/2011	5	6	7	6	8	2	2	3	4	2	4	4	5	5	3	5	6	6	7	4	4	4	5	5	7	6	8	7	2	2	3	4	2	3	4	4	4	5	5	3	5	6	6	6	4	4	4	5	6
1/1/2012	4	4	5	4	6	2	1	2	2	2	3	3	3	3	2	3	4	4	5	3	3	3	4	4	5	4	5	5	2	1	2	2	2	2	3	3	3	3	3	2	3	4	4	4	3	3	3	3	4
1/2/2012	5	6	7	7	8	2	2	3	4	2	4	4	5	5	4	5	6	7	7	4	4	4	5	6	7	6	8	7	2	2	3	4	2	3	4	4	4	5	5	4	5	6	6	7	4	4	4	5	7
1/3/2012	5	5	6	6	7	2	2	3	4	2	4	4	5	4	3	5	6	6	6	4	4	4	5	5	6	6	7	6	2	2	3	4	2	3	4	4	4	5	4	3	5	6	6	6	4	4	4	4	6
1/4/2012	4	5	5	5	6	2	2	3	3	2	3	3	4	4	3	4	5	5	5	3	3	3	4	4	5	5	6	5	2	2	3	3	2	3	3	3	3	4	4	3	4	5	5	5	3	3	3	4	5
1/5/2012	4	4	5	4	6	2	1	2	3	2	3	3	3	3	3	4	4	5	5	3	3	3	4	4	5	4	5	5	2	1	2	3	2	2	3	3	3	3	3	3	3	4	4	5	3	3	3	3	4
1/6/2012	4	5	6	5	7	2	2	3	3	2	4	4	4	4	3	4	5	5	6	4	4	4	4	5	6	5	7	6	2	2	3	3	2	3	4	4	3	4	4	3	4	5	5	6	3	4	4	4	5
1/7/2012	4	5	6	5	7	2	2	3	3	2	4	4	4	4	3	4	5	5	6	4	4	3	4	5	6	5	7	5	2	2	3	3	2	3	4	4	3	4	4	3	4	5	5	5	3	3	3	4	5
1/8/2012	3	3	4	4	5	1	1	2	2	1	3	3	3	3	2	3	4	4	4	3	3	3	3	3	4	4	5	4	1	1	2	2	1	2	3	3	2	3	3	2	3	4	4	4	2	3	3	3	4
1/9/2012	3	3	3	3	4	1	1	2	2	1	2	2	3	3	2	3	3	3	3	2	2	2	3	3	3	3	4	3	1	1	2	2	1	2	2	2	2	3	2	2	3	3	3	3	2	2	2	2	3
1/10/2012	3	4	5	4	5	2	2	2	3	2	3	3	4	3	2	3	4	4	5	3	3	3	3	4	5	4	5	4	2	1	2	3	2	2	3	3	3	3	3	2	3	4	4	4	3	3	3	3	4
1/11/2012	4	4	5	5	6	2	2	2	3	2	3	3	4	4	3	4	4	5	5	3	3	3	4	4	5	4	6	5	2	2	2	3	2	2	3	3	3	4	3	3	4	4	5	5	3	3	3	3	5
1/12/2012	3	3	4	4	4	1	1	2	2	1	3	3	3	3	2	3	3	4	4	2	2	2	3	3	4	3	4	4	1	1	2	2	1	2	2	2	2	3	3	2	3	3	4	4	2	2	2	3	4
1/13/2012	2	3	3	3	4	1	1	1	2	1	2	2	3	2	2	2	3	3	3	2	2	2	2	3	3	3	4	3	1	1	1	2	1	2	2	2	2	2	2	2	2	3	3	3	2	2	2	2	3
1/14/2012	3	4	4	4	5	2	1	2	3	2	3	3	3	3	2	3	4	4	4	3	3	3	3	3	4	4	5	4	2	1	2	3	2	2	3	3	3	3	3	2	3	4	4	4	3	3	3	3	4
1/15/2012	3	3	4	4	4	1	1	2	2	1	3	3	3	3	2	3	4	4	4	2	3	2	3	3	4	3	4	4	1	1	2	2	1	2	3	3	3	3	3	2	3	3	4	4	2	2	2	3	4
1/16/2012	2	3	3	3	4	1	1	2	2	1	2	2	3	3	2	2	3	3	3	2	2	2	2	3	3	3	4	3	1	1	2	2	1	2	2	2	2	3	3	2	2	3	3	3	2	2	2	2	3
1/17/2012	2	2	3	3	3	1	1	1	2	1	2	2	2	2	2	2	3	3	3	2	2	2	2	2	3	3	3	3	1	1	1	2	1	2	2	2	2	2	2	2	2	3	3	3	2	2	2	2	3
1/18/2012	3	3	3	3	4	1	1	2	2	1	2	2	3	3	2	3	3	3	3	2	2	2	3	3	3	3	4	3	1	1	2	2	1	2	2	2	2	3	3	2	2	3	3	3	2	2	2	2	3
1/19/2012	3	3	4	3	4	1	1	2	3	1	3	3	3	3	2	3	3	3	4	2	2	2	3	3	4	3	4	3	1	1	2	3	1	2	3	3	3	3	3	2	3	3	3	4	2	2	2	3	3
1/20/2012	2	3	3	3	3	1	1	2	2	1	2	2	2	2	2	2	3	3	3	2	2	2	2	2	3	3	3	3	1	1	2	2	1	2	2	2	2	2	2	2	2	3	3	3	2	2	2	2	3
1/21/2012	2	2	2	2	3	1	1	1	2	1	2	2	2	2	1	2	2	2	2	1	2	2	2	2	2	2	3	2	1	1	1	2	1	1	2	2	2	2	2	1	2	2	2	2	1	2	2	2	2
1/22/2012	2	3	3	3	3	1	1	2	2	1	2	2	3	3	2	2	3	3	3	2	2	2	2	2	3	3	3	3	1	1	2	2	1	2	2	2	2	3	3	2	2	3	3	3	2	2	2	2	3
1/23/2012	2	2	3	2	3	1	1	2	2	1	2	2	2	2	1	2	2	2	3	2	2	2	2	2	3	2	3	2	1	1	2	2	1	2	2	2	2	2	2	1	2	2	2	3	2	2	2	2	2
1/24/2012	2	2	2	2	3	1	1	1	2	1	2	2	2	2	1	2	2	2	2	1	2	2	2	2	2	2	2	2	1	1	1	2	1	1	2	2	2	2	2	1	2	2	2	2	1	2	2	2	2
1/25/2012	1	2	2	2	2	1	1	1	1	1	1	1	2	2	1	1	2	2	2	1	1	1	1	1	2	2	2	2	1	1	1	1	1	1	1	1	2	2	2	1	1	2	2	2	1	1	1	1	2
1/26/2012	2	2	2	2	3	1	1	1	2	1	2	2	2	2	1	2	2	2	2	1	2	2	2	2	2	2	3	2	1	1	1	2	1	1	2	2	2	2	2	1	2	2	2	2	1	2	2	2	2
1/27/2012	2	2	2	2	2	1	1	1	2	1	2	2	2	2	1	2	2	2	2	1	2	2	2	2	2	2	2	2	1	1	1	2	1	1	2	2	2	2	2	1	1	2	2	2	1	2	1	1	2
1/28/2012	1	2	2	2	2	1	1	1	2	1	1	1	2	2	1	1	2	2	2	1	1	1	1	2	2	2	2	2	1	1	1	2	1	1	1	1	2	2	2	1	1	2	2	2	1	1	1	1	2
1/29/2012	1	1	2	2	2	1	1	1	2	1	1	1	2	2	1	1	2	2	2	1	1	1	1	1	2	2	2	2	1	1	1	2	1	1	1	1	2	2	2	1	1	2	2	2	1	1	1	1	2
1/30/2012	1	2	2	2	2	1	1	1	2	1	1	1	2	2	1	1	2	2	2	1	1	1	1	1	2	2	2	2	1	1	1	2	1	1	1	1	2	2	2	1	1	2	2	2	1	1	1	1	2
1/31/2012	1	2	2	2	2	1	1	1	2	1	2	2	2	2	1	1	2	2	2	1	2	2	1	2	2	2	2	2	1	1	1	2	1	2	2	2	2	2	2	1	1	2	2	2	1	2	2	1	2
2/1/2012	1	1	2	1	2	1	1	1	2	1	1	1	2	2	1	1	1	1	2	1	1	1	1	1	2	1	2	2	1	1	1	2	1	1	1	1	2	2	2	1	1	1	1	2	1	1	1	1	1
2/2/2012	1	1	1	1	2	1	1	1	1	1	1	1	2	2	1	1	1	1	1	1	1	1	1	1	1	1	2	1	1	1	1	1	1	1	1	1	1	2	2	1	1	1	1	1	1	1	1	1	1
2/3/2012	1	1	1	1	2	1	1	1	2	1	1	1	2	2	1	1	1	1	1	1	1	1	1	1	1	1	2	1	1	1	1	2	1	1	1	1	2	2	2	1	1	1	1	1	1	1	1	1	1
2/4/2012	1	1	2	1	2	1	1	1	2	1	2	2	2	2	1	1	1	1	2	1	1	1	1	1	2	1	2	2	1	1	1	2	1	1	2	2	2	2	2	1	1	1	1	2	1	1	1	1	1
2/5/2012	1	1	1	1	2	1	1	1	1	1	1	1	2	2	1	1	1	1	1	1	1	1	1	1	1	1	2	1	1	1	1	1	1	1	1	1	2	2	2	1	1	1	1	1	1	1	1	1	1
2/6/2012	1	1	1	1	2	1	1	1	1	1	1	1	2	2	1	1	1	1	1	1	1	1	1	1	1	1	1	1	1	1	1	1	1	1	1	1	2	2	2	1	1	1	1	1	1	1	1	1	1
2/7/2012	1	1	1	1	2	1	1	1	2	1	1	1	2	2	1	1	1	1	1	1	1	1	1	1	1	1	2	2	1	1	1	2	1	1	1	1	2	2	2	1	1	1	1	1	1	1	1	1	1
2/8/2012	1	1	1	1	2	1	1	1	2	1	1	1	2	2	1	1	1	1	1	1	1	1	1	1	1	1	2	2	1	1	1	2	1	1	1	1	2	2	2	1	1	1	1	1	1	1	1	1	1
2/9/2012	1	1	1	1	1	1	1	1	1	1	1	1	2	2	1	1	1	1	1	1	1	1	1	1	1	1	1	1	1	1	1	1	1	1	1	1	2	2	2	1	1	1	1	1	1	1	1	1	1
2/10/2012	1	1	1	1	1	1	1	1	1	1	1	1	2	2	1	1	1	1	1	1	1	1	1	1	1	1	1	1	1	1	1	1	1	1	1	1	1	2	2	1	1	1	1	1	1	1	1	1	1
2/11/2012	1	1	1	1	2	1	1	1	2	1	1	1	2	2	1	1	1	1	1	1	1	1	1	1	1	1	2	1	1	1	1	2	1	1	1	1	2	2	2	1	1	1	1	1	1	1	1	1	1
2/12/2012	1	1	1	1	1	1	1	1	2	1	1	1	2	2	1	1	1	1	1	1	1	1	1	1	1	1	1	1	1	1	1	2	1	1	1	1	2	2	2	1	1	1	1	1	1	1	1	1	1
2/13/2012	1	1	1	1	1	1	1	1	2	1	1	1	2	2	1	1	1	1	1	1	1	1	1	1	1	1	1	1	1	1	1	2	1	1	1	1	2	2	2	1	1	1	1	1	1	1	1	1	1
2/14/2012	1	1	1	1	1	1	1	1	1	1	1	1	2	2	1	1	1	1	1	1	1	1	1	1	1	1	1	1	1	1	1	1	1	1	1	1	1	2	2	1	1	1	1	1	1	1	1	1	1
2/15/2012	1	1	1	1	2	1	1	1	2	1	2	2	2	2	1	1	1	1	1	1	1	1	1	1	1	1	2	2	1	1	1	2	1	1	2	2	2	2	2	1	1	1	1	1	1	1	1	1	1
2/16/2012	1	1	1	1	2	1	1	1	2	1	2	2	2	2	1	1	1	1	1	1	1	1	1	1	1	1	2	2	1	1	1	2	1	1	2	2	2	2	2	1	1	1	1	1	1	1	1	1	1
2/17/2012	1	1	1	1	2	1	1	1	2	1	1	1	2	2	1	1	1	1	1	1	1	1	1	1	1	1	2	2	1	1	1	2	1	1	1	1	2	2	2	1	1	1	1	1	1	1	1	1	1
2/18/2012	1	1	1	1	1	1	1	1	2	1	1	1	2	2	1	1	1	1	1	1	1	1	1	1	1	1	1	1	1	1	1	2	1	1	1	1	2	2	2	1	1	1	1	1	1	1	1	1	1
2/19/2012	1	1	1	1	1	1	1	1	1	1	1	1	2	2	1	1	1	1	1	1	1	1	1	1	1	1	1	1	1	1	1	1	1	1	1	1	2	2	2	1	1	1	1	1	1	1	1	1	1
2/20/2012	1	1	1	1	1	1	1	1	1	1	1	1	2	2	0	1	1	1	1	1	1	1	1	1	1	1	1	1	1	1	1	1	1	1	1	1	2	2	2	0	1	1	1	1	1	1	1	1	1
2/21/2012	1	1	1	1	1	1	1	1	2	1	1	1	2	2	1	1	1	1	1	1	1	1	1	1	1	1	1	1	1	1	1	2	1	1	1	1	2	2	2	1	1	1	1	1	1	1	1	1	1
2/22/2012	1	1	1	1	1	1	1	1	1	1	1	1	2	1	0	1	1	1	1	1	1	1	1	1	1	1	1	1	1	1	1	1	1	1	1	1	1	2	1	0	1	1	1	1	1	1	1	1	1
2/23/2012	1	1	1	1	2	1	1	1	2	1	1	1	2	2	1	1	1	1	1	1	1	1	1	1	1	1	2	1	1	1	1	2	1	1	1	1	2	2	2	1	1	1	1	1	1	1	1	1	1
2/24/2012	1	1	1	1	1	1	1	1	1	1	1	1	2	2	0	1	1	1	1	1	1	1	1	1	1	1	1	1	1	1	1	1	1	1	1	1	2	2	2	0	1	1	1	1	1	1	1	1	1
2/25/2012	1	1	1	1	1	1	1	1	1	1	1	1	1	1	0	1	1	1	1	1	1	1	1	1	1	1	1	1	1	1	1	1	1	1	1	1	1	1	1	0	1	1	1	1	1	1	1	1	1
2/26/2012	1	1	1	1	1	1	1	1	1	1	1	1	1	1	0	1	1	1	1	1	1	1	1	1	1	1	1	1	1	1	1	1	1	1	1	1	1	1	1	0	1	1	1	1	1	1	1	1	1
2/27/2012	1	1	1	1	1	1	1	1	2	1	1	1	2	2	1	1	1	1	1	1	1	1	1	1	1	1	1	1	1	1	1	2	1	1	1	1	2	2	2	1	1	1	1	1	1	1	1	1	1
2/28/2012	1	1	1	1	2	1	1	1	2	1	1	1	2	2	1	1	1	1	1	1	1	1	1	1	1	1	1	1	1	1	1	2	1	1	1	1	2	2	2	1	1	1	1	1	1	1	1	1	1
2/29/2012	1	1	1	1	2	1	1	1	2	1	2	2	2	2	1	1	1	1	1	1	2	2	1	1	1	1	2	2	1	1	1	2	1	2	2	2	2	2	2	1	1	1	1	1	1	2	2	1	1
3/1/2012	1	1	1	1	1	1	1	1	1	1	1	1	2	2	0	1	1	1	1	1	1	1	1	1	1	1	1	1	1	1	1	1	1	1	1	1	2	2	2	0	1	1	1	1	1	1	1	1	1
3/2/2012	1	1	1	1	1	1	1	1	2	1	1	1	2	2	1	1	1	1	1	1	1	1	1	1	1	1	1	1	1	1	1	2	1	1	1	1	2	2	2	1	1	1	1	1	1	1	1	1	1
3/3/2012	1	1	1	1	1	1	1	1	2	1	1	1	2	2	1	1	1	1	1	1	1	1	1	1	1	1	1	1	1	1	1	2	1	1	1	1	2	2	2	1	1	1	1	1	1	1	1	1	1
3/4/2012	1	1	1	1	2	1	1	1	2	1	2	2	2	2	1	1	1	1	1	1	2	2	1	1	1	1	2	2	1	1	1	2	1	2	2	2	2	2	2	1	1	1	1	1	1	2	2	1	1
3/5/2012	1	1	1	1	1	1	1	1	2	1	1	1	2	2	1	1	1	1	1	1	1	1	1	1	1	1	1	1	1	1	1	2	1	1	1	1	2	2	2	1	1	1	1	1	1	1	1	1	1
3/6/2012	1	1	1	1	2	1	1	2	2	1	2	2	2	2	1	1	1	1	1	2	2	2	1	1	1	1	2	2	1	1	2	2	1	2	2	2	2	2	2	1	1	1	1	1	2	2	2	1	1
3/7/2012	1	1	1	1	1	1	1	1	2	1	1	1	2	2	1	1	1	1	1	1	1	1	1	1	1	1	1	1	1	1	1	2	1	1	1	1	2	2	2	1	1	1	1	1	1	1	1	1	1
3/8/2012	1	1	1	1	1	1	1	1	2	1	1	1	2	2	0	1	1	1	1	1	1	1	1	1	1	1	1	1	1	1	1	2	1	1	1	1	2	2	2	0	1	1	1	1	1	1	1	1	1
3/9/2012	1	1	1	1	1	1	1	1	2	1	1	1	2	2	0	1	1	1	1	1	1	1	1	1	1	1	1	1	1	1	1	2	1	1	1	1	2	2	2	0	1	1	1	1	1	1	1	1	1
3/10/2012	1	1	1	1	2	1	1	2	2	1	2	2	2	2	1	1	1	1	1	2	2	2	1	1	1	1	2	2	1	1	2	2	1	2	2	2	2	2	2	1	1	1	1	1	2	2	2	1	1
3/11/2012	1	1	1	1	1	1	1	1	2	1	2	2	2	2	1	1	1	1	1	1	1	1	1	1	1	1	1	1	1	1	1	2	1	1	2	2	2	2	2	1	1	1	1	1	1	1	1	1	1
3/12/2012	1	1	1	1	1	1	1	1	2	1	1	1	2	2	0	1	1	1	1	1	1	1	1	1	1	1	1	1	1	1	1	2	1	1	1	1	2	2	2	0	1	1	1	1	1	1	1	1	1
3/13/2012	1	1	1	1	2	1	1	2	2	1	2	2	2	2	1	1	1	1	1	2	2	2	1	1	1	1	2	2	1	1	2	2	1	2	2	2	2	2	2	1	1	1	1	1	2	2	2	1	1
3/14/2012	2	2	3	3	4	2	2	3	4	2	3	3	4	4	1	2	2	3	3	3	3	3	2	2	3	3	4	3	2	2	3	4	2	3	3	3	4	4	4	1	2	2	3	3	3	3	3	2	3
3/15/2012	0	0	0	0	0	0	0	0	0	0	0	0	0	0	0	0	0	0	0	0	0	0	0	0	0	0	0	0	0	0	0	0	0	0	0	0	0	0	0	0	0	0	0	0	0	0	0	0	0
3/16/2012	1	1	1	1	2	1	1	1	2	1	1	1	2	2	1	1	1	1	1	1	1	1	1	1	1	1	2	2	1	1	1	2	1	1	1	1	2	2	2	1	1	1	1	1	1	1	1	1	1
3/17/2012	1	1	1	1	1	1	1	1	1	1	1	1	2	2	0	1	1	1	1	1	1	1	1	1	1	1	1	1	1	1	1	1	1	1	1	1	1	2	2	0	1	1	1	1	1	1	1	1	1
3/18/2012	1	1	1	1	1	1	1	1	2	1	1	1	2	2	1	1	1	1	1	1	1	1	1	1	1	1	1	1	1	1	1	2	1	1	1	1	2	2	2	1	1	1	1	1	1	1	1	1	1
3/19/2012	1	1	1	1	2	1	1	2	2	1	2	2	2	2	1	1	1	1	1	2	2	2	1	1	1	1	2	2	1	1	2	2	1	2	2	2	2	2	2	1	1	1	1	1	2	2	2	1	1
3/20/2012	1	1	2	2	3	2	2	2	3	2	3	3	4	3	1	2	2	2	2	2	3	3	1	1	2	2	3	3	2	2	2	3	2	3	3	3	3	4	3	1	2	2	2	2	2	3	3	1	2
3/21/2012	1	1	1	1	1	1	1	1	1	1	1	1	1	1	0	1	1	1	1	1	1	1	1	1	1	1	1	1	1	1	1	1	1	1	1	1	1	1	1	0	1	1	1	1	1	1	1	1	1
3/22/2012	1	1	2	2	2	1	1	2	3	1	2	2	3	3	1	1	1	1	1	2	2	2	1	1	2	2	2	2	1	1	2	3	1	2	2	2	3	3	3	1	1	1	1	1	2	2	2	1	2
3/23/2012	1	1	1	1	2	1	1	2	2	1	2	2	2	2	1	1	1	1	1	2	2	2	1	1	1	1	2	2	1	1	2	2	1	2	2	2	2	2	2	1	1	1	1	1	2	2	2	1	1
3/24/2012	1	1	1	1	1	1	1	1	2	1	2	2	2	2	1	1	1	1	1	1	1	1	1	1	1	1	1	1	1	1	1	2	1	1	1	1	2	2	2	1	1	1	1	1	1	1	1	1	1
3/25/2012	1	1	1	1	2	1	1	2	2	1	2	2	2	2	1	1	1	1	1	2	2	2	1	1	1	1	2	2	1	1	2	2	1	2	2	2	2	2	2	1	1	1	1	1	2	2	2	1	1
3/26/2012	1	1	2	2	2	1	1	2	3	1	2	2	3	3	1	1	1	2	2	2	2	2	1	1	2	2	2	2	1	1	2	3	1	2	2	2	3	3	3	1	1	1	2	2	2	2	2	1	2
3/27/2012	1	1	1	1	2	1	1	1	2	1	2	2	2	2	1	1	1	1	1	1	1	1	1	1	1	1	1	1	1	1	1	2	1	1	1	1	2	2	2	1	1	1	1	1	1	1	1	1	1
3/28/2012	1	1	1	1	2	1	1	1	2	1	2	2	2	2	1	1	1	1	1	1	2	2	1	1	1	1	2	1	1	1	1	2	1	1	2	2	2	2	2	1	1	1	1	1	1	1	1	1	1
3/29/2012	1	1	1	1	1	1	1	1	2	1	1	1	2	2	0	1	1	1	1	1	1	1	1	1	1	1	1	1	1	1	1	2	1	1	1	1	2	2	2	0	1	1	1	1	1	1	1	1	1
3/30/2012	1	1	1	1	1	1	1	1	2	1	1	1	2	2	0	1	1	1	1	1	1	1	1	1	1	1	1	1	1	1	1	2	1	1	1	1	2	2	2	0	1	1	1	1	1	1	1	1	1
3/31/2012	1	1	1	1	1	1	1	1	2	1	1	1	2	2	0	1	1	1	1	1	1	1	1	1	1	1	1	1	1	1	1	2	1	1	1	1	2	2	2	0	1	1	1	1	1	1	1	1	1
4/1/2012	1	1	2	2	2	1	1	2	3	1	2	2	3	3	1	1	1	2	2	2	2	2	1	1	2	2	2	2	1	1	2	3	1	2	2	2	3	3	3	1	1	1	2	2	2	2	2	1	2
4/2/2012	1	1	1	1	2	1	1	2	2	1	2	2	2	2	1	1	1	1	1	2	2	2	1	1	1	1	2	2	1	1	2	2	1	2	2	2	2	2	2	1	1	1	1	1	2	2	2	1	1
4/3/2012	1	1	1	1	2	1	1	2	2	1	2	2	2	2	1	1	1	1	1	2	2	2	1	1	1	1	2	2	1	1	2	2	1	2	2	2	2	2	2	1	1	1	1	1	2	2	2	1	1
4/4/2012	1	1	1	1	2	1	1	2	2	1	2	2	2	2	1	1	1	1	1	2	2	2	1	1	1	1	2	2	1	1	2	2	1	2	2	2	2	2	2	1	1	1	1	1	2	2	2	1	1
4/5/2012	1	1	2	2	2	1	1	2	2	1	2	2	2	2	1	1	1	1	1	2	2	2	1	1	2	2	2	2	1	1	2	2	1	2	2	2	2	2	2	1	1	1	2	2	2	2	2	1	2
4/6/2012	1	1	1	1	1	1	1	1	2	1	1	1	2	2	1	1	1	1	1	1	1	1	1	1	1	1	2	2	1	1	1	2	1	1	1	1	2	2	2	1	1	1	1	1	1	1	1	1	1
4/7/2012	1	1	1	1	1	1	1	1	1	1	1	1	2	2	0	1	1	1	1	1	1	1	1	1	1	1	1	1	1	1	1	1	1	1	1	1	2	2	2	1	1	1	1	1	1	1	1	1	1
4/8/2012	1	1	2	2	2	1	1	2	3	1	2	2	3	3	1	1	1	1	2	2	2	2	1	1	2	2	2	2	1	1	2	3	1	2	2	2	3	3	3	1	1	1	1	2	2	2	2	1	2
4/9/2012	1	1	2	2	3	2	2	2	3	2	3	3	3	3	1	1	1	2	2	2	2	2	1	1	2	2	3	3	2	2	2	3	2	2	3	3	3	3	3	1	1	1	2	2	2	2	2	1	2
4/10/2012	2	2	3	3	4	2	2	3	4	2	4	4	5	5	1	2	2	3	3	3	3	3	2	2	3	3	4	4	2	2	4	5	2	4	4	4	5	5	5	2	2	2	3	3	4	4	4	2	3
4/11/2012	1	1	2	2	2	2	1	2	3	2	2	2	3	3	1	1	1	2	2	2	2	2	1	1	2	2	2	2	2	2	2	3	2	2	2	2	3	3	3	1	1	1	2	2	2	2	2	1	2
4/12/2012	1	2	2	2	3	2	2	3	4	2	3	3	4	4	1	2	2	2	2	3	3	3	2	2	2	2	3	3	2	2	3	4	2	3	3	3	4	4	4	1	2	2	2	2	3	3	3	1	2
4/13/2012	1	1	2	2	2	1	1	2	3	1	2	2	3	3	1	1	1	2	2	2	2	2	1	1	2	2	2	2	1	1	2	3	1	2	2	2	3	3	3	1	1	1	2	2	2	2	2	1	2
4/14/2012	1	1	1	1	2	1	1	2	2	1	2	2	2	2	1	1	1	1	1	2	2	2	1	1	1	1	2	2	1	1	2	2	1	2	2	2	2	2	2	1	1	1	1	1	2	2	2	1	1
4/15/2012	2	2	3	3	3	2	2	3	4	2	3	3	4	4	1	2	2	2	2	3	3	3	2	2	3	3	4	3	2	2	3	4	2	3	3	3	4	4	4	1	2	2	3	3	3	3	3	2	3
4/16/2012	2	2	3	3	4	2	2	3	4	2	3	3	4	4	1	2	2	3	3	3	3	3	2	2	3	3	4	4	2	2	3	4	2	3	3	3	4	4	4	1	2	2	3	3	3	3	3	2	3
4/17/2012	1	1	2	2	3	2	2	2	3	2	2	2	3	3	1	1	1	2	2	2	2	2	1	1	2	2	3	3	2	2	2	3	2	2	2	2	3	3	3	1	1	1	2	2	2	2	2	1	2
4/18/2012	0	0	0	0	0	0	0	0	0	0	0	0	0	0	0	0	0	0	0	0	0	0	0	0	0	0	0	0	0	0	0	0	0	0	0	0	0	0	0	0	0	0	0	0	0	0	0	0	0
4/19/2012	2	2	4	4	5	3	3	4	6	3	4	4	6	6	2	3	3	3	3	4	4	4	3	3	4	4	5	5	3	3	4	6	3	4	5	5	6	6	6	2	3	3	4	4	4	4	4	2	4
4/20/2012	2	2	2	2	3	2	2	2	3	2	3	3	3	3	1	2	2	2	2	2	3	2	2	2	2	2	3	3	2	2	3	3	2	3	3	3	3	3	3	1	2	2	2	2	2	3	3	2	2
4/21/2012	1	1	2	2	3	2	2	2	3	2	2	2	3	3	1	2	2	2	2	2	2	2	1	1	2	2	3	3	2	2	2	3	2	2	3	3	3	3	3	1	2	2	2	2	2	2	2	1	2
4/22/2012	1	1	2	2	3	2	2	2	3	2	2	2	3	3	1	1	1	2	2	2	2	2	1	1	2	2	3	3	2	2	2	3	2	2	2	2	3	3	3	1	1	1	2	2	2	2	2	1	2
4/23/2012	1	1	2	2	2	1	1	2	3	1	2	2	2	2	1	1	1	1	1	2	2	2	1	1	2	2	2	2	1	1	2	3	1	2	2	2	2	2	2	1	1	1	2	2	2	2	2	1	2
4/24/2012	0	0	0	0	0	0	0	0	0	0	0	0	0	0	0	0	0	0	0	0	0	0	0	0	0	0	0	0	0	0	0	0	0	0	0	0	0	0	0	0	0	0	0	0	0	0	0	0	0
4/25/2012	2	2	2	2	3	2	2	3	4	2	3	3	4	4	1	2	2	2	2	3	3	3	2	2	2	2	3	3	2	2	3	4	2	3	3	3	4	4	4	1	2	2	2	2	3	3	3	2	2
4/26/2012	1	1	2	2	2	1	1	2	3	1	2	2	3	3	1	1	1	2	2	2	2	2	1	1	2	2	2	2	1	1	2	3	1	2	2	2	3	3	3	1	1	1	2	2	2	2	2	1	2
4/27/2012	1	1	2	2	3	2	2	2	3	2	3	3	3	3	1	1	2	2	2	2	2	2	1	1	2	2	3	3	2	2	2	3	2	2	3	3	3	3	3	1	2	2	2	2	2	2	2	1	2
4/28/2012	2	2	3	3	3	2	2	3	4	2	3	3	4	4	1	2	2	2	3	3	3	3	2	2	3	3	4	3	2	2	3	4	2	3	3	3	4	4	4	1	2	2	3	3	3	3	3	2	3
4/29/2012	2	2	3	3	4	2	2	4	5	2	4	4	5	5	1	2	2	3	3	4	3	3	2	2	3	3	4	4	2	2	4	5	2	3	4	3	4	5	5	1	2	2	3	3	4	3	3	2	3
4/30/2012	4	4	6	6	8	5	5	7	9	4	7	7	9	9	3	4	4	6	6	7	7	7	4	4	6	6	8	8	5	5	7	9	5	7	7	7	9	9	9	3	4	5	6	6	7	7	7	4	6
5/1/2012	3	3	4	4	6	3	3	5	7	3	5	5	7	7	2	3	3	4	4	5	5	5	3	3	4	4	6	6	3	3	5	7	3	5	5	5	6	7	7	2	3	3	4	4	5	5	5	3	4
5/2/2012	3	3	4	4	6	3	3	5	6	3	5	5	6	6	2	3	3	4	4	5	5	5	3	3	4	4	6	5	3	3	5	6	3	5	5	5	6	6	6	2	3	3	4	4	5	5	5	3	4
5/3/2012	2	2	3	3	4	2	2	3	4	2	3	3	4	4	1	2	2	3	3	3	3	3	2	2	3	3	4	4	2	2	3	4	2	3	3	3	4	4	4	1	2	2	3	3	3	3	3	2	3
5/4/2012	1	1	2	2	2	1	1	2	2	1	2	2	3	3	1	1	1	2	2	2	2	2	1	1	2	2	2	2	1	1	2	2	1	2	2	2	2	3	3	1	1	1	2	2	2	2	2	1	2
5/5/2012	3	3	4	4	5	3	3	4	6	3	4	4	6	6	2	3	3	4	4	4	4	4	3	3	4	4	5	5	3	3	4	6	3	4	5	4	6	6	6	2	3	3	4	4	4	4	4	2	4
5/6/2012	2	2	3	3	4	2	2	4	5	2	4	4	5	5	2	2	2	3	3	4	4	4	2	2	3	3	4	4	3	2	4	5	3	4	4	4	5	5	5	2	2	2	3	3	4	4	4	2	3
5/7/2012	3	3	4	4	5	3	3	4	6	3	4	4	6	6	2	3	3	4	4	4	4	4	3	3	4	4	5	5	3	3	4	6	3	4	4	4	6	6	6	2	3	3	4	4	4	4	4	3	4
5/8/2012	3	3	4	4	6	3	3	5	7	3	5	5	6	6	2	3	3	4	4	5	5	5	3	3	4	4	6	5	3	3	5	7	3	5	5	5	6	6	6	2	3	3	4	4	5	5	5	3	4
5/9/2012	2	2	3	3	4	2	2	3	4	2	3	3	4	4	1	2	2	3	3	3	3	3	2	2	3	3	4	3	2	2	3	4	2	3	3	3	4	4	4	1	2	2	3	3	3	3	3	2	3
5/10/2012	2	2	3	3	5	3	3	4	5	3	4	4	5	5	2	3	3	3	3	4	4	4	2	2	3	3	5	4	3	3	4	5	3	4	4	4	5	5	5	2	2	3	3	3	4	4	4	2	3
5/11/2012	2	2	2	2	3	2	2	3	4	2	3	3	4	4	1	2	2	2	2	3	3	3	2	2	2	2	3	3	2	2	3	4	2	3	3	3	4	4	4	1	2	2	2	2	3	3	3	2	2
5/12/2012	2	2	3	3	4	2	2	3	4	2	3	3	4	4	1	2	2	3	3	3	3	3	2	2	3	3	4	3	2	2	3	4	2	3	3	3	4	4	4	1	2	2	3	3	3	3	3	2	3
5/13/2012	0	0	0	0	0	0	0	0	0	0	0	0	0	0	0	0	0	0	0	0	0	0	0	0	0	0	0	0	0	0	0	0	0	0	0	0	0	0	0	0	0	0	0	0	0	0	0	0	0
5/14/2012	4	4	6	5	7	4	4	6	8	4	7	7	9	9	3	4	4	5	5	6	6	6	4	4	6	6	7	7	4	4	6	8	4	6	7	7	9	9	9	3	4	4	5	5	6	6	6	4	5
5/15/2012	4	4	5	5	7	4	4	6	7	4	6	6	7	7	3	4	4	5	5	5	5	5	4	4	5	5	7	7	4	4	6	7	4	5	6	6	7	7	7	3	4	4	5	5	5	5	5	4	5
5/16/2012	3	3	4	4	5	3	3	4	5	3	4	4	5	5	2	3	3	4	4	4	4	4	3	3	4	4	5	5	3	3	4	5	3	4	4	4	5	5	5	2	3	3	4	4	4	4	4	3	4
5/17/2012	2	2	2	2	3	2	2	2	3	2	3	3	4	4	1	2	2	2	2	2	3	3	2	2	2	2	3	3	2	2	2	3	2	3	3	3	3	4	4	1	2	2	2	2	2	3	3	2	2
5/18/2012	1	1	2	2	2	2	2	2	3	1	2	2	3	3	1	1	1	2	2	2	2	2	1	1	2	2	2	2	1	1	2	3	1	2	2	2	3	3	3	1	1	1	2	2	2	2	2	1	2
5/19/2012	4	4	6	6	8	5	4	7	9	5	7	7	9	9	3	5	5	6	6	7	7	7	4	4	6	6	8	8	5	4	7	9	5	7	7	7	9	9	9	3	5	5	6	6	7	7	7	4	6
5/20/2012	3	3	5	5	6	3	3	5	6	3	5	5	7	7	2	4	4	5	5	5	5	5	3	3	5	5	6	6	3	3	5	6	3	5	5	5	7	7	7	2	4	4	5	5	5	5	5	3	5
5/21/2012	2	2	3	3	3	2	2	2	3	2	3	3	4	4	1	2	2	3	3	2	3	3	2	2	3	3	3	3	2	2	2	3	2	3	3	3	4	4	4	1	2	2	3	3	2	3	3	2	3
5/22/2012	2	2	2	2	3	2	2	3	4	2	3	3	4	4	1	2	2	2	2	3	3	3	2	2	2	2	3	3	2	2	3	4	2	3	3	3	4	4	4	1	2	2	2	2	3	3	3	2	2
5/23/2012	2	2	3	3	4	3	3	4	5	2	4	4	5	5	2	2	3	3	3	4	4	4	2	2	3	3	4	4	3	3	4	5	2	4	4	4	5	5	5	2	2	3	3	3	4	4	4	2	3
5/24/2012	3	3	5	5	6	3	3	5	6	3	5	5	7	7	2	4	4	5	5	5	5	5	3	3	5	5	6	6	3	3	5	7	3	5	5	5	7	7	7	2	4	4	5	5	5	5	5	3	5
5/25/2012	2	2	4	4	5	2	2	3	4	2	4	4	5	5	2	3	3	3	3	3	4	4	2	2	4	4	5	5	2	2	3	4	2	4	4	4	5	5	5	2	3	3	3	3	3	4	4	2	4
5/26/2012	3	3	4	4	5	3	3	5	6	3	5	5	6	6	2	3	3	4	4	5	4	4	3	3	4	4	5	5	3	3	5	6	3	4	4	4	6	6	6	2	3	3	4	4	4	4	4	3	4
5/27/2012	5	5	7	7	9	5	5	7	9	4	7	7	9	9	3	5	5	7	7	7	6	6	5	5	7	7	9	9	5	5	7	9	4	6	7	7	8	9	9	3	5	5	7	7	7	6	6	5	7
5/28/2012	4	4	6	6	8	3	3	5	7	3	5	5	7	7	3	4	4	6	6	5	5	5	4	4	6	6	8	8	4	3	5	7	3	5	5	5	7	7	7	3	4	4	6	6	5	5	5	4	6
5/29/2012	4	4	5	5	7	3	3	4	6	3	5	5	6	6	3	4	4	5	5	4	4	4	4	4	5	5	7	7	3	3	4	6	3	4	5	5	6	6	6	3	4	4	5	5	4	4	4	4	5
5/30/2012	2	2	3	3	4	2	2	2	3	2	3	3	4	4	2	2	2	3	3	2	3	3	2	2	3	3	4	4	2	2	2	3	2	3	3	3	4	4	4	2	2	2	3	3	2	3	3	2	3
5/31/2012	5	5	7	7	9	5	5	7	9	4	7	7	9	8	3	5	5	6	7	7	6	6	5	5	7	7	9	9	5	5	7	9	4	6	7	7	8	9	8	3	5	5	6	6	7	6	6	5	7
6/1/2012	5	5	8	8	10	5	5	7	9	4	7	7	9	9	4	5	6	7	7	7	7	7	5	5	8	8	10	10	5	5	7	9	4	7	7	7	9	9	9	4	5	6	7	7	7	7	7	5	7
6/2/2012	3	3	5	5	6	3	3	4	5	3	4	4	5	5	2	3	4	5	5	4	4	4	3	3	5	5	6	6	3	3	4	5	3	4	4	4	5	5	5	2	3	4	5	5	4	4	4	3	5
6/3/2012	3	3	4	4	5	2	2	3	4	2	3	3	4	4	2	3	3	4	4	3	3	3	3	3	4	4	5	5	2	2	3	4	2	3	3	3	4	4	4	2	3	3	4	4	3	3	3	3	4
6/4/2012	3	3	5	4	6	4	4	6	8	4	6	6	8	8	2	3	3	4	4	6	6	6	3	3	4	4	6	6	4	4	6	8	4	6	6	6	7	8	8	2	3	3	4	4	6	6	6	3	4
6/5/2012	6	7	9	9	12	6	6	8	11	5	8	8	11	11	5	7	7	9	9	8	8	8	6	7	9	9	12	12	6	6	8	11	5	8	8	8	11	11	11	5	7	7	9	9	8	8	8	6	9
6/6/2012	6	6	9	9	11	4	4	6	7	4	6	6	8	8	4	6	6	8	8	6	6	6	6	6	9	9	11	11	4	4	6	7	4	6	6	6	8	8	8	4	6	6	8	8	6	6	6	6	9
6/7/2012	4	4	5	5	7	3	3	4	5	3	4	4	5	5	3	4	4	5	5	4	4	4	4	4	5	5	7	7	3	3	4	5	3	4	4	4	5	5	5	3	4	4	5	5	4	4	4	3	5
6/8/2012	4	4	6	6	8	5	5	8	10	5	8	8	10	10	3	4	5	6	6	8	7	7	4	4	6	6	8	8	5	5	8	10	5	7	8	8	10	10	10	3	4	4	6	6	8	7	7	4	6
6/9/2012	6	6	8	8	11	6	6	8	11	5	8	8	11	11	4	6	6	8	8	8	8	8	6	6	8	8	11	11	6	6	8	11	5	8	8	8	11	11	11	4	6	6	8	8	8	8	8	6	8
6/10/2012	10	10	14	14	19	7	6	10	13	7	10	10	14	13	7	10	11	14	14	10	10	10	10	10	15	14	19	19	6	6	10	13	7	10	10	10	13	13	13	7	10	11	14	14	9	10	10	10	14
6/11/2012	5	5	8	8	10	8	8	12	15	7	11	11	14	14	4	6	6	7	8	12	10	10	5	5	8	8	10	10	8	8	12	15	7	10	11	11	13	14	14	4	6	6	7	7	12	10	10	5	8
6/12/2012	0	0	1	1	1	0	0	1	1	0	1	1	1	1	0	0	0	0	0	1	1	1	0	0	1	1	1	1	0	0	1	1	0	1	1	1	1	1	1	0	0	0	0	0	1	1	1	0	1
6/13/2012	6	6	9	9	12	6	6	9	12	6	9	9	12	12	5	7	7	9	9	9	9	9	6	6	9	9	12	12	6	6	9	12	6	9	9	9	12	12	12	5	7	7	9	9	9	9	9	6	9
6/14/2012	6	7	9	9	12	5	5	7	9	5	7	7	10	10	5	7	7	9	9	7	7	7	6	7	10	9	12	12	5	5	7	9	5	7	7	7	9	10	9	5	7	7	9	9	7	7	7	6	9
6/15/2012	13	13	19	19	25	13	13	20	25	12	20	20	25	25	9	14	14	18	18	19	18	18	13	13	19	19	25	24	13	13	19	25	12	18	19	19	24	25	25	9	14	14	18	18	19	18	18	13	19
6/16/2012	5	5	7	7	9	5	5	8	10	5	7	7	9	9	3	5	5	6	6	8	7	7	5	5	7	7	9	9	5	5	8	10	5	7	7	7	9	9	9	3	5	5	6	6	8	7	7	5	7
6/17/2012	7	7	9	9	12	5	5	8	10	5	8	8	10	10	5	7	7	9	9	8	7	7	6	7	9	9	12	12	5	5	8	10	5	7	8	8	10	10	10	5	7	7	9	9	8	7	7	6	9
6/18/2012	0	0	1	1	1	0	0	0	1	0	1	1	1	1	0	0	0	1	1	0	0	0	0	0	1	1	1	1	0	0	0	1	0	0	1	1	1	1	1	0	0	0	1	1	0	0	0	0	1
6/19/2012	6	6	9	9	12	7	7	9	13	6	10	10	12	12	4	6	7	9	9	10	9	9	6	6	9	9	11	11	7	6	9	12	6	8	9	9	11	12	12	4	6	6	8	8	9	8	8	6	9
6/20/2012	20	21	30	29	38	20	19	28	37	17	28	28	36	36	15	21	22	28	28	28	26	26	20	20	29	28	37	36	19	19	27	35	17	25	27	27	33	35	34	14	20	21	27	27	27	26	25	20	29
6/21/2012	10	10	14	14	18	11	10	15	20	9	14	14	19	18	7	10	10	13	13	15	13	13	9	10	14	14	18	17	11	10	15	20	9	13	14	14	17	19	18	7	10	10	13	13	15	13	13	10	14
6/22/2012	5	5	8	7	10	6	6	8	11	5	7	7	9	9	4	5	6	7	7	8	7	7	5	6	8	8	10	10	6	6	9	11	5	7	8	8	9	10	10	4	6	6	7	7	9	7	7	5	7
6/23/2012	7	7	11	10	13	7	7	10	13	6	10	10	13	12	5	7	8	10	10	10	9	9	7	7	10	10	13	13	7	7	10	13	6	9	9	9	12	12	12	5	7	8	10	10	10	9	9	7	10
6/24/2012	16	16	23	22	29	17	17	24	31	15	24	24	31	30	11	16	17	21	22	24	23	23	15	16	22	22	28	27	17	16	24	31	15	22	23	23	29	30	30	11	15	17	21	21	24	22	22	15	22
6/25/2012	12	13	18	18	23	13	13	19	25	11	18	18	23	23	9	12	13	16	17	19	17	17	13	13	18	18	23	22	14	14	19	25	12	17	18	18	22	24	23	9	12	13	17	17	19	17	17	12	17
6/26/2012	7	8	11	11	14	7	7	10	12	6	9	9	11	11	5	7	8	10	10	10	8	8	8	8	11	11	15	14	7	7	10	13	6	9	9	9	11	12	12	5	8	8	10	10	10	9	8	7	11
6/27/2012	10	10	15	14	19	12	12	17	22	10	16	16	21	20	7	10	11	13	13	17	15	15	10	11	15	15	19	19	13	12	18	23	10	15	16	16	20	21	21	7	10	11	14	14	18	15	15	10	14
6/28/2012	18	18	26	25	33	20	19	28	36	17	27	27	35	34	12	18	19	23	24	28	25	25	19	19	26	26	34	33	20	20	29	37	18	26	28	28	34	36	36	13	18	19	24	24	29	26	26	17	25
6/29/2012	12	13	18	17	22	12	11	17	21	10	16	16	21	21	8	12	13	16	16	16	15	15	13	13	18	18	24	23	12	12	18	23	11	16	17	17	21	22	22	9	13	14	17	17	17	16	16	12	17
6/30/2012	11	11	15	15	20	13	13	19	24	10	17	17	22	21	7	11	11	14	14	18	15	15	11	11	16	16	21	20	13	13	19	25	11	16	17	17	21	22	22	8	11	12	15	15	19	16	16	10	15
7/1/2012	14	14	20	19	25	16	16	23	30	13	21	21	27	27	10	13	15	18	18	23	19	19	14	14	20	20	26	25	16	16	24	31	13	20	21	21	26	28	27	10	14	15	18	19	23	20	20	13	19
7/2/2012	15	15	21	21	27	14	14	21	26	13	21	21	27	27	10	15	16	19	20	21	19	19	15	16	22	22	29	28	15	15	22	29	14	21	22	22	27	29	28	11	15	16	20	21	22	21	21	14	21
7/3/2012	14	14	20	20	26	16	16	23	30	14	22	22	28	28	10	14	15	19	19	24	21	21	15	15	22	21	28	27	17	17	25	32	15	21	23	23	28	30	29	11	15	16	20	20	25	22	22	14	20
7/4/2012	16	17	23	23	30	19	18	27	35	15	24	24	31	31	11	16	17	21	21	27	22	22	17	18	25	24	32	31	19	19	28	36	16	23	25	25	30	32	32	12	17	18	22	22	28	23	23	16	23
7/5/2012	14	14	20	19	25	13	13	19	24	11	18	18	23	23	9	13	14	17	18	19	16	16	14	15	21	20	26	25	13	13	20	25	12	17	19	19	23	24	23	10	14	14	18	18	19	17	17	13	19
7/6/2012	17	17	24	24	31	19	18	28	35	17	27	27	34	34	12	17	18	22	22	27	24	24	17	18	26	25	32	31	20	19	29	38	18	26	28	28	34	36	35	12	17	18	22	23	29	26	25	16	24
7/7/2012	19	20	27	27	35	21	20	31	39	18	28	29	36	36	13	19	20	25	25	31	26	26	19	20	29	28	36	35	22	21	32	41	19	27	30	29	35	38	37	14	20	21	26	26	32	27	27	18	27
7/8/2012	1	1	2	2	3	2	2	2	3	1	2	2	3	3	1	1	2	2	2	2	2	2	1	2	2	2	3	3	2	2	2	3	1	2	2	2	3	3	3	1	1	2	2	2	2	2	2	1	2
7/9/2012	31	33	45	45	58	33	32	47	62	27	45	45	57	56	22	31	34	41	42	48	41	41	32	33	47	46	59	57	34	33	48	62	28	41	45	45	54	58	57	22	32	34	42	42	49	42	41	31	45
7/10/2012	17	18	25	25	32	19	18	27	34	16	26	26	33	32	12	17	18	23	23	27	24	24	17	18	26	25	33	31	19	19	28	36	17	24	27	27	32	34	33	12	18	19	23	23	28	25	24	17	24
7/11/2012	1	1	1	1	1	1	1	1	1	1	1	1	1	1	0	1	1	1	1	1	1	1	1	1	1	1	1	1	1	1	1	1	1	1	1	1	1	1	1	0	1	1	1	1	1	1	1	1	1
7/12/2012	14	14	20	20	25	12	12	17	22	11	17	17	22	22	9	13	14	17	18	16	15	15	14	15	21	20	26	25	12	12	18	23	11	16	18	18	21	23	22	9	14	14	18	18	17	15	15	14	20
7/13/2012	7	8	11	10	14	11	11	16	21	9	14	14	18	17	5	7	8	10	10	16	12	12	7	8	11	10	13	13	11	11	16	21	9	13	14	14	16	18	17	5	7	8	9	9	16	13	12	7	10
7/14/2012	25	26	37	36	46	28	27	39	51	23	38	38	48	47	18	25	28	34	34	40	35	35	26	27	37	37	47	45	29	28	40	52	24	34	38	38	45	49	48	18	26	28	34	34	41	36	35	25	35
7/15/2012	20	21	30	29	37	20	19	28	36	17	28	28	35	34	14	20	22	27	27	28	26	25	21	22	30	30	38	36	21	20	29	37	18	25	28	28	33	36	35	15	21	22	27	27	29	26	26	20	28
7/16/2012	9	10	14	13	17	15	14	21	27	11	18	18	22	22	6	9	10	12	12	21	16	16	9	10	13	13	17	16	15	15	21	27	11	16	18	18	21	23	22	6	9	10	12	12	21	16	16	9	13
7/17/2012	22	23	32	31	40	24	23	33	42	19	31	31	39	38	15	21	23	28	29	33	28	28	23	24	33	32	41	39	24	23	34	43	20	28	31	31	37	40	39	16	22	24	29	29	33	28	28	21	31
7/18/2012	12	12	17	17	22	13	12	18	23	10	16	16	21	20	8	12	13	15	16	18	15	15	12	13	17	17	22	21	13	12	18	23	10	15	16	16	19	21	20	8	12	13	16	16	18	15	15	12	17
7/19/2012	15	16	22	22	28	15	15	21	27	14	22	22	28	27	11	15	17	20	21	21	20	20	16	17	23	22	29	27	15	15	21	27	14	20	22	22	26	29	28	11	15	17	21	21	21	20	20	15	21
7/20/2012	21	22	31	29	38	25	24	35	45	20	33	33	42	41	14	20	22	26	27	34	30	30	22	23	31	31	40	38	26	25	37	47	21	31	34	34	40	44	43	15	21	23	28	28	36	31	30	20	29
7/21/2012	19	20	28	27	35	25	24	35	45	19	31	31	39	38	13	19	21	24	25	35	28	28	20	21	29	28	37	35	26	25	37	47	20	29	32	32	38	41	40	14	19	21	26	26	36	29	29	19	27
7/22/2012	20	21	29	28	36	20	19	28	35	16	26	26	33	33	14	19	21	25	26	27	24	24	21	22	30	30	38	36	20	19	28	36	17	24	27	27	31	34	33	14	20	22	27	27	28	24	24	19	28
7/23/2012	20	20	28	27	35	27	26	38	48	20	33	33	42	41	13	19	21	24	25	38	30	29	20	21	29	28	36	34	28	27	40	51	21	30	34	34	39	43	42	14	19	21	25	26	39	31	30	19	27
7/24/2012	20	20	28	27	35	24	23	34	43	19	32	32	41	40	13	19	21	24	25	34	29	29	20	21	29	28	36	34	25	24	36	45	21	30	33	33	39	42	41	14	19	21	25	26	35	30	30	19	27
7/25/2012	22	23	31	30	39	21	20	30	38	18	29	29	37	36	15	21	23	27	28	30	26	26	23	24	33	32	41	39	21	21	31	39	19	27	30	30	35	38	37	16	22	24	29	29	30	27	27	21	30
7/26/2012	18	19	26	25	33	17	17	25	31	14	23	23	29	29	12	17	19	23	23	25	21	21	19	20	27	27	35	33	18	17	25	32	15	21	24	24	28	30	29	13	18	20	24	24	25	22	21	18	25
7/27/2012	21	22	30	29	37	24	23	33	42	19	31	31	39	38	14	20	22	26	27	34	28	28	22	23	31	30	39	37	24	23	35	44	20	28	32	32	37	40	39	15	21	23	28	28	35	29	29	20	29
7/28/2012	21	22	30	29	38	29	27	41	51	22	37	37	46	45	14	20	22	26	27	41	33	33	22	23	31	30	39	37	30	29	42	54	24	34	38	38	44	48	47	15	21	23	27	28	42	35	34	20	29
7/29/2012	20	21	29	28	36	23	22	32	41	19	31	31	39	38	14	19	22	25	26	33	28	28	21	22	30	29	38	35	23	23	33	43	20	29	32	32	37	41	40	14	20	22	26	27	34	30	29	19	28
7/30/2012	27	28	38	37	47	30	29	43	54	24	40	40	50	49	18	26	29	34	35	45	36	36	27	29	40	38	49	47	31	30	44	56	25	36	41	40	47	52	50	19	27	29	35	36	46	38	37	26	37
7/31/2012	20	21	29	28	36	24	23	34	43	19	32	32	40	39	14	20	22	26	27	35	29	29	21	22	31	29	38	36	25	24	35	45	20	29	33	33	38	41	40	15	21	23	27	27	36	30	30	20	28
8/1/2012	15	16	22	21	27	17	16	24	30	14	23	23	29	29	11	15	17	20	20	25	21	21	16	17	23	22	29	27	17	17	24	31	15	21	24	24	27	30	29	11	16	17	20	21	25	22	22	15	21
8/2/2012	19	20	27	27	34	26	25	37	46	21	35	35	43	42	13	19	21	25	26	39	33	32	19	21	28	27	35	33	27	26	38	48	22	31	36	35	41	45	43	14	20	22	26	26	41	34	33	19	26
8/3/2012	13	14	19	18	23	19	18	26	33	16	26	26	32	31	9	13	14	17	17	27	24	24	13	14	19	19	24	22	19	18	27	34	16	23	27	26	30	34	32	9	13	15	17	17	28	25	24	13	18
8/4/2012	17	18	25	24	31	19	18	27	34	16	27	27	34	33	12	17	19	22	22	27	24	24	18	19	25	25	32	30	20	19	27	35	17	24	27	27	31	35	33	12	17	19	22	23	28	25	24	17	24
8/5/2012	21	22	30	29	37	27	26	37	47	21	35	35	44	43	14	20	22	26	26	37	31	31	21	23	30	30	38	35	28	26	38	49	22	31	36	36	40	45	43	14	20	22	26	27	38	32	31	20	28
8/6/2012	9	9	13	12	16	13	12	18	22	11	18	18	22	21	6	8	9	11	11	18	16	16	9	10	13	13	16	15	13	13	18	23	11	16	18	18	20	23	22	6	9	10	11	11	18	16	16	9	12
8/7/2012	13	14	19	18	23	16	15	22	28	14	22	23	28	27	9	13	14	17	17	23	20	20	14	15	19	19	24	23	16	15	23	29	14	20	23	23	26	29	28	9	13	15	17	17	23	21	20	13	18
8/8/2012	18	19	25	25	31	25	24	34	43	19	32	32	40	39	12	17	19	22	23	35	29	29	18	19	26	25	32	30	25	24	35	44	20	29	33	33	37	42	40	12	18	19	23	23	36	30	29	17	24
8/9/2012	14	14	20	19	24	20	19	28	35	16	27	27	33	32	9	13	15	17	18	28	24	24	14	15	20	19	25	23	20	20	29	36	17	24	27	27	31	35	33	10	14	15	18	18	29	25	24	13	19
8/10/2012	29	31	42	40	51	36	34	50	63	27	45	46	57	55	20	28	31	36	37	51	41	41	30	32	43	41	53	49	37	35	52	65	28	40	46	46	52	59	56	20	29	32	37	38	52	42	41	28	40
8/11/2012	30	31	42	41	52	37	35	51	64	27	46	46	57	55	20	28	31	36	38	50	40	40	31	33	43	42	54	50	38	36	52	66	29	41	47	46	52	59	57	21	29	32	38	38	51	41	41	29	40
8/12/2012	13	14	19	19	24	16	15	22	28	13	22	22	27	26	9	13	14	16	17	22	19	19	14	15	20	19	25	23	16	16	23	29	14	19	22	22	25	28	27	9	13	15	17	17	22	20	19	13	18
8/13/2012	14	14	19	19	24	16	15	22	27	13	22	22	27	26	9	13	15	17	17	22	19	19	14	15	20	19	25	23	16	15	22	28	14	19	22	22	25	28	27	10	13	15	17	18	22	20	19	13	19
8/14/2012	15	16	21	21	26	21	20	29	36	16	27	27	34	33	10	14	16	18	19	29	24	24	15	16	22	21	27	25	21	20	30	37	17	24	28	28	31	35	34	10	15	16	19	19	29	25	24	14	20
8/15/2012	34	36	48	46	59	43	41	60	75	32	54	54	68	66	23	32	36	41	43	61	49	48	35	37	50	48	62	57	44	42	62	78	34	48	56	56	62	70	67	24	33	37	43	44	62	50	49	33	46
8/16/2012	28	30	40	38	49	28	27	39	49	22	37	37	46	45	19	26	30	34	36	41	34	33	29	31	41	40	51	47	29	28	41	51	23	33	38	38	43	48	46	20	27	31	36	36	42	35	34	27	38
8/17/2012	24	26	34	33	42	32	30	44	55	23	39	39	48	46	16	23	26	30	31	45	35	34	26	27	36	35	44	41	32	31	45	57	24	34	40	39	44	49	47	17	24	27	31	32	46	36	35	24	33
8/18/2012	26	28	37	36	46	30	29	42	53	22	38	38	47	46	18	25	28	32	33	43	34	34	27	29	39	37	48	44	31	30	43	55	24	33	39	39	43	48	47	19	26	29	33	34	44	35	34	25	36
8/19/2012	16	17	23	22	29	15	15	21	27	13	21	21	26	26	11	15	18	20	21	22	19	19	17	18	24	23	30	27	16	15	22	28	13	19	22	22	24	27	26	12	16	18	21	21	22	20	19	16	22
8/20/2012	26	28	37	35	45	32	30	44	55	25	42	42	52	50	17	25	28	32	33	46	38	37	27	29	38	37	47	43	33	31	46	57	26	37	43	43	47	54	51	18	25	29	33	34	47	39	38	25	35
8/21/2012	22	24	31	30	38	28	27	39	48	22	37	37	45	44	15	21	24	27	28	41	33	33	23	25	32	31	40	37	29	27	40	50	23	32	38	38	42	47	45	16	22	25	28	29	42	35	34	21	30
8/22/2012	14	15	20	19	24	14	14	20	25	12	20	20	25	24	10	14	16	18	18	21	19	19	15	16	21	20	25	23	15	14	21	26	13	18	21	21	23	26	25	10	14	16	18	19	22	19	19	14	19
8/23/2012	26	28	37	36	46	33	32	46	58	25	43	43	53	51	18	26	29	33	35	50	39	39	27	29	39	37	48	44	34	32	47	60	27	37	44	44	48	55	52	19	27	30	35	35	51	41	40	26	36
8/24/2012	26	28	37	36	46	36	34	50	62	27	46	46	57	55	18	26	30	33	35	54	43	42	27	29	39	37	48	44	37	35	51	65	29	40	48	47	52	59	56	19	27	30	35	36	55	44	43	26	36
8/25/2012	20	21	28	27	34	24	22	33	41	20	33	33	41	39	14	19	22	25	26	36	30	30	20	22	29	28	35	32	24	23	34	42	21	29	34	34	37	42	40	14	20	23	26	26	36	32	31	19	27
8/26/2012	30	32	43	41	52	39	37	54	68	30	51	51	62	60	21	30	34	38	40	59	47	46	31	34	44	43	54	50	40	38	56	70	31	44	52	51	56	64	61	22	31	35	40	41	60	49	47	29	41
8/27/2012	22	24	31	30	38	30	28	41	51	22	38	38	47	45	16	22	25	28	29	44	35	35	23	25	33	31	40	37	30	29	42	52	23	33	39	39	42	48	46	16	23	26	29	30	45	36	35	22	30
8/28/2012	22	24	31	30	38	26	24	36	44	21	35	35	43	42	15	22	25	28	29	38	32	32	23	25	32	31	40	36	26	25	36	46	22	30	36	36	39	45	42	16	22	25	29	30	39	34	33	22	30
8/29/2012	17	18	24	23	29	19	18	26	33	15	26	26	32	31	12	16	19	21	22	28	24	24	18	19	25	24	30	28	20	18	27	34	16	23	27	27	29	33	32	12	17	19	22	22	28	25	24	17	23
8/30/2012	15	16	21	20	26	23	22	32	39	17	30	30	36	35	10	14	16	18	19	33	26	26	16	17	22	21	27	24	24	22	33	41	18	26	30	30	33	38	36	10	15	17	19	19	33	27	26	15	20
8/31/2012	28	30	39	38	48	40	37	54	67	29	50	50	61	59	19	26	30	33	35	55	44	44	29	31	40	39	50	45	40	38	56	69	31	43	51	50	55	63	60	19	27	31	35	35	57	46	44	27	37
9/1/2012	21	22	30	28	36	24	22	32	40	18	31	31	38	36	14	19	22	25	26	33	27	27	22	24	30	29	37	34	24	23	33	41	19	26	31	31	34	39	37	14	20	23	26	26	33	28	27	20	28
9/2/2012	22	24	31	30	38	32	30	44	54	23	40	40	49	47	15	21	24	27	28	45	35	35	23	25	32	31	40	36	33	31	45	56	24	34	41	40	43	50	48	15	22	24	28	28	46	36	35	22	30
9/3/2012	26	27	36	35	43	33	31	46	57	24	42	42	51	49	17	24	27	30	32	47	37	37	26	29	37	35	45	41	34	32	47	58	26	36	42	42	46	53	50	18	25	28	31	32	48	38	37	25	34
9/4/2012	15	15	20	20	25	16	15	22	27	13	22	22	27	26	10	14	16	17	18	23	20	20	15	16	21	20	25	23	16	15	22	28	14	19	23	23	24	28	27	10	14	16	18	18	23	21	20	14	19
9/5/2012	20	21	28	27	34	28	26	39	48	22	37	38	46	44	13	19	22	24	25	40	34	33	21	22	29	28	35	32	29	27	40	49	23	32	38	38	41	47	45	14	19	22	25	25	41	35	34	19	26
9/6/2012	16	18	23	22	28	24	23	33	41	18	31	31	38	37	11	15	17	19	20	34	28	27	17	18	24	23	29	26	24	23	34	42	19	27	32	32	34	40	38	11	16	18	20	20	34	29	28	16	22
9/7/2012	14	15	19	18	23	17	16	23	28	13	23	23	28	27	9	12	14	16	16	23	20	20	14	15	20	19	24	22	17	16	24	29	14	20	24	24	25	29	28	9	13	14	16	17	23	21	20	13	18
9/8/2012	29	31	40	39	49	37	34	50	62	27	46	47	57	55	19	26	30	34	35	51	41	40	30	32	42	40	51	46	37	35	51	64	28	40	47	47	50	58	56	20	27	31	35	36	52	42	41	28	38
9/9/2012	24	26	33	32	41	32	30	43	54	23	40	41	49	47	16	22	26	28	30	45	36	36	25	27	35	33	42	38	33	31	45	56	25	34	41	41	44	51	48	17	23	26	30	30	46	37	36	23	32
9/10/2012	19	20	26	25	31	23	22	31	39	18	31	31	38	37	12	17	20	22	23	33	28	28	19	21	27	26	33	29	24	22	32	40	19	27	32	32	34	39	37	13	18	21	23	24	34	29	28	18	25
9/11/2012	33	36	46	44	56	46	43	62	77	33	57	57	69	66	22	31	36	40	42	66	51	50	35	37	48	46	58	53	47	44	64	80	35	48	58	58	61	71	67	23	32	37	41	43	67	52	51	32	44
9/12/2012	27	29	37	36	45	36	34	49	60	26	46	46	56	53	18	25	29	32	34	52	41	40	28	30	39	37	47	42	37	34	50	63	28	39	47	47	49	57	54	19	26	30	34	34	53	42	41	26	36
9/13/2012	25	27	35	34	43	28	27	39	48	22	38	38	46	44	17	24	28	31	32	41	34	34	26	28	37	35	44	40	29	27	40	49	23	32	39	39	41	48	45	18	25	29	32	32	42	35	34	25	34
9/14/2012	25	27	35	33	42	29	27	39	48	22	37	37	45	44	17	23	27	30	31	41	33	33	26	28	36	34	43	39	29	27	40	50	23	32	38	38	40	47	44	17	24	28	31	32	42	34	33	24	33
9/15/2012	36	39	50	48	61	55	51	75	92	38	65	65	79	76	24	34	40	43	45	79	58	57	38	41	53	50	64	57	56	52	77	95	40	55	67	67	70	82	77	25	35	41	45	46	80	60	58	35	48
9/16/2012	70	76	97	93	117	94	88	128	157	68	117	117	142	136	47	66	77	84	88	137	105	103	73	79	102	97	123	110	96	89	131	162	71	98	120	119	125	146	138	50	69	79	88	90	139	108	105	68	93
9/17/2012	4	4	5	5	7	5	5	7	9	4	7	7	8	8	3	4	4	5	5	8	6	6	4	4	6	5	7	6	5	5	7	9	4	6	7	7	7	8	8	3	4	5	5	5	8	6	6	4	5
9/18/2012	18	20	26	25	31	20	19	27	34	16	28	28	33	32	13	18	21	23	24	30	25	25	19	21	27	25	32	29	21	19	28	35	17	23	28	28	29	34	33	13	18	21	23	24	30	26	25	18	24
9/19/2012	22	24	30	29	36	33	31	45	55	24	42	42	50	48	15	21	25	27	28	50	38	38	23	25	31	30	38	34	34	31	46	57	25	35	43	42	44	52	49	16	22	25	28	29	50	40	38	21	29
9/20/2012	29	31	40	38	48	44	41	59	73	32	56	56	67	64	20	28	33	35	37	66	51	51	30	33	42	40	50	45	45	42	61	75	34	47	57	57	59	69	65	21	29	34	37	38	67	53	51	28	38
9/21/2012	53	57	73	70	88	72	67	97	119	53	92	92	111	106	36	51	60	64	68	106	83	82	55	60	76	73	92	82	73	68	100	123	55	77	94	93	97	114	108	38	53	61	67	69	107	86	83	51	70
9/22/2012	50	54	68	66	82	64	59	86	105	43	76	76	91	87	34	47	55	59	62	92	68	67	52	56	71	67	86	76	65	60	88	108	46	63	78	77	80	94	89	35	48	56	62	63	93	70	68	48	65
9/23/2012	35	38	49	47	58	57	53	77	94	38	67	67	81	77	24	33	39	42	44	82	60	60	37	40	51	48	61	54	58	54	79	97	40	56	68	68	71	83	79	25	35	40	44	45	83	62	60	34	46
9/24/2012	38	41	52	50	63	58	53	78	95	40	71	71	85	82	26	36	42	45	48	84	64	63	39	43	54	51	65	58	59	55	80	98	43	59	72	72	74	88	83	27	37	43	47	48	85	66	64	37	49
9/25/2012	37	40	51	49	62	49	46	67	81	38	66	66	79	76	25	35	42	45	47	72	60	59	39	42	53	51	64	57	50	47	68	84	40	55	67	67	69	82	77	26	37	43	47	48	73	62	59	36	49
9/26/2012	46	49	63	60	75	63	59	86	104	44	78	78	94	90	31	43	51	55	58	94	71	70	47	51	65	62	78	69	64	60	87	107	47	64	79	79	81	96	91	32	45	52	57	58	94	73	71	44	59
9/27/2012	46	50	63	60	75	70	65	94	115	48	84	84	101	96	31	43	51	54	57	102	76	75	47	51	65	61	77	69	70	65	96	117	50	69	85	84	86	103	97	32	44	51	56	57	102	77	74	44	59
9/28/2012	37	40	50	48	60	55	50	73	89	38	68	68	81	78	25	34	41	43	46	79	61	60	38	41	52	49	62	55	55	51	74	91	40	55	68	68	70	83	78	25	35	41	45	45	79	62	60	35	48
9/29/2012	45	49	61	59	73	63	58	84	103	45	79	80	95	91	30	41	49	52	55	91	71	70	46	50	63	59	75	66	63	58	85	104	47	64	79	79	81	96	91	31	42	49	54	55	90	72	69	43	58
9/30/2012	53	58	73	70	87	75	69	100	122	51	90	91	108	103	35	48	57	61	64	105	79	78	54	59	74	70	88	78	74	68	100	122	53	73	90	89	91	109	102	35	49	57	62	63	103	80	77	51	69
10/1/2012	35	38	48	46	57	50	46	67	82	35	61	62	73	70	23	32	38	40	42	70	54	53	36	39	49	46	58	51	49	45	66	81	36	49	61	60	61	73	69	23	32	37	41	42	69	54	52	34	46
10/2/2012	42	46	57	55	68	63	59	84	103	43	76	76	91	87	27	38	45	48	51	89	67	66	44	48	61	57	72	63	65	60	88	108	46	63	78	78	79	95	89	29	40	47	51	52	92	70	67	40	54
10/3/2012	2	2	3	3	4	3	3	4	5	2	4	4	5	4	1	2	2	2	3	4	3	3	2	2	3	3	4	3	3	3	4	5	2	3	4	4	4	5	5	1	2	2	3	3	5	4	3	2	3
10/4/2012	61	67	83	79	99	89	83	120	145	60	105	106	126	120	39	54	64	68	72	124	91	90	65	71	89	84	106	93	92	84	123	151	63	87	108	108	109	130	122	42	57	68	73	75	126	94	91	59	79
10/5/2012	50	54	68	65	81	63	58	84	102	45	80	80	95	90	32	44	53	56	59	88	69	68	53	57	72	68	85	75	64	59	86	105	47	65	81	80	81	97	91	34	47	55	59	61	89	71	68	48	64
10/6/2012	55	60	74	71	89	78	72	104	127	53	93	94	111	106	35	48	58	61	65	109	81	80	58	63	79	74	94	82	81	74	109	134	57	78	97	97	97	116	109	37	51	61	65	67	113	84	82	53	71
10/7/2012	75	82	102	97	121	109	101	146	177	72	127	128	151	144	48	66	80	84	89	152	109	108	80	88	110	103	130	114	116	106	156	190	79	107	135	134	134	161	151	52	71	84	90	93	160	117	112	72	97
10/8/2012	16	18	22	21	26	20	18	27	32	13	23	23	27	26	10	14	17	18	19	28	20	19	18	20	25	23	29	26	23	21	31	38	15	21	26	26	26	31	29	12	16	19	20	21	33	23	22	16	21
10/9/2012	68	74	92	88	109	98	91	131	158	66	117	117	139	132	46	64	76	80	85	146	106	104	72	78	98	92	116	101	100	91	134	164	70	95	120	119	119	143	134	49	67	79	85	87	148	109	105	65	87
10/10/2012	66	72	89	85	106	87	81	116	140	60	106	106	125	119	45	62	75	78	83	131	96	94	68	75	93	87	110	96	88	81	118	144	62	85	107	106	106	128	120	47	64	76	81	83	132	98	94	63	85
10/11/2012	48	53	65	62	77	60	56	80	97	43	77	77	91	86	32	44	53	55	59	87	67	66	53	58	72	68	85	74	67	61	90	109	49	67	84	84	83	100	94	35	48	57	61	63	97	75	72	46	62
10/12/2012	35	38	47	45	55	47	44	63	76	36	63	63	75	71	23	31	37	39	41	67	55	54	39	43	53	50	63	55	54	50	73	88	42	57	72	71	71	85	80	26	35	42	44	46	76	62	60	33	44
10/13/2012	39	42	52	50	62	67	62	89	107	42	74	74	88	83	25	34	41	43	46	94	63	63	41	46	56	53	66	58	70	64	93	113	45	61	77	76	76	91	86	27	37	43	46	48	96	67	64	37	50
10/14/2012	67	73	90	86	107	106	97	140	169	71	126	127	149	142	43	59	71	74	79	148	108	107	71	78	97	91	114	100	110	101	147	178	76	104	131	130	129	156	146	46	63	75	80	82	153	114	109	64	85
10/15/2012	50	54	67	64	79	70	65	93	112	49	88	88	103	98	33	45	55	57	60	101	77	76	52	57	70	66	82	72	72	66	96	117	52	71	90	89	88	107	100	34	47	56	59	61	102	80	76	48	63
10/16/2012	104	113	140	133	165	130	119	173	208	83	148	148	174	165	69	95	114	119	126	188	130	128	111	121	150	140	176	153	139	127	185	224	91	124	157	156	154	187	175	74	101	120	127	131	198	140	134	99	132
10/17/2012	89	98	120	115	142	104	96	139	166	69	123	123	145	138	59	81	99	102	108	151	108	107	97	106	131	123	154	134	114	104	152	183	78	105	134	133	131	159	149	64	88	105	111	114	163	119	114	86	114
10/18/2012	34	37	45	43	53	46	43	62	74	31	55	56	65	62	22	30	37	38	41	67	49	48	35	39	48	45	56	49	48	44	64	77	33	45	57	57	56	68	64	23	32	38	40	41	69	51	49	32	43
10/19/2012	48	53	65	62	77	60	55	79	95	45	81	81	95	90	32	44	53	55	58	86	71	70	51	56	69	64	81	70	62	57	82	100	48	66	83	83	82	99	93	34	46	55	58	59	88	74	71	46	61
10/20/2012	54	59	72	69	85	76	70	101	121	52	93	94	110	104	36	49	59	61	65	109	82	81	56	62	76	71	89	78	79	72	105	127	56	76	97	96	95	115	108	37	51	61	64	66	113	86	83	52	68
10/21/2012	101	111	136	129	160	128	117	169	203	85	152	152	179	170	67	92	112	115	123	186	135	133	108	118	145	136	170	147	135	123	179	216	93	126	160	159	156	190	178	72	98	117	124	127	194	144	138	97	128
10/22/2012	73	80	97	93	114	75	68	98	118	53	95	96	112	106	48	66	81	83	88	109	86	84	77	84	103	96	121	104	79	72	105	126	59	79	101	100	98	120	112	51	70	83	88	90	114	92	88	69	92
10/23/2012	53	59	72	68	84	81	74	107	129	52	94	95	111	105	36	49	60	61	66	120	85	84	55	61	74	69	87	75	83	75	110	133	56	75	96	96	93	114	107	37	51	61	64	65	121	88	84	51	68
10/24/2012	53	59	71	68	84	79	72	103	124	54	97	97	114	108	36	49	60	61	65	116	88	86	55	61	75	70	87	75	80	73	107	128	57	78	99	99	96	118	110	37	51	61	64	66	117	91	87	51	67
10/25/2012	125	138	167	159	196	154	141	203	243	105	188	189	220	209	83	114	139	142	151	225	168	165	131	144	176	164	205	177	160	145	211	255	113	152	195	193	188	231	215	87	119	142	150	153	231	177	169	119	158
10/26/2012	6	6	8	7	9	7	7	9	11	5	9	9	10	10	4	5	6	6	7	10	8	8	6	7	8	8	10	8	7	7	10	12	5	7	9	9	9	11	10	4	5	6	7	7	10	8	8	6	7
10/27/2012	80	88	107	101	125	92	84	121	145	61	109	110	128	121	51	69	85	87	93	128	94	92	86	94	115	107	134	115	98	88	129	156	67	91	116	115	112	137	128	55	74	89	93	96	135	101	97	77	101
10/28/2012	39	43	52	50	61	52	48	69	82	36	64	64	75	71	25	34	42	43	46	73	55	54	41	45	54	51	63	54	54	49	71	85	38	51	66	65	63	77	72	26	35	42	44	46	74	57	55	38	49
10/29/2012	104	115	138	131	161	134	122	176	210	85	152	153	178	168	66	90	111	113	121	188	132	129	110	121	147	137	171	147	139	126	184	221	91	123	158	157	151	186	173	70	96	115	120	124	193	138	132	99	130
10/30/2012	158	174	210	199	245	178	163	233	278	120	215	216	251	237	102	140	171	174	186	255	189	185	168	185	225	209	262	224	187	168	246	296	130	175	226	224	216	265	247	109	148	179	186	192	265	200	191	151	198
10/31/2012	21	23	28	26	32	24	22	31	38	16	29	29	33	32	13	18	23	23	24	34	25	25	21	23	28	26	33	28	24	22	32	39	17	23	29	29	28	34	32	14	19	23	24	24	35	26	25	20	26
11/1/2012	51	57	68	65	79	50	46	65	78	36	65	66	76	72	33	45	55	56	60	71	57	56	55	60	73	68	85	73	53	48	69	83	40	53	69	69	66	81	75	35	48	58	60	62	74	61	58	49	64
11/2/2012	53	58	70	66	82	82	75	107	127	53	96	96	112	105	35	47	58	59	63	119	85	83	56	62	75	70	87	74	86	78	114	136	58	78	101	100	96	118	110	37	50	61	63	65	124	90	86	50	66
11/3/2012	90	99	119	113	138	124	114	162	193	83	149	149	173	163	59	80	99	100	107	181	131	129	96	107	128	119	149	127	131	118	173	206	90	121	157	155	148	183	170	64	86	104	108	111	188	139	133	85	112
11/4/2012	105	116	139	132	161	113	103	147	175	80	144	144	167	157	67	92	113	114	122	159	124	121	112	124	150	139	173	148	119	107	156	186	87	116	151	150	143	176	164	73	98	119	123	127	165	131	125	100	131
11/5/2012	220	243	290	275	337	269	246	352	416	163	294	295	340	321	137	186	230	231	248	371	247	243	237	262	315	293	363	310	285	257	374	445	177	238	310	307	291	361	335	149	201	244	251	259	389	264	252	209	273
11/6/2012	63	70	83	79	97	85	77	111	131	54	97	97	112	106	39	53	66	66	71	117	82	80	67	74	89	82	102	87	88	79	116	138	57	77	101	99	94	117	109	42	57	69	71	73	120	86	82	60	78
11/7/2012	148	164	195	185	226	195	178	255	301	118	214	215	248	233	93	125	155	156	167	271	181	178	159	176	211	196	244	208	207	186	271	323	129	173	226	224	212	263	244	100	135	164	169	174	284	194	185	141	184
11/8/2012	6	7	8	8	9	8	7	10	12	5	9	9	10	10	4	5	7	7	7	11	8	8	7	7	9	8	10	9	8	8	11	13	5	7	10	9	9	11	10	4	6	7	7	7	12	8	8	6	8
11/9/2012	101	112	133	126	154	117	106	152	179	78	142	142	164	154	66	89	111	111	118	170	125	122	109	120	144	134	166	141	124	111	161	192	86	115	150	148	140	174	162	71	96	117	120	124	178	134	127	96	125
11/10/2012	99	110	131	124	151	109	99	141	167	75	136	136	157	148	65	88	109	109	117	158	119	117	107	119	142	131	163	139	114	103	149	177	82	109	143	142	134	166	154	70	95	116	118	122	165	127	121	95	123
11/11/2012	48	53	63	60	73	60	54	78	92	39	71	71	82	77	31	42	52	52	56	85	61	60	51	56	67	62	77	66	62	56	81	96	42	56	73	73	69	85	79	33	44	54	55	57	88	64	61	46	59
11/12/2012	148	164	194	184	224	190	172	246	290	116	211	212	243	229	94	127	158	157	169	268	181	178	159	176	210	195	241	204	200	180	261	309	127	170	223	221	207	259	240	102	137	167	171	176	280	194	185	141	182
11/13/2012	89	99	116	110	135	115	104	148	175	67	123	123	141	133	57	77	96	95	102	164	107	104	95	105	125	116	144	122	120	108	156	185	74	98	129	127	120	149	138	61	83	101	103	106	170	113	108	84	109
11/14/2012	107	119	141	133	162	120	109	155	183	78	142	143	164	154	71	96	119	118	127	176	126	124	114	127	151	140	173	146	126	112	163	193	85	113	149	148	138	173	160	76	102	125	127	131	182	134	128	102	132
11/15/2012	103	115	135	127	155	153	139	198	233	105	191	192	220	207	68	92	115	113	122	225	170	167	109	121	144	133	165	139	157	140	203	241	112	149	196	194	181	227	210	72	98	119	121	125	227	177	168	98	127
11/16/2012	120	134	157	149	181	153	139	198	233	94	170	171	196	184	79	106	133	131	141	223	151	148	128	142	168	156	193	162	159	142	206	244	101	134	176	175	163	204	189	84	113	138	140	144	229	158	151	114	148
11/17/2012	144	161	189	178	217	161	146	208	244	101	183	184	210	197	95	128	160	158	170	236	163	160	155	172	204	188	233	196	170	151	220	260	110	146	193	191	178	224	207	102	137	167	170	175	245	174	166	138	177
11/18/2012	63	70	82	78	95	68	61	87	103	44	80	81	92	87	41	56	70	69	74	99	72	70	67	75	88	82	101	85	71	64	92	109	48	64	84	84	78	98	90	44	59	73	74	76	103	76	73	60	77
11/19/2012	63	70	82	78	94	83	75	106	125	57	104	105	120	113	41	55	69	68	73	119	92	90	67	74	88	81	100	84	85	76	110	130	62	82	108	107	99	125	115	43	58	71	72	74	121	97	92	60	77
11/20/2012	115	128	150	141	172	141	127	181	213	91	165	166	189	178	73	99	124	122	131	200	144	141	123	136	161	149	184	154	147	131	190	224	98	130	172	170	158	198	183	78	105	129	131	135	205	151	144	109	141
11/21/2012	120	134	157	148	180	105	95	135	159	62	112	113	129	121	76	102	129	126	136	148	97	95	129	144	169	156	193	162	113	100	145	172	68	91	120	119	110	138	128	82	110	135	137	141	157	105	100	114	147
11/22/2012	109	121	142	134	162	134	121	172	201	90	164	164	187	176	69	93	117	115	123	189	142	139	116	129	152	141	174	146	139	123	179	211	97	128	170	168	156	195	180	74	99	122	123	127	194	149	142	104	133
11/23/2012	117	131	152	144	174	134	121	172	202	83	151	152	173	162	77	104	130	128	138	197	135	132	126	139	164	151	187	157	140	125	181	214	90	119	158	156	144	182	168	83	111	136	138	142	204	143	136	111	143
11/24/2012	114	128	148	140	170	98	89	126	147	60	109	109	124	116	74	100	126	123	132	142	96	94	124	138	161	149	184	154	105	94	136	160	66	87	116	115	106	133	123	81	108	133	134	138	150	103	98	109	139
11/25/2012	115	128	149	140	170	143	129	183	214	96	176	176	200	188	73	98	123	121	130	202	152	149	123	137	160	148	182	152	148	132	191	225	103	136	181	179	165	208	192	79	105	130	130	134	207	159	151	109	139
11/26/2012	86	96	111	105	127	109	98	139	162	75	137	137	156	146	54	72	91	89	95	150	116	113	93	103	121	111	137	115	113	100	145	170	80	106	141	139	128	161	149	58	78	96	96	99	153	120	114	81	104
11/27/2012	81	90	104	98	119	103	93	132	154	70	127	128	145	135	50	67	84	82	88	142	107	104	87	97	114	105	129	108	109	97	140	165	76	100	133	132	121	152	140	54	72	89	89	92	147	113	107	77	98
11/28/2012	90	101	116	110	133	106	96	136	158	65	118	118	134	126	56	74	94	92	99	145	100	97	98	109	127	117	144	120	114	101	146	171	71	94	126	124	113	143	132	61	81	100	100	103	153	107	101	85	109
11/29/2012	71	79	91	86	104	109	98	139	162	75	137	137	155	145	45	60	77	74	80	156	119	116	76	85	99	91	112	93	112	99	144	168	79	104	140	138	126	159	147	49	65	81	80	83	158	123	117	67	86
11/30/2012	128	143	165	156	188	145	131	185	215	93	171	171	194	181	84	112	142	138	148	213	152	149	138	154	179	165	203	169	152	135	195	228	101	133	178	175	160	202	186	91	121	149	149	154	220	160	152	121	155
12/1/2012	127	142	164	155	186	106	95	135	157	64	116	116	132	123	84	112	142	137	148	157	104	102	138	154	179	164	202	169	114	101	146	170	70	93	125	123	112	142	130	91	121	150	150	155	166	113	107	121	154
12/2/2012	60	67	77	73	88	66	59	84	98	47	86	86	97	91	39	52	66	64	69	97	76	74	65	73	85	78	95	80	70	62	90	105	51	67	91	89	81	103	95	43	57	71	70	72	101	81	77	57	72
12/3/2012	135	151	174	164	197	161	144	205	237	99	182	183	206	193	87	116	147	142	153	231	159	155	146	163	189	174	213	178	169	149	216	252	108	142	191	188	171	216	199	94	126	156	155	160	240	168	159	128	163
12/4/2012	116	130	149	140	169	146	131	186	216	97	177	178	200	187	75	100	127	122	132	210	155	151	125	139	162	148	182	152	152	134	194	226	104	136	183	181	164	208	191	81	108	134	133	137	215	162	153	110	139
12/5/2012	83	93	106	100	121	91	82	115	134	64	117	118	133	124	53	70	90	86	93	128	101	99	89	100	115	106	130	108	95	84	121	141	69	90	122	120	109	138	127	57	76	94	94	97	133	106	101	78	99
12/6/2012	72	81	93	87	105	64	57	81	93	42	78	78	88	82	46	61	78	75	81	90	67	65	78	87	101	93	114	94	68	60	86	100	46	61	82	81	73	93	85	50	67	83	82	85	94	72	68	69	87
12/7/2012	123	138	157	148	178	140	126	178	206	85	156	157	176	164	79	106	135	129	139	202	136	133	132	147	170	156	191	158	147	129	186	217	92	121	163	161	145	185	169	86	114	142	140	144	209	144	136	116	147
12/8/2012	147	166	189	177	213	154	138	194	225	96	176	176	198	185	95	127	162	155	168	221	153	150	158	177	204	187	229	189	161	141	204	237	104	136	184	181	163	208	191	103	137	170	168	173	229	162	154	140	176
12/9/2012	71	80	91	86	103	75	67	94	109	53	96	97	109	101	46	62	78	75	81	108	84	82	76	85	98	90	110	91	78	68	98	114	56	74	100	98	88	113	103	50	66	82	81	84	111	88	84	67	85
12/10/2012	54	61	69	65	78	50	45	63	73	38	70	70	79	73	35	47	59	57	61	72	61	60	58	64	74	68	83	69	52	46	66	77	41	53	72	71	64	82	75	38	50	62	61	63	74	64	61	51	64
12/11/2012	144	162	184	173	208	135	120	170	196	82	151	152	170	159	94	125	160	153	165	199	135	132	155	173	199	182	223	184	141	124	179	208	90	117	159	157	140	180	165	101	135	168	165	170	206	143	136	137	172
12/12/2012	131	147	167	157	188	117	105	148	170	74	136	137	153	143	87	115	148	141	152	176	124	120	140	157	180	164	201	166	123	108	155	180	80	105	142	140	126	161	147	93	124	154	151	156	182	130	123	124	156
12/13/2012	90	101	115	108	129	72	64	90	104	50	91	92	103	96	60	79	101	97	104	107	83	81	96	108	123	113	138	114	75	66	95	110	54	70	95	94	84	108	98	64	85	106	104	107	111	87	83	85	107
12/14/2012	62	70	79	74	89	49	43	61	71	37	67	67	75	70	41	54	69	66	71	72	60	59	66	74	85	78	95	78	51	44	64	74	39	51	69	68	61	78	72	44	58	72	71	73	74	63	60	59	74
12/15/2012	119	134	151	142	170	116	104	146	169	73	135	135	151	141	76	102	130	124	134	171	120	117	127	142	162	149	181	149	122	107	154	178	79	103	140	138	123	158	145	82	109	136	133	137	176	127	120	112	141
12/16/2012	162	182	206	193	231	142	127	179	205	89	163	164	183	170	105	139	178	169	183	208	145	142	173	194	221	202	247	203	149	130	188	217	96	125	171	168	150	192	176	113	149	186	182	188	215	153	145	153	192
12/17/2012	109	122	138	129	155	83	74	105	120	56	103	104	116	108	71	94	120	114	123	122	92	89	116	130	148	136	165	136	87	76	110	127	61	79	108	106	94	121	111	76	100	125	122	126	125	97	91	103	129
12/18/2012	93	104	118	110	132	68	61	85	98	48	89	89	99	93	60	80	103	97	105	99	79	77	99	111	127	116	141	116	71	62	90	103	52	68	92	91	81	104	95	65	85	107	105	108	102	83	79	88	110
12/19/2012	82	93	104	98	117	85	76	107	122	54	100	100	111	104	54	72	92	87	94	124	88	86	89	100	113	103	126	103	89	78	112	129	59	76	104	102	91	116	106	59	77	97	95	98	128	93	88	78	97
12/20/2012	129	145	163	153	182	118	105	148	169	76	139	139	155	144	85	113	145	137	148	172	123	120	138	155	176	161	196	160	123	108	155	179	81	106	145	142	126	162	148	92	121	152	148	153	177	129	122	122	152
12/21/2012	110	124	139	130	156	81	72	102	116	55	101	101	113	105	73	96	124	117	126	118	90	87	118	132	150	137	166	136	85	74	107	123	59	77	105	104	92	118	108	78	103	129	125	129	122	94	89	104	130
12/22/2012	68	77	86	81	96	51	46	64	73	36	66	66	74	69	45	59	76	72	78	75	59	57	73	82	93	85	103	84	54	47	67	78	39	50	69	68	60	77	70	48	64	80	77	80	77	62	58	64	80
12/23/2012	94	106	119	111	132	95	84	119	136	61	112	112	124	115	61	81	104	98	106	137	99	96	102	114	129	118	143	117	100	87	125	143	65	85	116	114	101	130	119	67	88	110	107	110	142	104	98	89	111
12/24/2012	7	8	9	9	10	7	6	9	10	5	9	9	10	9	5	6	8	7	8	10	8	7	8	9	10	9	11	9	8	7	10	11	5	7	9	9	8	10	9	5	7	8	8	8	11	8	7	7	8
12/25/2012	85	96	107	100	119	83	74	103	118	53	98	98	109	101	55	72	93	87	94	120	87	84	92	103	116	106	128	105	87	76	109	125	58	75	103	101	89	114	104	59	78	98	94	98	123	91	86	80	99
12/26/2012	98	110	123	115	137	76	67	94	108	52	96	96	107	99	63	84	108	101	110	110	85	83	105	118	133	121	147	120	79	69	99	114	56	73	100	98	86	111	102	68	90	113	109	113	113	89	84	92	115
12/27/2012	62	70	78	73	87	46	41	58	66	33	61	61	67	62	40	53	68	64	69	66	53	51	66	75	84	77	93	76	48	42	60	69	35	46	63	62	54	70	64	43	57	71	69	71	68	56	52	59	73
12/28/2012	68	77	86	80	96	67	59	83	95	45	82	83	91	85	44	58	75	71	76	96	72	70	74	83	94	85	103	84	70	61	88	100	48	62	86	84	74	95	87	48	63	80	77	79	99	76	71	65	80
12/29/2012	99	112	124	116	138	100	89	124	141	65	120	120	133	123	64	84	109	102	110	143	105	102	107	120	135	123	149	122	105	91	131	149	70	91	125	123	107	139	127	70	91	115	111	114	148	111	104	94	116
12/30/2012	35	39	43	41	48	27	24	33	38	17	31	31	34	32	23	30	38	36	39	39	28	27	37	41	47	42	51	42	28	24	35	40	18	23	32	32	28	36	33	24	32	40	38	40	40	29	27	33	40
12/31/2012	61	69	77	72	85	55	49	68	77	38	70	70	77	72	40	52	68	63	69	80	62	61	66	74	83	76	92	74	57	50	71	82	41	53	73	72	62	81	73	43	57	71	69	71	83	66	62	58	71
1/1/2013	91	103	114	107	127	88	78	109	124	58	107	107	118	109	59	77	100	93	101	127	94	91	99	111	124	113	137	111	92	80	114	131	63	81	111	109	95	123	112	64	84	106	102	105	130	99	93	86	106
1/2/2013	97	110	121	113	135	82	73	101	115	55	101	101	111	103	63	82	107	99	107	118	89	86	104	117	131	119	144	117	86	74	106	121	59	76	105	103	89	116	106	68	88	112	107	111	122	93	88	92	113
1/3/2013	61	69	76	71	84	43	38	53	61	31	58	58	63	59	40	52	68	63	68	63	51	50	65	73	82	74	90	73	45	39	56	64	34	43	60	59	51	66	60	43	56	71	68	70	65	54	51	57	71
1/4/2013	60	68	75	70	83	50	44	62	70	36	67	67	74	68	39	52	67	62	68	74	60	58	65	73	81	74	89	72	52	45	65	74	39	50	70	68	59	77	70	43	56	71	68	70	76	63	60	57	70
1/5/2013	103	117	128	120	142	99	88	123	139	65	120	121	133	123	67	88	114	105	114	145	107	104	111	125	139	126	153	124	104	90	129	146	70	90	125	123	106	138	126	72	95	120	114	118	149	113	106	97	119
1/6/2013	89	101	111	103	122	83	73	102	116	55	102	103	113	104	57	75	98	91	98	121	91	89	96	107	120	109	131	106	87	75	107	122	60	77	107	105	90	118	107	62	81	103	98	101	125	96	90	84	103
1/7/2013	6	7	8	7	9	6	5	7	8	4	7	7	8	7	4	5	7	6	7	8	6	6	7	8	8	8	9	7	6	5	7	8	4	5	7	7	6	8	7	4	6	7	7	7	8	7	6	6	7
1/8/2013	44	50	55	51	61	31	28	39	44	23	43	43	48	44	29	38	49	45	49	46	39	38	47	53	59	53	65	52	33	28	41	46	25	32	45	44	38	50	45	31	40	51	49	50	47	41	38	42	51
1/9/2013	28	32	35	33	39	22	19	27	30	16	30	30	33	30	18	24	31	29	31	31	26	25	31	34	38	35	42	34	23	20	28	32	17	22	31	30	26	34	31	20	26	33	31	32	32	28	26	27	33
1/10/2013	56	64	70	65	77	56	49	69	77	38	70	70	77	71	36	47	62	57	62	80	62	60	61	69	76	69	83	67	58	50	72	81	41	52	73	72	62	80	73	39	51	65	62	64	82	65	61	53	65
1/11/2013	83	94	103	96	114	76	67	93	105	53	98	98	107	99	54	70	92	84	92	110	87	85	90	101	112	101	122	98	79	68	98	111	57	73	102	100	86	112	102	58	76	96	92	94	113	92	86	78	96
1/12/2013	57	65	71	66	78	45	40	55	62	33	62	62	68	62	37	49	64	59	64	66	55	54	62	69	77	69	84	67	47	40	58	65	36	46	64	63	54	70	64	41	53	67	64	66	68	58	55	54	66
1/13/2013	44	50	55	51	60	37	33	46	52	25	46	46	50	46	29	38	49	45	49	55	41	40	48	54	59	54	65	52	39	34	48	54	27	34	47	47	40	52	47	31	41	52	49	51	56	43	40	42	51
1/14/2013	62	70	77	71	84	45	40	55	62	31	58	58	63	58	41	53	69	64	69	66	52	50	66	75	83	75	90	72	47	40	58	65	34	43	60	59	50	66	60	44	57	73	69	71	68	55	51	58	71
1/15/2013	68	78	85	79	93	58	51	72	80	42	77	77	84	78	46	59	78	71	77	88	71	68	73	83	91	83	99	80	61	53	75	85	45	57	80	78	67	88	79	49	64	81	77	79	90	74	70	64	78
1/16/2013	68	77	83	78	91	66	58	81	91	46	86	86	94	87	46	60	78	71	77	101	79	77	72	82	90	81	98	79	70	60	85	96	50	64	89	87	75	98	88	49	64	81	77	79	104	83	78	64	77
1/17/2013	4	4	4	4	5	3	3	4	5	3	5	5	5	5	2	3	4	4	4	5	4	4	4	4	5	4	5	4	4	3	4	5	3	3	5	5	4	5	5	3	3	4	4	4	5	5	4	3	4
1/18/2013	28	32	35	32	38	28	24	34	38	20	38	38	41	38	19	25	33	30	32	42	35	34	30	34	37	34	40	32	29	25	35	40	22	28	39	38	33	43	39	21	27	34	32	33	43	37	34	26	32
1/19/2013	26	30	32	30	35	18	16	22	24	13	24	24	26	24	17	23	30	27	29	27	22	21	28	32	35	32	38	30	19	16	23	26	14	18	25	25	21	28	25	19	25	31	29	30	27	23	22	24	30
1/20/2013	26	30	32	30	35	15	13	18	21	12	21	21	23	22	17	22	29	27	29	22	19	19	28	32	35	32	38	30	16	14	19	22	12	16	22	22	19	24	22	19	24	31	29	30	23	20	19	25	30
1/21/2013	47	53	58	54	63	47	41	57	64	33	60	60	66	61	31	41	53	48	53	69	55	53	50	57	62	56	67	54	49	42	60	67	35	45	63	62	52	68	62	34	44	56	52	54	71	58	54	44	54
1/22/2013	51	58	63	59	69	48	42	58	65	34	62	62	68	62	34	44	58	53	58	71	56	55	55	62	68	61	74	59	50	43	61	69	36	46	65	64	54	71	64	37	48	61	57	59	73	59	55	48	58
1/23/2013	22	25	27	25	29	14	12	17	19	10	18	18	19	18	14	19	25	22	24	20	16	16	23	26	29	26	31	25	14	12	18	20	10	13	19	18	15	20	18	16	20	26	24	25	21	17	16	20	25
1/24/2013	27	31	33	31	36	24	21	29	33	18	33	33	35	32	18	23	31	28	30	36	30	29	29	32	35	32	38	31	25	22	31	35	19	24	34	33	28	37	33	19	25	32	30	31	37	31	29	25	30
1/25/2013	24	28	30	28	33	21	18	26	29	15	28	28	30	27	16	21	28	25	27	31	25	24	26	30	32	29	35	28	22	19	27	30	16	20	29	28	24	31	28	18	23	29	27	28	32	26	24	23	28
1/26/2013	36	41	44	41	48	31	27	38	42	21	39	39	42	39	23	30	40	36	39	45	35	34	39	44	47	43	51	41	32	28	39	44	23	29	41	40	33	44	40	25	33	42	39	40	46	37	34	34	41
1/27/2013	41	47	50	46	54	37	33	45	50	27	50	50	54	49	27	34	45	41	45	54	44	43	44	49	54	48	58	46	39	33	47	53	29	36	52	50	42	56	50	29	37	47	44	46	55	46	43	38	46
1/28/2013	34	39	42	39	46	28	25	34	38	22	42	42	45	41	22	29	38	34	38	41	37	36	37	42	45	41	49	39	30	25	36	40	24	30	43	42	35	47	42	24	31	40	37	38	42	39	36	32	39
1/29/2013	22	25	27	25	29	16	14	20	22	12	22	22	24	22	15	19	25	23	25	24	20	19	24	27	29	26	32	25	17	14	21	23	13	16	23	22	19	24	22	16	20	26	24	25	24	20	19	21	25
1/30/2013	26	30	32	30	35	23	20	28	31	17	31	31	33	31	18	23	30	27	29	34	28	27	28	32	34	31	37	29	24	20	29	32	18	23	32	31	26	35	31	19	24	31	29	30	34	29	27	25	30
1/31/2013	29	33	35	32	38	26	23	31	35	18	33	33	36	33	19	25	33	30	32	38	30	29	31	35	38	34	41	32	27	23	33	36	19	24	35	34	28	37	34	21	27	35	32	33	39	32	30	27	32
2/1/2013	33	38	40	37	44	28	25	34	38	20	37	37	40	37	22	29	38	34	37	42	34	33	36	40	43	39	47	37	29	25	36	40	22	27	39	38	32	42	38	24	31	40	37	38	43	36	33	31	37
2/2/2013	30	35	37	34	40	25	22	30	33	19	35	35	38	35	21	27	36	32	35	38	33	32	33	37	40	36	43	34	26	22	32	35	20	26	37	36	30	39	36	22	29	37	34	36	39	34	32	29	34
2/3/2013	27	31	33	30	35	21	18	25	27	16	31	31	33	30	18	23	31	28	30	31	28	27	29	33	35	32	38	30	21	18	26	29	18	22	32	31	26	34	31	20	25	32	30	31	31	29	27	25	30
2/4/2013	24	27	29	27	31	20	17	24	26	14	26	26	28	26	16	20	27	24	26	29	23	22	25	29	31	28	33	26	21	18	25	28	15	19	27	26	22	29	26	17	22	28	26	27	29	24	23	22	27
2/5/2013	24	28	29	27	32	20	17	24	27	15	28	28	30	27	16	20	27	24	26	29	24	24	26	29	32	28	34	27	21	18	25	28	16	20	29	28	23	31	28	17	22	28	26	27	30	26	24	23	27
2/6/2013	23	26	28	26	30	19	17	23	25	14	26	26	28	26	15	19	26	23	25	28	24	23	25	28	30	27	32	25	20	17	24	27	15	19	27	27	22	29	26	16	21	27	25	26	28	25	23	22	26
2/7/2013	21	24	25	23	27	17	14	20	22	13	24	24	25	23	14	18	24	21	23	24	21	21	22	25	27	24	29	23	17	15	21	23	14	17	25	24	20	26	24	15	19	25	23	23	25	23	21	20	23
2/8/2013	21	24	25	24	27	17	14	20	22	13	24	24	25	23	14	18	24	21	23	24	21	21	23	26	27	25	29	23	17	15	21	23	14	17	25	24	20	26	24	15	19	25	23	24	25	23	21	20	23
2/9/2013	22	25	26	24	28	17	15	20	22	13	24	24	26	24	15	19	25	22	24	25	22	21	23	26	28	25	30	24	18	15	21	23	14	18	25	25	20	27	24	16	20	26	24	25	26	23	22	20	24
2/10/2013	15	17	18	17	20	12	11	15	16	9	17	17	19	17	10	13	18	16	17	19	16	16	16	18	20	18	21	17	13	11	16	17	10	13	18	18	14	19	17	11	14	19	17	18	19	17	16	14	17
2/11/2013	15	17	18	17	19	12	10	14	16	9	17	17	18	17	10	13	18	16	17	19	16	16	16	18	19	17	21	16	12	10	15	16	10	12	18	17	14	19	17	11	14	19	17	18	19	17	16	14	17
2/12/2013	18	21	22	20	23	15	13	17	19	11	21	21	22	20	13	16	22	19	21	23	20	19	19	22	23	21	25	20	15	13	18	20	12	15	21	21	17	23	20	14	18	23	21	21	23	21	19	17	20
2/13/2013	26	30	32	29	34	21	18	25	28	16	30	30	32	29	18	23	31	27	30	33	28	27	28	32	34	30	36	28	22	19	27	29	17	21	31	30	25	33	30	20	25	32	30	31	34	30	27	25	29
2/14/2013	16	19	20	18	21	13	11	15	17	10	19	19	20	18	11	14	19	17	19	19	18	17	18	20	21	19	23	18	13	11	16	17	11	13	19	19	16	21	19	12	16	20	18	19	20	18	17	15	18
2/15/2013	10	11	12	11	13	7	6	8	9	6	11	11	12	11	7	9	12	10	11	10	10	10	11	12	13	12	14	11	7	6	9	10	6	8	12	11	9	12	11	7	9	12	11	11	11	11	10	9	11
2/16/2013	13	15	16	15	17	11	9	13	14	8	15	15	16	15	9	12	16	14	15	16	14	14	14	16	17	15	18	14	11	10	14	15	9	11	16	16	13	17	15	10	13	16	15	15	17	15	14	12	15
2/17/2013	14	16	16	15	17	11	9	13	14	8	16	16	17	15	9	12	16	14	15	16	15	14	14	16	17	16	19	15	11	9	13	15	9	11	16	16	13	17	16	10	13	16	15	16	17	15	14	13	15
2/18/2013	12	14	15	14	16	10	8	12	13	8	14	14	15	14	9	11	15	13	14	15	14	13	13	15	16	14	17	13	10	9	12	13	8	10	15	14	12	16	14	9	12	15	14	14	15	14	13	12	14
2/19/2013	12	14	15	14	16	9	8	11	12	8	14	14	15	14	8	11	15	13	14	15	13	13	13	15	16	14	17	13	10	8	12	13	8	10	15	14	12	16	14	9	12	15	14	14	15	14	13	11	14
2/20/2013	13	15	15	14	16	10	9	12	13	8	15	15	16	14	9	11	15	13	14	15	14	13	14	15	16	15	17	14	10	9	12	14	9	11	15	15	12	16	15	9	12	16	14	15	16	15	13	12	14
2/21/2013	11	13	14	13	15	9	8	11	12	7	13	13	14	13	8	10	13	12	13	13	12	12	12	14	15	13	15	12	9	8	11	12	8	9	14	13	11	14	13	8	11	14	13	13	14	13	12	11	13
2/22/2013	12	14	14	13	15	10	9	12	13	8	14	14	15	14	8	10	14	12	13	15	13	13	13	15	15	14	16	13	10	9	12	13	8	10	15	15	12	16	14	9	11	15	13	14	15	14	13	11	13
2/23/2013	11	12	13	12	14	9	7	10	11	7	13	13	14	13	7	9	13	11	12	13	12	12	12	13	14	12	15	11	9	8	11	12	7	9	14	13	11	14	13	8	10	13	12	12	13	13	12	10	12
2/24/2013	11	13	14	12	14	9	8	11	12	7	13	13	14	13	8	10	13	12	13	14	12	12	12	14	14	13	15	12	10	8	11	12	8	10	14	13	11	15	13	8	11	14	12	13	14	13	12	11	12
2/25/2013	12	13	14	13	15	9	8	11	12	7	14	14	14	13	8	10	14	12	13	14	13	12	13	14	15	13	16	12	10	8	11	12	8	10	14	14	11	15	13	9	11	14	13	13	14	13	12	11	13
2/26/2013	12	13	14	13	15	9	8	11	12	8	14	14	15	14	8	10	14	12	13	14	13	13	13	14	15	13	16	12	10	8	12	13	8	10	15	14	11	15	14	9	11	14	13	13	15	14	13	11	13
2/27/2013	10	12	12	11	13	8	7	10	10	7	12	12	13	12	7	9	12	10	11	12	11	11	11	12	13	11	13	10	8	7	10	11	7	9	13	12	10	13	12	7	9	12	11	11	13	12	11	9	11
2/28/2013	10	12	12	11	13	9	7	10	11	7	13	13	13	12	7	9	12	11	12	13	12	11	11	13	13	12	14	11	9	8	11	12	7	9	13	13	10	14	12	8	10	13	12	12	14	12	11	10	11
3/1/2013	10	12	12	11	13	8	7	10	11	7	13	13	13	12	7	9	12	11	12	13	12	11	11	13	13	12	14	11	9	7	10	11	7	9	13	13	10	14	12	8	10	13	11	12	13	12	11	10	11
3/2/2013	9	10	10	9	11	7	6	8	9	6	11	10	11	10	6	8	10	9	10	11	10	10	9	10	11	10	12	9	7	6	9	9	6	7	11	11	8	11	10	6	8	11	10	10	11	10	10	8	9
3/3/2013	9	10	10	9	11	7	6	8	9	6	10	10	11	10	6	8	10	9	10	10	10	10	9	10	11	10	11	9	7	6	8	9	6	7	11	11	8	11	10	6	8	11	10	10	11	10	10	8	9
3/4/2013	10	12	12	11	13	8	7	10	10	7	12	12	13	12	7	9	12	10	11	13	12	11	11	12	13	11	13	10	8	7	10	11	7	9	13	12	10	13	12	8	10	13	11	12	13	12	11	9	11
3/5/2013	10	12	12	11	12	8	7	9	10	6	12	12	13	12	7	9	12	10	11	12	12	11	11	12	13	11	13	10	8	7	10	11	7	9	13	12	10	13	12	7	9	12	11	11	13	12	11	9	11
3/6/2013	8	9	9	9	10	7	6	8	8	5	10	10	10	10	6	7	10	8	9	10	9	9	8	10	10	9	11	8	7	6	8	9	6	7	10	10	8	11	10	6	8	10	9	9	10	10	9	8	9
3/7/2013	17	19	20	18	21	14	12	16	17	11	21	21	22	20	12	15	20	17	19	22	20	19	17	20	21	18	22	17	14	12	16	18	12	14	21	20	16	22	20	12	16	20	18	19	21	20	19	16	18
3/8/2013	9	10	10	10	11	7	6	9	9	6	11	11	12	10	6	8	11	9	10	11	11	10	9	10	11	10	11	9	7	6	9	9	6	7	11	11	8	11	10	6	8	11	10	10	11	11	10	8	10
3/9/2013	10	12	12	11	13	8	7	10	11	7	13	13	13	12	7	9	12	10	11	13	12	12	11	12	12	11	13	10	8	7	10	11	7	9	13	13	10	13	12	7	9	12	11	11	13	13	12	9	11
3/10/2013	7	8	8	7	8	6	5	6	7	5	9	9	9	8	5	6	8	7	8	9	8	8	7	8	8	7	9	7	6	5	7	7	5	6	9	9	7	9	8	5	6	8	7	8	9	9	8	6	7
3/11/2013	6	7	7	6	7	5	4	6	6	4	8	8	8	7	4	5	7	6	7	8	7	7	6	7	7	7	8	6	5	4	6	7	4	5	8	8	6	8	7	5	6	8	7	7	9	8	7	5	6
3/12/2013	9	10	10	9	11	7	6	8	9	6	11	11	12	11	6	8	11	9	10	11	11	11	9	11	11	10	12	9	7	6	9	9	7	8	12	12	9	12	11	7	9	11	10	10	12	12	11	8	9
3/13/2013	1	1	1	1	1	1	0	1	1	1	1	1	1	1	1	1	1	1	1	1	1	1	1	1	1	1	1	1	1	1	1	1	1	1	1	1	1	1	1	1	1	1	1	1	1	1	1	1	1
3/14/2013	5	6	6	5	6	4	3	5	5	3	6	6	7	6	3	4	6	5	6	6	6	6	5	6	6	6	7	5	4	4	5	5	4	5	7	7	5	7	6	4	5	6	6	6	7	7	6	4	5
3/15/2013	6	7	7	6	7	5	4	6	6	4	8	8	8	7	4	5	7	6	7	8	8	7	7	7	8	7	8	6	5	4	6	7	5	6	8	8	6	9	8	5	6	8	7	7	8	8	8	5	6
3/16/2013	5	6	6	5	6	4	3	5	5	3	6	6	7	6	4	4	6	5	6	6	6	6	5	6	6	6	7	5	4	4	5	5	4	4	7	6	5	7	6	4	5	6	6	6	7	7	6	5	5
3/17/2013	4	5	5	4	5	4	3	4	4	3	6	6	6	5	3	4	5	4	5	6	5	5	4	5	5	5	5	4	4	3	4	5	3	4	6	6	4	6	5	3	4	5	5	5	6	6	5	4	4
3/18/2013	5	6	6	5	6	4	4	5	5	4	7	7	7	7	4	5	6	5	6	7	7	7	5	6	6	6	7	5	4	4	5	5	4	5	7	7	5	7	7	4	5	6	6	6	7	7	6	5	5
3/19/2013	4	4	4	4	4	3	3	3	4	2	4	4	5	4	3	3	4	4	4	5	4	4	3	4	4	4	4	3	3	2	3	4	2	3	4	4	3	4	4	2	3	4	4	4	4	4	4	3	4
3/20/2013	4	5	5	5	5	4	3	4	4	3	6	6	6	5	3	4	5	4	5	6	5	5	5	5	5	5	5	4	4	3	4	5	3	4	6	6	4	6	5	3	4	5	5	5	6	6	5	4	5
3/21/2013	5	5	5	5	6	4	3	5	5	3	6	6	7	6	3	4	6	5	5	6	6	6	5	6	6	5	6	5	4	4	5	5	4	5	7	7	5	7	6	4	5	6	5	6	7	7	6	4	5
3/22/2013	5	5	5	5	6	4	3	4	5	3	6	6	6	6	3	4	6	5	5	6	6	6	5	6	6	5	6	5	4	3	5	5	4	4	7	6	5	7	6	4	5	6	5	6	6	6	6	4	5
3/23/2013	6	6	6	6	7	5	4	5	6	4	7	7	7	7	4	5	7	6	6	7	7	7	6	7	7	6	7	6	5	4	6	6	4	5	8	7	6	8	7	4	6	7	6	7	8	8	7	5	6
3/24/2013	5	6	6	5	6	4	3	5	5	4	7	7	7	6	4	5	6	5	6	6	7	6	6	6	6	6	7	5	4	4	5	5	4	5	7	7	5	7	6	4	5	7	6	6	7	7	6	5	5
3/25/2013	2	3	3	3	3	2	2	2	2	2	3	3	3	3	2	2	3	3	3	3	3	3	3	3	3	3	3	2	2	2	2	2	2	2	3	3	2	3	3	2	2	3	3	3	3	3	3	2	3
3/26/2013	4	5	5	5	5	4	3	4	5	3	6	6	6	6	3	4	6	5	5	6	6	6	5	6	6	5	6	4	4	3	5	5	4	4	6	6	5	7	6	3	4	6	5	5	6	6	6	4	5
3/27/2013	5	6	6	6	7	5	4	6	6	4	8	8	8	7	4	5	7	6	6	8	7	7	6	7	7	6	7	5	5	4	6	6	4	5	8	8	6	8	7	4	5	7	6	6	8	8	7	5	6
3/28/2013	13	15	15	14	16	11	9	13	13	9	17	17	18	16	9	12	16	13	15	17	17	16	14	16	16	14	17	13	12	10	14	14	10	12	18	18	14	19	17	10	13	17	15	15	18	18	16	12	14
3/29/2013	6	7	7	7	8	5	5	6	6	5	8	8	9	8	4	6	8	6	7	8	8	8	7	8	8	7	8	6	6	5	6	7	5	6	9	9	7	9	8	5	6	8	7	7	9	8	8	6	7
3/30/2013	5	5	5	5	5	4	3	5	5	3	6	6	6	6	3	4	5	5	5	6	6	6	5	5	5	5	6	4	4	3	5	5	3	4	6	6	5	6	6	3	4	6	5	5	6	6	6	4	5
3/31/2013	3	4	4	3	4	3	2	3	3	2	5	4	5	4	2	3	4	3	4	4	4	4	3	4	4	4	4	3	3	2	3	3	3	3	5	5	3	5	4	2	3	4	4	4	4	4	4	3	3
4/1/2013	5	5	5	5	5	4	3	5	5	3	6	6	7	6	3	4	5	5	5	6	6	6	5	5	6	5	6	4	4	3	5	5	4	4	7	7	5	7	6	3	4	6	5	5	6	7	6	4	5
4/2/2013	7	8	8	7	8	6	5	7	8	6	11	10	11	10	5	6	9	7	8	10	10	10	8	9	9	8	9	7	7	6	8	8	6	7	11	11	8	11	10	5	7	9	8	8	11	11	10	7	7
4/3/2013	5	5	5	5	6	4	4	5	5	4	7	7	7	6	3	4	6	5	5	7	7	7	5	6	6	5	6	4	4	4	5	5	4	5	7	7	5	7	6	4	5	6	5	5	7	7	7	4	5
4/4/2013	4	4	4	4	4	3	3	4	4	3	5	5	5	5	3	3	4	4	4	6	5	5	4	4	4	4	4	3	3	3	4	4	3	4	5	5	4	5	5	3	3	5	4	4	6	6	5	3	4
4/5/2013	4	5	5	4	5	4	3	4	5	3	5	5	6	5	3	4	5	4	5	6	6	5	4	5	5	4	5	4	4	3	4	5	3	4	6	6	4	6	5	3	4	5	5	5	6	6	5	4	4
4/6/2013	3	4	4	4	4	3	2	3	4	2	4	4	5	4	3	3	4	4	4	5	5	4	4	4	4	4	4	3	3	2	3	4	3	3	5	5	4	5	4	3	3	5	4	4	5	5	4	3	4
4/7/2013	4	5	4	4	5	3	3	4	4	3	6	6	6	5	3	4	5	4	5	5	6	6	4	5	5	4	5	4	3	3	4	4	3	4	6	6	5	6	5	3	4	5	5	5	6	6	6	4	4
4/8/2013	0	0	0	0	0	0	0	0	0	0	0	0	0	0	0	0	0	0	0	0	0	0	0	0	0	0	0	0	0	0	0	0	0	0	0	0	0	0	0	0	0	0	0	0	0	0	0	0	0
4/9/2013	2	3	3	3	3	2	2	3	3	2	4	4	4	4	2	2	3	3	3	4	4	4	3	3	3	3	3	3	2	2	3	3	2	3	4	4	3	4	4	2	2	3	3	3	4	4	4	2	3
4/10/2013	7	8	8	7	8	6	5	7	8	5	10	10	10	9	5	6	9	7	8	10	10	9	7	8	8	7	9	7	6	5	7	8	6	7	10	10	8	10	9	6	7	9	8	8	10	10	9	6	7
4/11/2013	3	3	3	3	4	2	2	3	3	2	4	4	4	4	2	3	4	3	4	4	4	4	3	4	4	3	4	3	2	2	3	4	2	3	4	4	4	4	4	2	3	4	3	4	4	4	4	3	3
4/12/2013	3	4	4	3	4	3	3	4	4	3	5	5	5	5	3	3	4	3	4	5	5	5	3	4	4	4	4	4	3	3	4	4	3	4	5	5	5	5	5	3	3	4	4	4	5	6	5	3	3
4/13/2013	3	3	3	3	4	3	2	3	4	2	4	4	4	4	2	3	4	3	3	5	4	4	3	3	3	3	4	3	3	2	3	4	2	3	4	4	4	4	4	2	3	4	3	3	5	4	4	3	3
4/14/2013	4	4	4	4	5	3	3	4	5	3	5	5	5	5	3	3	5	4	4	5	5	5	4	4	4	4	5	4	3	3	4	5	3	4	5	5	5	5	5	3	4	5	4	4	5	5	5	3	4
4/15/2013	5	5	5	5	6	4	3	4	6	3	6	6	7	6	3	4	6	5	5	6	6	6	5	6	6	5	6	5	4	3	5	6	4	5	7	6	6	7	6	4	5	6	5	5	6	7	6	4	5
4/16/2013	3	3	3	3	4	3	2	3	4	2	4	4	4	4	2	3	4	3	3	4	4	4	3	4	4	3	4	4	3	2	3	4	3	3	5	4	4	5	4	2	3	4	3	4	4	5	4	3	3
4/17/2013	5	5	5	5	6	5	4	5	6	4	7	7	7	7	3	4	6	5	5	7	7	7	5	6	6	5	6	5	5	4	5	6	4	5	7	7	6	7	7	4	4	6	5	5	7	7	7	4	5
4/18/2013	4	4	4	4	5	4	3	4	5	3	6	6	6	5	3	3	5	4	4	6	5	5	4	5	5	4	5	4	4	3	4	5	3	4	6	6	5	6	5	3	4	5	4	4	6	6	5	3	4
4/19/2013	3	4	4	3	4	3	2	3	4	2	5	5	5	4	2	3	4	3	4	4	4	4	4	4	4	3	4	3	3	3	4	4	3	3	5	5	4	5	4	2	3	4	3	4	5	5	4	3	3
4/20/2013	5	5	5	5	6	4	4	5	6	4	7	7	7	7	3	4	6	5	5	6	7	6	5	6	6	5	6	5	5	4	5	6	4	5	7	7	6	7	7	3	4	6	5	5	7	7	6	4	5
4/21/2013	5	6	6	6	6	5	4	6	7	4	8	8	8	7	4	5	7	5	6	8	8	7	6	7	6	6	7	6	6	5	6	7	5	5	8	8	7	8	7	4	5	7	6	6	9	8	7	5	6
4/22/2013	5	5	5	5	6	4	4	5	6	4	7	7	7	6	3	4	6	5	6	7	7	7	5	6	6	5	6	5	5	4	5	6	4	5	7	7	6	7	6	4	5	6	5	6	7	7	7	4	5
4/23/2013	3	4	4	3	4	3	2	3	4	2	5	4	5	4	2	3	4	3	4	5	5	4	4	4	4	4	4	4	3	2	3	4	3	3	5	5	4	5	4	3	3	4	4	4	5	5	4	3	3
4/24/2013	4	4	4	4	5	3	3	4	5	3	5	5	5	5	3	3	5	4	4	5	5	5	4	5	4	4	5	4	4	3	4	5	3	4	6	5	5	5	5	3	4	5	4	4	6	6	5	3	4
4/25/2013	4	5	4	4	5	4	3	4	5	3	6	6	6	6	3	4	5	4	5	6	6	6	4	5	5	4	5	5	4	3	4	5	3	4	6	6	5	6	6	3	4	5	4	5	6	6	6	4	4
4/26/2013	4	5	5	4	5	4	3	5	6	3	6	6	7	6	3	4	5	4	5	7	6	6	5	5	5	5	5	5	4	4	5	6	4	5	7	7	6	7	6	3	4	6	5	5	7	7	6	4	4
4/27/2013	4	4	4	4	5	3	3	4	5	3	6	5	6	5	3	3	5	4	4	6	6	5	4	5	5	4	5	4	4	3	4	5	3	4	6	6	5	6	5	3	4	5	4	4	6	6	5	3	4
4/28/2013	3	3	3	3	4	3	2	3	4	2	4	4	4	4	2	3	4	3	3	4	4	4	3	3	3	3	4	3	3	2	3	4	2	3	4	4	4	4	4	2	3	4	3	3	4	4	4	3	3
4/29/2013	3	3	3	3	4	2	2	3	4	2	4	4	4	4	2	2	3	3	3	4	4	4	3	3	3	3	4	3	2	2	3	4	2	3	4	4	4	4	4	2	3	4	3	3	4	4	4	2	3
4/30/2013	3	3	4	3	4	3	2	4	4	3	5	4	5	5	2	3	4	3	4	5	5	4	3	4	4	3	4	4	3	3	4	4	3	4	5	5	5	5	5	2	3	4	4	4	5	5	4	3	3
5/1/2013	0	0	0	0	0	0	0	0	0	0	0	0	0	0	0	0	0	0	0	0	0	0	0	0	0	0	0	0	0	0	0	0	0	0	0	0	0	0	0	0	0	0	0	0	0	0	0	0	0
5/2/2013	3	3	3	3	4	2	2	3	4	2	4	4	5	4	2	3	3	3	3	4	4	4	3	3	3	3	4	4	2	2	3	4	2	3	4	4	4	5	4	2	3	4	3	3	4	4	4	2	3
5/3/2013	3	3	3	3	4	2	2	3	4	2	4	4	4	4	2	3	3	3	3	4	4	4	3	3	3	3	4	4	2	2	3	4	2	3	4	4	4	4	4	2	3	4	3	3	4	4	4	2	3
5/4/2013	2	2	3	3	3	2	2	2	3	2	3	3	3	3	2	2	3	3	3	3	3	3	2	3	3	3	3	3	2	2	2	3	2	2	3	3	3	3	3	2	2	3	3	3	3	3	3	2	3
5/5/2013	3	3	3	3	4	2	2	3	4	2	4	4	5	4	2	3	4	3	3	4	4	4	3	3	4	3	4	4	2	2	3	4	2	3	4	4	4	5	4	2	3	4	3	3	4	4	4	3	3
5/6/2013	3	3	4	4	5	3	2	3	4	2	4	4	5	5	2	3	4	3	4	4	4	4	3	3	4	4	5	4	3	2	3	4	3	3	4	4	5	5	5	2	3	4	4	4	4	4	4	3	4
5/7/2013	4	4	4	4	5	3	3	4	6	3	5	5	6	6	3	3	5	4	4	5	5	5	4	4	4	4	5	5	3	3	4	6	3	4	5	5	6	6	6	3	3	5	4	4	5	5	5	3	4
5/8/2013	3	3	4	3	4	3	3	4	5	3	4	4	5	5	2	3	4	3	3	4	4	4	3	3	4	3	4	4	3	3	4	5	3	4	5	4	5	5	5	2	3	4	3	3	4	5	4	3	3
5/9/2013	3	3	3	3	4	3	2	3	4	2	4	4	5	5	2	2	3	3	3	4	4	4	3	3	3	3	4	4	3	2	3	4	3	3	4	4	5	5	5	2	3	3	3	3	4	4	4	2	3
5/10/2013	3	3	3	3	4	3	2	3	4	2	4	4	5	5	2	2	3	3	3	4	4	4	3	3	3	3	4	4	3	2	3	4	3	3	4	4	5	5	5	2	3	3	3	3	4	4	4	2	3
5/11/2013	3	3	4	3	5	3	3	4	5	3	5	5	5	5	2	3	4	3	3	4	5	4	3	4	4	3	5	4	3	3	4	5	3	4	5	5	5	5	5	2	3	4	3	3	4	5	4	3	4
5/12/2013	4	5	5	5	6	4	3	5	6	3	6	6	7	6	3	4	5	5	5	6	6	6	4	5	5	5	6	6	4	3	5	6	4	5	6	6	6	7	6	3	4	5	5	5	6	6	6	4	5
5/13/2013	3	4	4	4	5	3	3	4	5	3	5	5	5	5	2	3	4	4	4	5	5	5	4	4	4	4	5	5	3	3	4	5	3	4	5	5	5	5	5	3	3	4	4	4	5	5	5	3	4
5/14/2013	2	3	3	3	4	3	2	3	4	2	4	4	5	4	2	2	3	3	3	4	4	4	3	3	3	3	4	4	3	2	3	4	3	3	4	4	4	5	4	2	2	3	3	3	4	4	4	2	3
5/15/2013	2	3	3	3	4	3	2	3	4	2	4	4	4	4	2	2	3	3	3	4	4	4	3	3	3	3	4	3	3	2	3	4	2	3	4	4	4	4	4	2	2	3	3	3	4	4	4	2	3
5/16/2013	4	4	4	4	6	3	3	4	5	3	5	5	5	5	3	3	5	4	4	5	5	5	4	5	5	4	6	5	4	3	4	5	3	4	5	5	5	5	5	3	4	5	4	4	5	5	5	3	4
5/17/2013	4	5	5	5	6	3	3	4	6	3	5	5	6	6	3	4	6	5	5	5	5	5	5	5	5	5	6	6	4	3	4	6	3	4	6	5	6	6	6	3	4	6	5	5	6	6	5	4	5
5/18/2013	3	3	3	3	4	2	2	3	4	2	4	4	4	4	2	2	3	3	3	3	4	3	3	3	3	3	4	4	2	2	3	4	2	3	4	4	4	4	4	2	3	3	3	3	4	4	3	2	3
5/19/2013	3	3	4	4	5	3	3	4	5	3	5	5	5	5	2	3	4	4	4	5	5	5	3	4	4	4	5	5	3	3	4	5	3	4	5	5	5	5	5	2	3	4	4	4	5	5	5	3	4
5/20/2013	4	4	5	5	7	4	4	6	7	4	6	6	7	7	3	4	5	5	5	7	6	6	4	5	5	5	7	6	5	4	6	7	4	5	7	7	7	7	7	3	4	5	5	5	7	7	6	4	5
5/21/2013	4	4	5	5	6	3	3	5	6	3	5	5	6	6	3	4	5	5	5	5	5	5	4	5	5	5	6	6	4	3	5	6	3	5	6	5	6	6	6	3	4	5	5	5	6	6	5	4	5
5/22/2013	3	3	4	4	5	2	2	3	4	2	4	4	5	4	2	3	4	4	4	4	4	4	3	4	4	4	5	5	2	2	3	4	2	3	4	4	4	5	4	2	3	4	4	4	4	4	4	3	4
5/23/2013	3	3	3	3	4	2	2	3	4	2	4	4	4	4	2	3	3	3	3	4	4	4	3	3	3	3	4	4	2	2	3	4	2	3	4	4	4	4	4	2	3	3	3	3	4	4	4	2	3
5/24/2013	3	3	4	4	5	3	3	4	6	3	5	5	6	6	2	3	4	4	4	5	5	5	3	3	4	4	5	5	3	3	4	6	3	4	5	5	5	6	5	2	3	4	4	4	5	5	4	3	4
5/25/2013	3	3	4	4	6	3	3	5	6	3	5	5	6	6	2	3	4	4	4	5	5	5	3	4	4	4	6	5	3	3	5	6	3	5	5	5	6	6	6	2	3	4	4	4	5	5	5	3	4
5/26/2013	3	3	4	4	6	3	3	4	5	3	5	5	6	5	2	3	4	4	4	4	5	4	3	4	4	4	6	5	3	3	4	5	3	4	5	5	5	6	5	2	3	4	4	4	4	5	4	3	4
5/27/2013	3	4	5	5	6	3	3	4	5	3	4	4	5	5	3	3	4	4	5	4	4	4	4	4	5	5	6	6	3	3	4	5	3	4	4	4	5	5	5	3	4	4	4	5	4	4	4	3	5
5/28/2013	2	2	3	3	4	2	2	3	3	2	3	3	4	4	2	2	3	3	3	3	3	3	2	3	3	3	4	4	2	2	3	3	2	3	3	3	3	4	4	2	2	3	3	3	3	3	3	2	3
5/29/2013	2	2	3	2	3	2	2	2	3	2	3	3	3	3	1	2	2	2	2	3	3	3	2	2	3	2	3	3	2	2	2	3	2	3	3	3	3	3	3	1	2	2	2	2	3	3	3	2	3
5/30/2013	3	3	4	4	5	3	3	4	5	3	5	5	6	6	2	3	3	4	4	4	4	4	3	3	4	4	5	5	3	3	4	5	3	4	5	5	6	6	6	2	3	4	4	4	4	5	4	3	4
5/31/2013	4	4	5	5	7	4	3	5	7	3	5	5	7	7	3	4	5	5	5	5	5	5	4	4	5	5	7	7	4	3	5	7	3	5	5	5	7	7	7	3	4	5	5	5	5	5	5	4	5
6/1/2013	4	4	5	5	7	3	3	4	5	3	4	4	6	6	3	4	4	5	5	4	4	4	4	4	5	5	6	6	3	3	4	5	3	4	4	4	5	6	5	3	4	4	5	5	4	4	4	3	5
6/2/2013	2	2	2	2	3	1	1	2	2	1	2	2	3	3	1	2	2	2	2	2	2	2	2	2	2	2	3	3	1	1	2	2	1	2	2	2	3	3	3	1	2	2	2	2	2	2	2	2	2
6/3/2013	2	3	3	3	4	2	2	3	5	2	4	4	5	5	2	2	3	3	3	4	4	4	2	3	3	3	4	4	2	2	3	5	2	3	4	4	5	5	5	2	2	3	3	3	4	4	4	2	3
6/4/2013	4	5	6	6	8	4	4	6	8	4	6	6	8	8	3	4	5	6	6	6	6	6	4	5	6	6	8	7	4	4	6	8	4	6	6	6	7	8	8	3	4	5	6	6	6	6	6	4	6
6/5/2013	4	4	5	5	7	3	3	5	6	3	5	5	6	6	3	4	5	5	5	5	5	5	4	4	5	5	7	7	3	3	5	6	3	5	5	5	6	6	6	3	4	5	5	5	5	5	5	4	5
6/6/2013	2	3	3	3	4	2	2	3	3	2	3	3	4	4	2	2	3	3	3	3	3	3	2	3	3	3	4	4	2	2	3	3	2	3	3	3	4	4	4	2	2	3	3	3	3	3	3	2	3
6/7/2013	2	3	3	3	4	2	2	3	4	2	3	3	4	4	2	2	3	3	3	3	3	3	2	3	3	3	4	4	2	2	3	4	2	3	3	3	4	4	4	2	2	3	3	3	3	3	3	2	3
6/8/2013	4	4	5	5	7	4	4	5	7	3	5	5	7	7	3	4	5	5	5	5	5	5	4	4	5	5	7	7	4	4	5	7	3	5	5	5	7	7	7	3	4	5	5	5	5	5	5	4	5
6/9/2013	4	5	6	6	8	4	4	5	7	4	6	6	7	7	3	4	5	6	6	5	5	5	4	5	6	6	8	7	4	4	5	7	4	5	6	6	7	7	7	3	4	5	6	6	5	6	5	4	6
6/10/2013	3	4	5	5	6	3	3	4	5	3	4	4	5	5	2	3	4	4	4	4	4	4	4	4	5	5	6	6	3	3	4	5	3	4	4	4	5	5	5	2	3	4	4	4	4	4	4	3	5
6/11/2013	4	4	5	5	7	3	3	5	6	3	5	5	6	6	3	4	5	5	5	5	5	5	4	5	5	5	7	7	3	3	5	6	3	5	5	5	6	6	6	3	4	5	5	5	5	5	5	4	5
6/12/2013	5	5	6	6	8	4	4	6	8	4	6	6	8	8	3	5	6	6	6	6	6	6	5	5	6	6	8	8	4	4	6	8	4	6	6	6	8	8	8	3	5	6	6	6	7	6	6	4	6
6/13/2013	4	4	6	6	7	4	3	5	7	3	5	5	7	7	3	4	5	5	5	5	5	5	4	5	6	6	7	7	4	3	5	7	3	5	5	5	7	7	7	3	4	5	5	5	5	5	5	4	6
6/14/2013	3	3	4	4	5	2	2	4	5	3	4	4	5	5	2	3	4	4	4	4	4	4	3	4	4	4	5	5	3	2	4	5	3	4	4	4	5	5	5	2	3	4	4	4	4	4	4	3	4
6/15/2013	4	4	5	5	7	3	3	5	7	3	5	5	7	7	3	4	5	5	5	5	5	5	4	4	5	5	7	7	4	3	5	7	3	5	5	5	7	7	7	3	4	5	5	5	5	5	5	4	5
6/16/2013	5	5	7	7	9	4	4	7	8	4	6	6	8	8	3	5	6	6	7	7	6	6	5	6	7	7	9	9	5	4	6	8	4	6	7	6	8	8	8	3	5	6	6	6	7	7	6	5	7
6/17/2013	4	4	6	6	8	4	4	5	7	4	5	5	7	7	3	4	5	6	6	5	5	5	4	5	6	6	8	7	4	4	5	7	4	5	6	5	7	7	7	3	4	5	6	6	6	6	5	4	6
6/18/2013	3	3	4	4	5	2	2	4	5	2	4	4	5	5	2	3	3	4	4	4	4	4	3	3	4	4	5	5	2	2	4	5	2	4	4	4	5	5	5	2	3	3	4	4	4	4	4	3	4
6/19/2013	4	4	6	5	7	4	4	5	7	4	5	5	7	7	3	4	5	5	5	5	5	5	4	4	6	5	7	7	4	4	5	7	4	5	6	5	7	7	7	3	4	5	5	5	6	6	5	4	5
6/20/2013	5	5	6	6	8	5	4	7	9	4	7	7	9	8	3	5	5	6	6	7	6	6	5	5	6	6	8	8	5	4	7	9	4	6	7	7	8	9	8	3	5	5	6	6	7	7	6	4	6
6/21/2013	5	5	7	7	9	4	4	6	8	4	6	6	8	8	3	5	5	6	6	6	6	6	5	5	7	7	9	8	4	4	6	8	4	6	7	6	8	8	8	3	5	6	6	6	6	6	6	5	7
6/22/2013	3	3	5	4	6	3	3	4	5	3	4	4	6	6	2	3	4	4	4	4	4	4	3	3	5	4	6	6	3	3	4	5	3	4	4	4	5	6	5	2	3	4	4	4	4	4	4	3	5
6/23/2013	4	4	5	5	7	4	4	5	7	4	5	5	7	7	3	4	4	5	5	5	5	5	4	4	5	5	7	7	4	4	5	7	4	5	5	5	7	7	7	3	4	4	5	5	5	5	5	4	5
6/24/2013	5	5	7	7	9	5	5	7	9	5	7	7	9	9	3	5	6	7	7	7	7	7	5	5	7	7	9	9	5	5	7	9	5	7	7	7	9	9	9	4	5	6	7	7	7	7	7	5	7
6/25/2013	3	4	5	5	6	3	3	5	6	3	5	5	6	6	2	4	4	5	5	5	5	5	3	4	5	5	6	6	3	3	5	6	3	5	5	5	6	6	6	2	4	4	5	5	5	5	5	3	5
6/26/2013	4	5	6	6	8	4	4	6	8	4	6	6	8	8	3	4	5	6	6	6	6	6	4	5	6	6	8	8	4	4	6	8	4	6	6	6	8	8	8	3	4	5	6	6	6	6	6	4	6
6/27/2013	4	4	5	5	7	4	3	5	7	3	5	5	7	7	3	4	4	5	5	5	5	5	4	4	5	5	7	7	4	3	5	7	3	5	5	5	7	7	7	3	4	4	5	5	5	5	5	4	5
6/28/2013	3	3	4	4	5	3	3	4	5	3	4	4	6	5	2	3	3	4	4	4	4	4	3	3	4	4	5	5	3	3	4	5	3	4	4	4	5	6	5	2	3	3	4	4	4	4	4	3	4
6/29/2013	4	4	5	5	7	4	4	5	7	4	6	6	7	7	3	4	4	5	5	5	5	5	4	4	5	5	7	7	4	4	5	7	4	5	6	6	7	7	7	3	4	5	5	5	5	5	5	4	5
6/30/2013	4	4	5	5	7	4	4	5	7	4	6	6	7	7	3	4	5	5	5	5	5	5	4	4	5	5	7	7	4	4	5	7	4	5	6	6	7	7	7	3	4	5	5	5	5	5	5	4	5
7/1/2013	4	5	6	6	8	4	4	6	8	4	6	6	8	8	3	4	5	6	6	6	6	6	4	5	6	6	8	8	4	4	6	8	4	6	6	6	8	8	8	3	4	5	6	6	6	6	6	4	6
7/2/2013	3	3	4	4	6	3	3	4	6	3	4	4	6	6	2	3	4	4	4	4	4	4	3	4	4	4	6	5	3	3	4	5	3	4	4	4	6	6	6	2	3	4	4	4	4	4	4	3	4
7/3/2013	2	3	3	3	4	2	2	3	4	2	3	3	4	4	2	2	3	3	3	3	3	3	2	3	3	3	4	4	2	2	3	4	2	3	3	3	4	4	4	2	2	3	3	3	3	3	3	2	3
7/4/2013	4	5	6	6	8	4	4	6	8	4	6	6	8	8	3	4	5	6	6	6	6	6	4	5	6	6	7	7	4	4	6	8	4	6	6	6	8	8	8	3	4	5	6	5	6	6	6	4	6
7/5/2013	4	5	6	6	7	4	4	6	7	4	6	6	8	8	3	4	5	5	5	6	6	6	4	5	6	6	7	7	4	4	6	7	4	6	6	6	7	8	7	3	4	5	5	5	6	6	6	4	6
7/6/2013	4	4	5	5	7	4	3	5	7	4	5	5	7	7	3	4	5	5	5	5	5	5	4	5	5	5	7	7	4	3	5	7	4	5	6	5	7	7	7	3	4	5	5	5	5	5	5	4	5
7/7/2013	5	5	7	7	9	5	5	7	9	5	7	7	9	9	4	5	6	6	7	7	7	7	5	6	7	7	9	8	5	5	7	9	5	7	7	7	9	9	9	4	5	6	6	6	7	7	7	5	7
7/8/2013	3	4	5	4	6	3	3	5	6	3	5	5	6	6	2	3	4	4	4	5	5	5	3	4	5	4	6	6	3	3	4	6	3	4	5	5	6	6	6	2	3	4	4	4	5	5	5	3	4
7/9/2013	4	4	5	5	6	3	3	5	6	3	5	5	6	6	3	4	4	5	5	5	5	5	4	4	5	5	6	6	4	3	5	6	3	5	5	5	6	6	6	3	4	4	5	5	5	5	5	3	5
7/10/2013	4	4	5	5	7	4	3	5	7	4	6	6	7	7	3	4	5	5	5	5	5	5	4	5	5	5	7	7	4	3	5	7	4	5	6	5	7	7	7	3	4	5	5	5	6	6	5	4	5
7/11/2013	4	5	6	6	7	4	4	6	8	4	6	6	8	8	3	4	5	6	6	6	6	6	4	5	6	6	7	7	4	4	6	8	4	6	6	6	8	8	8	3	4	5	5	5	6	6	6	4	6
7/12/2013	5	5	6	6	8	4	4	6	8	4	6	6	8	8	3	5	6	6	6	6	6	6	5	5	6	6	8	8	5	4	6	8	4	6	7	6	8	8	8	3	5	6	6	6	7	7	6	4	6
7/13/2013	4	4	5	5	7	4	4	5	7	4	5	5	7	7	3	4	5	5	5	5	5	5	4	4	5	5	7	6	4	4	5	7	4	5	6	5	7	7	7	3	4	5	5	5	6	6	5	4	5
7/14/2013	4	5	6	6	7	4	4	6	7	4	6	6	8	8	3	4	5	5	6	6	6	6	4	5	6	6	7	7	4	4	6	7	4	6	6	6	7	8	7	3	4	5	5	5	6	6	6	4	6
7/15/2013	4	4	6	5	7	4	4	6	7	4	6	6	7	7	3	4	5	5	5	6	6	6	4	4	6	5	7	7	4	4	6	7	4	5	6	6	7	7	7	3	4	5	5	5	6	6	6	4	5
7/16/2013	4	5	6	6	7	4	4	6	8	4	6	6	8	8	3	4	5	6	6	6	6	6	4	5	6	6	7	7	4	4	6	8	4	6	6	6	7	8	8	3	4	5	6	6	6	6	6	4	6
7/17/2013	5	5	6	6	8	5	4	6	8	4	6	6	8	8	3	5	6	6	6	6	6	6	5	5	6	6	8	8	5	4	6	8	4	6	7	6	8	8	8	3	5	6	6	6	7	7	6	5	6
7/18/2013	4	4	5	5	7	4	4	5	7	4	6	6	7	7	3	4	5	5	5	6	6	5	4	4	5	5	7	7	4	4	5	7	4	5	6	6	7	7	7	3	4	5	5	5	6	6	5	4	5
7/19/2013	4	4	5	5	7	4	4	6	7	4	6	6	7	7	3	4	5	5	5	6	6	6	4	4	5	5	7	7	4	4	6	7	4	5	6	6	7	7	7	3	4	5	5	5	6	6	6	4	5
7/20/2013	4	4	6	5	7	4	4	6	7	4	6	6	8	7	3	4	5	5	6	6	6	6	4	5	6	5	7	7	4	4	6	7	4	6	6	6	7	8	7	3	4	5	5	5	6	6	6	4	6
7/21/2013	4	4	5	5	7	4	4	5	7	4	6	6	7	7	3	4	5	5	5	5	5	5	4	4	5	5	7	6	4	4	5	7	4	5	6	6	7	7	7	3	4	5	5	5	6	6	5	4	5
7/22/2013	4	4	6	5	7	4	4	6	7	4	6	6	8	7	3	4	5	5	6	6	6	6	4	5	6	5	7	7	4	4	6	7	4	6	6	6	7	8	7	3	4	5	5	5	6	6	6	4	6
7/23/2013	4	5	6	5	7	4	4	6	8	4	6	6	8	8	3	4	5	5	6	6	6	6	4	5	6	5	7	7	4	4	6	7	4	6	6	6	7	8	8	3	4	5	5	5	6	6	6	4	6
7/24/2013	3	3	4	4	5	3	3	4	5	3	4	4	6	5	2	3	4	4	4	4	4	4	3	3	4	4	5	5	3	3	4	5	3	4	4	4	5	6	5	2	3	4	4	4	4	4	4	3	4
7/25/2013	4	5	6	5	7	4	4	6	7	4	6	6	8	7	3	4	5	5	5	6	6	6	4	5	6	5	7	7	4	4	5	7	4	6	6	6	7	8	7	3	4	5	5	5	6	6	6	4	5
7/26/2013	4	5	6	5	7	4	4	5	7	4	6	6	8	7	3	4	5	5	5	6	6	6	4	5	5	5	7	7	4	4	5	7	4	6	6	6	7	8	7	3	4	5	5	5	6	6	6	4	5
7/27/2013	4	5	6	6	7	4	4	6	7	4	6	6	8	8	3	4	5	5	5	6	6	6	4	5	6	6	7	7	4	4	6	7	4	6	6	6	7	8	7	3	4	5	5	5	6	6	6	4	6
7/28/2013	3	4	5	5	6	4	3	5	6	3	5	5	7	6	3	3	4	4	5	5	5	5	3	4	5	5	6	6	4	3	5	6	3	5	5	5	6	6	6	3	3	4	4	4	5	5	5	3	5
7/29/2013	4	5	6	6	7	4	4	6	7	4	6	6	8	8	3	4	5	5	5	6	6	6	4	5	6	6	7	7	4	4	6	7	4	6	6	6	7	8	8	3	4	5	5	5	6	6	6	4	6
7/30/2013	4	5	6	6	8	4	4	6	8	4	6	6	8	8	3	4	5	6	6	6	6	6	4	5	6	6	7	7	4	4	6	8	4	6	6	6	8	8	8	3	4	5	6	5	6	6	6	4	6
7/31/2013	5	5	6	6	8	5	4	7	8	5	7	7	9	9	4	5	6	6	6	7	7	7	5	6	6	6	8	8	5	4	6	8	5	6	7	7	8	9	8	4	5	6	6	6	7	7	7	5	6
8/1/2013	5	5	6	6	8	4	4	6	8	4	6	6	8	8	3	4	6	6	6	6	6	6	5	5	6	6	8	7	5	4	6	8	4	6	7	6	8	8	8	3	4	6	6	6	6	7	6	4	6
8/2/2013	4	5	6	5	7	4	4	6	7	4	6	6	7	7	3	4	5	5	5	6	6	6	4	5	5	5	7	7	4	4	6	7	4	6	6	6	7	7	7	3	4	5	5	5	6	6	6	4	5
8/3/2013	3	3	4	4	5	3	3	4	5	3	5	4	6	6	2	3	4	4	4	4	4	4	3	3	4	4	5	5	3	3	4	5	3	4	5	4	5	6	6	2	3	4	4	4	4	5	4	3	4
8/4/2013	4	4	5	5	7	4	4	6	7	4	6	6	8	8	3	4	5	5	5	6	6	6	4	5	5	5	7	6	4	4	6	7	4	6	6	6	7	8	8	3	4	5	5	5	6	6	6	4	5
8/5/2013	4	5	6	6	7	5	4	7	8	5	7	7	9	9	3	4	5	6	6	7	7	7	4	5	6	6	7	7	5	4	6	8	5	6	7	7	8	9	8	3	4	5	5	5	7	7	7	4	6
8/6/2013	5	5	6	6	8	5	5	7	9	5	8	7	9	9	3	5	6	6	6	8	7	7	5	5	6	6	8	8	5	5	7	9	5	7	8	7	9	9	9	3	5	6	6	6	8	8	7	5	6
8/7/2013	6	7	9	8	11	7	6	9	11	6	9	9	11	11	5	6	8	8	8	9	9	9	6	7	9	8	11	10	7	6	9	11	6	8	9	9	10	11	11	5	6	8	8	8	10	9	9	6	8
8/8/2013	6	7	8	8	10	6	5	8	10	5	8	8	10	10	4	6	7	8	8	8	8	8	6	7	8	8	10	10	6	5	8	10	5	7	8	8	9	10	10	4	6	7	7	7	8	8	8	6	8
8/9/2013	3	4	4	4	6	3	3	5	6	3	5	5	6	6	2	3	4	4	4	5	5	5	3	4	4	4	5	5	3	3	5	6	3	5	5	5	6	6	6	2	3	4	4	4	5	5	5	3	4
8/10/2013	6	6	7	7	9	6	5	8	10	5	8	8	10	10	4	6	7	7	7	8	8	8	6	6	7	7	9	9	6	5	8	10	5	7	8	8	9	10	10	4	5	7	7	7	9	8	8	5	7
8/11/2013	7	7	9	8	11	7	7	10	12	7	10	10	12	12	5	7	8	8	9	10	10	9	7	8	9	8	11	10	7	7	10	12	6	9	10	10	11	12	11	5	7	8	8	8	10	10	9	7	9
8/12/2013	7	8	9	9	12	7	7	10	12	7	10	10	12	12	5	7	9	9	9	10	10	10	7	8	9	9	12	11	7	7	9	12	7	9	10	10	11	12	12	5	7	9	9	9	10	10	10	7	9
8/13/2013	4	4	5	4	6	3	3	4	5	3	5	5	6	6	3	4	4	4	5	5	5	5	4	4	5	4	6	6	3	3	4	5	3	4	5	5	6	6	6	3	4	4	4	4	5	5	5	3	5
8/14/2013	3	4	5	4	6	4	4	6	7	4	6	6	7	7	3	3	4	4	5	6	6	6	3	4	5	4	6	5	4	4	6	7	4	5	6	6	7	7	7	3	3	4	4	4	6	6	6	3	4
8/15/2013	4	5	6	5	7	5	5	7	8	5	7	7	9	8	3	4	5	5	5	7	7	7	4	5	5	5	7	6	5	5	7	8	5	6	7	7	8	9	8	3	4	5	5	5	7	7	7	4	5
8/16/2013	3	4	4	4	5	3	3	5	6	3	5	5	7	6	2	3	4	4	4	5	5	5	3	4	4	4	5	5	3	3	5	6	3	5	5	5	6	7	6	2	3	4	4	4	5	5	5	3	4
8/17/2013	7	8	10	9	12	7	7	9	12	6	10	10	12	12	5	7	9	9	9	10	10	9	7	8	10	9	12	11	7	7	9	11	6	9	10	10	11	12	11	5	7	9	9	9	10	10	9	7	9
8/18/2013	6	7	9	8	11	6	6	8	10	6	8	8	11	10	5	6	8	8	8	9	8	8	6	8	9	8	11	10	6	6	8	10	6	8	8	8	9	11	10	5	6	8	8	8	9	8	8	6	9
8/19/2013	3	3	4	3	4	3	3	4	5	3	4	4	6	5	2	3	3	3	3	4	4	4	3	3	4	3	4	4	3	3	4	5	3	4	4	4	5	5	5	2	3	3	3	3	4	4	4	3	4
8/20/2013	9	10	12	11	14	9	8	12	15	8	12	12	15	14	6	8	11	11	11	13	12	12	9	10	12	11	14	13	9	8	12	15	8	11	12	12	14	15	14	6	8	11	11	10	13	12	12	8	11
8/21/2013	8	9	11	11	14	8	7	11	13	7	11	11	14	13	6	8	10	10	11	11	11	10	8	10	11	10	13	13	8	7	10	13	7	10	11	11	12	13	13	6	8	10	10	10	11	11	10	8	11
8/22/2013	6	7	8	8	10	5	5	7	8	5	7	7	10	9	4	6	8	7	8	7	7	7	6	7	8	8	10	9	5	5	7	8	5	7	8	7	9	9	9	4	6	7	7	7	7	8	7	6	8
8/23/2013	5	6	7	6	8	4	4	5	6	4	6	6	7	7	4	5	6	6	6	6	6	6	5	6	6	6	8	8	4	4	5	6	4	5	6	6	7	7	7	4	5	6	6	6	6	6	6	5	6
8/24/2013	4	4	5	5	6	4	4	6	7	4	6	6	8	7	3	4	5	5	5	6	6	6	4	4	5	5	6	6	4	4	6	7	4	6	6	6	7	7	7	3	4	5	4	4	6	6	6	4	5
8/25/2013	6	7	8	8	10	7	6	9	11	6	9	9	12	11	5	6	8	8	8	10	9	9	6	7	8	8	10	10	7	6	9	11	6	9	9	9	10	12	11	5	6	8	8	8	10	10	9	6	8
8/26/2013	5	6	7	6	8	4	4	6	7	4	7	6	8	8	4	5	6	6	6	6	6	6	5	6	7	6	8	8	4	4	6	7	4	6	7	6	7	8	8	4	5	6	6	6	6	7	6	5	7
8/27/2013	8	9	11	10	13	7	7	10	12	6	10	9	12	12	6	8	10	10	10	10	9	9	8	9	10	10	13	12	7	6	9	12	6	9	10	9	11	12	11	6	8	10	10	10	10	10	9	8	10
8/28/2013	7	8	9	9	11	6	5	8	10	5	8	8	10	10	5	7	9	9	9	8	8	8	7	8	9	9	11	11	6	5	8	10	5	7	8	8	9	10	9	5	7	8	8	8	8	8	8	7	9
8/29/2013	4	4	5	5	6	4	3	5	6	4	5	5	7	6	3	4	5	5	5	5	5	5	4	4	5	5	6	6	4	3	5	6	4	5	5	5	6	7	6	3	4	5	4	4	5	5	5	4	5
8/30/2013	10	12	14	13	17	10	9	14	16	9	13	13	16	16	7	10	13	13	13	14	13	13	10	12	14	13	17	16	10	9	13	16	9	12	13	13	15	16	16	7	10	13	12	12	14	13	13	10	13
8/31/2013	10	12	13	13	17	9	8	12	15	8	12	12	15	14	7	10	13	13	13	13	12	12	10	12	13	13	16	15	9	8	12	14	8	11	12	12	13	15	14	7	10	13	12	12	13	12	12	10	13
9/1/2013	9	10	11	11	14	7	6	9	11	6	10	9	12	11	6	8	11	11	11	9	9	9	9	10	11	11	14	13	7	6	9	11	6	9	10	9	11	12	11	6	8	11	10	10	10	10	9	8	11
9/2/2013	7	8	9	8	11	5	5	7	8	5	8	7	9	9	5	7	8	8	9	7	7	7	7	8	9	8	11	10	5	5	7	8	5	7	8	7	8	9	9	5	7	8	8	8	7	8	7	7	9
9/3/2013	5	5	6	6	8	5	5	7	8	5	7	7	9	8	3	5	6	6	6	8	7	7	5	5	6	6	7	7	5	5	7	8	5	6	7	7	8	9	8	3	5	6	6	6	8	7	7	5	6
9/4/2013	9	10	11	10	14	9	8	12	14	8	12	12	15	14	6	9	11	11	11	13	12	12	9	10	11	10	14	13	9	8	11	14	8	11	12	12	13	14	14	6	8	11	10	10	13	12	12	8	11
9/5/2013	6	7	8	8	10	5	5	7	8	5	8	8	9	9	5	6	8	8	8	8	8	8	6	7	8	7	10	9	5	5	7	8	5	7	8	8	8	9	9	5	6	8	8	8	8	8	8	6	8
9/6/2013	10	11	13	12	16	8	8	12	14	8	12	12	14	14	7	10	12	12	13	12	12	11	10	12	13	12	16	14	8	8	11	14	8	10	12	12	13	14	13	7	10	12	12	12	12	12	11	9	12
9/7/2013	10	12	14	12	16	9	8	12	14	8	12	12	15	14	8	10	13	12	13	13	12	12	10	12	13	12	16	15	9	8	12	14	8	11	12	12	13	14	14	8	10	13	12	12	13	12	12	10	13
9/8/2013	15	17	20	18	23	13	13	18	22	12	19	19	23	22	11	14	18	17	18	19	19	18	15	17	19	18	23	21	13	13	18	22	12	17	19	18	20	23	21	11	14	18	17	17	19	19	18	14	18
9/9/2013	8	10	11	10	14	8	7	10	12	7	10	10	13	12	6	8	10	10	10	11	10	10	8	10	11	10	13	12	8	7	10	12	7	9	10	10	11	12	12	6	8	10	10	10	11	10	10	8	11
9/10/2013	0	1	1	1	1	0	0	1	1	0	1	1	1	1	0	0	1	1	1	1	1	1	0	1	1	1	1	1	0	0	1	1	0	0	1	1	1	1	1	0	0	1	1	1	1	1	1	0	1
9/11/2013	4	4	5	5	6	3	3	4	5	3	4	4	6	5	3	4	5	5	5	4	4	4	4	5	5	5	6	6	3	3	4	5	3	4	5	4	5	5	5	3	4	5	5	5	4	4	4	4	5
9/12/2013	8	9	11	10	13	7	6	9	11	6	9	9	12	11	6	8	10	10	10	10	9	9	8	10	11	10	13	12	7	6	9	11	6	8	9	9	10	11	11	6	8	10	9	9	10	9	9	8	10
9/13/2013	13	15	18	16	21	12	11	16	19	11	16	16	20	19	10	13	17	16	17	17	16	16	13	16	17	16	21	19	12	11	15	18	11	14	16	16	18	19	18	10	13	17	16	16	17	17	16	13	17
9/14/2013	8	9	10	9	12	6	6	8	10	6	9	9	11	10	6	7	10	9	10	9	9	9	8	9	10	9	12	11	6	6	8	10	6	8	9	9	10	10	10	6	7	10	9	9	9	9	9	7	10
9/15/2013	6	7	8	8	10	6	6	8	9	5	8	7	9	9	5	6	8	8	8	9	8	7	6	7	8	7	10	9	6	5	8	9	5	7	8	7	8	9	9	5	6	8	7	7	9	8	7	6	8
9/16/2013	10	11	13	12	15	9	8	11	14	7	11	11	14	13	7	10	12	12	12	12	11	11	10	12	13	12	15	14	9	8	11	13	7	10	11	11	12	14	13	7	10	12	12	12	12	12	11	10	12
9/17/2013	8	9	10	9	12	6	6	8	9	6	9	8	11	10	6	7	10	9	9	9	8	8	8	9	10	9	12	11	6	5	8	9	6	8	9	8	9	10	10	6	7	9	9	9	9	9	8	7	10
9/18/2013	7	8	9	9	11	5	5	7	8	5	8	8	10	9	5	7	9	8	9	7	8	8	7	8	9	8	11	10	5	5	7	8	5	7	8	8	9	10	9	5	7	9	8	8	7	8	8	7	9
9/19/2013	9	10	11	11	14	7	7	10	11	6	10	10	12	11	6	8	11	10	11	10	10	9	9	10	11	11	13	13	7	6	9	11	6	9	10	10	11	12	11	6	8	11	10	10	10	10	9	9	11
9/20/2013	8	10	11	10	13	8	7	10	12	6	10	10	12	11	6	8	10	10	10	11	10	9	8	10	11	10	13	12	8	7	10	12	6	9	10	10	11	12	11	6	8	10	10	10	11	10	9	8	11
9/21/2013	9	10	11	11	13	7	6	9	11	6	10	9	12	11	6	8	11	10	11	10	9	9	9	10	11	11	13	12	7	6	9	11	6	9	10	9	10	12	11	6	8	11	10	10	10	10	9	9	11
9/22/2013	13	15	17	16	20	11	10	15	18	10	15	14	18	17	9	12	16	15	16	15	14	14	13	15	17	16	20	18	11	10	15	17	10	13	15	14	16	18	16	9	12	16	15	14	15	15	14	13	16
9/23/2013	14	16	18	17	22	11	10	15	17	10	15	15	18	17	10	13	17	17	17	15	14	14	14	16	18	17	21	20	11	10	14	17	10	13	15	15	16	18	17	10	13	17	16	16	15	15	14	14	18
9/24/2013	12	14	16	15	19	9	8	12	14	8	12	12	15	14	9	12	15	15	15	13	12	12	12	14	15	14	18	17	9	8	12	14	8	11	12	12	13	15	14	9	12	15	14	14	13	13	12	12	15
9/25/2013	10	12	13	12	16	8	7	11	13	7	11	11	13	13	7	10	13	12	13	12	11	11	10	12	13	12	15	14	8	7	10	12	7	10	11	11	12	13	12	7	10	13	12	12	12	11	11	10	13
9/26/2013	15	17	19	18	23	13	12	18	20	11	17	17	20	19	11	14	19	18	18	18	16	16	15	17	19	18	23	21	13	12	17	20	11	15	17	17	18	20	19	11	14	18	17	17	19	17	16	15	18
9/27/2013	28	32	35	33	42	22	20	30	34	20	30	30	36	34	20	26	34	32	33	31	29	29	28	32	35	32	41	38	22	20	29	34	20	27	30	29	32	35	33	19	26	33	31	31	31	30	28	27	34
9/28/2013	14	16	18	16	21	11	10	14	16	9	14	14	17	16	10	13	17	16	16	15	14	14	14	16	17	16	21	19	10	10	14	16	9	12	14	14	15	17	16	10	13	17	15	15	15	14	13	13	17
9/29/2013	16	18	20	19	24	14	13	19	22	12	18	18	21	20	11	15	19	18	19	20	17	17	16	18	20	18	24	21	14	13	18	22	12	15	18	17	18	21	20	11	15	19	18	18	20	18	17	15	19
9/30/2013	20	23	26	24	30	18	16	24	27	15	23	23	27	26	15	19	25	24	25	26	23	22	20	23	25	23	30	27	18	16	23	27	15	20	23	22	24	27	25	15	19	25	23	23	25	23	22	19	24
10/1/2013	25	29	32	30	38	20	18	26	31	18	28	27	33	31	19	25	32	31	32	30	29	28	25	30	31	29	37	34	20	18	26	31	18	24	28	27	29	32	30	19	25	32	30	30	30	29	28	24	31
10/2/2013	19	22	25	23	29	16	15	21	25	13	21	20	25	23	14	19	24	23	24	24	21	20	19	23	24	22	29	26	16	15	21	24	13	18	21	20	21	24	23	14	18	24	22	22	24	21	20	18	24
10/3/2013	22	26	29	26	34	20	18	26	30	16	25	24	30	28	16	21	28	26	27	28	24	24	22	26	28	26	33	30	20	18	25	30	16	21	25	24	26	29	27	16	21	27	25	25	28	25	24	21	27
10/4/2013	19	22	25	23	29	17	15	22	26	14	22	22	27	25	14	18	24	22	23	24	21	21	19	23	24	22	29	26	17	15	22	25	14	19	22	21	23	25	24	14	18	24	22	22	24	22	21	19	24
10/5/2013	27	31	35	32	41	22	20	28	33	19	29	29	35	33	20	26	34	32	33	31	29	28	27	32	34	31	40	36	22	20	28	33	19	25	29	28	30	34	32	20	25	33	31	31	31	30	28	26	33
10/6/2013	25	28	32	29	37	21	19	27	31	17	26	26	32	29	18	24	31	29	30	30	27	26	25	29	31	28	36	33	21	18	26	31	17	23	26	25	27	30	29	18	24	31	28	28	30	27	26	24	30
10/7/2013	18	21	23	22	27	15	14	20	23	13	20	19	24	22	14	18	23	22	22	22	20	19	18	22	23	21	27	24	15	13	19	22	13	17	20	19	20	23	22	14	17	23	21	21	22	20	19	18	23
10/8/2013	19	22	25	23	29	17	15	22	25	14	21	21	26	24	14	18	24	23	24	24	21	21	19	23	24	22	28	26	17	15	21	24	14	19	21	21	22	25	23	14	18	24	22	22	24	22	21	19	24
10/9/2013	27	31	34	32	40	23	21	29	34	19	29	28	35	32	20	25	34	31	32	33	29	28	27	31	33	31	39	35	23	20	29	33	19	25	29	28	30	34	32	20	25	33	30	30	32	30	28	26	33
10/10/2013	32	37	40	38	47	28	26	36	42	22	34	33	41	38	23	30	40	36	38	40	34	32	32	37	40	37	46	42	28	25	36	41	22	30	34	33	35	40	37	23	30	39	36	35	39	35	32	31	39
10/11/2013	2	2	2	2	2	1	1	2	2	1	2	2	2	2	1	1	2	2	2	2	2	2	2	2	2	2	2	2	1	1	2	2	1	1	2	2	2	2	2	1	1	2	2	2	2	2	2	2	2
10/12/2013	19	23	25	23	29	16	14	20	24	13	20	20	24	22	14	18	24	22	23	22	19	19	19	23	24	22	28	25	16	14	20	23	13	17	20	19	21	24	22	14	18	23	21	21	21	20	19	19	24
10/13/2013	16	18	20	19	24	12	11	16	19	11	17	16	20	18	11	15	19	18	19	17	16	15	16	19	20	18	23	21	12	11	16	18	11	14	17	16	17	19	18	11	14	19	17	17	17	17	15	16	19
10/14/2013	20	24	26	24	30	15	14	20	22	13	21	20	25	23	14	18	24	22	24	20	20	19	20	24	25	23	29	26	15	13	19	22	13	18	21	20	21	24	22	14	18	24	22	22	20	20	19	20	25
10/15/2013	30	35	38	35	44	24	22	32	36	20	31	30	37	34	21	27	36	33	34	33	29	28	30	35	37	34	43	39	24	21	31	35	20	27	31	30	32	36	33	21	27	35	32	32	33	30	28	29	36
10/16/2013	17	20	22	20	25	16	14	21	24	12	19	18	22	21	12	15	21	19	20	22	18	17	17	20	21	20	25	22	16	14	20	23	12	16	19	18	19	22	20	12	15	20	18	18	22	18	17	17	21
10/17/2013	22	25	27	25	32	18	16	23	26	14	22	22	26	25	15	19	26	24	25	24	21	20	22	25	27	25	31	28	18	16	22	26	14	19	22	22	23	26	24	15	19	26	23	23	24	22	20	21	26
10/18/2013	27	32	34	32	40	24	21	31	35	19	29	29	34	32	19	24	32	30	31	31	27	26	27	32	33	31	39	35	24	21	30	35	19	25	29	28	29	34	31	18	24	32	28	28	31	28	26	27	33
10/19/2013	29	34	37	34	43	25	22	33	37	21	32	31	37	35	20	26	34	32	33	33	29	28	29	34	36	33	42	37	25	22	31	36	20	27	32	31	32	36	34	20	26	34	30	30	33	30	28	29	35
10/20/2013	28	33	35	32	41	22	20	29	33	19	30	29	35	33	19	25	33	31	32	30	28	27	28	33	34	31	40	36	22	20	28	32	19	25	30	29	30	34	32	19	25	33	30	29	30	29	27	27	33
10/21/2013	16	19	21	19	24	15	13	19	22	12	19	18	22	20	12	15	20	18	19	20	18	17	16	19	20	18	23	21	15	13	19	22	12	16	19	18	19	21	20	11	15	20	18	17	20	18	17	16	20
10/22/2013	31	36	39	36	45	28	25	37	42	22	35	34	40	38	22	28	38	35	36	38	33	32	31	37	38	35	44	40	28	25	36	41	22	29	34	33	34	39	37	22	28	37	33	33	38	33	31	30	37
10/23/2013	37	43	46	43	53	34	30	44	50	27	41	40	48	45	26	33	44	41	42	46	39	38	37	43	45	41	52	46	34	30	42	49	26	35	41	40	41	47	44	26	33	44	39	39	46	40	37	35	44
10/24/2013	66	77	83	76	96	59	53	76	86	47	72	71	84	79	47	60	80	73	76	82	69	67	66	78	81	74	93	83	59	53	74	85	47	61	72	69	72	82	76	47	60	79	71	71	81	71	67	64	79
10/25/2013	4	4	4	4	5	3	3	4	4	2	4	4	4	4	3	3	4	4	4	4	4	4	4	4	4	4	5	4	3	3	4	4	2	3	4	4	4	4	4	3	3	4	4	4	4	4	4	3	4
10/26/2013	28	32	35	32	40	23	21	30	34	18	28	27	33	30	20	26	34	31	32	32	27	26	28	33	34	31	39	35	23	20	29	33	18	23	28	27	27	31	29	20	25	34	30	30	32	28	26	27	33
10/27/2013	27	32	34	31	39	23	20	29	33	19	29	28	34	31	20	25	34	31	32	32	28	27	27	32	33	30	38	34	23	20	28	32	19	24	29	28	28	33	30	20	25	33	30	30	31	29	27	26	33
10/28/2013	35	40	43	40	50	28	25	35	40	23	36	35	42	39	25	32	43	39	40	39	35	34	35	41	42	38	48	43	28	24	34	39	23	30	36	34	35	40	38	25	32	42	37	37	38	36	33	33	41
10/29/2013	62	72	78	72	89	51	46	65	74	42	66	64	77	71	46	59	78	71	74	73	65	63	62	73	76	69	87	77	51	45	63	72	42	55	65	63	65	74	69	46	58	77	69	68	72	67	63	60	74
10/30/2013	26	30	32	30	37	26	24	33	38	19	30	29	35	32	19	25	33	30	31	38	30	29	26	31	32	29	36	32	26	23	33	37	19	25	30	28	29	34	31	19	24	32	29	29	37	30	28	25	31
10/31/2013	25	29	31	29	36	20	18	25	28	16	25	24	29	27	19	24	32	29	30	28	25	24	25	29	30	27	34	30	19	17	24	27	16	20	24	23	24	27	26	18	23	31	27	27	27	25	23	24	30
11/1/2013	53	62	66	61	75	50	45	63	71	40	63	61	73	67	39	50	67	61	63	72	63	61	51	60	62	57	71	63	48	42	60	67	39	51	61	59	60	69	64	38	48	64	57	57	69	63	59	52	63
11/2/2013	3	4	4	4	4	3	3	4	4	2	4	4	4	4	2	3	4	4	4	4	4	4	3	4	4	3	4	4	3	2	3	4	2	3	4	3	3	4	4	2	3	4	3	3	4	4	3	3	4
11/3/2013	29	33	36	33	41	21	19	27	31	20	31	30	36	33	21	27	37	33	34	31	31	30	27	32	33	30	38	33	20	18	25	28	19	24	29	28	29	33	30	20	26	34	30	30	29	30	28	28	34
11/4/2013	30	35	37	34	42	25	23	32	36	20	31	30	36	33	21	27	37	33	34	35	30	29	30	35	36	33	41	36	25	22	31	35	19	25	30	29	30	34	32	21	27	36	32	32	34	30	28	29	35
11/5/2013	27	31	33	30	37	21	19	27	31	17	27	26	31	28	19	24	33	29	31	30	26	25	27	31	32	29	37	32	21	19	26	30	17	22	26	25	26	30	28	19	24	32	28	28	29	26	25	26	31
11/6/2013	24	28	30	28	34	20	18	26	29	18	28	27	32	30	17	22	29	26	28	27	27	26	24	28	29	26	33	29	20	17	24	27	17	23	27	26	27	31	28	17	21	28	25	25	26	27	25	24	29
11/7/2013	17	20	21	20	24	16	14	21	23	12	19	18	22	20	12	16	21	19	20	22	18	17	18	21	22	20	25	22	17	15	21	23	13	16	20	19	19	22	20	13	16	22	19	19	23	19	18	17	20
11/8/2013	26	30	32	29	36	22	20	28	31	18	28	28	33	30	18	23	31	28	29	30	27	26	26	30	31	28	35	31	22	19	27	31	18	24	28	27	28	32	29	18	23	31	27	27	30	28	26	25	30
11/9/2013	21	25	26	24	30	18	16	23	25	15	23	22	26	24	15	19	26	23	24	24	22	21	21	25	26	23	29	26	18	15	22	25	15	19	23	22	22	26	24	15	19	25	22	22	24	22	21	21	25
11/10/2013	33	39	41	38	47	29	25	36	41	23	36	35	41	38	23	30	40	36	37	38	34	32	33	39	40	36	45	40	28	24	34	39	22	29	35	34	34	39	36	23	29	39	34	34	37	34	32	33	39
11/11/2013	29	34	36	33	41	26	23	33	37	22	34	33	39	36	20	26	35	31	32	34	32	30	29	35	35	32	40	35	25	22	31	35	21	27	33	32	32	37	34	20	26	35	30	30	33	32	29	28	34
11/12/2013	13	15	16	15	18	12	10	15	17	9	15	14	17	16	9	11	15	14	14	15	14	13	14	17	17	15	19	17	12	11	15	17	10	13	15	15	15	17	16	10	12	17	14	14	16	15	14	13	15
11/13/2013	17	20	21	19	23	15	13	19	21	13	20	19	23	21	12	15	20	18	18	19	19	18	19	22	22	20	25	22	16	14	20	22	14	18	21	21	21	24	22	13	16	22	19	19	21	20	19	16	20
11/14/2013	28	33	34	31	39	27	23	34	37	20	32	31	36	34	19	24	33	29	31	35	29	28	28	34	34	31	38	34	29	25	35	39	21	28	34	32	32	37	35	19	25	33	29	28	37	32	29	27	33
11/15/2013	38	45	47	43	53	36	32	45	50	28	43	42	49	45	26	33	45	40	41	47	39	38	38	45	45	41	51	45	38	33	46	52	28	37	45	43	43	49	46	26	32	44	38	38	49	42	39	37	44
11/16/2013	24	29	30	27	34	22	20	28	31	19	29	28	33	31	17	21	28	25	26	29	27	26	25	30	30	27	34	30	24	21	29	33	20	25	30	29	29	34	31	17	22	29	25	25	31	29	27	24	28
11/17/2013	33	39	40	37	46	28	25	35	39	21	33	32	38	35	23	29	39	35	36	37	31	30	33	39	39	35	44	39	28	25	35	39	21	28	33	32	32	37	34	23	28	38	33	33	37	32	30	32	38
11/18/2013	39	46	48	44	54	32	28	40	44	25	39	37	44	40	28	36	48	43	45	44	38	36	38	45	45	41	51	44	32	28	39	43	25	32	39	37	37	43	39	27	34	46	40	40	44	39	36	38	45
11/19/2013	24	28	29	27	33	19	17	24	27	16	25	25	29	27	17	22	29	26	27	27	24	23	23	28	28	25	31	27	21	18	26	29	18	23	27	26	26	30	28	17	21	28	24	24	29	27	25	23	28
11/20/2013	31	36	37	34	42	25	22	32	35	21	33	32	37	34	22	27	37	33	34	35	31	30	30	36	36	32	40	35	29	25	35	39	23	30	36	35	34	40	37	21	27	36	31	31	39	36	33	29	35
11/21/2013	39	45	47	43	53	35	31	44	49	27	42	41	48	44	28	35	47	42	43	48	41	39	42	49	49	44	55	48	38	32	45	51	29	37	45	43	42	49	45	30	37	50	43	43	51	44	41	37	45
11/22/2013	37	43	45	41	50	31	28	39	43	24	37	36	42	39	28	35	47	41	43	44	37	36	38	45	45	40	50	43	32	27	38	42	24	31	38	36	36	42	38	28	35	47	41	40	44	39	36	36	43
11/23/2013	26	30	31	29	35	19	17	24	27	16	25	25	29	26	19	24	33	29	30	28	26	25	23	27	27	24	30	26	18	15	21	24	15	19	23	22	22	26	24	17	21	29	25	24	25	24	22	25	30
11/24/2013	21	25	26	23	28	17	15	21	23	14	22	21	25	22	16	20	27	24	25	25	22	21	19	22	22	20	25	22	18	15	21	24	14	18	22	21	21	24	23	14	18	24	21	21	25	23	21	20	24
11/25/2013	36	42	44	40	49	29	26	36	40	23	36	35	41	37	28	35	47	42	43	43	37	35	38	44	44	40	49	43	32	28	39	43	25	32	39	37	37	43	39	29	36	48	41	41	47	41	38	35	42
11/26/2013	37	44	45	41	50	29	26	36	40	24	37	36	42	38	29	36	49	43	45	43	38	37	39	46	46	42	52	45	30	26	37	40	25	31	38	37	36	42	39	30	37	50	43	43	44	41	38	36	43
11/27/2013	26	30	31	29	35	19	17	23	26	16	25	24	28	26	19	24	33	29	30	27	25	24	25	29	29	26	32	28	17	15	21	23	15	19	23	22	22	26	23	18	23	31	27	26	25	24	22	25	30
11/28/2013	16	18	19	17	21	12	10	15	16	10	16	15	18	16	12	15	20	18	18	17	16	15	14	16	16	15	18	16	11	10	13	15	9	12	15	14	14	16	15	10	13	17	15	15	16	15	14	15	18
11/29/2013	26	31	32	29	35	21	19	27	29	17	27	26	30	28	20	25	34	30	31	31	27	26	28	33	32	29	36	31	23	20	28	31	18	23	29	27	27	32	29	21	26	35	30	30	33	30	28	26	30
11/30/2013	2	2	2	2	2	1	1	2	2	1	2	2	2	2	1	2	2	2	2	2	2	2	2	2	2	2	2	2	1	1	2	2	1	1	2	2	2	2	2	1	2	2	2	2	2	2	2	2	2
12/1/2013	26	31	32	29	35	19	17	24	26	16	26	25	29	27	20	25	34	30	31	28	26	25	30	35	35	31	39	33	22	18	26	29	18	23	28	27	27	31	28	22	28	37	32	32	30	29	27	25	30
12/2/2013	20	24	24	22	27	14	12	18	19	13	20	19	22	20	15	19	26	22	23	20	20	19	21	25	25	22	27	24	13	12	16	18	12	16	19	18	18	21	19	16	19	26	22	22	19	20	18	19	23
12/3/2013	14	17	17	16	19	10	9	13	14	9	15	14	16	15	10	13	18	16	16	15	15	14	14	16	16	15	18	16	10	8	12	13	9	11	14	13	13	15	14	10	13	17	15	15	14	14	13	14	16
12/4/2013	17	20	21	19	23	13	12	17	18	11	18	17	20	18	13	16	22	19	20	19	18	17	19	22	22	20	24	21	14	12	17	19	12	15	19	18	18	21	19	14	17	23	20	20	20	19	18	17	20
12/5/2013	23	26	27	25	30	17	15	21	24	15	23	22	26	23	17	21	28	25	26	24	22	21	24	29	29	26	32	27	18	15	21	24	15	19	23	22	22	25	23	18	22	30	25	25	24	24	22	22	26
12/6/2013	6	7	7	6	7	4	4	5	6	3	5	5	6	5	4	5	7	6	6	6	5	5	5	5	5	5	6	5	3	3	4	4	3	3	4	4	4	5	4	3	4	6	5	5	4	4	4	5	6
12/7/2013	9	11	11	10	12	7	6	8	9	6	10	9	11	10	7	9	12	10	11	9	10	9	11	13	13	11	14	12	7	6	9	10	7	8	10	10	10	11	10	8	10	13	11	11	10	11	10	9	11
12/8/2013	17	20	20	18	22	13	12	16	18	11	18	17	20	18	12	15	21	18	19	18	17	17	20	24	23	21	26	22	15	13	18	19	12	16	19	19	18	21	19	14	18	24	20	20	19	19	18	16	19
12/9/2013	22	26	26	24	29	17	15	21	23	14	22	22	25	23	15	19	26	23	24	23	21	20	23	28	27	24	30	26	17	15	21	23	14	18	22	21	21	24	22	16	20	27	23	23	22	21	20	21	25
12/10/2013	11	13	13	12	15	9	8	11	12	7	12	11	13	12	8	10	13	12	12	11	11	10	12	14	13	12	15	13	8	7	10	11	7	9	11	11	10	12	11	8	10	13	11	11	11	11	10	11	13
12/11/2013	16	19	19	17	21	12	11	15	16	11	17	16	19	17	11	14	19	16	17	16	16	15	18	21	21	18	23	19	13	11	16	17	11	14	18	17	16	19	17	12	15	21	17	17	17	17	16	15	18
12/12/2013	18	21	21	19	23	15	13	18	20	11	18	17	20	18	12	15	21	18	19	19	17	16	20	24	23	21	26	22	16	14	19	21	12	16	19	18	18	21	19	14	17	24	20	20	21	19	17	17	20
12/13/2013	24	28	29	26	31	18	16	22	24	15	23	22	25	23	17	21	29	25	26	24	22	21	26	31	30	27	33	29	19	16	22	24	15	19	23	22	22	25	23	18	23	31	26	26	24	23	21	23	27
12/14/2013	20	24	24	22	26	14	12	18	19	12	19	19	21	19	14	18	24	21	22	19	18	17	21	25	24	22	27	23	14	12	17	18	12	15	19	18	17	20	19	15	18	25	21	21	18	18	17	19	23
12/15/2013	16	19	19	18	21	11	9	13	14	10	15	15	17	16	12	14	20	17	18	15	15	14	17	20	20	17	21	18	11	9	13	14	10	12	15	14	14	16	15	12	15	20	17	17	14	15	13	16	18
12/16/2013	12	14	14	13	16	9	8	11	12	8	12	12	13	12	9	11	15	13	13	12	11	11	13	16	15	14	17	14	9	8	11	12	8	10	13	12	11	14	12	9	12	16	13	13	12	12	11	12	14
12/17/2013	45	53	53	48	58	37	32	45	48	29	46	45	51	46	32	40	55	47	49	50	45	43	50	60	58	52	63	54	39	33	46	50	31	39	49	46	44	52	48	36	44	60	50	50	53	49	45	43	50
12/18/2013	22	25	25	23	28	15	13	18	20	13	20	19	22	20	16	19	27	23	24	21	20	19	23	27	26	23	28	24	14	12	17	18	12	15	19	18	17	21	19	16	20	27	23	23	20	19	18	21	24
12/19/2013	17	20	20	18	22	11	10	14	15	10	15	15	17	16	12	15	21	18	19	16	15	15	19	22	22	19	24	20	12	10	14	15	10	13	16	15	15	17	16	14	17	23	19	19	16	16	15	16	19
12/20/2013	19	23	23	21	25	15	14	19	20	13	20	19	22	20	14	18	24	21	22	22	20	19	22	26	26	23	28	24	17	14	20	21	14	17	21	20	19	23	21	16	20	28	23	23	23	22	20	19	22
12/21/2013	16	19	19	18	21	14	12	17	18	11	18	17	19	18	13	15	21	18	19	20	18	17	18	21	20	18	22	19	14	12	16	17	11	14	17	17	16	19	17	13	16	22	19	18	20	18	17	16	18
12/22/2013	23	28	28	25	30	17	15	20	22	15	24	23	26	24	18	22	31	26	27	25	25	24	26	31	29	26	32	27	17	14	20	21	15	19	24	23	22	26	23	20	24	33	28	27	24	25	23	23	26
12/23/2013	20	23	23	21	25	15	13	18	20	13	20	19	22	20	15	19	26	22	23	22	21	20	20	24	23	21	25	22	16	13	19	20	13	17	21	20	19	22	20	15	19	26	22	21	23	22	20	19	22
12/24/2013	22	26	26	23	28	15	13	18	20	13	20	20	22	20	17	21	29	25	26	23	21	20	24	28	27	24	30	25	16	13	19	20	13	17	21	20	19	23	21	18	23	31	26	26	23	23	21	21	24
12/25/2013	14	17	17	15	18	9	8	11	12	8	13	12	14	13	11	13	18	16	16	13	13	12	16	19	19	17	20	17	9	8	11	11	8	10	12	12	11	13	12	12	15	21	17	17	13	13	12	14	16
12/26/2013	11	13	13	12	14	9	8	11	11	8	12	12	13	12	8	10	14	12	13	13	12	12	13	15	14	13	16	13	9	8	11	12	8	10	13	12	11	13	12	10	12	16	13	13	13	13	12	11	12
12/27/2013	17	20	20	18	22	13	11	16	17	12	19	18	21	19	13	16	23	19	20	20	20	19	19	22	21	19	23	19	14	12	16	18	12	15	19	18	18	21	19	14	17	24	20	20	20	21	19	16	19
12/28/2013	16	19	19	18	21	12	10	14	15	10	16	16	18	16	13	16	22	18	19	17	17	16	17	20	20	18	21	18	12	10	14	15	10	13	16	16	15	18	16	13	16	22	18	18	17	17	16	16	18
12/29/2013	14	16	16	15	18	9	8	10	11	8	12	12	14	12	11	13	18	16	16	13	13	12	16	19	18	16	19	16	8	7	10	11	8	10	12	11	11	13	12	12	15	20	17	16	12	13	12	13	15
12/30/2013	9	11	11	10	12	7	6	8	9	6	10	9	11	9	7	9	13	11	11	10	10	10	11	13	13	11	14	12	7	6	8	9	6	8	10	9	9	11	10	9	11	15	12	12	10	11	10	9	11
[truncated: 47 more columns]
